# Supplementary material for: Tissue- and sex-specific small RNAomes reveal sex differences in response to the environment
Source: PLoS Genet. 2019 Feb 8;15(2):e1007905. doi: 10.1371/journal.pgen.1007905 (PMC6383947; doi:10.1371/journal.pgen.1007905)
Supplement: S1 Table — Analyses of sex-biased miRNA, piRNA, germline siRNA, sense and antisense reads. (XLSX) [file pgen.1007905.s006.xlsx]

## Sheet: annotation
Table S1
normalised read counts of smallRNA from isolated C. elegans gonads (from hermaphrodites, males and feminized males (fog-3))
Analysis of sex-biased expression of smallRNAs in gonadal tissues
	reads analysed	sex-bias				germline sex-bias					somatic gonad sex-bias
miRNA	sense >5mean	hermaphrodite vs male log2fold>2, padj<0.01				C10 AND male vs feminized male log2fold>2, padj<0.01					C10 AND hermaphrodite vs feminized male log2fold>2, padj<0.01
piRNA	sense	hermaphrodite vs male log2fold>2, padj<0.01
siRNA	antisense >5mean	hermaphrodite vs male log2fold>2, padj<0.01
germline siRNA	antisense >5mean	hermaphrodite vs male log2fold>2, padj<0.01				C13 AND male vs feminized male log2fold>2, padj<0.01

## Sheet: miRNA
sex-bias	gonad tissue	miRNA	groupID
hermaphrodite	germline	mir-37	Y62F5A.4
hermaphrodite	germline	mir-35	Y62F5A.2
hermaphrodite	germline	mir-40	Y62F5A.7
hermaphrodite	germline	mir-39	Y62F5A.6
hermaphrodite	germline	mir-36	Y62F5A.3
hermaphrodite	germline	mir-41	Y62F5A.8
hermaphrodite	germline	mir-38	Y62F5A.5
hermaphrodite	germline	mir-44	ZK930.10
hermaphrodite	somatic gonad	mir-246	ZK593.10
hermaphrodite		mir-82	T07D1.7
hermaphrodite		mir-5592.2	F55F3.11
male	germline	mir-1819	R11.5
male	somatic gonad	mir-2208.2	Y55F3AM.17
male	somatic gonad	mir-1018	Y59E1B.3
male	somatic gonad	mir-2209.1	Y55F3AM.18
male	somatic gonad	mir-789.2	T28F3.10
male	somatic gonad	mir-4807	Y59E1B.6
male	somatic gonad	mir-2209.3	Y55F3AM.20
male	somatic gonad	mir-789.1	Y51H4A.34
male	somatic gonad	mir-2208.1	Y55F3AM.16
male	somatic gonad	mir-8191	C09B9.86
male	somatic gonad	mir-4809	Y59E1B.8
male	somatic gonad	mir-2220	Y59E1B.4
male	somatic gonad	mir-4808	Y59E1B.7
male	somatic gonad	mir-4810.1	Y59E1B.9
male	somatic gonad	mir-2209.2	Y55F3AM.19
male	somatic gonad	mir-795	F33E2.9
male		mir-2210	ZK593.12
male		mir-357	F25G6.10
male		mir-2212	R11.6
male		mir-358	F25G6.11
male		mir-49	F19C6.6
male		mir-392	F54B11.12
male		mir-784	C18A11.8
male		mir-262	ZK384.5

## Sheet: piRNA
sex-bias	piRNA	groupID
hermaphrodite	21ur-14115	M02D8.8
hermaphrodite	21ur-9360	F58A4.15
hermaphrodite	21ur-6516	Y43D4A.133
hermaphrodite	21ur-3727	Y116A8A.63
hermaphrodite	21ur-4972	Y116A8C.161
hermaphrodite	21ur-9757	F31A9.7
hermaphrodite	21ur-1391	Y64G10A.87
hermaphrodite	21ur-2576	Y105C5A.399
hermaphrodite	21ur-13515	Y116A8A.93
hermaphrodite	21ur-384	Y105C5B.427
hermaphrodite	21ur-2814	Y105C5B.107
hermaphrodite	21ur-13456	Y116A8C.334
hermaphrodite	21ur-6561	Y57G11B.163
hermaphrodite	21ur-6009	Y57G11C.882
hermaphrodite	21ur-4589	Y73F8A.172
hermaphrodite	21ur-5833	Y105C5B.1063
hermaphrodite	21ur-1267	Y40H7A.76
hermaphrodite	21ur-1200	Y57G11B.85
hermaphrodite	21ur-7744	Y116A8A.78
hermaphrodite	21ur-8602	C01G6.11
hermaphrodite	21ur-6941	Y37A1B.219
hermaphrodite	21ur-3926	Y64G10A.158
hermaphrodite	21ur-908	Y105C5B.180
hermaphrodite	21ur-628	Y57G11C.147
hermaphrodite	21ur-6373	Y105C5A.1246
hermaphrodite	21ur-3316	T27E7.13
hermaphrodite	21ur-823	C27H2.15
hermaphrodite	21ur-421	Y57G11C.240
hermaphrodite	21ur-7174	Y105C5A.1195
hermaphrodite	21ur-2191	C06E7.40
hermaphrodite	21ur-5491	Y105C5A.690
hermaphrodite	21ur-667	Y43D4A.40
hermaphrodite	21ur-6297	Y116A8C.300
hermaphrodite	21ur-1206	Y73F8A.102
hermaphrodite	21ur-4753	Y40H7A.85
hermaphrodite	21ur-9572	K11D9.4
hermaphrodite	21ur-1984	F55B11.24
hermaphrodite	21ur-505	Y105C5B.76
hermaphrodite	21ur-11880	Y51H4A.716
hermaphrodite	21ur-3625	Y73F8A.399
hermaphrodite	21ur-2985	Y105C5B.270
hermaphrodite	21ur-5297	Y116A8C.178
hermaphrodite	21ur-3495	F13G11.30
hermaphrodite	21ur-4433	Y51H4A.218
hermaphrodite	21ur-773	Y73F8A.149
hermaphrodite	21ur-5166	Y105C5B.181
hermaphrodite	21ur-4188	Y105C5B.489
hermaphrodite	21ur-5395	Y51H4A.101
hermaphrodite	21ur-2896	F38C2.29
hermaphrodite	21ur-11045	B0513.49
hermaphrodite	21ur-4185	Y57G11B.25
hermaphrodite	21ur-2502	Y73F8A.41
hermaphrodite	21ur-5270	Y40H7A.144
hermaphrodite	21ur-8190	F58F9.16
hermaphrodite	21ur-5797	Y73F8A.1154
hermaphrodite	21ur-5573	B0350.43
hermaphrodite	21ur-3934	Y105C5A.256
hermaphrodite	21ur-7068	Y73F8A.814
hermaphrodite	21ur-2047	Y73F8A.334
hermaphrodite	21ur-6804	Y105C5A.599
hermaphrodite	21ur-1324	H12I19.12
hermaphrodite	21ur-2728	Y105C5A.70
hermaphrodite	21ur-7072	Y105C5B.1255
hermaphrodite	21ur-4153	T08B6.12
hermaphrodite	21ur-3901	Y105C5B.553
hermaphrodite	21ur-5357	M199.11
male	21ur-9334	F41H10.17
male	21ur-12010	Y116A8C.375
male	21ur-10895	K01D12.16
male	21ur-9691	Y116A8C.219
male	21ur-6256	F52G2.5
male	21ur-6436	Y57G11C.738
male	21ur-960	Y73F8A.377
male	21ur-5865	C08F11.60
male	21ur-4621	Y51H4A.206
male	21ur-11279	Y116A8C.218
male	21ur-6259	Y57G11A.179
male	21ur-6101	H34C03.12
male	21ur-10743	Y57G11C.774
male	21ur-1506	Y57G11C.313
male	21ur-4646	C11D2.26
male	21ur-645	T23G4.15
male	21ur-5217	Y105C5A.101
male	21ur-9871	Y73F8A.546
male	21ur-3636	B0513.19
male	21ur-6531	T05A12.5
male	21ur-10102	C03C10.8
male	21ur-7761	C17H12.19
male	21ur-14916	F45E4.13
male	21ur-4843	Y105C5B.541
male	21ur-3498	Y51H4A.341
male	21ur-2387	Y105C5A.230
male	21ur-6337	C55C3.31
male	21ur-10657	VY10G11R.31
male	21ur-7807	Y116A8C.234
male	21ur-3517	Y67A10A.100
male	21ur-532	Y43D4A.16
male	21ur-14451	T05F1.14
male	21ur-7077	F52B11.67
male	21ur-5482	Y4C6A.50
male	21ur-2656	Y43D4A.33
male	21ur-2893	Y37A1B.123
male	21ur-5941	M199.115
male	21ur-1598	Y45F10D.31
male	21ur-6737	Y51H4A.669
male	21ur-4315	C46G7.24
male	21ur-2857	Y105C5A.364
male	21ur-5275	F55B11.25
male	21ur-884	Y57G11C.317
male	21ur-7337	Y73B6BR.30
male	21ur-2540	Y105C5B.434
male	21ur-3348	Y7A9A.10
male	21ur-6610	Y57G11C.780
male	21ur-12272	C06A6.8
male	21ur-11313	Y73B6BL.241
male	21ur-6686	H16O14.22
male	21ur-795	Y41E3.166
male	21ur-11722	F15B10.4
male	21ur-4552	M03D4.15
male	21ur-1647	Y64G10A.26
male	21ur-3151	Y37A1B.102
male	21ur-3839	C11D2.31
male	21ur-7416	Y105C5A.718
male	21ur-735	F26D12.28
male	21ur-5836	H16O14.74
male	21ur-7415	Y116A8B.88
male	21ur-4787	Y37A1B.79
male	21ur-7057	C52D10.63
male	21ur-952	Y67A10A.145
male	21ur-1244	F13G11.22
male	21ur-6126	Y116A8A.124
male	21ur-7598	Y51H4A.409
male	21ur-6480	Y67A10A.327
male	21ur-8191	Y57G11C.658
male	21ur-8653	F26D10.21
male	21ur-6593	H12I19.60
male	21ur-1053	Y57G11A.12
male	21ur-12984	F41H10.32
male	21ur-6722	K08B4.38
male	21ur-784	Y43D4A.51
male	21ur-8727	Y4C6A.22
male	21ur-2074	Y51H4A.319
male	21ur-5640	Y7A9D.61
male	21ur-669	Y51H4A.343
male	21ur-3182	Y41E3.142
male	21ur-13288	Y47H9B.3
male	21ur-7094	Y4C6B.32
male	21ur-8039	F41H10.16
male	21ur-3937	Y105C5B.540
male	21ur-7701	Y57G11C.767
male	21ur-5894	Y45F10D.134
male	21ur-7206	Y4C6B.44
male	21ur-198	H04M03.15
male	21ur-1171	Y43D4A.20
male	21ur-988	Y41E3.71
male	21ur-5926	Y51H4A.696
male	21ur-6600	F52B11.47
male	21ur-7891	Y73F8A.1071
male	21ur-6015	C55C3.48
male	21ur-7917	H35B03.17
male	21ur-1195	Y73F8A.128
male	21ur-2058	C02B10.11
male	21ur-8802	T23G4.101
male	21ur-6201	C27H2.101
male	21ur-7335	Y116A8A.145
male	21ur-1992	T06A10.34
male	21ur-5953	Y51H4A.480
male	21ur-3240	Y51H4A.272
male	21ur-5	Y105C5B.321
male	21ur-13522	Y57G11C.1072
male	21ur-5327	Y57G11A.47
male	21ur-1068	C35D6.57
male	21ur-362	Y73F8A.103
male	21ur-11633	Y51H4A.683
male	21ur-2829	C52D10.49
male	21ur-6299	Y45F10D.96
male	21ur-13778	M03D4.59
male	21ur-10154	Y73F8A.789
male	21ur-3351	Y57G11C.466
male	21ur-3132	Y105C5B.331
male	21ur-5306	Y105C5A.377
male	21ur-4223	Y105C5A.423
male	21ur-2327	Y51H4A.215
male	21ur-14731	ZC477.11
male	21ur-3245	Y73F8A.142
male	21ur-12504	Y73F8A.673
male	21ur-8840	Y40C5A.7
male	21ur-7871	Y4C6B.48
male	21ur-3673	Y41E3.60
male	21ur-2615	ZK550.20
male	21ur-3614	Y105C5B.363
male	21ur-6099	Y73F8A.937
male	21ur-7224	Y116A8C.209
male	21ur-395	Y41E3.168
male	21ur-897	Y73F8A.141
male	21ur-6816	ZK616.38
male	21ur-14353	F40F9.12
male	21ur-5040	F13G11.13
male	21ur-7518	Y41E3.375
male	21ur-3194	Y73B6BL.72
male	21ur-7230	Y43D4A.159
male	21ur-6683	Y40H7A.180
male	21ur-1214	Y51H4A.361
male	21ur-8004	Y105C5A.567
male	21ur-4642	Y64G10A.155
male	21ur-3640	Y41E3.192
male	21ur-5103	Y51H4A.252
male	21ur-11465	C45E5.37
male	21ur-6738	C08F11.97
male	21ur-6707	C08F11.96
male	21ur-14946	F41H10.20
male	21ur-6869	F13G11.126
male	21ur-4807	Y105C5A.480
male	21ur-792	Y105C5B.556
male	21ur-7170	C05B10.13
male	21ur-14370	Y73F8A.518
male	21ur-15504	Y57G11C.798
male	21ur-4366	Y65A5A.11
male	21ur-7076	Y73F8A.575
male	21ur-3165	F52B11.32
male	21ur-3453	Y105C5B.42
male	21ur-7261	Y73B6BL.240
male	21ur-714	F38C2.41
male	21ur-11532	Y73F8A.997
male	21ur-7913	B0513.87
male	21ur-4999	Y51H4A.298
male	21ur-6966	LLC1.99
male	21ur-2206	Y41E3.32
male	21ur-8488	F36H12.52
male	21ur-6362	Y105C5B.979
male	21ur-15109	VY10G11R.46
male	21ur-9657	Y41E3.295
male	21ur-3861	F26D10.15
male	21ur-4830	Y105C5A.434
male	21ur-5163	F02H6.19
male	21ur-3374	Y105C5B.299
male	21ur-1370	Y116A8C.101
male	21ur-1196	Y57G11A.74
male	21ur-4711	Y51H4A.53
male	21ur-6498	Y105C5B.815
male	21ur-5942	Y105C5B.678
male	21ur-2217	Y73F8A.329
male	21ur-7053	M199.126
male	21ur-7825	Y37A1B.295
male	21ur-8834	Y116A8C.350
male	21ur-9103	B0478.10
male	21ur-2072	Y105C5B.362
male	21ur-2941	Y116A8B.6
male	21ur-4039	Y73F8A.248
male	21ur-5921	F55B11.79
male	21ur-13282	ZK354.14
male	21ur-5405	K02B2.19
male	21ur-4133	Y105C5B.195
male	21ur-10722	Y4C6B.40
male	21ur-4706	Y51H4A.44
male	21ur-9319	C31H1.41
male	21ur-8346	Y45F10D.102
male	21ur-6017	Y73F8A.572
male	21ur-7665	Y57G11B.123
male	21ur-814	C08F11.54
male	21ur-8152	C43G2.20
male	21ur-6338	Y105C5B.727
male	21ur-3109	VY10G11R.15
male	21ur-8054	Y41E3.237
male	21ur-7011	Y4C6A.41
male	21ur-3851	Y105C5B.495
male	21ur-1455	Y116A8C.182
male	21ur-5677	C52D10.89
male	21ur-7161	R05A10.82
male	21ur-5238	Y67A10B.2
male	21ur-2152	Y105C5A.282
male	21ur-5908	Y7A9D.60
male	21ur-6355	H06H21.22
male	21ur-8102	Y116A8C.290
male	21ur-9469	F35D6.23
male	21ur-742	Y45F10D.35
male	21ur-6971	Y116A8C.448
male	21ur-1508	Y73F8A.134
male	21ur-2831	Y37A1B.54
male	21ur-2075	Y105C5B.530
male	21ur-13416	Y73F8A.846
male	21ur-6414	F58F9.15
male	21ur-2381	Y41E3.139
male	21ur-6488	C52D10.91
male	21ur-15594	B0513.83
male	21ur-2616	Y105C5B.465
male	21ur-2977	H08M01.17
male	21ur-3711	Y7A9A.12
male	21ur-13659	Y45F10D.94
male	21ur-1530	Y7A9D.4
male	21ur-7143	Y57G11C.921
male	21ur-429	C47A4.33
male	21ur-10116	F28D1.18
male	21ur-10289	C45E5.34
male	21ur-5012	C27H2.29
male	21ur-5860	Y37A1A.109
male	21ur-173	Y51H4A.255
male	21ur-3654	Y116A8C.65
male	21ur-2156	B0513.33
male	21ur-6500	Y51H4A.803
male	21ur-7844	Y41E3.443
male	21ur-6850	Y105C5A.1186
male	21ur-6161	H12I19.61
male	21ur-3437	T06A10.35
male	21ur-3847	Y57G11C.373
male	21ur-340	Y41E3.141
male	21ur-9087	Y105C5A.584
male	21ur-2838	Y37A1B.86
male	21ur-8801	Y73B6BL.222
male	21ur-7404	Y51H4A.622
male	21ur-2556	Y67A10A.30
male	21ur-6077	C10G6.50
male	21ur-8056	Y105C5B.662
male	21ur-6608	M199.82
male	21ur-7626	Y105C5A.840
male	21ur-12668	F44E8.41
male	21ur-440	Y57G11C.491
male	21ur-5930	Y73F8A.737
male	21ur-3696	Y59E9AL.13
male	21ur-8019	Y7A9D.38
male	21ur-15344	AC7.51
male	21ur-4687	B0273.31
male	21ur-4969	Y105C5B.441
male	21ur-6056	Y45F10D.66
male	21ur-278	F02H6.27
male	21ur-4417	Y73F8A.468
male	21ur-12672	H32C10.47
male	21ur-8174	Y105C5B.849
male	21ur-9638	C35D6.95
male	21ur-6961	Y4C6B.92
male	21ur-6203	Y105C5A.1136
male	21ur-578	Y43D4A.23
male	21ur-3641	Y45F10B.21
male	21ur-7042	C02B10.61
male	21ur-7712	Y73F8A.1128
male	21ur-1461	Y105C5B.128
male	21ur-299	C31H1.10
male	21ur-7023	T05A1.13
male	21ur-5100	Y57G11C.410
male	21ur-11622	C06E7.77
male	21ur-1580	C47A4.10
male	21ur-7537	Y40H7A.177
male	21ur-496	Y37A1B.60
male	21ur-10773	C52D10.109
male	21ur-4182	LLC1.14
male	21ur-5868	C08F11.112
male	21ur-7927	Y73F8A.527
male	21ur-12620	Y105C5A.934
male	21ur-12305	B0213.20
male	21ur-6712	C01G5.22
male	21ur-1170	Y116A8C.98
male	21ur-4063	Y105C5B.174
male	21ur-99	Y105C5A.292
male	21ur-6329	Y73F8A.874
male	21ur-6237	Y105C5A.729
male	21ur-6979	C52D10.86
male	21ur-2221	Y105C5B.532
male	21ur-387	Y116A8A.35
male	21ur-6141	K08B4.24
male	21ur-5281	H12I19.27
male	21ur-770	Y7A9D.2
male	21ur-9975	Y105C5A.797
male	21ur-6443	Y43D4A.157
male	21ur-7754	C24D10.27
male	21ur-2293	Y105C5A.46
male	21ur-4160	Y105C5A.66
male	21ur-901	Y57G11A.69
male	21ur-6553	VY10G11R.63
male	21ur-7953	H08M01.72
male	21ur-5441	Y57G11C.113
male	21ur-1057	Y37A1B.143
male	21ur-6728	Y73F8A.560
male	21ur-2175	Y43D4A.41
male	21ur-3933	H08M01.35
male	21ur-6513	Y116A8B.43
male	21ur-4200	C46G7.26
male	21ur-9378	Y73F8A.794
male	21ur-7000	R13H7.11
male	21ur-2174	C06E7.24
male	21ur-2358	K01G12.5
male	21ur-1492	H12I19.51
male	21ur-2112	Y116A8B.25
male	21ur-3633	Y37A1B.108
male	21ur-6695	Y64G10A.239
male	21ur-7851	F41H10.28
male	21ur-3923	Y37A1A.32
male	21ur-8806	Y73B6BL.154
male	21ur-4466	Y51H4A.128
male	21ur-8303	Y40H7A.272
male	21ur-1313	Y51H4A.260
male	21ur-10113	T05A1.9
male	21ur-1458	Y73F8A.413
male	21ur-4301	Y57G11C.249
male	21ur-3556	B0350.20
male	21ur-5369	Y105C5B.498
male	21ur-9056	W03B1.13
male	21ur-8854	Y37A1B.242
male	21ur-4000	Y51H4A.169
male	21ur-730	Y51H4A.263
male	21ur-6881	C35D6.96
male	21ur-2434	Y116A8C.162
male	21ur-7888	Y73B6BR.20
male	21ur-6867	H25K10.114
male	21ur-4694	Y64G10A.36
male	21ur-1360	Y105C5A.177
male	21ur-1177	Y73F8A.96
male	21ur-6459	Y67A10A.188
male	21ur-6087	Y105C5B.652
male	21ur-6539	Y37A1B.179
male	21ur-3582	Y73F8A.487
male	21ur-1338	Y116A8C.122
male	21ur-2673	W03F8.30
male	21ur-3043	B0350.13
male	21ur-9021	H32C10.36
male	21ur-8405	Y73F8A.600
male	21ur-10725	C27H2.107
male	21ur-6469	Y7A9D.42
male	21ur-6270	Y37A1B.203
male	21ur-860	F52B11.26
male	21ur-4591	H25K10.18
male	21ur-7199	C11D2.46
male	21ur-7033	Y41E3.450
male	21ur-4026	F55B11.8
male	21ur-2485	Y105C5B.484
male	21ur-5793	Y57G11C.997
male	21ur-3882	Y9C9A.25
male	21ur-2511	C11D2.40
male	21ur-5065	C52D10.56
male	21ur-2226	Y41E3.112
male	21ur-9476	T05A1.14
male	21ur-4423	Y67A10A.92
male	21ur-4652	Y73F8A.259
male	21ur-6484	Y105C5B.1180
male	21ur-98	Y45F10D.17
male	21ur-9090	H04M03.41
male	21ur-2345	Y64G10A.25
male	21ur-2320	H16O14.19
male	21ur-2331	Y73F8A.250
male	21ur-4069	Y105C5B.157
male	21ur-4936	Y57G11C.133
male	21ur-8459	Y105C5B.1336
male	21ur-8529	W03F8.35
male	21ur-2984	C45E5.11
male	21ur-7260	Y73F8A.894
male	21ur-2053	Y116A8C.190
male	21ur-439	Y116A8C.104
male	21ur-248	C52D10.14
male	21ur-7725	F26D12.39
male	21ur-70	T23G4.39
male	21ur-3943	Y45F10D.54
male	21ur-5186	Y116A8C.124
male	21ur-10783	Y73B6BL.134
male	21ur-959	Y116A8C.183
male	21ur-4193	H25K10.16
male	21ur-4037	Y116A8C.131
male	21ur-7769	Y57G11C.1046
male	21ur-164	C08F11.21
male	21ur-9885	Y45F10D.123
male	21ur-12346	F55B11.90
male	21ur-7808	T27E7.65
male	21ur-1041	Y105C5B.449
male	21ur-10360	R13H7.16
male	21ur-1221	K02B2.11
male	21ur-4915	Y4C6B.9
male	21ur-6168	Y57G11B.115
male	21ur-1334	F02H6.29
male	21ur-9431	Y105C5A.1159
male	21ur-10078	Y105C5B.830
male	21ur-8609	Y51H4A.847
male	21ur-4955	W03F8.17
male	21ur-6053	M03D4.63
male	21ur-1524	LLC1.7
male	21ur-5368	C27H2.48
male	21ur-664	B0350.10
male	21ur-14368	H04M03.29
male	21ur-7967	F26D12.81
male	21ur-15639	C06E4.10
male	21ur-7501	F13G11.129
male	21ur-3593	Y73F8A.171
male	21ur-6354	Y37A1B.318
male	21ur-2392	F38C2.9
male	21ur-5975	Y105C5B.865
male	21ur-14437	Y57G11C.970
male	21ur-4991	Y57G11A.63
male	21ur-7746	Y37A1A.97
male	21ur-399	Y57G11A.77
male	21ur-7013	Y51H4A.443
male	21ur-7835	Y43D4A.89
male	21ur-4364	M03D4.24
male	21ur-9340	K02B2.29
male	21ur-4811	T27E7.35
male	21ur-8977	F38C2.52
male	21ur-4353	Y57G11C.167
male	21ur-5932	Y116A8C.325
male	21ur-2165	F38C2.30
male	21ur-4768	Y51H4A.278
male	21ur-2111	Y57G11C.201
male	21ur-1014	Y4C6B.19
male	21ur-9359	Y116A8C.403
male	21ur-10646	Y105C5B.898
male	21ur-4918	Y105C5A.359
male	21ur-4941	C35D6.60
male	21ur-9571	Y105C5A.680
male	21ur-6755	ZK381.22
male	21ur-7879	C09B9.74
male	21ur-9786	ZK616.59
male	21ur-9120	Y51H4A.916
male	21ur-5903	Y10G11A.55
male	21ur-7824	B0273.72
male	21ur-4876	C52D10.29
male	21ur-8692	Y73F8A.613
male	21ur-8461	C01B10.12
male	21ur-6328	Y51H4A.420
male	21ur-6822	Y105C5B.857
male	21ur-7379	Y73F8A.979
male	21ur-1638	Y57G11C.276
male	21ur-1167	C24D10.18
male	21ur-787	Y37A1B.121
male	21ur-4203	Y73F8A.139
male	21ur-8038	Y73F8A.915
male	21ur-4310	Y105C5B.124
male	21ur-4030	Y37A1A.16
male	21ur-8666	Y116A8B.84
male	21ur-4844	Y57G11C.379
male	21ur-108	F52B11.16
male	21ur-7237	C43G2.24
male	21ur-5697	Y51H4A.745
male	21ur-14816	Y116A8C.262
male	21ur-10542	F02H6.55
male	21ur-8583	Y57G11C.651
male	21ur-5028	C31H1.20
male	21ur-2325	Y105C5A.360
male	21ur-6520	Y41E3.251
male	21ur-20	Y51H4A.135
male	21ur-6442	Y57G11C.548
male	21ur-2802	Y41E3.59
male	21ur-5937	H25K10.110
male	21ur-9072	Y105C5B.754
male	21ur-6347	Y73F8A.788
male	21ur-4611	F52B11.33
male	21ur-5980	Y73F8A.699
male	21ur-3102	C52D10.54
male	21ur-1011	Y73F8A.309
male	21ur-7508	F26D12.76
male	21ur-7775	Y51H4A.724
male	21ur-7822	C49A9.16
male	21ur-5322	Y116A8C.188
male	21ur-6876	F56F12.23
male	21ur-2488	Y105C5B.315
male	21ur-3154	Y73F8A.279
male	21ur-3234	Y73F8A.497
male	21ur-3282	H25K10.24
male	21ur-6176	Y105C5A.569
male	21ur-5128	H32C10.19
male	21ur-5205	H35B03.5
male	21ur-14777	D2024.12
male	21ur-7449	LLC1.90
male	21ur-8061	Y64G10A.249
male	21ur-36	Y37A1B.145
male	21ur-13815	Y73B6BL.130
male	21ur-2758	Y7A9A.3
male	21ur-4647	C08F11.47
male	21ur-976	Y105C5A.299
male	21ur-3867	Y64G10A.128
male	21ur-7466	ZK616.27
male	21ur-6714	Y57G11C.764
male	21ur-2470	Y37A1B.49
male	21ur-3298	Y37A1A.28
male	21ur-7545	M199.69
male	21ur-7385	Y73F8A.795
male	21ur-4445	W03F8.20
male	21ur-10383	Y116A8C.460
male	21ur-4497	Y116A8C.106
male	21ur-8351	Y73F8A.821
male	21ur-7931	Y37A1B.324
male	21ur-6401	Y73F8A.776
male	21ur-2287	H32C10.23
male	21ur-6360	F38C2.57
male	21ur-3049	R05A10.19
male	21ur-706	Y116A8A.55
male	21ur-903	Y105C5A.488
male	21ur-6591	AC7.58
male	21ur-7286	F44E8.23
male	21ur-2749	C47A4.45
male	21ur-4130	T06A10.32
male	21ur-4068	C46G7.13
male	21ur-1962	Y51H4A.197
male	21ur-2592	Y105C5B.225
male	21ur-9831	C27H2.111
male	21ur-2262	C11D2.21
male	21ur-9804	B0273.79
male	21ur-5034	Y7A9D.20
male	21ur-2886	Y105C5B.565
male	21ur-4084	Y37A1A.40
male	21ur-4713	T12E12.17
male	21ur-26	Y51H4A.43
male	21ur-4516	Y51H4A.396
male	21ur-885	Y37A1A.13
male	21ur-1667	Y57G11A.46
male	21ur-4574	F13G11.14
male	21ur-7428	F44E8.22
male	21ur-4829	C27H2.54
male	21ur-4678	Y7A9B.4
male	21ur-1283	F55B11.14
male	21ur-2359	Y73F8A.272
male	21ur-651	Y57G11C.415
male	21ur-6672	C01G5.13
male	21ur-3698	Y73F8A.316
male	21ur-15583	F13B10.3
male	21ur-6339	Y105C5B.1167
male	21ur-6828	Y51H4A.758
male	21ur-3093	Y105C5B.528
male	21ur-8233	C09B9.53
male	21ur-1240	Y105C5B.520
male	21ur-6569	Y105C5B.1266
male	21ur-6718	T06A10.84
male	21ur-3062	Y51H4A.86
male	21ur-1381	Y17G9A.19
male	21ur-2464	Y116A8C.142
male	21ur-11127	Y57G11C.1065
male	21ur-2620	Y57G11C.314
male	21ur-2724	Y105C5A.404
male	21ur-346	Y57G11A.31
male	21ur-6422	F55B11.77
male	21ur-358	Y57G11C.157
male	21ur-3924	Y57G11C.170
male	21ur-5855	ZK616.48
male	21ur-3042	Y67A10A.110
male	21ur-1520	Y73B6BL.84
male	21ur-3448	Y73F8A.253
male	21ur-3377	H08M01.27
male	21ur-6014	R05A10.107
male	21ur-1769	T06A10.8
male	21ur-2590	Y64G10A.110
male	21ur-9860	Y45F10B.34
male	21ur-2850	Y105C5B.272
male	21ur-2028	Y37A1A.38
male	21ur-10114	C39H7.49
male	21ur-5939	Y64G10A.317
male	21ur-10636	T13A10.31
male	21ur-8561	Y40H7A.242
male	21ur-1130	Y73F8A.327
male	21ur-9555	Y45F10D.84
male	21ur-1060	Y73F8A.459
male	21ur-6173	Y51H4A.906
male	21ur-12758	VY10G11R.71
male	21ur-7159	Y73B6BL.127
male	21ur-3690	F13G11.9
male	21ur-2674	M199.58
male	21ur-633	Y51H4A.357
male	21ur-7706	C39H7.65
male	21ur-7684	LLC1.106
male	21ur-2483	Y51H4A.216
male	21ur-122	Y37A1A.26
male	21ur-9267	F13G11.127
male	21ur-2972	C55C3.28
male	21ur-1681	F55B11.22
male	21ur-5175	H16O14.6
male	21ur-7616	C08F11.65
male	21ur-9379	C11D2.90
male	21ur-3709	M199.57
male	21ur-3619	Y105C5B.49
male	21ur-10435	F52B11.50
male	21ur-7645	Y105C5B.1043
male	21ur-6302	F44E8.31
male	21ur-2513	F13G11.19
male	21ur-7516	LLC1.114
male	21ur-1860	T12E12.10
male	21ur-3966	Y57G11C.438
male	21ur-6799	ZK381.17
male	21ur-3751	Y51H4A.322
male	21ur-4453	C26C9.6
male	21ur-6265	Y105C5A.606
male	21ur-186	Y57G11C.338
male	21ur-2744	Y64G10A.57
male	21ur-5059	Y105C5A.145
male	21ur-1051	F52B11.36
male	21ur-9649	Y17G9A.26
male	21ur-1833	Y41E3.103
male	21ur-6229	Y73F8A.715
male	21ur-5112	C08F11.23
male	21ur-9926	C24D10.32
male	21ur-137	M199.42
male	21ur-5042	Y67A10A.140
male	21ur-3027	R05A10.22
male	21ur-2349	Y116A8C.133
male	21ur-8446	H08M01.64
male	21ur-4208	Y105C5A.255
male	21ur-5154	Y73F8A.496
male	21ur-5430	C02B10.15
male	21ur-7182	F13G11.140
male	21ur-2599	Y57G11C.232
male	21ur-14258	W01B6.14
male	21ur-6089	Y105C5A.1190
male	21ur-2948	Y57G11C.310
male	21ur-3706	Y7A9D.13
male	21ur-6448	H04M03.74
male	21ur-5880	Y51H4A.408
male	21ur-6580	ZK550.34
male	21ur-6675	Y9C9A.63
male	21ur-6716	AC7.21
male	21ur-5859	F52D4.29
male	21ur-1702	Y116A8A.25
male	21ur-5717	Y45F10C.16
male	21ur-7267	H12I19.88
male	21ur-5886	Y51H4A.734
male	21ur-4773	ZK550.9
male	21ur-5897	Y41E3.404
male	21ur-2298	F02H6.12
male	21ur-405	H08M01.54
male	21ur-5375	Y4C6B.18
male	21ur-450	Y105C5B.595
male	21ur-1362	R05A10.25
male	21ur-2340	Y105C5A.345
male	21ur-7096	Y73F8A.1149
male	21ur-5081	Y41E3.137
male	21ur-1072	Y67A10A.25
male	21ur-6450	Y73B6BL.118
male	21ur-3747	Y57G11C.450
male	21ur-3019	Y67A10A.132
male	21ur-7400	C11D2.88
male	21ur-1839	Y105C5B.234
male	21ur-1995	Y65A5A.4
male	21ur-2460	C27H2.45
male	21ur-6444	Y57G11A.120
male	21ur-3134	H04M03.27
male	21ur-3038	Y105C5A.300
male	21ur-144	Y116A8B.16
male	21ur-5343	Y57G11C.132
male	21ur-404	Y73F8A.340
male	21ur-7034	Y45F10D.98
male	21ur-6956	H16O14.69
male	21ur-6004	ZK550.28
male	21ur-6778	H08M01.92
male	21ur-6428	LLC1.73
male	21ur-6426	Y57G11C.578
male	21ur-5999	Y51H4A.575
male	21ur-3515	Y105C5A.181
male	21ur-4716	Y105C5B.298
male	21ur-817	Y57G11C.257
male	21ur-310	Y51H4A.39
male	21ur-6861	Y73F8A.591
male	21ur-7169	C01B10.39
male	21ur-1117	Y64G10A.76
male	21ur-1858	T23G4.26
male	21ur-8305	Y67A10A.207
male	21ur-112	Y105C5A.323
male	21ur-3295	Y9C9A.30
male	21ur-11263	T19E7.13
male	21ur-2619	C10G6.15
male	21ur-6288	Y105C5B.892
male	21ur-5324	C02B10.14
male	21ur-6187	Y105C5B.1021
male	21ur-2767	Y57G11C.227
male	21ur-1331	Y51H4A.264
male	21ur-1413	Y73F8A.69
male	21ur-6000	Y51H4A.725
male	21ur-4691	Y51H4A.355
male	21ur-5399	C08F11.43
male	21ur-6163	Y73F8A.726
male	21ur-7197	Y105C5B.960
male	21ur-13224	Y105C5A.1257
male	21ur-2343	Y57G11A.23
male	21ur-3622	Y4C6B.27
male	21ur-2622	Y105C5B.208
male	21ur-3187	F26D12.14
male	21ur-3410	Y64G10A.48
male	21ur-4324	Y105C5A.205
male	21ur-5781	Y40H7A.228
male	21ur-6457	Y73F8A.1048
male	21ur-307	Y51H4A.314
male	21ur-4076	Y105C5A.456
male	21ur-6	Y57G11C.332
male	21ur-5389	Y51H4A.276
male	21ur-424	Y67A10A.116
male	21ur-8	Y116A8C.125
male	21ur-75	Y57G11C.165
male	21ur-6726	Y45F10C.19
male	21ur-224	C06E7.16
male	21ur-3489	Y105C5A.376
male	21ur-8093	Y105C5B.1338
male	21ur-3754	F38C2.23
male	21ur-5878	Y57G11C.517
male	21ur-5245	Y37A1B.139
male	21ur-3701	Y43D4A.67
male	21ur-6937	Y105C5B.776
male	21ur-1406	C09B9.17
male	21ur-1199	Y105C5A.81
male	21ur-6300	Y64G10A.240
male	21ur-153	Y105C5B.179
male	21ur-3643	Y105C5B.440
male	21ur-4232	Y51H4A.244
male	21ur-2878	C24D10.14
male	21ur-7831	T23G4.84
male	21ur-3791	Y57G11C.479
male	21ur-4434	Y41E3.143
male	21ur-5997	M03D4.56
male	21ur-6637	Y105C5B.1025
male	21ur-5792	Y51H4A.550
male	21ur-1476	Y73F8A.345
male	21ur-5823	B0547.33
male	21ur-2414	Y105C5B.447
male	21ur-6601	Y41E3.276
male	21ur-1870	Y105C5A.200
male	21ur-5151	Y116A8C.151
male	21ur-4205	Y105C5A.414
male	21ur-4869	Y41E3.49
male	21ur-11301	Y43D4A.104
male	21ur-8095	Y73F8A.1131
male	21ur-2707	C11D2.11
male	21ur-566	Y116A8C.118
male	21ur-9593	Y64G10A.347
male	21ur-5113	Y57G11B.15
male	21ur-6048	Y45F10D.131
male	21ur-454	Y57G11C.284
male	21ur-2224	Y64G10A.92
male	21ur-7968	Y41E3.309
male	21ur-5815	T23G4.79
male	21ur-5413	Y37A1B.27
male	21ur-6012	H01M01.3
male	21ur-6407	Y57G11C.631
male	21ur-7469	Y105C5A.964
male	21ur-1301	Y57G11A.30
male	21ur-3585	C06E7.21
male	21ur-1912	Y41E3.30
male	21ur-3822	Y105C5A.349
male	21ur-6587	C08F11.99
male	21ur-2833	R05A10.38
male	21ur-1258	Y67A10A.35
male	21ur-3378	Y51H4A.368
male	21ur-2406	Y57G11C.348
male	21ur-6150	C52D10.84
male	21ur-5117	Y105C5B.444
male	21ur-2900	Y51H4A.228
male	21ur-5693	Y73F8A.930
male	21ur-4251	Y45F10D.43
male	21ur-2957	Y37A1B.33
male	21ur-1861	Y116A8C.164
male	21ur-348	Y51H4A.388
male	21ur-3621	T06A10.7
male	21ur-8565	Y116A8C.291
male	21ur-5812	Y105C5B.713
male	21ur-7912	Y40H7A.220
male	21ur-6666	Y17G9A.62
male	21ur-2105	Y57G11C.326
male	21ur-6715	F26D12.98
male	21ur-5948	Y105C5A.1066
male	21ur-4420	Y51H4A.54
male	21ur-6394	C01B10.27
male	21ur-2555	Y51H4A.97
male	21ur-233	Y17G9A.20
male	21ur-6106	Y67A10A.309
male	21ur-4027	Y57G11C.128
male	21ur-2998	Y64G10A.62
male	21ur-1540	Y105C5A.354
male	21ur-6411	Y51H4A.891
male	21ur-788	Y73F8A.427
male	21ur-3108	C31H1.19
male	21ur-7241	Y37A1B.287
male	21ur-794	Y105C5A.153
male	21ur-5009	T06A10.27
male	21ur-7060	B0513.80
male	21ur-7080	Y51H4A.584
male	21ur-3958	Y73B6BL.56
male	21ur-3890	Y57G11C.381
male	21ur-2909	Y116A8A.33
male	21ur-3898	Y105C5A.369
male	21ur-6098	Y105C5B.675
male	21ur-1001	Y57G11C.92
male	21ur-4809	Y105C5A.344
male	21ur-704	Y105C5B.398
male	21ur-2461	Y105C5A.466
male	21ur-5655	Y37A1B.279
male	21ur-7423	Y105C5A.1149
male	21ur-5165	Y116A8C.66
male	21ur-9128	Y73F8A.750
male	21ur-3629	C47A4.25
male	21ur-5144	Y105C5B.178
male	21ur-1692	Y45F10D.32
male	21ur-3971	Y67A10B.1
male	21ur-6199	H25K10.91
male	21ur-1694	Y57G11C.189
male	21ur-2846	Y105C5B.383
male	21ur-6010	Y43D4A.110
male	21ur-5242	T27E7.16
male	21ur-9328	H32C10.61
male	21ur-7351	M03D4.31
male	21ur-3770	Y67A10A.130
male	21ur-5407	B0513.30
male	21ur-2052	Y105C5B.506
male	21ur-3738	Y57G11C.207
male	21ur-4473	Y51H4A.370
male	21ur-7133	C09B9.49
male	21ur-1602	Y64G10A.40
male	21ur-4035	Y7A9D.23
male	21ur-2806	Y73F8A.342
male	21ur-5961	Y73F8A.985
male	21ur-6272	Y7A9C.18
male	21ur-5681	Y73F8A.1047
male	21ur-4275	Y105C5B.249
male	21ur-3443	Y105C5A.273
male	21ur-977	Y105C5A.274
male	21ur-5745	C06E7.59
male	21ur-1516	F56F12.11
male	21ur-3142	Y51H4A.358
male	21ur-6127	Y105C5B.1153
male	21ur-5983	Y57G11C.1074
male	21ur-6476	C52D10.83
male	21ur-2101	Y43D4A.54
male	21ur-5142	Y57G11A.57
male	21ur-3970	Y73F8A.238
male	21ur-806	Y51H4A.381
male	21ur-815	Y105C5B.473
male	21ur-15588	Y38F2AR.15
male	21ur-6464	Y10G11A.84
male	21ur-4280	C02B10.24
male	21ur-6390	Y41E3.320
male	21ur-3339	Y57G11C.382
male	21ur-116	C02B10.7
male	21ur-5762	Y10G11A.31
male	21ur-4241	Y116A8B.24
male	21ur-7740	F02H6.56
male	21ur-79	C31H1.35
male	21ur-1000	Y57G11C.144
male	21ur-7440	Y105C5B.1314
male	21ur-4605	Y57G11C.105
male	21ur-5659	Y57G11C.805
male	21ur-1002	Y41E3.193
male	21ur-6420	Y51H4A.910
male	21ur-2055	Y116A8C.145
male	21ur-18	Y43D4A.53
male	21ur-3201	Y73F8A.275
male	21ur-5565	Y116A8C.331
male	21ur-5530	T28H11.24
male	21ur-6913	Y105C5B.1395
male	21ur-471	Y105C5A.208
male	21ur-2739	Y57G11C.465
male	21ur-7036	Y73B6BL.257
male	21ur-2841	Y37A1B.84
male	21ur-3191	Y51H4A.40
male	21ur-453	Y41E3.63
male	21ur-8787	H06H21.17
male	21ur-3546	Y105C5B.141
male	21ur-756	T08B6.21
male	21ur-6929	C46G7.36
male	21ur-4425	Y41E3.173
male	21ur-1967	Y105C5A.324
male	21ur-1910	Y41E3.68
male	21ur-2285	Y105C5B.115
male	21ur-6904	F52B11.64
male	21ur-2965	Y116A8C.129
male	21ur-711	Y73F8A.453
male	21ur-6702	B0513.60
male	21ur-2014	Y105C5A.334
male	21ur-482	Y51H4A.195
male	21ur-1822	Y57G11B.71
male	21ur-1078	H16O14.3
male	21ur-6194	Y43D4A.139
male	21ur-246	Y105C5A.204
male	21ur-4778	Y41E3.196
male	21ur-1374	M03D4.19
male	21ur-2161	C08F11.30
male	21ur-57	Y116A8B.9
male	21ur-2955	Y41E3.51
male	21ur-2245	C11D2.19
male	21ur-5967	Y4C6B.51
male	21ur-3503	Y57G11C.425
male	21ur-3221	Y57G11B.80
male	21ur-783	Y51H4A.36
male	21ur-8040	Y105C5A.635
male	21ur-2172	Y57G11C.149
male	21ur-5782	F13G11.139
male	21ur-4415	Y10G11A.22
male	21ur-3451	T27E7.34
male	21ur-845	Y57G11C.253
male	21ur-3457	Y7A9D.12
male	21ur-1850	F56F12.12
male	21ur-1326	Y67A10A.41
male	21ur-5503	Y105C5B.1179
male	21ur-5883	F23B2.24
male	21ur-1621	Y51H4A.62
male	21ur-66	Y41E3.24
male	21ur-5740	Y116A8A.112
male	21ur-2147	Y105C5B.293
male	21ur-1312	Y51H4A.126

## Sheet: siRNA
sex-bias siRNA expression	gene	groupID			sex-bias siRNA expression	gene	groupID
hermaphrodite		T07E3.2			male		C04G2.10
hermaphrodite	snrp-200	Y46G5A.4			male	hil-8	T05E8.2
hermaphrodite		C32B5.6			male	zfp-1	F54F2.2
hermaphrodite	got-1.2	T01C8.5			male	nhr-229	Y116A8C.18
hermaphrodite	unc-85	F10G7.3			male		C46C2.3
hermaphrodite	klp-15	M01E11.6			male		F08F3.8
hermaphrodite		B0281.4			male		K08A2.1
hermaphrodite	hcp-3	F58A4.3			male		T24H10.5
hermaphrodite	klp-18	C06G3.2			male		T11F9.10
hermaphrodite	klp-16	C41G7.2			male		C14B1.7
hermaphrodite	hcp-1	ZK1055.1			male		F59A6.2
hermaphrodite		K12D12.5			male		C50C3.19
hermaphrodite	fbxb-97	C52E2.6			male		K03H9.3
hermaphrodite		K08E5.1			male	eea-1	T10G3.5
hermaphrodite	lin-5	T09A5.10			male		K02D10.2
hermaphrodite		Y7A5A.10			male		F46F5.5
hermaphrodite	inos-1	VF13D12L.1			male		VY10G11R.1
hermaphrodite		F13C5.2			male		F19B6.3
hermaphrodite	mesp-1	C28C12.2			male		C41D11.6
hermaphrodite		M02F4.1			male		F59E12.3
hermaphrodite	rme-2	T11F8.3			male	plk-3	F55G1.8
hermaphrodite		ZK892.6			male		Y75B8A.10
hermaphrodite		C09G1.3			male		F22H10.1
hermaphrodite		C44C10.5			male		F41H10.12
hermaphrodite		T19H12.2			male		Y47H9C.15
hermaphrodite	unc-10	T10A3.1			male		C24H12.6
hermaphrodite		Y110A2AL.10			male	qdpr-1	T03F6.1
hermaphrodite		C39E9.12			male		F59E12.6
hermaphrodite	gfat-2	F22B3.4			male		Y37D8A.5
hermaphrodite	sdz-26	R06A4.6			male		B0457.4
hermaphrodite	kca-1	C10H11.10			male	angl-1	W02G9.5
hermaphrodite		Y6D1A.1			male		ZK930.6
hermaphrodite	dot-1.5	ZC53.6			male		F20B6.5
hermaphrodite		Y110A2AL.1			male		K02D10.3
hermaphrodite	puf-11	Y73B6BL.38			male		C29H12.2
hermaphrodite		F46F2.4			male	ceh-20	F31E3.1
hermaphrodite		W03D8.7			male	klu-2	ZC328.2
hermaphrodite		F09C8.2			male	epg-6	Y39A1A.1
hermaphrodite	skr-21	K08H2.1			male	lin-40	T27C4.4
hermaphrodite	gsa-1	R06A10.2			male		Y26G10.5
hermaphrodite	unc-49	T21C12.1			male	snrp-27	R05D11.7
hermaphrodite	somi-1	M04G12.4			male	lron-11	Y71F9B.8
hermaphrodite	inso-1	C52B11.2			male		F30F8.1
hermaphrodite	mei-1	T01G9.5			male	atgp-1	F26D10.9
hermaphrodite		Y70G10A.3			male		C01A2.6
hermaphrodite		T22B2.2			male		F42E8.1
hermaphrodite		Y54E10BR.4			male		Y53G8AM.8
hermaphrodite		H02I12.5			male	csp-2	Y73B6BL.7
hermaphrodite		Y17G9B.9			male	gpa-9	F56H9.4
hermaphrodite	mrp-4	F21G4.2			male	mif-2	C52E4.2
hermaphrodite	inx-14	F07A5.1			male	cps-6	C41D11.8
hermaphrodite		Y43D4A.6			male		K04C2.3
hermaphrodite	puf-3	Y45F10A.2			male	mdt-8	Y62F5A.1
hermaphrodite	djr-1.1	B0432.2			male		C08F8.3
hermaphrodite	fbxb-100	Y63D3A.2			male		C42C1.11
hermaphrodite		F54D10.3			male	mfn-1	W02B12.9
hermaphrodite		Y44A6D.3			male		W04A8.6
hermaphrodite		R02C2.1			male		T26C5.3
hermaphrodite	pqn-96	ZK1236.6			male		R166.2
hermaphrodite	puf-5	F54C9.8			male	mlh-1	T28A8.7
hermaphrodite		C29F9.1			male	fbxa-40	Y59E1A.1
hermaphrodite	pab-2	F18H3.3			male		Y65B4BL.4
hermaphrodite	tsp-14	F39C12.3			male	ppk-1	F55A12.3
hermaphrodite		B0491.6			male	crn-2	CD4.2
hermaphrodite		F13H10.8			male		C45G9.2
hermaphrodite		W05H12.2			male	crt-1	Y38A10A.5
hermaphrodite	ddl-1	F59E12.10			male		C28F5.1
hermaphrodite		T01C3.3			male		T09F3.4
hermaphrodite		K10B3.5			male		Y38F1A.1
hermaphrodite		Y62E10A.14			male	fbxa-224	ZK1290.9
hermaphrodite		T24D1.3			male		C27A2.7
hermaphrodite		C16H3.3			male	cbs-2	F54A3.4
hermaphrodite		F57C9.1			male		B0511.13
hermaphrodite	ptr-2	C32E8.8			male	gly-3	ZK688.8
hermaphrodite	elo-9	Y53F4B.2			male	fbxb-52	K05F6.6
hermaphrodite		ZK1010.10			male	rpl-42	C09H10.1
hermaphrodite	egg-5	R12E2.10			male		D2005.7
hermaphrodite		F52G3.3			male		F44E5.15
hermaphrodite	zyg-11	C08B11.1			male		C50C3.1
hermaphrodite	perm-1	T01H3.4			male		Y66D12A.14
hermaphrodite	jmjd-3.1	F18E9.5			male		Y37E3.17
hermaphrodite		F34H10.3			male	hip-1	T12D8.8
hermaphrodite	mtk-1	B0414.7			male		Y39A3CR.8
hermaphrodite		T22B2.5			male		Y57A10A.2
hermaphrodite		C18D11.1			male	hsp-4	F43E2.8
hermaphrodite	sra-35	B0304.8			male	cir-1	F55F8.4
hermaphrodite		F28F8.5			male		F56D6.22
hermaphrodite		M02D8.3			male		ZC15.1
hermaphrodite		T07D3.3			male	mmab-1	C26E6.11
hermaphrodite		T24A6.20			male	spch-1	C04G2.8
hermaphrodite		T03D8.6			male		ZK550.5
hermaphrodite		T24E12.11			male	fbxc-44	C16A11.6
hermaphrodite		T27E9.6			male		Y57G11C.43
hermaphrodite	tag-53	F33C8.1			male		C50H2.7
hermaphrodite	mei-2	F57B10.12			male		Y57G11C.33
hermaphrodite		R151.10			male		Y18H1A.7
hermaphrodite	ceh-39	T26C11.7			male		Y50D4C.6
hermaphrodite		F07E5.12			male		C13G5.2
hermaphrodite	mex-1	W03C9.7			male	nfm-1	F42A10.2
hermaphrodite		F02E11.4			male		F59A3.8
hermaphrodite	egg-1	B0244.8			male	bath-15	C08C3.2
hermaphrodite	fbxa-215	Y45F10C.3			male		D2005.3
hermaphrodite	plr-1	Y47D3B.11			male		Y6B3B.3
hermaphrodite	egg-4	T21E3.1			male		ZK507.3
hermaphrodite		Y110A2AL.4			male		Y32G9A.3
hermaphrodite		Y23H5B.3			male		W02B12.1
hermaphrodite		Y39C12A.9			male		Y48A5A.1
hermaphrodite	lin-41	C12C8.3			male	ssq-1	K07F5.11
hermaphrodite	mrpl-36	K11H3.6			male		C49C8.1
hermaphrodite		Y57A10C.10			male	nstp-10	C50F4.14
hermaphrodite	clec-87	C25A1.8			male	eef-1A.1	F31E3.5
hermaphrodite	mex-6	AH6.5			male		F43E2.6
hermaphrodite	nipi-4	F40A3.5			male	ssp-16	T27A3.3
hermaphrodite	vet-6	F44F1.7			male	gspd-1	B0035.5
hermaphrodite		CC8.2			male	duo-3	Y106G6H.12
hermaphrodite	wdr-5.3	ZC302.2			male		Y38H8A.12
hermaphrodite		H35N09.2			male		M01G5.3
hermaphrodite	lin-15B	ZK662.4			male	cdk-8	F39H11.3
hermaphrodite		Y39E4B.5			male	dlc-6	Y106G6G.3
hermaphrodite		B0361.4			male		W06A11.4
hermaphrodite		C24H10.4			male		Y82E9BR.1
hermaphrodite	csk-1	Y48G1C.2			male		H12I13.6
hermaphrodite		ZK1073.1			male		T26C12.2
hermaphrodite		F43G6.7			male		C01G10.1
hermaphrodite	clp-4	Y39A3CL.5			male	emb-27	F10B5.6
hermaphrodite		H20J04.6			male		C25H3.9
hermaphrodite	tra-2	C15F1.3			male		F19F10.12
hermaphrodite	npr-11	C25G6.5			male	madf-5	C01G12.1
hermaphrodite		K07E3.2			male	mdt-11	R144.9
hermaphrodite		F32B5.6			male	sec-16	ZK512.5
hermaphrodite	gyg-2	T25E12.5			male	ced-10	C09G12.8
hermaphrodite	dkf-2	T25E12.4			male		ZK1053.4
hermaphrodite	nhr-204	R02C2.4			male		Y47G6A.13
hermaphrodite		Y57G11C.31			male	tiar-2	Y46G5A.13
hermaphrodite		C50E3.12			male		C15F1.8
hermaphrodite	bath-31	F12E12.4			male		F26G1.1
hermaphrodite		C25H3.12			male		C24D10.1
hermaphrodite		C34F6.7			male		Y55F3AM.13
hermaphrodite		T05F1.2			male		M01B12.4
hermaphrodite	42432	C17E4.3			male		C07A9.13
hermaphrodite	szy-4	C30B5.1			male		C18H7.4
hermaphrodite	cpg-2	B0280.5			male		Y113G7C.1
hermaphrodite		W06B4.1			male		H35B03.2
hermaphrodite	pie-1	Y49E10.14			male		K08E4.7
hermaphrodite	fbxb-37	T16A1.8			male	csp-3	Y47H9C.6
hermaphrodite		Y48B6A.10			male		Y37E11AL.1
hermaphrodite	hipr-1	ZK370.3			male		Y73B3A.9
hermaphrodite		Y54G9A.5			male	fbxa-107	Y37H2A.4
hermaphrodite		Y57G7A.2			male		C25H3.1
hermaphrodite		Y58A7A.2			male	hpl-2	K01G5.2
hermaphrodite		F49B2.7			male		C17H12.3
hermaphrodite		ZC21.10			male	cdk-5	T27E9.3
hermaphrodite	nhr-228	T27B7.6			male	smg-6	Y54F10AL.2
hermaphrodite		Y106G6D.1			male	clec-123	Y25C1A.1
hermaphrodite	nhr-1	R09G11.2			male	slc-17.5	F21F8.11
hermaphrodite	sygl-1	T27F6.4			male		M117.4
hermaphrodite		R05F9.6			male		C24D10.2
hermaphrodite		C08H9.16			male	oac-56	Y67A10A.1
hermaphrodite		B0228.7			male		K08C9.2
hermaphrodite		Y48G1C.10			male		C09G5.7
hermaphrodite	fbxa-145	F48C1.2			male		C35A5.8
hermaphrodite		F13H10.9			male		C34D4.2
hermaphrodite	cku-80	R07E5.8			male		T23F6.3
hermaphrodite	ztf-13	F52E4.8			male		K08A2.4
hermaphrodite	dgtr-1	W01A11.2			male		K09G1.2
hermaphrodite	hpo-4	T05E11.6			male	ssq-2	T28H11.5
hermaphrodite	praf-3	D2096.2			male		F13D12.9
hermaphrodite		C45B2.6			male		F40E3.5
hermaphrodite		T05F1.13			male		Y80D3A.8
hermaphrodite		K09E9.3			male		F36H12.4
hermaphrodite		ZC504.3			male		ZK930.4
hermaphrodite		ZK666.1			male		C39H7.1
hermaphrodite		C50E3.5			male		Y116A8C.9
hermaphrodite		T01G9.2			male		C33F10.8
hermaphrodite	acl-7	Y46G5A.21			male	gipc-1	C35D10.2
hermaphrodite	rnr-2	C03C10.3			male		T06C10.3
hermaphrodite	ins-5	ZK84.3			male		F09E5.8
hermaphrodite		Y54E10A.17			male	nra-2	T05F1.1
hermaphrodite		H39E20.1			male	alg-4	ZK757.3
hermaphrodite		F33E2.5			male		F32B5.3
hermaphrodite		C05C10.5			male		F57B9.8
hermaphrodite		W05F2.3			male		W08E3.4
hermaphrodite		F58A4.1			male		W03F8.4
hermaphrodite		T08D2.7			male	kin-24	K07F5.4
hermaphrodite		Y7A5A.6			male		ZK1058.5
hermaphrodite		F55F8.9			male	atp-2	C34E10.6
hermaphrodite		R02D5.1			male		F23B12.1
hermaphrodite		F11C3.1			male		B0393.4
hermaphrodite		M162.5			male		Y62F5A.10
hermaphrodite	asna-2	F47G3.2			male	pfk-1.2	C50F4.2
hermaphrodite		F54D7.2			male	fer-1	F43G9.6
hermaphrodite	spat-3	T13H2.5			male	kin-26	T06C10.6
hermaphrodite		ZK822.2			male	wht-4	F02E11.1
hermaphrodite	jmjd-3.2	F23D12.5			male		C50D2.10
hermaphrodite		F48G7.4			male		K11H3.3
hermaphrodite	daf-3	F25E2.5			male		ZK484.7
hermaphrodite	nasp-2	C50B6.2			male	clec-119	F47F6.5
hermaphrodite		Y44A6C.2			male	ire-1	C41C4.4
hermaphrodite		F28B4.1			male		F22D6.8
hermaphrodite	oma-2	ZC513.6			male		F23C8.7
hermaphrodite	mai-1	K10B3.9			male		T05F1.7
hermaphrodite		F48E3.6			male		C26E6.1
hermaphrodite		Y15E3A.3			male		T05A7.6
hermaphrodite		K08E3.5			male	eef-1B.1	F54H12.6
hermaphrodite	tax-6	C02F4.2			male	ech-4	R06F6.9
hermaphrodite		T02C1.1			male		F10G7.12
hermaphrodite		F42F12.3			male		Y38E10A.17
hermaphrodite		T20F7.1			male	snpc-1.3	F08F3.9
hermaphrodite		F13C5.1			male		F10E7.5
hermaphrodite		F28H6.4			male		R09B3.3
hermaphrodite	cyb-2.2	H31G24.4			male		T28D9.9
hermaphrodite		Y87G2A.11			male		F26A1.3
hermaphrodite	lips-12	T13B5.6			male	tag-191	C53A5.4
hermaphrodite		K03E6.7			male		ZK484.5
hermaphrodite	cnb-1	F55C10.1			male		B0001.4
hermaphrodite	fbxb-7	Y20C6A.2			male	nep-13	F39E9.4
hermaphrodite	bris-1	M02B7.5			male		C08G5.1
hermaphrodite		C44C10.10			male	enu-3.4	W05F2.2
hermaphrodite	asb-2	F02E8.1			male	pdi-1	C14B1.1
hermaphrodite		B0212.3			male		C55B7.3
hermaphrodite	taf-3	C11G6.1			male	chaf-2	Y71G12B.1
hermaphrodite	die-1	C18D1.1			male		F28A10.2
hermaphrodite	ceh-82	F45C12.2			male		W07G4.3
hermaphrodite	clec-238	Y102A5C.17			male		T26C11.3
hermaphrodite	noah-2	F52B11.3			male	spe-47	Y23H5A.4
hermaphrodite	cec-4	F32E10.2			male	fcp-1	F36F2.6
hermaphrodite	nhr-58	R11G11.2			male		B0218.5
hermaphrodite		Y57A10A.10			male		C34F11.5
hermaphrodite		F49E7.2			male		B0205.10
hermaphrodite	dgk-2	F46H6.2			male		C25D7.16
hermaphrodite	sma-9	T05A10.1			male	sma-1	R31.1
hermaphrodite		F59D12.2			male		C50C3.2
hermaphrodite	set-8	F02D10.7			male		T27E7.1
hermaphrodite	fbxa-97	C18B12.5			male		F09C12.8
hermaphrodite		F18A12.7			male	smp-1	Y54E5B.1
hermaphrodite		Y37A1B.17			male		C01G5.4
hermaphrodite	fbxc-39	F45D11.10			male		W03F11.4
hermaphrodite		F11C1.1			male		Y54E2A.8
hermaphrodite	mom-2	F38E1.7			male		R102.3
hermaphrodite	sms-2	F53H8.4			male	enpl-1	T05E11.3
hermaphrodite	try-1	ZK546.15			male		T25B9.6
hermaphrodite	bath-27	F14D2.1			male	swah-1	C36F7.2
hermaphrodite		F26G5.1			male		R166.3
hermaphrodite		F31D5.1			male	smz-1	C25G4.6
hermaphrodite	cpar-1	F54C8.2			male	arp-6	C08B11.6
hermaphrodite		T15H9.6			male		Y37F4.6
hermaphrodite		F16B12.6			male		Y113G7A.14
hermaphrodite		T06D4.1			male	ferl-1	T05E8.1
hermaphrodite	zfp-3	W05H7.4			male		F23C8.9
hermaphrodite		D1025.1			male	ncr-2	F09G8.4
hermaphrodite	cdc-25.2	F16B4.8			male		Y39G10AR.15
hermaphrodite		C44C1.1			male		ZK666.8
hermaphrodite		Y53C12A.11			male		R05D3.8
hermaphrodite		C34D4.10			male		T28D6.6
hermaphrodite	acly-2	B0365.1			male	alg-3	T22B3.2
hermaphrodite		T28F4.1			male		K04G7.1
hermaphrodite	lnp-1	C05E11.1			male		R13G10.4
hermaphrodite		T25G3.1			male	dnj-29	Y63D3A.6
hermaphrodite		ZK836.3			male	ztf-17	T09A5.12
hermaphrodite	unc-62	T28F12.2			male	bath-10	Y49F6C.4
hermaphrodite	fbxb-91	F12E12.8			male		T19B10.8
hermaphrodite		ZK909.3			male		K03H1.12
hermaphrodite	fbxa-63	Y119D3B.7			male		K11B4.1
hermaphrodite	rgs-9	ZC53.7			male		F14F7.4
hermaphrodite		ZK652.8			male	rab-19	Y62E10A.9
hermaphrodite		EEED8.3			male		F13H8.8
hermaphrodite	tbc-11	F35H12.2			male		C48B4.9
hermaphrodite		K09E3.7			male	lip-1	C05B10.1
hermaphrodite	hpl-1	K08H2.6			male		T20B6.2
hermaphrodite	sdz-33	Y56A3A.14			male		C31H5.5
hermaphrodite		C35D10.17			male		Y71F9AL.2
hermaphrodite	str-15	T08G3.1			male	mttu-1	B0035.16
hermaphrodite	fbxb-46	K05F6.9			male		C06A1.3
hermaphrodite		K09A11.1			male	hus-1	H26D21.1
hermaphrodite		F52C6.4			male		R05F9.9
hermaphrodite		C27C7.7			male		F44F4.3
hermaphrodite		Y11D7A.19			male		F25B5.6
hermaphrodite		C45H4.14			male		ZK616.65
hermaphrodite		F14D7.2			male		Y73E7A.8
hermaphrodite	cdf-1	C15B12.7			male		F59A6.4
hermaphrodite		C24H10.1			male		T28C6.5
hermaphrodite		Y46G5A.7			male		Y47G6A.26
hermaphrodite	egl-1	F23B12.9			male		F07F6.1
hermaphrodite		R04A9.7			male	nuo-5	Y45G12B.1
hermaphrodite		F18A1.7			male		C09D4.3
hermaphrodite		ZC53.1			male	cyp-34A6	B0213.11
hermaphrodite	eri-9	C26E6.7			male		C06E4.5
hermaphrodite		C01A2.1			male		ZK250.2
hermaphrodite		T04B8.5			male	ant-1.3	K01H12.2
hermaphrodite		F13B9.1			male		C49C3.6
hermaphrodite	fbxb-45	M01D1.10			male	trpp-6	K08H10.9
hermaphrodite	gpb-2	F52A8.2			male		F58G1.3
hermaphrodite	clec-91	ZK858.3			male		C17C3.15
hermaphrodite		B0272.3			male	sulp-6	W01B11.2
hermaphrodite		C29G2.1			male		Y87G2A.18
hermaphrodite		F31E3.12			male		C06A5.2
hermaphrodite		C04B4.2			male	acs-10	AH10.1
hermaphrodite		F48B9.8			male		C32D5.8
hermaphrodite		T10B10.3			male		W03A5.1
hermaphrodite		C33D9.6			male		ZK643.2
hermaphrodite		F10D11.2			male	cpb-2	C30B5.3
hermaphrodite		Y92H12BR.7			male		ZK1010.5
hermaphrodite	taf-11.1	F48D6.1			male	rpb-9	Y97E10AR.5
hermaphrodite	cyb-2.1	Y43E12A.1			male		Y46H3D.1
hermaphrodite		F52G3.4			male		K11H3.2
hermaphrodite	lin-31	K10G6.1			male		C14E2.6
hermaphrodite		T22B11.3			male		F20G2.2
hermaphrodite		C34C12.7			male		M04G7.2
hermaphrodite		R08A2.7			male		C17H12.5
hermaphrodite	aptf-2	Y62E10A.17			male		C24A11.1
hermaphrodite	lbp-1	F40F4.3			male	btb-4	F59H6.12
hermaphrodite	lag-2	Y73C8B.4			male	pah-1	K08F8.4
hermaphrodite		Y41E3.22			male	cts-1	T20G5.2
hermaphrodite		Y43B11AL.1			male	gcs-1	F37B12.2
hermaphrodite	cpg-3	R06C7.4			male		C35E7.9
hermaphrodite	eat-17	T24D11.1			male	bath-1	F59H6.9
hermaphrodite	ces-2	ZK909.4			male		T13F3.8
hermaphrodite		F28E10.1			male		K09D9.11
hermaphrodite		C06H2.7			male		F58D2.2
hermaphrodite	ent-5	F16H11.3			male		C56G2.5
hermaphrodite	ain-1	C06G1.4			male		F35E2.9
hermaphrodite		R04A9.3			male		ZK1098.6
hermaphrodite	supr-1	Y71F9AR.3			male		W01B6.5
hermaphrodite	got-1.3	C14E2.2			male		F44D12.8
hermaphrodite		R144.6			male		ZC581.7
hermaphrodite		F28H6.6			male		Y47H9B.2
hermaphrodite		C01G6.3			male		F35E2.5
hermaphrodite	alg-2	T07D3.7			male		B0252.5
hermaphrodite	cpin-1	F38E11.3			male	gdh-1	ZK829.4
hermaphrodite		T22B7.4			male		F26F4.2
hermaphrodite		F52D2.12			male	frk-1	T04B2.2
hermaphrodite	gon-2	T01H8.5			male	unc-14	K10D3.2
hermaphrodite	athp-3	Y116A8C.22			male	best-25	ZK849.4
hermaphrodite	nhr-146	Y41D4B.27			male		ZC21.8
hermaphrodite		ZC308.4			male		Y71F9AL.4
hermaphrodite		F54D11.3			male		ZK849.6
hermaphrodite	mom-4	F52F12.3			male		F21F3.2
hermaphrodite		Y19D2B.2			male		Y55F3BR.10
hermaphrodite		R09A1.3			male		W03C9.6
hermaphrodite		T08H10.4			male		R53.4
hermaphrodite	fbxc-42	F45D11.9			male		K07G5.4
hermaphrodite		W07E11.1			male		Y54F10BM.3
hermaphrodite		W04A8.3			male		F27C8.5
hermaphrodite	cgef-1	C14A11.3			male		B0285.3
hermaphrodite	ceh-99	T21B4.17			male		K08H2.5
hermaphrodite	fbxc-52	C46E10.4			male		C56G7.3
hermaphrodite		E01G4.5			male		C36H8.1
hermaphrodite		Y48D7A.1			male	tag-163	M01E11.7
hermaphrodite		H28G03.2			male	klp-17	W02B12.7
hermaphrodite	clec-88	K10B2.3			male		F49C5.4
hermaphrodite		D2030.12			male		T16A9.5
hermaphrodite		M04D5.1			male		ZK742.2
hermaphrodite	nos-2	ZK1127.1			male		T11F8.4
hermaphrodite		F17C11.11			male		Y49E10.10
hermaphrodite		H04M03.3			male		Y105E8A.27
hermaphrodite	spc-1	K10B3.10			male	nspd-7	Y43C5A.1
hermaphrodite		D1025.10			male		F01G10.5
hermaphrodite		F22F1.2			male		Y62E10A.2
hermaphrodite		K11H12.9			male	rpn-6.2	F59B2.5
hermaphrodite	ppk-3	VF11C1L.1			male	acs-4	F37C12.7
hermaphrodite		W05H9.4			male		ZK354.2
hermaphrodite	gbh-1	D2089.5			male	catp-4	C01G12.8
hermaphrodite	epn-1	T04C10.2			male		R01H2.2
hermaphrodite		F12E12.1			male		C47E8.11
hermaphrodite		F56A11.5			male		F08H9.2
hermaphrodite	tag-294	C54H2.3			male		Y75B12B.1
hermaphrodite		C29F7.10			male		F49F1.12
hermaphrodite	atf-6	F45E6.2			male		C08F11.10
hermaphrodite	srg-34	Y51A2D.12			male		T27A3.5
hermaphrodite	nhr-3	H01A20.1			male		C12D8.9
hermaphrodite		R13H4.2			male	pck-3	H04M03.1
hermaphrodite		Y73C8C.3			male	nra-4	C02E11.1
hermaphrodite	pkn-1	F46F6.2			male	clec-108	Y26D4A.6
hermaphrodite	fbxa-13	Y22D7AR.11			male		Y39E4A.1
hermaphrodite	bra-1	F54B11.6			male		Y116A8A.4
hermaphrodite	nfya-1	T08D10.1			male		W01B6.2
hermaphrodite		T05H10.4			male	ssp-10	K07F5.9
hermaphrodite	cam-1	C01G6.8			male		C15H7.3
hermaphrodite	cha-1	ZC416.8			male		T08B6.4
hermaphrodite	unc-17	ZC416.8			male		F36H12.3
hermaphrodite		F38E9.4			male	spe-6	Y66D12A.20
hermaphrodite		Y60A9.3			male		F56A11.6
hermaphrodite		F02E8.4			male	lin-3	F36H1.4
hermaphrodite	alg-1	F48F7.1			male		F44G4.3
hermaphrodite		F20D6.10			male		R10F2.6
hermaphrodite	rab-6.2	T25G12.4			male	spe-41	K01A11.4
hermaphrodite		F22E5.17			male		H01G02.4
hermaphrodite	otpl-6	F45F2.6			male	gsp-4	T03F1.5
hermaphrodite		EGAP2.2			male		Y41C4A.7
hermaphrodite		F11C1.5			male		Y38H8A.4
hermaphrodite		ZC239.21			male		Y43F8C.9
hermaphrodite	spsb-2	Y46E12BL.3			male	lgc-37	ZC482.5
hermaphrodite	eps-8	Y57G11C.24			male	haf-3	F57A10.3
hermaphrodite	sec-22	F55A4.1			male		R10D12.10
hermaphrodite	ugt-45	Y37E11AR.5			male	skr-18	F56B3.12
hermaphrodite	jmjd-3.3	C29F7.6			male	atp-5	C06H2.1
hermaphrodite	oac-55	Y39H10A.2			male	ssp-34	ZC168.6
hermaphrodite		R05H11.2			male	snf-7	ZK1010.9
hermaphrodite	dpy-22	F47A4.2			male	ant-1.4	T01B11.4
hermaphrodite	skr-10	Y105C5B.13			male		F40H6.1
hermaphrodite	irk-3	K04G11.5			male	tag-342	B0464.8
hermaphrodite		ZK673.5			male	nspd-2	K07F5.5
hermaphrodite		T08B1.4			male	gei-8	C14B9.6
hermaphrodite	arrd-22	T20D4.6			male		F41H10.2
hermaphrodite	nhr-46	C45E5.6			male		C14A4.13
hermaphrodite		C17F4.8			male		C50E10.2
hermaphrodite		Y52B11A.8			male	ife-1	F53A2.6
hermaphrodite	unc-112	C47E8.7			male		K03B4.6
hermaphrodite	dpy-27	R13G10.1			male		T08H10.3
hermaphrodite	ceh-49	F17A9.6			male		F32H2.7
hermaphrodite		C06A8.3			male	tub-2	Y71G12A.3
hermaphrodite		K08E4.2			male	fbxa-136	C18D4.2
hermaphrodite		K06A9.1			male		D2024.18
hermaphrodite		F35D11.3			male		T20H9.6
hermaphrodite		F53F8.3			male	kin-21	W08D2.8
hermaphrodite		C17E7.9			male		F58D5.7
hermaphrodite	nra-3	C17G1.4			male	kel-10	T16H12.6
hermaphrodite	jac-1	Y105C5B.21			male		Y69A2AR.19
hermaphrodite	toca-1	F09E10.8			male		K11C4.1
hermaphrodite		ZK177.1			male		C01G12.13
hermaphrodite	sulp-8	ZK287.2			male		R05G9.1
hermaphrodite		Y38E10A.28			male	wago-10	T22H9.3
hermaphrodite		F54D10.7			male	fmo-5	H24K24.5
hermaphrodite	gck-4	C04A11.3			male		ZC262.2
hermaphrodite		K04C1.2			male		F42G4.2
hermaphrodite		T25B2.4			male		C06C3.8
hermaphrodite		Y38F1A.8			male		C38H2.2
hermaphrodite		F02H6.2			male		C49G7.12
hermaphrodite	atf-5	T04C10.4			male	pqn-73	W01C9.3
hermaphrodite	col-97	ZK1010.7			male		Y82E9BR.3
hermaphrodite		C02B8.6			male	mrpl-28	T25D3.2
hermaphrodite	sdz-37	ZK673.10			male	smz-2	T21G5.4
hermaphrodite		C34D10.1			male		F32B4.2
hermaphrodite	fbxb-20	ZC204.9			male		ZK1248.5
hermaphrodite	eat-16	C16C2.2			male		W03G1.2
hermaphrodite	syd-2	F59F5.6			male		T04F3.3
hermaphrodite	mca-2	R05C11.3			male	nep-1	ZK20.6
hermaphrodite	tsp-21	C17G1.8			male	sru-44	T08G3.8
hermaphrodite	ztf-25	Y6G8.3			male		F40G12.10
hermaphrodite		F43G6.10			male		F58A6.9
hermaphrodite		T12G3.6			male	cpsf-4	F11A10.8
hermaphrodite	btb-12	ZC204.3			male		T16G12.7
hermaphrodite		F47G3.3			male		R07E5.6
hermaphrodite		C50E3.13			male		W03D8.2
hermaphrodite		C43H6.4			male	dnj-28	Y54E10BL.4
hermaphrodite		E02H4.6			male		Y26E6A.3
hermaphrodite	trpp-12	C43H6.1			male	tbc-2	ZK1248.10
hermaphrodite	fbxb-106	F29A7.1			male		AH6.3
hermaphrodite		Y102A11A.6			male		Y75B8A.31
hermaphrodite	nhr-40	T03G6.2			male		Y44A6B.3
hermaphrodite	utx-1	D2021.1			male		F58H1.6
hermaphrodite		F21G4.5			male		ZC412.5
hermaphrodite		C33E10.8			male		C33H5.16
hermaphrodite		ZK154.5			male		Y48A6B.9
hermaphrodite		W05H9.2			male		B0432.11
hermaphrodite	ceh-58	C07E3.6			male		R10E9.2
hermaphrodite	capa-1	Y23B4A.2			male	emo-1	F32D8.6
hermaphrodite	unc-51	Y60A3A.1			male		R11E3.1
hermaphrodite		F40F4.7			male	irld-14	T01C3.5
hermaphrodite		R09A8.1			male		C05C12.5
hermaphrodite		F22E5.13			male		Y116A8A.6
hermaphrodite		F19C6.2			male		C15A11.2
hermaphrodite	zfh-2	ZC123.3			male		T03F1.12
hermaphrodite	pde-3	E01F3.1			male	math-1	B0047.4
hermaphrodite	fbxc-18	C32B5.14			male	cup-2	F25D7.1
hermaphrodite	fbxc-28	R07C3.6			male		Y69F12A.1
hermaphrodite		F10D7.5			male		F32A11.3
hermaphrodite	ins-34	F52B11.6			male	cogc-2	C06G3.10
hermaphrodite	pcp-4	Y116F11B.3			male		F25F2.1
hermaphrodite	pes-5	T27D12.4			male		T28F4.3
hermaphrodite		C02F12.8			male		F37C12.18
hermaphrodite		F14H3.4			male	his-70	E03A3.4
hermaphrodite		R11A5.3			male		Y92H12A.2
hermaphrodite		ZK829.9			male	clec-73	Y46C8AL.1
hermaphrodite		F58B4.3			male		C09B9.4
hermaphrodite	tyms-1	Y110A7A.4			male		K04H4.5
hermaphrodite		F08G12.3			male		T01D3.5
hermaphrodite		Y43F8B.2			male	gipc-2	F44D12.4
hermaphrodite		T10C6.10			male		ZK512.8
hermaphrodite	nrde-3	R04A9.2			male		C31H1.1
hermaphrodite		F54B11.5			male		Y50D4A.5
hermaphrodite	ucr-2.1	VW06B3R.1			male		K07F5.6
hermaphrodite	mig-15	ZC504.4			male	nspd-1	ZK484.8
hermaphrodite		R04D3.3			male		Y57A10B.7
hermaphrodite	nhr-243	Y80D3A.4			male	gska-3	C36B1.10
hermaphrodite		T04D3.1			male	exc-6	F58B6.2
hermaphrodite	madd-3	E02H4.3			male	npax-1	F21D12.5
hermaphrodite	lgl-1	F56F10.4			male		F21H7.2
hermaphrodite		C23G10.5			male	spch-3	T27A3.4
hermaphrodite	pck-2	R11A5.4			male		ZK970.8
hermaphrodite	rgl-1	F28B4.2			male		C25G4.8
hermaphrodite		R08C7.12			male		B0041.1
hermaphrodite	gas-1	K09A9.5			male		C27H5.2
hermaphrodite		Y116A8B.1			male		ZK354.8
hermaphrodite		Y37H2A.7			male		F44G3.7
hermaphrodite	lsy-27	F47H4.1			male		Y38C1AA.7
hermaphrodite		Y38H6C.20			male		ZK945.7
hermaphrodite		C33D9.3			male	cyn-5	F31C3.1
hermaphrodite	miz-1	R13.4			male		T10E9.4
hermaphrodite	fbxb-63	F55C9.13			male		Y39E4B.11
hermaphrodite		C15C7.5			male		F19C7.5
hermaphrodite		ZK402.1			male		W03C9.8
hermaphrodite	dhhc-9	C43H6.7			male		Y43F8A.2
hermaphrodite		R193.2			male	wht-5	F19B6.4
hermaphrodite	sdz-18	F45C12.11			male		T08G11.2
hermaphrodite		C05G5.2			male	trap-4	Y56A3A.21
hermaphrodite		Y18H1A.9			male		F23B2.7
hermaphrodite		C49F5.6			male		R02D5.10
hermaphrodite	tbx-9	T07C4.6			male		C23G10.1
hermaphrodite	ceh-83	F45C12.15			male	mrpl-40	F54C4.1
hermaphrodite	gcy-8	C49H3.1			male		C25A8.5
hermaphrodite		Y49F6C.8			male		K08F8.5
hermaphrodite		ZC239.6			male		F01D5.8
hermaphrodite	irld-33	F45C12.1			male		Y73F8A.15
hermaphrodite	nhr-70	Y51A2D.17			male		Y57G11A.2
hermaphrodite		ZC239.20			male	tag-164	Y76A2A.1
hermaphrodite		F48G7.2			male		T22C1.8
hermaphrodite		T05E12.8			male	clic-1	T05B11.3
hermaphrodite	clec-266	C25B8.4			male	tag-344	B0511.4
hermaphrodite	dgn-1	T21B6.1			male		Y25C1A.13
hermaphrodite		F59A7.14			male		H20J04.1
hermaphrodite		M03A1.8			male		T15B12.2
hermaphrodite	tbc-12	R11B5.1			male		F36H1.3
hermaphrodite	tsp-20	B0198.1			male		C15H11.10
hermaphrodite		T19C3.2			male		K12C11.5
hermaphrodite		F39F10.4			male		C18G1.3
hermaphrodite		F23H12.7			male		Y39B6A.25
hermaphrodite	atg-11	T08A9.1			male		E03H4.11
hermaphrodite		D1086.8			male		C47E8.1
hermaphrodite	nhr-17	C02B4.2			male		C54G4.2
hermaphrodite	chtl-1	F35C8.7			male		F39E9.6
hermaphrodite		C03B1.7			male	rps-0	B0393.1
hermaphrodite	aak-2	T01C8.1			male	sfxn-1.3	Y6E2A.9
hermaphrodite		C31G12.1			male		C17D12.5
hermaphrodite	hosl-1	C46C11.1			male	fog-1	Y54E10A.4
hermaphrodite	srh-213	T22F3.5			male		F36A2.14
hermaphrodite		R04A9.9			male		C18E9.8
hermaphrodite		F14H3.6			male		C04G2.5
hermaphrodite	nhr-65	Y17D7A.3			male	ucr-2.3	T24C4.1
hermaphrodite		Y48G8AR.2			male		Y50E8A.10
hermaphrodite	dyn-1	C02C6.1			male		Y1A5A.1
hermaphrodite	meg-1	K02B9.1			male		C50F2.5
hermaphrodite		F12E12.11			male	trap-1	Y71F9AM.6
hermaphrodite		F11C1.7			male		K09F6.3
hermaphrodite	acr-9	C40C9.2			male		C55A6.3
hermaphrodite	mbk-1	T04C10.1			male		C06G4.4
hermaphrodite	fbxb-15	ZC204.7			male		F29D10.3
hermaphrodite		C17E7.12			male		ZK849.1
hermaphrodite		T01G5.7			male		C27D8.2
hermaphrodite	tag-304	F53E2.1			male		F08A8.5
hermaphrodite		ZK470.2			male		F11G11.4
hermaphrodite		F36H5.8			male		H09G03.1
hermaphrodite	scd-1	H20J18.1			male		Y69A2AR.18
hermaphrodite	erg-28	C14C10.6			male	cpn-1	F43G9.9
hermaphrodite		F42G9.4			male		F58A6.5
hermaphrodite	mdt-1.2	T23C6.1			male	ile-1	K07A1.8
hermaphrodite	mtm-5	H28G03.6			male		C33F10.12
hermaphrodite		K03D3.2			male		C27F2.6
hermaphrodite	fbxb-22	Y56A3A.10			male	mutd-1	C34D4.13
hermaphrodite	gap-2	ZK899.8			male	ercc-1	F10G8.7
hermaphrodite		F15G9.1			male		C27D8.1
hermaphrodite	meg-2	K02B9.2			male	sucl-2	F23H11.3
hermaphrodite	fbxb-67	F49B2.2			male		F26A3.5
hermaphrodite		R13A5.9			male		C27C7.1
hermaphrodite		Y39B6A.10			male	flh-1	Y11D7A.12
hermaphrodite	aakg-4	T01B6.3			male		Y53C12B.7
hermaphrodite		K01G12.3			male		Y38F2AR.9
hermaphrodite	dhs-30	T25G12.7			male	arrd-15	ZK643.1
hermaphrodite	cyp-33C11	Y49C4A.9			male	elo-7	F56H11.3
hermaphrodite	ina-1	F54G8.3			male		Y18D10A.21
hermaphrodite		Y34B4A.8			male		R05H5.4
hermaphrodite		F19B10.5			male		C38C10.3
hermaphrodite		Y52B11A.12			male	frm-10	F25H9.5
hermaphrodite	arrd-16	Y49E10.24			male		ZK622.1
hermaphrodite	vps-52	F08C6.3			male		Y73E7A.6
hermaphrodite	phf-34	F21G4.4			male		Y76B12C.3
hermaphrodite	lsd-1	T08D10.2			male	aqp-10	ZK1321.3
hermaphrodite		F18G5.6			male		C44B9.2
hermaphrodite	fbxb-16	ZC204.10			male		F54C8.1
hermaphrodite	sid-3	B0302.1			male		Y71G12A.4
hermaphrodite		C04E7.3			male		T08B2.11
hermaphrodite		C52B9.8			male	ent-3	K02E11.1
hermaphrodite		F31E9.3			male		C30F12.5
hermaphrodite		C01B10.3			male	cisd-1	W02B12.15
hermaphrodite		Y23H5B.8			male		Y48B6A.5
hermaphrodite		F14H3.3			male	samt-1	Y54G2A.4
hermaphrodite		Y105C5B.14			male		C47E12.10
hermaphrodite	unc-84	F54B11.3			male		Y43F8C.5
hermaphrodite		F30A10.15			male		Y60A3A.8
hermaphrodite	paf-2	C52B9.7			male		Y38F1A.6
hermaphrodite	tag-275	C34H3.1			male	exl-1	F26H11.5
hermaphrodite	ceh-88	C49C3.5			male		D2096.10
hermaphrodite		Y73B6A.3			male		Y69E1A.2
hermaphrodite		F22G12.1			male		F26A1.4
hermaphrodite	nipi-3	K09A9.1			male	sfxn-1.4	C47D12.3
hermaphrodite		F46E10.3			male		Y59H11AR.10
hermaphrodite	btb-11	M01D1.3			male		Y57G11C.6
hermaphrodite	ced-13	R09F10.9			male		ZC250.5
hermaphrodite		F36F12.3			male	nhr-47	C24G6.4
hermaphrodite	vps-41	F32A6.3			male		D1086.17
hermaphrodite	mes-1	F54F7.5			male		F37A4.5
hermaphrodite	rsd-3	C34E11.1			male		T27F6.1
hermaphrodite	sax-3	ZK377.2			male		ZC513.3
hermaphrodite	fbxc-37	F31A9.4			male	hdl-2	C09G9.4
hermaphrodite	pfk-1.1	Y71H10A.1			male		Y37A1B.4
hermaphrodite	cysl-3	R08E5.2			male		F44E5.3
hermaphrodite	hda-4	C10E2.3			male	mdt-9	Y62E10A.11
hermaphrodite	tag-196	F41E6.6			male	vps-25	W02A11.2
hermaphrodite		C26B9.1			male	spe-10	AC3.10
hermaphrodite		Y39G8B.2			male		ZK673.6
hermaphrodite		Y7A9D.1			male		F33D11.7
hermaphrodite		F15D4.4			male		C18E3.1
hermaphrodite	myrf-2	F21A10.2			male		W03H9.1
hermaphrodite		T26C11.9			male	mpz-4	H06H21.9
hermaphrodite	mak-1	K08F8.1			male		H04J21.1
hermaphrodite	usp-33	K09A9.4			male		B0286.1
hermaphrodite	srv-14	Y105C5B.4			male		Y47G6A.3
hermaphrodite		T27A1.2			male	gsp-3	W09C3.6
hermaphrodite	lev-11	Y105E8B.1			male	smn-1	C41G7.1
hermaphrodite	fbxb-26	F58E1.3			male	tram-1	C24F3.1
hermaphrodite	sym-4	R03E1.1			male		Y39F10C.3
hermaphrodite	glo-1	R07B1.12			male		C09B9.7
hermaphrodite	dhs-17	F29G9.6			male	atp-4	T05H4.12
hermaphrodite		F40E10.6			male	flad-1	R53.1
hermaphrodite		ZC404.1			male		C04E6.5
hermaphrodite		Y71F9B.9			male		Y54E5A.2
hermaphrodite	mig-2	C35C5.4			male	pes-4	Y119D3B.17
hermaphrodite	lst-2	R160.7			male	abt-5	Y53C10A.9
hermaphrodite		T10C6.7			male		Y37F4.1
hermaphrodite	dnj-14	K02G10.8			male	rmd-3	B0491.3
hermaphrodite	str-172	Y17G9A.5			male	spe-44	C25G4.4
hermaphrodite	slc-17.7	ZK682.2			male		Y104H12D.2
hermaphrodite	sri-5	F28D9.2			male		Y69E1A.8
hermaphrodite		F08G5.3			male		W09C3.2
hermaphrodite	fkh-4	C29F7.5			male		Y57G11C.36
hermaphrodite	fbxb-11	F45C12.5			male		F28A10.9
hermaphrodite		F02H6.3			male		C30B5.2
hermaphrodite		F16B12.4			male		F36A2.11
hermaphrodite	vhl-1	F08G12.4			male		Y57G7A.6
hermaphrodite		W04A8.4			male		ZK1053.6
hermaphrodite		F12E12.6			male		K12H4.6
hermaphrodite	ced-8	F08F1.5			male		B0261.6
hermaphrodite		R09A8.2			male		W02A2.5
hermaphrodite		T13H5.6			male	acdh-8	K05F1.3
hermaphrodite	tra-4	F53B3.1			male		B0025.5
hermaphrodite		F57G12.1			male	pqn-84	Y41C4A.5
hermaphrodite	ajm-1	C25A11.4			male		T05F1.5
hermaphrodite		W01A8.2			male	sesn-1	Y74C9A.5
hermaphrodite	clec-143	ZK673.9			male		Y67D2.7
hermaphrodite		F55G7.1			male		F13A7.7
hermaphrodite		R06B9.5			male		ZC155.2
hermaphrodite	pzf-1	T05G11.1			male		C35D10.8
hermaphrodite		M151.7			male		R07H5.11
hermaphrodite		C46H3.2			male		F02C9.1
hermaphrodite	sek-1	R03G5.2			male		F44D12.6
hermaphrodite	dsh-1	C34F11.9			male	xbx-3	M04D8.6
hermaphrodite	fbxc-26	F58E1.12			male		C34C12.1
hermaphrodite	nhr-4	F32B6.1			male		F53C3.1
hermaphrodite		H01G02.3			male		C27D6.3
hermaphrodite		C33E10.1			male		F21H7.5
hermaphrodite	xbx-5	T24A11.2			male	acs-6	ZK1127.2
hermaphrodite	tag-52	C02F12.4			male	clec-79	F47C12.4
hermaphrodite	got-2.2	C14F11.1			male	spe-17	ZK617.3
hermaphrodite	asg-2	C53B7.4			male		F58E6.5
hermaphrodite		F53E10.1			male	best-12	F14H3.2
hermaphrodite	mak-2	C44C8.6			male		F36F12.7
hermaphrodite	fkh-3	C29F7.4			male		F17E9.5
hermaphrodite	cdr-7	K01D12.13			male		AC7.3
hermaphrodite		R12C12.5			male		C47E12.11
hermaphrodite		F35C8.8			male		F36A2.10
hermaphrodite		T05A7.1			male	spe-5	Y110A7A.12
hermaphrodite		EEED8.13			male		M01H9.4
hermaphrodite	lgc-40	T24D8.1			male	fbxa-202	T28C12.3
hermaphrodite		F08F3.6			male	nspd-9	F26A1.10
hermaphrodite	cec-1	ZK1236.2			male		T05C12.1
hermaphrodite		F36F12.1			male	acp-2	F14E5.4
hermaphrodite	mltn-8	Y39D8B.3			male	dct-9	W03F11.3
hermaphrodite	egl-18	F55A8.1			male		Y54E2A.7
hermaphrodite	fbxb-92	F12E12.9			male		C07G1.6
hermaphrodite	zoo-1	Y105E8A.26			male		C34B2.4
hermaphrodite	ldb-1	F58A3.1			male	fbxa-223	ZC513.10
hermaphrodite	tag-276	Y57A10A.9			male		F26F4.8
hermaphrodite		T28F2.2			male		F56D5.2
hermaphrodite		W06D11.3			male		C25A8.2
hermaphrodite	atg-16.2	K06A1.5			male	ssp-35	F55C5.1
hermaphrodite	btb-6	F45C12.7			male	ahcy-1	K02F2.2
hermaphrodite	gln-1	C45B2.5			male		C01G12.3
hermaphrodite		F46H5.2			male	scl-23	B0545.3
hermaphrodite	cst-1	F14H12.4			male		W02B12.12
hermaphrodite	tat-4	T24H7.5			male		F35C5.1
hermaphrodite	btb-7	F45C12.12			male		R05D7.2
hermaphrodite	cdc-25.3	ZK637.11			male		ZC581.10
hermaphrodite		Y46D2A.1			male		Y87G2A.20
hermaphrodite	lgc-53	T21F2.1			male	nhr-84	T06C12.7
hermaphrodite		B0395.3			male		T21C12.8
hermaphrodite		F31F6.2			male	sel-11	F55A11.3
hermaphrodite		C11H1.8			male		F56F3.4
hermaphrodite		F43G6.8			male		K05F1.1
hermaphrodite	kin-20	F46F2.2			male		Y71H2AM.13
hermaphrodite		R04D3.4			male	tomm-20	F23H12.2
hermaphrodite		F36G3.2			male	nhr-171	C54F6.8
hermaphrodite		F52D10.2			male		F59A1.15
hermaphrodite	acn-1	C42D8.5			male	egl-23	Y37A1B.11
hermaphrodite		C08A9.9			male	vha-2	R10E11.2
hermaphrodite	tbb-6	T04H1.9			male	tank-1	ZK1005.1
hermaphrodite		C09B8.4			male		F44G4.5
hermaphrodite		F17A2.13			male		F47B3.7
hermaphrodite		F47B7.1			male		Y18H1A.15
hermaphrodite	nlp-24	F35B12.7			male		F44E7.5
hermaphrodite	fbxb-8	F49B2.1			male		M05B5.3
hermaphrodite	fbxa-179	T14C1.3			male		C04G2.2
hermaphrodite	sdz-4	C32B5.16			male		F31C3.6
hermaphrodite	lmp-1	C03B1.12			male	fbxa-106	Y59A8B.11
hermaphrodite		F21C10.4			male		C04G2.9
hermaphrodite		Y54F10BM.6			male		F54H5.5
hermaphrodite		T18D3.1			male		T02H6.7
hermaphrodite		F28C1.3			male	dmsr-8	C35A5.7
hermaphrodite		F15A4.2			male		C32D5.4
hermaphrodite		F59B2.9			male		F59C6.5
hermaphrodite		R05A10.1			male		Y76B12C.4
hermaphrodite		B0238.12			male		C29F5.3
hermaphrodite	trpp-9	C35C5.6			male		ZK1053.2
hermaphrodite	mltn-7	Y39D8B.1			male	pdr-1	K08E3.7
hermaphrodite		F36H9.5			male		F07A5.2
hermaphrodite		ZC8.6			male		K12B6.8
hermaphrodite		C50E3.11			male		F36H2.6
hermaphrodite	fbxc-30	R07C3.15			male	rnh-1.1	ZK1290.6
hermaphrodite	pqn-92	Y75B8A.27			male		C14B9.2
hermaphrodite		F53H2.1			male	asb-1	F35G12.10
hermaphrodite		C55B6.1			male		T27C10.8
hermaphrodite		T22F7.5			male		Y40H4A.2
hermaphrodite		K10C9.3			male		K01D12.15
hermaphrodite		F09A5.4			male	mboa-4	C08F8.4
hermaphrodite	vha-15	T14F9.1			male		C24H11.2
hermaphrodite	rgs-7	F56B6.2			male		F56G4.7
hermaphrodite		C35E7.5			male	lron-4	C41C4.3
hermaphrodite	hnd-1	C44C10.8			male		C34C12.4
hermaphrodite		M151.3			male		T06D8.9
hermaphrodite		C35E7.3			male		W02D7.4
hermaphrodite	srh-87	H27D07.6			male		C07H6.9
hermaphrodite		B0361.9			male	pho-11	C05C10.4
hermaphrodite		F31F6.1			male	nep-5	F12A10.4
hermaphrodite		K06G5.3			male		C51E3.10
hermaphrodite	coel-1	C52B9.3			male	snu-23	ZK686.4
hermaphrodite	vet-2	C35E7.1			male	dhc-4	W05B2.4
hermaphrodite	vha-20	R03E1.2			male		Y54G2A.13
hermaphrodite		C27C12.3			male	wht-6	T26A5.1
hermaphrodite		R03H10.1			male		Y97E10AR.8
hermaphrodite		Y73B6BL.36			male	decr-1.3	T05C12.3
hermaphrodite		C35E7.11			male		F34D10.9
hermaphrodite	mop-25.1	R02E12.2			male		Y47H10A.5
hermaphrodite		Y37D8A.4			male		R13A5.11
hermaphrodite		C05D9.7			male		K11H12.8
hermaphrodite	fbxb-83	T17A3.6			male		C32E12.1
hermaphrodite	dpy-10	T14B4.7			male	bre-3	B0464.4
hermaphrodite	srsx-25	Y62E10A.4			male	immt-2	W06H3.1
hermaphrodite	npr-33	F31B9.1			male		T09F5.10
hermaphrodite	sec-3	F52E4.7			male		Y18H1A.1
hermaphrodite	fbxc-40	C32B5.1			male		F53B6.4
hermaphrodite	fbxb-21	ZC204.8			male		C05C12.1
hermaphrodite		C18B12.4			male		K07H8.9
hermaphrodite	fbxa-181	F35E12.3			male		K06A5.3
hermaphrodite	arr-1	F53H8.2			male		C06C3.10
hermaphrodite	vang-1	B0410.2			male	btb-2	T25D10.5
hermaphrodite	fbxb-99	Y8A9A.5			male		Y94H6A.3
hermaphrodite	sdn-1	F57C7.3			male		C01G5.3
hermaphrodite		Y40A1A.3			male		C36F7.5
hermaphrodite		Y54G2A.16			male		T20H4.2
hermaphrodite		H01M10.1			male		C53B4.2
hermaphrodite	oga-1	T20B5.3			male	lron-13	Y76A2B.2
hermaphrodite		F59C12.3			male		B0207.1
hermaphrodite	nhr-190	F48G7.11			male	tag-131	H38K22.3
hermaphrodite		T08D2.4			male		T20F5.5
hermaphrodite	acl-5	R07E3.5			male		C17G10.3
hermaphrodite	sox-4	C12D12.5			male		ZK945.6
hermaphrodite		EEED8.15			male		M05B5.1
hermaphrodite		M163.1			male		F27E5.3
hermaphrodite		F23D12.2			male		Y69E1A.1
hermaphrodite	his-38	K03A1.6			male	kin-5	T13H10.1
hermaphrodite		F53B3.5			male		Y38F1A.7
hermaphrodite	cdk-4	F18H3.5			male		F57F5.1
hermaphrodite	vps-45	C44C1.4			male		W03B1.9
hermaphrodite	ver-1	T17A3.1			male		Y46G5A.22
hermaphrodite	flh-3	Y11D7A.13			male		Y106G6D.3
hermaphrodite		C04F12.1			male		Y51H4A.13
hermaphrodite	sedl-1	W05H7.3			male		C45G9.7
hermaphrodite		W04G3.5			male		ZK354.6
hermaphrodite	gst-7	F11G11.2			male		K09E4.1
hermaphrodite		F59A7.12			male		F42H10.6
hermaphrodite	sdz-10	F08D12.9			male		T20D3.8
hermaphrodite		R11G1.7			male	nep-6	F18A12.1
hermaphrodite	fbxb-17	F58E1.5			male		Y45F10B.3
hermaphrodite		E03H4.8			male		Y69A2AR.47
hermaphrodite		F09G8.5			male		Y75B7B.1
hermaphrodite		C11H1.5			male	ril-1	C53A5.1
hermaphrodite	aps-2	F02E8.3			male	mab-3	Y53C12B.5
hermaphrodite		M03B6.4			male		F35F11.2
hermaphrodite		C17H11.6			male	dnj-20	T15H9.7
hermaphrodite	mec-8	F46A9.6			male		Y106G6D.4
hermaphrodite	npr-8	C56G3.1			male	sfxn-1.2	F37H8.4
hermaphrodite		ZC204.17			male		Y38H6C.15
hermaphrodite	nas-1	F45G2.1			male	sre-50	C50E10.11
hermaphrodite		F26D2.16			male		K08F4.5
hermaphrodite		M151.4			male		Y51A2B.5
hermaphrodite		Y65B4BR.1			male		F53C3.13
hermaphrodite	lgc-34	T27A1.4			male	best-26	ZK849.5
hermaphrodite		C17E7.4			male		F36D3.4
hermaphrodite		C29G2.2			male		F57F4.1
hermaphrodite		Y105C5A.1270			male		Y24D9B.1
hermaphrodite	fbxb-51	K05F6.3			male		C10C6.3
hermaphrodite	amx-1	R13G10.2			male		R07E5.4
hermaphrodite	git-1	F14F3.2			male		W03D8.9
hermaphrodite		F19D8.2			male		T06A10.106
hermaphrodite		T24D5.2			male		B0496.1
hermaphrodite	mlp-1	T04C9.4			male	mpz-3	F18C5.4
hermaphrodite	zip-3	W07G1.3			male	wht-8	Y47D3A.11
hermaphrodite		B0024.15			male		F55F8.7
hermaphrodite	ntr-2	F14F4.1			male		Y106G6H.13
hermaphrodite	crn-4	AH9.2			male	kcc-1	R13A1.2
hermaphrodite	clik-1	T25F10.6			male		T05B4.14
hermaphrodite	mca-1	W09C2.3			male		C06B8.7
hermaphrodite	fbxb-93	Y63D3A.9			male		T05C12.9
hermaphrodite		F45D3.1			male		ZC513.5
hermaphrodite		F35F10.1			male	basl-1	C05D2.3
hermaphrodite	ceh-86	F42G2.6			male		Y38H8A.3
hermaphrodite	tbx-31	C36C9.2			male		F54D1.1
hermaphrodite		R106.5			male		F25B3.4
hermaphrodite		Y110A2AL.3			male		K05F1.9
hermaphrodite		Y73B6BL.289			male		Y71G12B.3
hermaphrodite	pfn-3	K03E6.6			male		Y49E10.4
hermaphrodite		H42K12.3			male		F08F8.6
hermaphrodite		C44C10.4			male		F54C9.14
hermaphrodite	stau-1	F55A4.5			male		F13A7.1
hermaphrodite	ugt-29	Y49C4A.8			male		Y37D8A.25
hermaphrodite		F38E9.1			male		C09H10.9
hermaphrodite		F52B11.5			male		Y66D12A.11
hermaphrodite		C07A12.7			male	mtch-1	F43E2.7
hermaphrodite	btb-13	ZC204.11			male	cysl-4	F59A7.9
hermaphrodite	skr-19	R12H7.3			male		F45E4.6
hermaphrodite		F28C10.3			male		F33D11.2
hermaphrodite		T22F7.3			male		T25E12.16
hermaphrodite	rme-4	F46F6.1			male		C08B6.8
hermaphrodite	kqt-1	C25B8.1			male		R02D5.7
hermaphrodite		C17E4.20			male	spe-46	W06D4.2
hermaphrodite	dhhc-14	D2021.2			male	oac-50	T27E4.6
hermaphrodite	hlb-1	T21H8.1			male		F15D3.4
hermaphrodite		F13E6.1			male		Y53C10A.10
hermaphrodite	nhr-256	ZK697.2			male	fog-3	C03C11.2
hermaphrodite		R05H11.1			male		F08A8.8
hermaphrodite	ver-3	F59F3.1			male	ipla-4	D1037.5
hermaphrodite		F59B1.8			male		F26D2.10
hermaphrodite		K09C4.10			male		B0361.11
hermaphrodite	hlh-3	T24B8.6			male		R08A2.2
hermaphrodite		F10G2.4			male	sfxn-1.1	AH6.2
hermaphrodite		F23D12.1			male		ZK688.12
hermaphrodite	pix-1	K11E4.4			male	snf-2	F55H12.1
hermaphrodite	grk-1	F19C6.1			male	cey-4	Y39A1C.3
hermaphrodite		R09F10.8			male		F44F4.10
hermaphrodite	cyn-8	D1009.2			male		C44E4.5
hermaphrodite	dpy-18	Y47D3B.10			male	zgpa-1	C33H5.17
hermaphrodite		F56D5.5			male		F56C11.6
hermaphrodite	ztf-11	F52F12.6			male	spe-4	ZK524.1
hermaphrodite	rpl-25.1	F55D10.2			male	rilp-1	C32A3.3
hermaphrodite		Y37D8A.3			male		ZK353.4
hermaphrodite		AH9.3			male	mig-39	F42H10.5
hermaphrodite	msi-1	R10E9.1			male		C17C3.1
hermaphrodite	cyp-13B2	K06G5.2			male		Y71G12B.30
hermaphrodite		H10E21.4			male		W03D8.5
hermaphrodite		F56C3.9			male		C35A5.4
hermaphrodite		C07A9.12			male		C15H11.13
hermaphrodite		B0432.1			male		W03B1.3
hermaphrodite	madf-4	T07C12.11			male	srt-65	C03A7.10
hermaphrodite		F46H5.3			male		R09A1.2
hermaphrodite		Y46G5A.39			male	syx-7	F36F2.4
hermaphrodite		Y82E9BL.5			male		ZK354.3
hermaphrodite		ZC13.1			male		F36D3.5
hermaphrodite	fbxc-25	K09F6.8			male		Y119C1B.1
hermaphrodite	btb-10	K02E7.9			male		R03D7.5
hermaphrodite		T09B9.1			male		ZK1225.4
hermaphrodite	hlh-2	M05B5.5			male		C55B7.10
hermaphrodite	memb-1	B0272.2			male	spe-15	F47G6.4
hermaphrodite		C46E10.9			male		Y65B4A.9
hermaphrodite		H12D21.10			male		C25H3.16
hermaphrodite	his-1	T10C6.14			male		K06H7.8
hermaphrodite		K02B12.2			male		Y73F8A.20
hermaphrodite		C32B5.18			male		Y54F10AM.5
hermaphrodite	tag-147	R09A8.3			male		F20H11.4
hermaphrodite	ssr-2	C14A11.7			male		C09F9.2
hermaphrodite		F52H2.4			male		M88.3
hermaphrodite		H28G03.1			male	obr-2	F14H8.1
hermaphrodite	vha-12	F20B6.2			male		ZK418.2
hermaphrodite	myrf-1	F59B10.1			male	oac-27	F41D3.4
hermaphrodite	sea-1	F19B10.9			male		C35E7.10
hermaphrodite	inx-3	F22F4.2			male	hdl-1	ZK829.2
hermaphrodite		R05A10.3			male		C04F12.16
hermaphrodite	lrp-1	F29D11.1			male	sma-3	R13F6.9
hermaphrodite	cfz-2	F27E11.3			male	hsp-3	C15H9.6
hermaphrodite	nhr-42	C33G8.6			male	ugt-55	T04H1.7
hermaphrodite	ugt-40	F10D2.5			male		C08F8.6
hermaphrodite	fbxb-39	M01D1.7			male		F29B9.7
hermaphrodite	max-1	C34B4.1			male		F42A9.7
hermaphrodite		T24E12.3			male		W01C9.2
hermaphrodite		T28A11.22			male		F56D6.20
hermaphrodite	inx-2	F08G12.10			male		D2024.1
hermaphrodite	nex-3	C28A5.3			male	jmjd-1.1	F43G6.6
hermaphrodite	srh-297	C17F4.4			male		C15H7.4
hermaphrodite		F31F6.3			male	zhit-1	CD4.7
hermaphrodite	scl-27	ZK6.3			male		F10C1.3
hermaphrodite		T09B4.5			male		F13B12.7
hermaphrodite		F14F9.4			male		M04C9.4
hermaphrodite		B0281.5			male		Y47D3A.13
hermaphrodite		F26E4.2			male		ZK546.4
hermaphrodite	fbxb-72	H24O09.2			male		R12C12.1
hermaphrodite		T23F2.5			male		F53B2.5
hermaphrodite		F43C1.5			male		M70.1
hermaphrodite		C06H5.8			male		D2089.3
hermaphrodite		Y41D4A.1			male		C41G7.6
hermaphrodite		C47D12.4			male		ZC581.2
hermaphrodite	skr-7	Y47D7A.1			male		T05F1.8
hermaphrodite	str-8	T23D5.11			male		F31E8.5
hermaphrodite	grdn-1	Y51A2D.15			male	snf-9	C49C3.1
hermaphrodite		Y67D8C.22			male		F55H12.5
hermaphrodite		C31C9.2			male		F46F5.7
hermaphrodite	sex-1	F44A6.2			male		C18A3.7
hermaphrodite		C33A11.2			male	acs-19	C36A4.9
hermaphrodite	egrh-1	C27C12.2			male		R08C7.8
hermaphrodite	hmbx-1	F54A5.1			male	nspd-6	C24D10.8
hermaphrodite	fbxb-10	T08E11.6			male		R03D7.8
hermaphrodite		F49B2.3			male		Y54G2A.15
hermaphrodite		F52H2.1			male		F28A10.1
hermaphrodite		ZK1225.1			male		Y48G8AL.13
hermaphrodite		M6.4			male		C54G4.3
hermaphrodite		Y34B4A.7			male		B0261.5
hermaphrodite		C05D12.7			male		C09B9.85
hermaphrodite		Y53G8AM.5			male		C30A5.3
hermaphrodite		Y75D11A.3			male		W01B6.6
hermaphrodite		F10E9.10			male	fbxa-201	T08B1.5
hermaphrodite	srh-33	M02H5.9			male		Y54G2A.12
hermaphrodite	cdr-4	K01D12.11			male	sna-1	W02F12.6
hermaphrodite	nck-1	ZK470.5			male		K02F6.3
hermaphrodite	far-8	K02F3.3			male		Y47D3A.21
hermaphrodite	nhr-90	ZK488.2			male		F37A8.1
hermaphrodite		T07D1.2			male		R155.4
hermaphrodite	ptrn-1	F35B3.5			male		C28A5.6
hermaphrodite		F54F7.10			male	glo-4	F07C3.4
hermaphrodite		T03G11.6			male	mpst-4	F11G11.9
hermaphrodite	hst-2	C34F6.4			male		F16C3.4
hermaphrodite	nhr-98	M02H5.6			male		C50F7.3
hermaphrodite		T01B6.1			male		F59B2.15
hermaphrodite		F53B1.2			male		F53F4.18
hermaphrodite	fbxb-105	F08D12.8			male		Y37H9A.5
hermaphrodite		C49G7.10			male		Y57E12AL.6
hermaphrodite		W03D2.6			male		K08D10.5
hermaphrodite	cyd-1	Y38F1A.5			male		F07H5.10
hermaphrodite	papl-1	F18E2.1			male		Y37E11B.10
hermaphrodite		K12H6.6			male	msp-50	C34F11.4
hermaphrodite	ref-1	T01E8.2			male		T19E7.6
hermaphrodite		F22D3.6			male	ampd-1	C34F11.3
hermaphrodite	mig-1	Y34D9B.1			male	scrm-8	K08D10.7
hermaphrodite		C02H6.1			male		F49C12.15
hermaphrodite		R11G1.2			male	trap-3	Y38F2AR.2
hermaphrodite		R03A10.1			male		R04F11.2
hermaphrodite	btb-8	F45C12.6			male		T07F10.1
hermaphrodite	syx-3	F35C8.4			male	srd-20	Y38A10A.1
hermaphrodite		K11G12.5			male		F54B3.2
hermaphrodite	sng-1	T08A9.3			male		K12D12.4
hermaphrodite	sel-12	F35H12.3			male		C47A4.5
hermaphrodite	npr-35	C50F7.1			male		C06A6.7
hermaphrodite		C06E2.5			male		C18H2.5
hermaphrodite		F38E9.5			male		T23B3.5
hermaphrodite		C31E10.6			male		F32B6.4
hermaphrodite	drr-1	F45H10.4			male		Y77E11A.2
hermaphrodite		EGAP2.1			male		Y59E9AL.6
hermaphrodite	sfxn-1.5	T04F8.1			male		F54H12.8
hermaphrodite	srh-240	F37B4.13			male		F36A2.12
hermaphrodite	lmd-2	B0041.3			male		T16A1.2
hermaphrodite		Y71G12B.6			male		F41H10.5
hermaphrodite		F47E1.1			male		Y45F3A.1
hermaphrodite	nhr-181	F38H12.3			male	catp-7	Y59H11AR.2
hermaphrodite		ZK154.4			male		Y57G11C.23
hermaphrodite	gcsh-1	D1025.2			male	sod-1	C15F1.7
hermaphrodite		T27A8.2			male		Y47D3A.31
hermaphrodite	cyp-33C2	C45H4.17			male		Y69A2AR.46
hermaphrodite		C52A10.3			male	nkb-2	C43F9.6
hermaphrodite		F25E5.4			male	cyc-1	C54G4.8
hermaphrodite		C32D5.7			male		C29E4.14
hermaphrodite		C49F5.3			male		C17F3.1
hermaphrodite		B0416.10			male		ZK84.2
hermaphrodite		C35D6.3			male		B0244.9
hermaphrodite		T12B5.14			male		B0379.7
hermaphrodite		R02C2.6			male	mdt-19	Y71H2B.6
hermaphrodite		F34D6.1			male		Y41E3.7
hermaphrodite	fbxa-138	Y82E9BR.12			male		C02D5.4
hermaphrodite	ifd-2	F25E2.4			male		Y57G7A.5
hermaphrodite		T24C2.2			male		Y73B6A.1
hermaphrodite		C24H12.1			male		B0280.17
hermaphrodite	sek-3	ZC449.3			male		M28.9
hermaphrodite		R02F11.3			male		C01H6.6
hermaphrodite		F37B4.10			male		F54H12.7
hermaphrodite	got-1.1	T01C8.4			male		C06A8.6
hermaphrodite		F54D12.8			male		T02B11.9
hermaphrodite		C47F8.1			male		C26B2.2
hermaphrodite	snx-17	F17H10.3			male	bre-4	Y73E7A.7
hermaphrodite	sdz-7	C49D10.11			male		B0218.7
hermaphrodite	elc-2	W03H1.2			male		ZK39.10
hermaphrodite	fbxb-50	K05F6.2			male		R10E4.3
hermaphrodite		C06B3.6			male	spe-8	F53G12.6
hermaphrodite		K03A11.1			male	sfxn-5	C41C4.10
hermaphrodite		F32D1.8			male		K11D2.4
hermaphrodite		F14B8.4			male	lin-33	H32C10.2
hermaphrodite	ife-4	C05D9.5			male		Y41C4A.18
hermaphrodite	sli-1	M02A10.3			male	nhr-154	C13C4.2
hermaphrodite		H01G02.1			male	pgam-5	R07G3.5
hermaphrodite		B0302.4			male		F58F12.3
hermaphrodite	sru-18	T04A11.9			male		E03H12.7
hermaphrodite		R07B7.10			male		C09D4.9
hermaphrodite		Y46D2A.3			male		C38C6.5
hermaphrodite		F38B2.4			male	ttr-9	C33A12.15
hermaphrodite		R03G5.6			male		T04B2.7
hermaphrodite	skr-14	Y47D7A.8			male		C05D12.4
hermaphrodite		K11D12.11			male		F47B3.4
hermaphrodite	nhr-35	C07A12.3			male	apm-1	F55A12.7
hermaphrodite		K04C1.3			male		T07F10.5
hermaphrodite	ckc-1	T27A10.3			male	fbxa-139	B0391.9
hermaphrodite	skr-20	R12H7.5			male		T28F12.1
hermaphrodite	fbxb-53	F36H5.5			male		Y105C5B.18
hermaphrodite		F45D11.5			male		C34B2.3
hermaphrodite	ceh-40	F17A2.5			male		R10E9.3
hermaphrodite	tli-1	F25H2.1			male		C39F7.5
hermaphrodite	eat-20	H30A04.1			male	idha-1	F43G9.1
hermaphrodite	ugt-23	C17G1.3			male		T19D12.5
hermaphrodite	scpl-3	Y47D9A.2			male	tag-174	F54D8.2
hermaphrodite		K04C1.5			male		C05D12.2
hermaphrodite		C18B12.6			male		K10C9.7
hermaphrodite	fbxb-12	F36H5.11			male		ZK892.5
hermaphrodite		F19H6.5			male	cdc-25.4	R05H5.2
hermaphrodite		F11A5.9			male	bre-1	C53B4.7
hermaphrodite	arrd-19	F35F10.12			male		F42G8.8
hermaphrodite	skr-15	F54D10.1			male		ZC190.8
hermaphrodite		Y47G6A.32			male	tcl-2	Y38C1AA.4
hermaphrodite	tbc-13	F45E6.3			male		Y39A1A.18
hermaphrodite		T07F12.2			male		C35D10.3
hermaphrodite		C38C3.10			male		C43E11.5
hermaphrodite	idhb-1	C37E2.1			male		Y77E11A.8
hermaphrodite		F23D12.10			male		K08F4.3
hermaphrodite	dhs-27	C04F6.5			male		Y75B7B.2
hermaphrodite		Y105C5A.1268			male	gmeb-3	C44F1.2
hermaphrodite	tsp-9	C25G6.2			male	cyc-2.2	ZC116.2
hermaphrodite		F36H5.13			male		ZK105.3
hermaphrodite	ctc-1	MTCE.26			male	fig-1	F53B7.5
hermaphrodite		W05H7.1			male		C06C3.4
hermaphrodite		D1022.4			male	col-162	Y2H9A.3
hermaphrodite	arrd-20	C04E12.11			male	rps-15	F36A2.6
hermaphrodite	srd-32	T19H12.5			male		R02F2.5
hermaphrodite	gnrr-1	F54D7.3			male	pept-3	F56F4.5
hermaphrodite		F48E3.9			male		W09C3.7
hermaphrodite		T10C6.16			male		C55A6.4
hermaphrodite	srh-39	C06A8.7			male		ZC116.3
hermaphrodite	octr-1	F14D12.6			male		B0524.4
hermaphrodite		C24A3.4			male	scrm-5	K08D10.8
hermaphrodite		W04E12.2			male	nlp-9	E03D2.2
hermaphrodite		F52H2.5			male		C14A6.7
hermaphrodite	clc-2	C01C10.1			male		Y54E2A.9
hermaphrodite	lpr-1	Y65B4BR.2			male	arl-1	F54C9.10
hermaphrodite	pqn-11	C09G1.1			male	nspd-10	T27C10.7
hermaphrodite	asp-16	Y39B6A.23			male		ZK616.61
hermaphrodite		C11H1.3			male		F38A5.6
hermaphrodite		F23A7.1			male		F22B8.7
hermaphrodite	spin-2	C39E9.10			male		C55C3.8
hermaphrodite		F59D6.1			male		Y53G8AL.2
hermaphrodite	ceh-31	C33D12.1			male	ipla-5	H23L24.2
hermaphrodite	pnk-4	C42D8.3			male	elo-8	Y47D3A.30
hermaphrodite	str-227	C07G3.3			male	msp-49	C34F11.6
hermaphrodite		Y38E10A.14			male	gcy-12	F08B1.2
hermaphrodite	fbxb-60	F55C9.7			male		T03F6.6
hermaphrodite		Y57A10C.1			male		F26F12.2
hermaphrodite		C35E7.2			male		D2045.7
hermaphrodite		C07E3.10			male		F56D2.3
hermaphrodite		F47B10.9			male		F10D11.5
hermaphrodite	ham-1	F53B2.6			male	irld-57	Y6E2A.8
hermaphrodite		Y41E3.6			male		F56D6.18
hermaphrodite	fbxb-34	W08F4.2			male	twk-6	F17C8.5
hermaphrodite		F29G9.7			male		C52E4.7
hermaphrodite	grd-11	K02E2.2			male	mpz-6	Y51B9A.3
hermaphrodite		C05E11.3			male		Y71H2AM.1
hermaphrodite		K03H6.4			male	abt-2	F12B6.1
hermaphrodite		C50D2.6			male		C32E8.4
hermaphrodite		F18E9.1			male		C47A4.3
hermaphrodite	dhrs-4	F54F3.4			male		ZK688.10
hermaphrodite	gst-32	Y53F4B.37			male		F38H4.6
hermaphrodite	mlc-6	K04C1.4			male		T22D1.8
hermaphrodite		C05G5.3			male	abt-1	C24F3.5
hermaphrodite	fbxa-4	F42G2.8			male	lgc-48	C50B6.11
hermaphrodite		R11.3			male		F42A9.3
hermaphrodite	fbxa-79	Y82E9BL.13			male		C37H5.13
hermaphrodite		T26E3.8			male		C34B2.10
hermaphrodite	hpo-2	Y26D4A.2			male		R102.10
hermaphrodite		R04B3.2			male		Y39E4B.13
hermaphrodite	rgs-11	F45B8.1			male	vglu-2	K10G9.1
hermaphrodite		C05E4.15			male		C34E10.9
hermaphrodite		F53F8.4			male		F25H5.7
hermaphrodite		T09A5.4			male		F10G8.1
hermaphrodite	dmsr-13	T15B7.12			male		K01H12.4
hermaphrodite		T02G5.14			male		F21A3.4
hermaphrodite	fbxb-108	F08D12.6			male		K01C8.2
hermaphrodite		F20D1.9			male		Y116F11B.8
hermaphrodite		F44E7.7			male		ZK1251.3
hermaphrodite		ZC373.5			male	ssp-31	ZK1225.6
hermaphrodite		Y34B4A.10			male		M110.7
hermaphrodite	fbxa-1	Y54F10BM.10			male		C16D2.1
hermaphrodite	tag-140	T11F9.2			male	mpz-5	R11A8.8
hermaphrodite		ZK673.11			male	cyn-2	ZK520.5
hermaphrodite		C14H10.2			male		F14E5.8
hermaphrodite		T19D12.3			male	osta-1	C01B12.4
hermaphrodite		F14H3.5			male		C02F5.10
hermaphrodite		F55C9.11			male		F58B4.7
hermaphrodite	fbxa-199	T06E6.3			male		Y82E9BL.18
hermaphrodite	flp-9	C36H8.3			male		ZK177.2
hermaphrodite		B0554.7			male		C02F5.5
hermaphrodite	unc-97	F14D12.2			male		F47G6.3
hermaphrodite		F46C3.7			male		C03C10.2
hermaphrodite		R12E2.8			male	tbc-10	R06B10.5
hermaphrodite	twk-48	K11H3.7			male		R01H2.4
hermaphrodite		F39G3.5			male		B0034.4
hermaphrodite		Y110A2AL.5			male		Y56A3A.19
hermaphrodite		T25E12.6			male		BE10.1
hermaphrodite		F31D5.7			male	uggt-2	F26H9.8
hermaphrodite		K05B2.2			male	sss-1	F32B6.5
hermaphrodite		B0238.15			male	tes-1	B0496.8
hermaphrodite		C15C7.7			male	elo-1	F56H11.4
hermaphrodite		C05D12.5			male		Y44A6D.5
hermaphrodite	hst-3.2	F52B10.2			male		C16C8.18
hermaphrodite		F55C9.14			male		M04F3.3
hermaphrodite		Y50D4B.2			male		H14E04.3
hermaphrodite	fbxa-168	C31C9.4			male		F59C6.3
hermaphrodite	slc-36.2	T27A1.5			male	fbxa-125	B0511.3
hermaphrodite		Y57A10A.26			male	glb-29	Y17G7B.6
hermaphrodite	srg-10	T04A8.1			male		ZC328.3
					male		ZK637.12
					male	hum-8	Y66H1A.6
					male	kin-14	F22D6.1
					male	slc-17.4	T28F3.4
					male	nhr-21	F21D12.1
					male		W02D9.2
					male		F47D12.7
					male		Y55F3C.10
					male	best-10	C49A1.2
					male	gln-2	K03H1.1
					male	gpa-15	M04C7.1
					male		W03D8.3
					male		C56A3.8
					male		F37A4.4
					male	ttr-12	F46B3.4
					male		C09B9.2
					male		F58F12.1
					male		F55D12.6
					male		Y17D7B.4
					male		B0454.26
					male		ZK858.8
					male		F26B1.5
					male		F32B5.4
					male		F38H4.4
					male		F25E5.1
					male		K06A1.2
					male		F38E1.3
					male	cpz-1	F32B5.8
					male		T28A8.2
					male		C55A6.11
					male		T06E4.5
					male		C46H11.6
					male		H12I13.1
					male		F08F8.7
					male		R05D7.1
					male	ssq-4	T28H11.1
					male	abhd-5.2	C37H5.3
					male		Y6E2A.10
					male	nspa-8	W06A7.5
					male	spe-19	Y113G7A.10
					male	dhs-7	E04F6.7
					male		F35H8.1
					male		C03C11.1
					male	nhr-234	Y38E10A.18
					male		H08M01.1
					male	acr-20	R06A4.10
					male		Y71A12C.2
					male	gst-43	Y71F9AL.5
					male		F10D11.3
					male	irld-6	F28H7.6
					male	phy-3	T20B3.7
					male		C16A11.7
					male	nspd-5	F11G11.8
					male		C30G7.3
					male		F22D6.9
					male	sst-20	F54C1.9
					male	msd-4	C35D10.11
					male		Y37E3.8
					male		T25B9.5
					male	cth-2	ZK1127.10
					male		Y50E8A.12
					male	sdhd-1	F33A8.5
					male		F46A8.3
					male	atln-2	Y41E3.3
					male		F57A8.6
					male		BE10.5
					male		R09E10.1
					male		F19B10.10
					male		C34F11.2
					male	irld-1	D2063.4
					male		B0273.1
					male		F27D4.1
					male		C55C3.4
					male	spch-2	C10G11.9
					male	irld-3	F02C9.4
					male		C18H7.7
					male		T21G5.2
					male		C55C3.6
					male		C18D4.12
					male		T02H6.6
					male		F37A8.2
					male		F46C5.7
					male		Y50C1A.2
					male		F26H11.4
					male	tag-141	C30H6.2
					male	msp-81	K07F5.1
					male		C50D2.3
					male		W06F12.3
					male		Y62E10A.3
					male	gon-1	F25H8.3
					male		B0207.7
					male		F41G3.5
					male		ZK892.3
					male	fhod-1	C46H11.11
					male		F56D6.14
					male	dot-1.3	W06D11.4
					male		Y7A5A.8
					male		T23E1.3
					male		M03E7.3
					male	dss-1	Y119D3B.15
					male	acdh-5	C37A2.3
					male		Y39B6A.18
					male	nhr-2	C32F10.6
					male		C29E4.17
					male	best-11	C49A1.3
					male		R13A1.3
					male		F15B10.3
					male	nhx-8	Y18D10A.6
					male		Y69A2AR.23
					male		D1081.5
					male	scrm-7	Y50E8A.9
					male	ttm-1	Y39E4A.2
					male		ZK507.1
					male		ZK1098.12
					male	tsp-18	F59G1.2
					male	clpp-1	ZK970.2
					male		W05F2.7
					male	hecw-1	F45H7.6
					male	nipa-1	Y53G8B.4
					male		C17H12.12
					male		C48B6.4
					male		C34G6.3
					male		F23H11.5
					male		Y38F2AR.10
					male		ZK809.1
					male	spin-1	C13C4.5
					male		ZK856.5
					male		ZC395.4
					male		C50F4.10
					male	pitr-5	F09G2.3
					male	ptr-13	K07C10.1
					male		Y41E3.19
					male		F36D3.16
					male		C14A4.8
					male	clec-142	K01C8.8
					male		ZK616.8
					male		F07E5.8
					male		F25H5.2
					male	comp-1	F37E3.3
					male		ZK783.3
					male	sdhb-1	F42A8.2
					male		F27C1.3
					male		F19C7.6
					male		T09B4.3
					male		C14B9.10
					male		F33D4.4
					male		Y116F11B.9
					male		Y71F9B.6
					male		Y69E1A.3
					male	clec-151	F10F2.7
					male	ero-1	Y105E8B.8
					male	moa-1	R155.2
					male		C24H11.1
					male		E03H12.5
					male		H05L14.1
					male		ZK1128.3
					male		F21D9.2
					male		F59E12.15
					male		R148.7
					male	nth-1	R10E4.5
					male		R07B7.4
					male		F21D5.4
					male		R07E5.15
					male		W10C8.5
					male		F53A10.2
					male		Y47D9A.5
					male		F34D10.8
					male	nspd-3	C24D10.7
					male		W03D8.1
					male	spe-42	B0240.2
					male		F36D1.6
					male		R11F4.1
					male		C28C12.11
					male		F38A5.8
					male	gcy-2	R134.2
					male		F18A1.1
					male		K06B4.3
					male		T02H6.11
					male		K09B11.5
					male		F02E9.3
					male	oac-23	F37C4.3
					male		K10B2.4
					male		Y53F4B.24
					male		Y57G11C.1130
					male		C06C6.6
					male		W01B6.8
					male		C10G11.8
					male		T21G5.1
					male		K01B6.3
					male		F49C12.11
					male		Y73B6BL.27
					male	wago-5	ZK1248.7
					male		C02F5.2
					male		Y106G6A.4
					male		C17F3.3
					male		K11C4.2
					male		F40F9.3
					male		D1014.4
					male		F22B3.8
					male	inx-8	ZK792.2
					male		C14B1.3
					male		Y47D9A.1
					male	act-3	T04C12.4
					male	srw-66	Y57G7A.4
					male		Y57G11B.3
					male		Y37D8A.2
					male		K12B6.2
					male		ZK930.5
					male		D1022.9
					male		F23F12.3
					male	sipa-1	T27F2.2
					male		ZK856.18
					male		C33C12.11
					male		F58D5.6
					male		F55B11.7
					male		R10E4.7
					male		E02H9.4
					male		C56C10.6
					male		T21C9.4
					male		R02D3.1
					male	srt-48	Y41E3.15
					male		M7.7
					male		Y67A6A.1
					male		W04E12.4
					male		F32B5.1
					male		F42C5.5
					male		B0207.9
					male		F56D6.23
					male		C31H1.5
					male		ZK354.7
					male	msp-142	K05F1.2
					male		C54D10.4
					male		Y57G11C.14
					male		T01H3.5
					male		ZK512.10
					male		T28D9.3
					male		C16D9.5
					male	oac-58	K09E10.2
					male	cdh-8	F18F11.3
					male		T04A8.13
					male		T28C6.7
					male		C01G12.9
					male		W01D2.3
					male	elo-4	C40H1.4
					male		Y116A8A.2
					male		Y37E11AL.12
					male	nex-2	T07C4.9
					male		Y57G11C.1142
					male	fbxa-155	C05B5.6
					male		C09H5.7
					male		C48B6.10
					male		Y49F6B.8
					male		H32C10.1
					male	oac-19	F35E2.6
					male		T09A12.1
					male		Y39A1A.2
					male		F46A8.6
					male		W02H5.11
					male		W06D4.3
					male		F44B9.9
					male		ZK1320.11
					male	hpo-18	F32D1.2
					male		F52F12.5
					male		F33D11.1
					male	snf-5	Y46G5A.30
					male		C43G2.3
					male		F35H10.2
					male		T22B3.3
					male	msp-45	F58A6.8
					male		T25B9.4
					male		C34F11.1
					male	nep-8	F18A12.4
					male	scrm-6	F46A8.10
					male	mps-3	T06A4.2
					male	fbxc-20	F42G2.3
					male		Y67A10A.3
					male	fbxc-48	C08G5.2
					male		T27F7.12
					male		F07D3.3
					male		C01G6.2
					male		F16G10.5
					male		ZC376.8
					male		K08D12.6
					male	irld-18	Y57G11B.7
					male		F18A12.2
					male		W03D8.14
					male	ubc-24	F49E12.4
					male	dhhc-12	F59C6.2
					male		Y71H2AM.5
					male		K09E4.4
					male	tag-314	F15H10.4
					male		F44E7.9
					male		C01F6.2
					male		K05F1.8
					male	spe-11	F48C1.7
					male		W07E6.5
					male	htas-1	ZK1251.1
					male		C27B7.6
					male		C53D6.10
					male		F18C12.4
					male	irld-7	F38A5.11
					male		Y51H4A.22
					male		K07A1.5
					male		Y73F8A.1159
					male	best-6	C09B9.3
					male		C56G7.2
					male		ZK596.2
					male		Y71G12B.17
					male	paf-1	W03G9.6
					male		F17C8.7
					male		ZK1225.5
					male	osta-2	C18A3.4
					male		F54F12.1
					male		F14H8.8
					male	lpd-9	T21C9.5
					male	lin-22	Y54G2A.1
					male	snf-10	Y32F6A.2
					male		Y43C5A.4
					male	nspd-4	T23B7.1
					male	lst-5	C52E12.6
					male	mpk-2	C04G6.1
					male		Y53F4B.19
					male		C07E3.4
					male		F44E7.3
					male		Y45G5AM.3
					male		C18E9.4
					male		F13E9.5
					male		C33C12.12
					male		K09C6.2
					male		F35C11.4
					male	wht-3	C16C10.12
					male		C47E12.12
					male	math-32	F59H6.4
					male		F41F3.1
					male	peel-1	Y39G10AR.25
					male		Y53C10A.15
					male		M70.3
					male	ceh-91	Y66A7A.5
					male	sptl-3	T22G5.5
					male		F30A10.12
					male		ZK637.4
					male		T06A10.107
					male		T21C12.4
					male		C51E3.6
					male		Y43C5B.3
					male		D1081.3
					male		Y53C12A.7
					male		Y106G6G.4
					male	ssp-19	C55C2.2
					male	mab-20	Y71G12B.20
					male	dct-15	W08D2.3
					male	spe-26	R10H10.2
					male		F21C3.7
					male	acs-15	R07C3.4
					male	clec-175	R08C7.6
					male		F36H12.5
					male	droe-4	F58E10.7
					male		ZC190.7
					male		F02E9.5
					male	acs-12	F25C8.4
					male		F44F4.15
					male		F56F4.3
					male		B0524.2
					male		C17E4.1
					male		C32C4.3
					male		ZK131.11
					male		K01D12.7
					male		K02H11.9
					male		R09E10.6
					male		R105.1
					male	arrd-6	F40F8.8
					male		Y50E8A.2
					male		C27D6.11
					male		F15H10.7
					male		C27A2.8
					male	glna-1	C09F9.3
					male		K08A2.2
					male		Y37F4.5
					male		D1086.5
					male		C34D4.3
					male		C06E7.2
					male		C05B5.12
					male		Y37E11AL.2
					male	nep-20	T06D4.4
					male	lmd-1	F43G9.2
					male		F23F1.10
					male		K09H9.9
					male		D2045.5
					male	ghi-1	ZK20.1
					male		M162.7
					male		Y32B12A.4
					male		C06G3.6
					male	daf-7	B0412.2
					male		Y116A8C.33
					male	dhhc-13	H32C10.3
					male		Y36E3A.2
					male		Y17G9B.1
					male	dml-1	Y54G2A.5
					male	mctp-1	D2092.1
					male		Y39B6A.30
					male	lim-7	C04F1.3
					male		K07A12.5
					male	fbxb-38	C33C12.5
					male	clec-125	W09G10.6
					male		F36D4.1
					male	dnj-21	T19B4.4
					male		Y69H2.10
					male		C02G6.2
					male		B0207.11
					male	msp-56	K07F5.3
					male	oxy-5	F56H1.7
					male		M05D6.3
					male		C33F10.1
					male	spe-38	Y52B11A.1
					male	rps-27	F56E10.4
					male		F57H12.5
					male	nep-3	C49D10.10
					male		Y116A8C.38
					male		B0280.11
					male	hpo-15	C24G6.6
					male		Y39A1A.24
					male		F42A9.17
					male		M02B1.4
					male	clec-57	F08H9.6
					male		Y51B9A.5
					male		Y73F8A.35
					male	tbx-34	Y47D3A.10
					male		Y41E3.8
					male		B0496.6
					male		D1014.2
					male	glrx-21	ZK121.1
					male		F35C11.2
					male		ZK930.7
					male		F13G3.10
					male	ssp-33	R08A2.3
					male		T15H9.5
					male		Y105C5B.17
					male	numr-2	F08F8.1
					male		W04E12.5
					male		C14A6.13
					male		F55A11.11
					male		C10G11.10
					male		H06I04.5
					male		ZK1248.20
					male		Y55B1AR.4
					male		T23F11.2
					male		Y22D7AR.6
					male	anoh-1	F56A8.1
					male		C49A9.10
					male		H38K22.6
					male		Y57G11C.52
					male		T22A3.6
					male		F17A9.4
					male		M88.4
					male	oac-9	C48E7.8
					male	rpl-39	C26F1.9
					male		T02E1.7
					male		F26B1.8
					male		Y37E3.19
					male	clec-54	F08H9.8
					male		Y38F1A.2
					male		ZK418.13
					male		F28E10.4
					male		T08G3.7
					male		Y51A2B.9
					male		Y51A2B.4
					male		T08B6.9
					male		Y27F2A.6
					male	gar-2	F47D12.1
					male		F36A4.4
					male	nhr-104	R11E3.5
					male		Y116F11B.7
					male		K04C2.8
					male		F36A2.7
					male	nduf-6	F22D6.4
					male	daf-37	C30B5.5
					male		Y53F4B.36
					male		C10G11.1
					male		C15H11.1
					male	che-14	F56H1.1
					male		F56H9.2
					male	msp-3	F26G1.7
					male		C49C8.3
					male		C35A11.2
					male	dhhc-5	R13F6.5
					male		K08D10.18
					male		ZK973.4
					male		ZK686.5
					male		T16H12.9
					male	ttr-13	Y44A6B.4
					male	irld-8	F42G8.9
					male	pdi-6	B0403.4
					male	clec-153	F10F2.8
					male	gpx-1	F26E4.12
					male	mgl-3	Y4C6A.2
					male		H27M09.5
					male	cysl-2	K10H10.2
					male	msp-19	F36H12.7
					male	ssq-3	ZC477.1
					male		ZK666.2
					male	snt-3	Y75B7AL.3
					male		ZK228.1
					male		R155.3
					male		F19C7.3
					male	deg-3	K03B8.9
					male		ZK1320.7
					male	decr-1.2	W01C9.4
					male	algn-11	B0361.8
					male		F52D2.5
					male		T26H10.2
					male		F36D1.4
					male	nep-23	Y116A8C.4
					male		T04D3.5
					male		T22C1.9
					male		H38K22.7
					male	gem-1	C49F8.2
					male		K10H10.7
					male	nspa-5	ZC412.6
					male		C50A2.3
					male		D1081.11
					male		H10E21.1
					male	tps-2	F19H8.1
					male		T09B4.8
					male		Y75B8A.23
					male	tomm-7	ZK652.2
					male		Y73B6BL.22
					male		H04M03.11
					male		T28H11.7
					male	spe-12	T02E1.1
					male		W09D6.4
					male		F49E8.6
					male		K07H8.7
					male	pde-4	R153.1
					male		Y47G6A.30
					male		F52F12.8
					male		C27B7.9
					male		K06A5.2
					male		C39B5.14
					male	fut-1	K08F8.3
					male		K07A1.4
					male		F13H8.9
					male		K09C6.7
					male	swt-4	Y39A1A.8
					male	glct-6	W07G9.2
					male		F46E10.2
					male		H12I13.2
					male		K09F6.4
					male		F07E5.7
					male		Y57G11C.5
					male		C06C6.7
					male	fis-1	F41G3.4
					male	fipr-26	F53B6.8
					male	act-1	T04C12.6
					male		F32D8.2
					male		ZK783.6
					male		Y4C6A.4
					male	icmt-1	F21F3.3
					male		C26C6.6
					male		F21D5.3
					male		T05D4.5
					male		T15B12.1
					male	unc-41	C27H6.1
					male		K02D7.1
					male	clec-208	F36F12.6
					male		R05D3.9
					male	ent-4	C47A4.2
					male		R06B10.2
					male		F56H6.6
					male		Y7A5A.9
					male		Y26D4A.12
					male		C14A6.5
					male	tbx-38	C24H11.3
					male		W05B2.2
					male	ssp-32	F32B6.7
					male		F01D5.7
					male		Y40C5A.4
					male		F49E12.8
					male	abcx-1	C56E6.1
					male	atn-1	W04D2.1
					male		Y7A5A.3
					male		C18G1.6
					male		T10E9.6
					male		R04B5.11
					male		Y57G11C.8
					male		C07G1.7
					male		M01E5.1
					male	hpo-38	Y50D7A.5
					male	mdt-22	ZK970.3
					male		F02D8.4
					male		F40E12.2
					male		Y39B6A.27
					male	spe-9	C17D12.6
					male	dylt-3	T05C12.5
					male		C01F6.9
					male		W03G9.5
					male	try-6	F48A9.3
					male		C05B5.2
					male		Y38H8A.2
					male		C10H11.7
					male	asp-6	F21F8.7
					male		F49E11.7
					male		C18G1.9
					male		K07A3.3
					male		Y71G12B.33
					male	pmt-1	ZK622.3
					male		F46A8.4
					male	clec-147	C04H5.2
					male		F20D6.6
					male		T16A9.3
					male	cor-1	R01H10.3
					male		R04B5.1
					male	nep-9	F18A12.5
					male		Y52D5A.2
					male	dyf-18	H01G02.2
					male		ZK177.11
					male	spv-1	ZK669.1
					male		Y38H6C.14
					male		H24G06.1
					male		ZC412.10
					male		Y22D7AR.2
					male	dhs-19	T11F9.11
					male		C04E6.4
					male		C30A5.4
					male	snn-1	Y38C1BA.2
					male		F15D3.9
					male	msp-40	C33F10.9
					male		T21E3.2
					male		F58D5.8
					male		F10G2.7
					male	acs-18	R09E10.3
					male	twk-45	Y71H2AM.22
					male		W06H8.6
					male		Y67D8B.5
					male		Y41C4A.21
					male		Y105C5B.11
					male	mrps-23	ZK1098.7
					male		F54H5.2
					male		ZC477.2
					male	ahr-1	C41G7.5
					male		F47G9.4
					male		ZK938.1
					male		C55B6.5
					male		ZK892.4
					male		Y42H9AR.2
					male	pgp-1	K08E7.9
					male	duox-2	F53G12.3
					male		F58F12.2
					male		T02D1.4
					male	asd-2	T21G5.5
					male		B0513.5
					male		Y39G10AR.16
					male		K07F5.17
					male		C01B10.44
					male	kcnl-4	C53A5.5
					male		F07A11.5
					male		R08C7.5
					male		C14A6.6
					male		T28B8.4
					male	mig-6	C37C3.6
					male		F27C1.1
					male		F33G12.6
					male	srsx-13	C13D9.6
					male	tyr-6	Y73B6BL.1
					male		ZC477.7
					male		Y39B6A.29
					male		F56F11.2
					male		F46A9.1
					male	vab-8	K12F2.2
					male	aman-3	F48C1.1
					male	ttr-18	B0334.1
					male		ZK265.3
					male		F46C5.2
					male		Y41E3.18
					male		ZK673.4
					male		F11F1.1
					male		C27A7.5
					male		Y53C12A.8
					male		K09C6.8
					male		D1081.12
					male		R13H4.5
					male		T04B8.1
					male	orai-1	C09F5.2
					male		C07H4.1
					male	cyp-32B1	Y5H2B.5
					male		D1065.3
					male		F10D11.4
					male	ztf-27	T09F3.1
					male		Y9D1A.1
					male	gly-2	C55B7.2
					male	cutl-7	F53B6.6
					male		Y23H5B.12
					male		Y54E2A.10
					male		ZK945.8
					male	col-128	F12F6.9
					male		F13H8.12
					male		F56D6.13
					male		C45G9.15
					male	ceh-48	C17H12.9
					male		C31G12.4
					male		Y51H7C.9
					male		H12D21.5
					male		Y73C8B.2
					male		D2062.7
					male		F14F7.5
					male		F26E4.5
					male		W09D10.5
					male		F22D3.4
					male		Y71G12B.27
					male	best-9	C43G2.4
					male	srg-42	T19C4.9
					male		Y53H1C.3
					male	nlp-11	ZK1320.10
					male	nape-2	Y37E11AR.3
					male	aqp-1	F32A5.5
					male	his-64	F22B3.1
					male		C42C1.9
					male		Y69A2AR.50
					male	ech-1.1	C29F3.1
					male	valv-1	B0496.7
					male		Y73F8A.14
					male		C44H9.6
					male		F14F7.7
					male		F36A4.2
					male	acy-2	C10F3.3
					male	twk-37	C48E7.9
					male		2L52.1
					male		C13C4.4
					male		T19C4.1
					male		F13D12.6
					male		F36G9.13
					male	spe-27	C06E7.6
					male	try-7	ZC581.6
					male		T01B7.9
					male	marc-2	D2089.2
					male		C04F12.7
					male	col-85	T21B4.2
					male	sams-5	T13A10.11
					male	msp-77	F32B6.6
					male		Y69E1A.4
					male	kcnl-2	F08A10.1
					male		C50E10.1
					male		F28H1.5
					male		F41E6.1
					male		F42G4.6
					male	nhr-142	F44E7.8
					male		F42G2.7
					male		F29C4.2
					male		D2062.4
					male		F10E7.11
					male	hhat-2	Y57G11C.17
					male		Y59E9AL.8
					male	ger-1	R01H2.5
					male		C14A6.3
					male		W02H5.8
					male	msp-36	C04G2.4
					male	tbx-37	Y47D3A.12
					male		Y42A5A.1
					male		F52H3.6
					male		F41H10.1
					male		R05D7.7
					male		F49D11.14
					male	ubxn-5	T01E8.9
					male	str-238	R09E12.4
					male	grl-3	K03B8.7
					male	zeel-1	Y39G10AR.5
					male		T14D7.1
					male	dos-1	ZK507.4
					male		F33H2.8
					male	blmp-1	F25D7.3
					male		C09F9.1
					male	nrx-1	C29A12.4
					male		Y106G6G.1
					male	aff-1	C44B7.3
					male	msp-76	ZK1251.6
					male	mans-2	C52E4.5
					male		T19C3.4
					male		Y65A5A.1
					male		Y54G2A.49
					male		C25D7.1
					male		Y105C5B.19
					male		H32K16.2
					male		M03C11.1
					male		C15C6.2
					male	tir-1	F13B10.1
					male		ZK353.2
					male		F28H7.4
					male	vha-9	ZK970.4
					male		C31H1.2
					male	pph-2	C29E6.3
					male		W01B6.4
					male		F27D4.6
					male	glna-3	F30F8.2
					male		ZK354.9
					male		F15H9.1
					male	egl-9	F22E12.4
					male		Y43C5B.2
					male		C03C10.9
					male	frpr-14	K07E8.5
					male		F46E10.18
					male	aat-6	T11F9.4
					male		F17C11.22
					male		ZK637.15
					male		B0379.2
					male		ZK1290.11
					male	col-56	T08B2.2
					male		C55C2.3
					male	degt-1	F25D1.4
					male	baz-2	ZK783.4
					male		R12B2.3
					male		F16B12.7
					male		F31D4.5
					male		F31A9.2
					male		W10C6.2
					male		T04A6.3
					male		F29D10.1
					male	trp-1	ZC21.2
					male	trak-1	T27A3.1
					male	msp-33	R05F9.8
					male		R13H9.6
					male	hasp-2	Y18H1A.10
					male	rfip-1	F55C12.1
					male	egl-36	R07A4.1
					male		R151.1
					male	scd-2	T10H9.2
					male		T28B8.6
					male		C06C6.9
					male		C16C8.22
					male	paqr-3	Y67A10A.8
					male		F54E7.6
					male		B0034.5
					male		C42C1.3
					male		T05C3.2
					male	ugt-56	T04H1.8
					male	nep-10	F18A12.6
					male	irld-4	F13G11.2
					male	clec-260	Y60A3A.2
					male	che-13	F59C6.7
					male	msra-1	F43E2.5
					male		ZK938.3
					male	hgo-1	W06D4.1
					male	nhr-43	C29E6.5
					male	epg-5	C56C10.12
					male		Y116A8C.37
					male		F44F4.9
					male		R186.1
					male		Y54E2A.5
					male	ttn-1	W06H8.8
					male		T11F8.1
					male		W02D7.5
					male	col-87	Y39G8C.4
					male		R06A10.5
					male	msp-10	K07F5.2
					male		Y22D7AR.7
					male		Y46G5A.14
					male	trap-2	T04G9.5
					male		C55A6.7
					male		F55H12.4
					male		H34I24.1
					male	arf-1.1	F45E4.1
					male	dmsr-11	ZC404.11
					male	ssp-36	T13F2.12
[truncated: 1,371 more rows]

## Sheet: germline siRNA
sex-bias siRNA expression	gene			sex-bias siRNA expression	gene
female germline	C32B5.6			male germline	C04G2.10
female germline	T01C8.5			male germline	F54F2.2
female germline	M01E11.6			male germline	Y116A8C.18
female germline	B0281.4			male germline	F08F3.8
female germline	C41G7.2			male germline	K08A2.1
female germline	C52E2.6			male germline	T24H10.5
female germline	K08E5.1			male germline	C14B1.7
female germline	VF13D12L.1			male germline	F59A6.2
female germline	F13C5.2			male germline	C50C3.19
female germline	C28C12.2			male germline	K03H9.3
female germline	M02F4.1			male germline	T10G3.5
female germline	T11F8.3			male germline	K02D10.2
female germline	ZK892.6			male germline	F46F5.5
female germline	C09G1.3			male germline	VY10G11R.1
female germline	C44C10.5			male germline	F19B6.3
female germline	T10A3.1			male germline	F59E12.3
female germline	Y110A2AL.10			male germline	F55G1.8
female germline	R06A4.6			male germline	Y75B8A.10
female germline	ZC53.6			male germline	F22H10.1
female germline	Y110A2AL.1			male germline	F41H10.12
female germline	F46F2.4			male germline	Y47H9C.15
female germline	W03D8.7			male germline	C24H12.6
female germline	F09C8.2			male germline	F59E12.6
female germline	K08H2.1			male germline	Y37D8A.5
female germline	R06A10.2			male germline	B0457.4
female germline	T21C12.1			male germline	ZK930.6
female germline	M04G12.4			male germline	F20B6.5
female germline	C52B11.2			male germline	K02D10.3
female germline	T01G9.5			male germline	C29H12.2
female germline	Y70G10A.3			male germline	ZC328.2
female germline	T22B2.2			male germline	Y26G10.5
female germline	H02I12.5			male germline	F30F8.1
female germline	F21G4.2			male germline	F26D10.9
female germline	Y43D4A.6			male germline	C01A2.6
female germline	Y45F10A.2			male germline	F42E8.1
female germline	Y63D3A.2			male germline	Y73B6BL.7
female germline	F54D10.3			male germline	C41D11.8
female germline	Y44A6D.3			male germline	Y62F5A.1
female germline	R02C2.1			male germline	C42C1.11
female germline	ZK1236.6			male germline	W02B12.9
female germline	F54C9.8			male germline	W04A8.6
female germline	C29F9.1			male germline	T26C5.3
female germline	F18H3.3			male germline	R166.2
female germline	F39C12.3			male germline	T28A8.7
female germline	W05H12.2			male germline	Y59E1A.1
female germline	F59E12.10			male germline	F55A12.3
female germline	T01C3.3			male germline	CD4.2
female germline	K10B3.5			male germline	C45G9.2
female germline	Y62E10A.14			male germline	Y38A10A.5
female germline	T24D1.3			male germline	C28F5.1
female germline	C16H3.3			male germline	T09F3.4
female germline	Y53F4B.2			male germline	Y38F1A.1
female germline	ZK1010.10			male germline	ZK1290.9
female germline	R12E2.10			male germline	C27A2.7
female germline	F52G3.3			male germline	F54A3.4
female germline	T01H3.4			male germline	B0511.13
female germline	F18E9.5			male germline	ZK688.8
female germline	F34H10.3			male germline	K05F6.6
female germline	T22B2.5			male germline	C09H10.1
female germline	C18D11.1			male germline	D2005.7
female germline	B0304.8			male germline	F44E5.15
female germline	M02D8.3			male germline	Y37E3.17
female germline	T07D3.3			male germline	T12D8.8
female germline	T24A6.20			male germline	Y39A3CR.8
female germline	T03D8.6			male germline	Y57A10A.2
female germline	T24E12.11			male germline	F43E2.8
female germline	T27E9.6			male germline	F55F8.4
female germline	F33C8.1			male germline	F56D6.22
female germline	R151.10			male germline	ZC15.1
female germline	F07E5.12			male germline	C26E6.11
female germline	F02E11.4			male germline	C04G2.8
female germline	Y47D3B.11			male germline	ZK550.5
female germline	Y110A2AL.4			male germline	C50H2.7
female germline	Y23H5B.3			male germline	F59A3.8
female germline	Y39C12A.9			male germline	Y6B3B.3
female germline	K11H3.6			male germline	ZK507.3
female germline	Y57A10C.10			male germline	Y32G9A.3
female germline	C25A1.8			male germline	Y48A5A.1
female germline	F40A3.5			male germline	K07F5.11
female germline	F44F1.7			male germline	C49C8.1
female germline	CC8.2			male germline	C50F4.14
female germline	H35N09.2			male germline	F31E3.5
female germline	B0361.4			male germline	T27A3.3
female germline	C24H10.4			male germline	B0035.5
female germline	Y48G1C.2			male germline	Y106G6H.12
female germline	ZK1073.1			male germline	F39H11.3
female germline	F43G6.7			male germline	Y106G6G.3
female germline	Y39A3CL.5			male germline	W06A11.4
female germline	C15F1.3			male germline	H12I13.6
female germline	C25G6.5			male germline	T26C12.2
female germline	K07E3.2			male germline	C01G10.1
female germline	F32B5.6			male germline	F19F10.12
female germline	R02C2.4			male germline	ZK512.5
female germline	Y57G11C.31			male germline	ZK1053.4
female germline	C50E3.12			male germline	Y47G6A.13
female germline	F12E12.4			male germline	C15F1.8
female germline	C25H3.12			male germline	C24D10.1
female germline	C34F6.7			male germline	M01B12.4
female germline	T05F1.2			male germline	C07A9.13
female germline	T16A1.8			male germline	C18H7.4
female germline	Y48B6A.10			male germline	Y113G7C.1
female germline	Y54G9A.5			male germline	H35B03.2
female germline	Y57G7A.2			male germline	K08E4.7
female germline	Y58A7A.2			male germline	Y47H9C.6
female germline	F49B2.7			male germline	Y37H2A.4
female germline	ZC21.10			male germline	C25H3.1
female germline	T27B7.6			male germline	K01G5.2
female germline	Y106G6D.1			male germline	C17H12.3
female germline	R09G11.2			male germline	Y25C1A.1
female germline	B0228.7			male germline	F21F8.11
female germline	Y48G1C.10			male germline	M117.4
female germline	F13H10.9			male germline	C24D10.2
female germline	F52E4.8			male germline	Y67A10A.1
female germline	W01A11.2			male germline	K08C9.2
female germline	D2096.2			male germline	C34D4.2
female germline	T05F1.13			male germline	T23F6.3
female germline	K09E9.3			male germline	K08A2.4
female germline	ZK666.1			male germline	K09G1.2
female germline	T01G9.2			male germline	T28H11.5
female germline	Y46G5A.21			male germline	F13D12.9
female germline	ZK84.3			male germline	F40E3.5
female germline	Y54E10A.17			male germline	Y80D3A.8
female germline	H39E20.1			male germline	F36H12.4
female germline	F33E2.5			male germline	ZK930.4
female germline	C05C10.5			male germline	C39H7.1
female germline	F58A4.1			male germline	C33F10.8
female germline	Y7A5A.6			male germline	C35D10.2
female germline	R02D5.1			male germline	T06C10.3
female germline	F11C3.1			male germline	F09E5.8
female germline	M162.5			male germline	ZK757.3
female germline	F47G3.2			male germline	F32B5.3
female germline	ZK822.2			male germline	F57B9.8
female germline	F23D12.5			male germline	W08E3.4
female germline	F48G7.4			male germline	K07F5.4
female germline	F25E2.5			male germline	C34E10.6
female germline	Y44A6C.2			male germline	F23B12.1
female germline	F28B4.1			male germline	B0393.4
female germline	K10B3.9			male germline	Y62F5A.10
female germline	F48E3.6			male germline	C50F4.2
female germline	Y15E3A.3			male germline	F43G9.6
female germline	C02F4.2			male germline	T06C10.6
female germline	T02C1.1			male germline	F02E11.1
female germline	F42F12.3			male germline	K11H3.3
female germline	F13C5.1			male germline	ZK484.7
female germline	Y87G2A.11			male germline	F22D6.8
female germline	T13B5.6			male germline	F23C8.7
female germline	K03E6.7			male germline	T05F1.7
female germline	F55C10.1			male germline	C26E6.1
female germline	Y20C6A.2			male germline	T05A7.6
female germline	M02B7.5			male germline	R06F6.9
female germline	C44C10.10			male germline	F10G7.12
female germline	F02E8.1			male germline	Y38E10A.17
female germline	B0212.3			male germline	F10E7.5
female germline	C11G6.1			male germline	T28D9.9
female germline	C18D1.1			male germline	F26A1.3
female germline	F45C12.2			male germline	C53A5.4
female germline	Y102A5C.17			male germline	ZK484.5
female germline	F52B11.3			male germline	B0001.4
female germline	F32E10.2			male germline	F39E9.4
female germline	R11G11.2			male germline	C08G5.1
female germline	Y57A10A.10			male germline	W05F2.2
female germline	F49E7.2			male germline	C14B1.1
female germline	F46H6.2			male germline	C55B7.3
female germline	T05A10.1			male germline	F28A10.2
female germline	F59D12.2			male germline	T26C11.3
female germline	F02D10.7			male germline	B0218.5
female germline	C18B12.5			male germline	C34F11.5
female germline	F18A12.7			male germline	B0205.10
female germline	Y37A1B.17			male germline	C25D7.16
female germline	F45D11.10			male germline	R31.1
female germline	F11C1.1			male germline	C50C3.2
female germline	F53H8.4			male germline	T27E7.1
female germline	ZK546.15			male germline	F09C12.8
female germline	F26G5.1			male germline	C01G5.4
female germline	F31D5.1			male germline	W03F11.4
female germline	T15H9.6			male germline	R102.3
female germline	F16B12.6			male germline	T05E11.3
female germline	T06D4.1			male germline	T25B9.6
female germline	W05H7.4			male germline	C36F7.2
female germline	D1025.1			male germline	C25G4.6
female germline	F16B4.8			male germline	C08B11.6
female germline	C44C1.1			male germline	Y113G7A.14
female germline	C34D4.10			male germline	T05E8.1
female germline	B0365.1			male germline	F09G8.4
female germline	T28F4.1			male germline	Y39G10AR.15
female germline	C05E11.1			male germline	ZK666.8
female germline	ZK836.3			male germline	T28D6.6
female germline	T28F12.2			male germline	T22B3.2
female germline	F12E12.8			male germline	K04G7.1
female germline	ZK909.3			male germline	R13G10.4
female germline	Y119D3B.7			male germline	T19B10.8
female germline	ZC53.7			male germline	K03H1.12
female germline	ZK652.8			male germline	K11B4.1
female germline	EEED8.3			male germline	F14F7.4
female germline	F35H12.2			male germline	Y62E10A.9
female germline	K09E3.7			male germline	C05B10.1
female germline	K08H2.6			male germline	T20B6.2
female germline	Y56A3A.14			male germline	C31H5.5
female germline	C35D10.17			male germline	Y71F9AL.2
female germline	T08G3.1			male germline	B0035.16
female germline	K05F6.9			male germline	C06A1.3
female germline	K09A11.1			male germline	R05F9.9
female germline	F52C6.4			male germline	ZK616.65
female germline	C27C7.7			male germline	F59A6.4
female germline	Y11D7A.19			male germline	T28C6.5
female germline	C45H4.14			male germline	Y47G6A.26
female germline	F14D7.2			male germline	F07F6.1
female germline	C15B12.7			male germline	C09D4.3
female germline	C24H10.1			male germline	B0213.11
female germline	Y46G5A.7			male germline	C06E4.5
female germline	F23B12.9			male germline	K01H12.2
female germline	R04A9.7			male germline	K08H10.9
female germline	ZC53.1			male germline	F58G1.3
female germline	C26E6.7			male germline	C17C3.15
female germline	C01A2.1			male germline	W01B11.2
female germline	T04B8.5			male germline	C06A5.2
female germline	M01D1.10			male germline	AH10.1
female germline	F52A8.2			male germline	C32D5.8
female germline	ZK858.3			male germline	W03A5.1
female germline	B0272.3			male germline	C30B5.3
female germline	C29G2.1			male germline	ZK1010.5
female germline	F31E3.12			male germline	Y46H3D.1
female germline	C04B4.2			male germline	C14E2.6
female germline	F48B9.8			male germline	M04G7.2
female germline	C33D9.6			male germline	C17H12.5
female germline	F10D11.2			male germline	C24A11.1
female germline	Y92H12BR.7			male germline	K08F8.4
female germline	F48D6.1			male germline	T20G5.2
female germline	Y43E12A.1			male germline	C35E7.9
female germline	F52G3.4			male germline	T13F3.8
female germline	K10G6.1			male germline	K09D9.11
female germline	T22B11.3			male germline	F58D2.2
female germline	C34C12.7			male germline	C56G2.5
female germline	R08A2.7			male germline	F35E2.9
female germline	Y62E10A.17			male germline	ZK1098.6
female germline	F40F4.3			male germline	W01B6.5
female germline	Y73C8B.4			male germline	F44D12.8
female germline	Y41E3.22			male germline	ZC581.7
female germline	Y43B11AL.1			male germline	Y47H9B.2
female germline	R06C7.4			male germline	F35E2.5
female germline	T24D11.1			male germline	B0252.5
female germline	ZK909.4			male germline	ZK829.4
female germline	F28E10.1			male germline	F26F4.2
female germline	C06H2.7			male germline	T04B2.2
female germline	F16H11.3			male germline	ZK849.4
female germline	C06G1.4			male germline	ZC21.8
female germline	R04A9.3			male germline	ZK849.6
female germline	C14E2.2			male germline	F21F3.2
female germline	R144.6			male germline	R53.4
female germline	F28H6.6			male germline	K07G5.4
female germline	C01G6.3			male germline	Y54F10BM.3
female germline	F38E11.3			male germline	F27C8.5
female germline	T22B7.4			male germline	K08H2.5
female germline	F52D2.12			male germline	C36H8.1
female germline	T01H8.5			male germline	W02B12.7
female germline	Y116A8C.22			male germline	T16A9.5
female germline	Y41D4B.27			male germline	ZK742.2
female germline	ZC308.4			male germline	T11F8.4
female germline	F54D11.3			male germline	Y49E10.10
female germline	F52F12.3			male germline	Y105E8A.27
female germline	Y19D2B.2			male germline	Y43C5A.1
female germline	R09A1.3			male germline	F01G10.5
female germline	T08H10.4			male germline	F59B2.5
female germline	F45D11.9			male germline	ZK354.2
female germline	W07E11.1			male germline	C01G12.8
female germline	W04A8.3			male germline	R01H2.2
female germline	C14A11.3			male germline	C47E8.11
female germline	T21B4.17			male germline	F08H9.2
female germline	C46E10.4			male germline	F49F1.12
female germline	E01G4.5			male germline	C08F11.10
female germline	Y48D7A.1			male germline	T27A3.5
female germline	H28G03.2			male germline	C12D8.9
female germline	D2030.12			male germline	H04M03.1
female germline	M04D5.1			male germline	C02E11.1
female germline	ZK1127.1			male germline	Y26D4A.6
female germline	F17C11.11			male germline	Y39E4A.1
female germline	H04M03.3			male germline	Y116A8A.4
female germline	K10B3.10			male germline	W01B6.2
female germline	D1025.10			male germline	K07F5.9
female germline	K11H12.9			male germline	C15H7.3
female germline	VF11C1L.1			male germline	T08B6.4
female germline	W05H9.4			male germline	F36H12.3
female germline	D2089.5			male germline	Y66D12A.20
female germline	F12E12.1			male germline	F56A11.6
female germline	F56A11.5			male germline	R10F2.6
female germline	C54H2.3			male germline	H01G02.4
female germline	C29F7.10			male germline	T03F1.5
female germline	F45E6.2			male germline	Y41C4A.7
female germline	Y51A2D.12			male germline	Y38H8A.4
female germline	H01A20.1			male germline	ZC482.5
female germline	R13H4.2			male germline	R10D12.10
female germline	Y73C8C.3			male germline	C06H2.1
female germline	F46F6.2			male germline	ZC168.6
female germline	Y22D7AR.11			male germline	ZK1010.9
female germline	F54B11.6			male germline	T01B11.4
female germline	T08D10.1			male germline	F40H6.1
female germline	T05H10.4			male germline	K07F5.5
female germline	C01G6.8			male germline	C14B9.6
female germline	ZC416.8			male germline	F41H10.2
female germline	F38E9.4			male germline	C14A4.13
female germline	Y60A9.3			male germline	C50E10.2
female germline	F02E8.4			male germline	F53A2.6
female germline	F48F7.1			male germline	K03B4.6
female germline	F20D6.10			male germline	T08H10.3
female germline	T25G12.4			male germline	F32H2.7
female germline	F22E5.17			male germline	D2024.18
female germline	F45F2.6			male germline	T20H9.6
female germline	EGAP2.2			male germline	W08D2.8
female germline	F11C1.5			male germline	F58D5.7
female germline	ZC239.21			male germline	T16H12.6
female germline	Y46E12BL.3			male germline	Y69A2AR.19
female germline	Y57G11C.24			male germline	K11C4.1
female germline	F55A4.1			male germline	C01G12.13
female germline	Y37E11AR.5			male germline	R05G9.1
female germline	C29F7.6			male germline	T22H9.3
female germline	Y39H10A.2			male germline	F42G4.2
female germline	R05H11.2			male germline	C06C3.8
female germline	Y105C5B.13			male germline	C38H2.2
female germline	K04G11.5			male germline	C49G7.12
female germline	ZK673.5			male germline	W01C9.3
female germline	T08B1.4			male germline	Y82E9BR.3
female germline	T20D4.6			male germline	T25D3.2
female germline	C45E5.6			male germline	T21G5.4
female germline	C17F4.8			male germline	F32B4.2
female germline	Y52B11A.8			male germline	ZK1248.5
female germline	C47E8.7			male germline	W03G1.2
female germline	R13G10.1			male germline	T04F3.3
female germline	F17A9.6			male germline	T08G3.8
female germline	C06A8.3			male germline	F40G12.10
female germline	K06A9.1			male germline	F58A6.9
female germline	F35D11.3			male germline	F11A10.8
female germline	F53F8.3			male germline	T16G12.7
female germline	C17E7.9			male germline	R07E5.6
female germline	C17G1.4			male germline	W03D8.2
female germline	Y105C5B.21			male germline	Y54E10BL.4
female germline	F09E10.8			male germline	Y26E6A.3
female germline	ZK177.1			male germline	AH6.3
female germline	ZK287.2			male germline	F58H1.6
female germline	Y38E10A.28			male germline	ZC412.5
female germline	F54D10.7			male germline	C33H5.16
female germline	C04A11.3			male germline	B0432.11
female germline	K04C1.2			male germline	R10E9.2
female germline	T25B2.4			male germline	F32D8.6
female germline	Y38F1A.8			male germline	R11E3.1
female germline	F02H6.2			male germline	T01C3.5
female germline	ZK1010.7			male germline	C05C12.5
female germline	C02B8.6			male germline	Y116A8A.6
female germline	ZK673.10			male germline	C15A11.2
female germline	C34D10.1			male germline	F25D7.1
female germline	ZC204.9			male germline	Y69F12A.1
female germline	C16C2.2			male germline	F32A11.3
female germline	F59F5.6			male germline	C06G3.10
female germline	R05C11.3			male germline	F25F2.1
female germline	C17G1.8			male germline	T28F4.3
female germline	Y6G8.3			male germline	F37C12.18
female germline	F43G6.10			male germline	E03A3.4
female germline	T12G3.6			male germline	Y92H12A.2
female germline	ZC204.3			male germline	Y46C8AL.1
female germline	F47G3.3			male germline	C09B9.4
female germline	C50E3.13			male germline	K04H4.5
female germline	C43H6.4			male germline	T01D3.5
female germline	E02H4.6			male germline	F44D12.4
female germline	C43H6.1			male germline	ZK512.8
female germline	F29A7.1			male germline	C31H1.1
female germline	Y102A11A.6			male germline	K07F5.6
female germline	T03G6.2			male germline	ZK484.8
female germline	D2021.1			male germline	Y57A10B.7
female germline	F21G4.5			male germline	C36B1.10
female germline	C33E10.8			male germline	F21D12.5
female germline	ZK154.5			male germline	F21H7.2
female germline	W05H9.2			male germline	T27A3.4
female germline	C07E3.6			male germline	ZK970.8
female germline	Y23B4A.2			male germline	C25G4.8
female germline	Y60A3A.1			male germline	B0041.1
female germline	F40F4.7			male germline	C27H5.2
female germline	R09A8.1			male germline	ZK354.8
female germline	F22E5.13			male germline	F44G3.7
female germline	F19C6.2			male germline	Y38C1AA.7
female germline	ZC123.3			male germline	ZK945.7
female germline	E01F3.1			male germline	F31C3.1
female germline	C32B5.14			male germline	T10E9.4
female germline	R07C3.6			male germline	Y39E4B.11
female germline	F52B11.6			male germline	F19C7.5
female germline	Y116F11B.3			male germline	W03C9.8
female germline	T27D12.4			male germline	Y43F8A.2
female germline	C02F12.8			male germline	F19B6.4
female germline	F14H3.4			male germline	T08G11.2
female germline	R11A5.3			male germline	F23B2.7
female germline	ZK829.9			male germline	R02D5.10
female germline	F58B4.3			male germline	C23G10.1
female germline	F08G12.3			male germline	F54C4.1
female germline	Y43F8B.2			male germline	C25A8.5
female germline	T10C6.10			male germline	K08F8.5
female germline	R04A9.2			male germline	F01D5.8
female germline	F54B11.5			male germline	Y73F8A.15
female germline	R04D3.3			male germline	Y57G11A.2
female germline	Y80D3A.4			male germline	Y76A2A.1
female germline	T04D3.1			male germline	T22C1.8
female germline	E02H4.3			male germline	T05B11.3
female germline	F56F10.4			male germline	B0511.4
female germline	C23G10.5			male germline	Y25C1A.13
female germline	R11A5.4			male germline	H20J04.1
female germline	F28B4.2			male germline	T15B12.2
female germline	R08C7.12			male germline	F36H1.3
female germline	K09A9.5			male germline	C15H11.10
female germline	Y116A8B.1			male germline	K12C11.5
female germline	Y37H2A.7			male germline	C18G1.3
female germline	F47H4.1			male germline	Y39B6A.25
female germline	Y38H6C.20			male germline	E03H4.11
female germline	C33D9.3			male germline	C47E8.1
female germline	F55C9.13			male germline	C54G4.2
female germline	C15C7.5			male germline	B0393.1
female germline	ZK402.1			male germline	Y6E2A.9
female germline	C43H6.7			male germline	C17D12.5
female germline	R193.2			male germline	F36A2.14
female germline	F45C12.11			male germline	C18E9.8
female germline	C05G5.2			male germline	C04G2.5
female germline	Y18H1A.9			male germline	T24C4.1
female germline	C49F5.6			male germline	Y50E8A.10
female germline	T07C4.6			male germline	Y1A5A.1
female germline	F45C12.15			male germline	C50F2.5
female germline	C49H3.1			male germline	Y71F9AM.6
female germline	Y49F6C.8			male germline	K09F6.3
female germline	ZC239.6			male germline	C55A6.3
female germline	Y51A2D.17			male germline	C06G4.4
female germline	ZC239.20			male germline	ZK849.1
female germline	F48G7.2			male germline	C27D8.2
female germline	T05E12.8			male germline	F11G11.4
female germline	C25B8.4			male germline	Y69A2AR.18
female germline	T21B6.1			male germline	F43G9.9
female germline	F59A7.14			male germline	F58A6.5
female germline	M03A1.8			male germline	K07A1.8
female germline	B0198.1			male germline	C33F10.12
female germline	T19C3.2			male germline	C27F2.6
female germline	F39F10.4			male germline	C34D4.13
female germline	D1086.8			male germline	C27D8.1
female germline	C02B4.2			male germline	F23H11.3
female germline	F35C8.7			male germline	F26A3.5
female germline	C03B1.7			male germline	Y11D7A.12
female germline	T01C8.1			male germline	Y53C12B.7
female germline	C31G12.1			male germline	Y38F2AR.9
female germline	T22F3.5			male germline	F56H11.3
female germline	R04A9.9			male germline	Y18D10A.21
female germline	F14H3.6			male germline	R05H5.4
female germline	Y17D7A.3			male germline	C38C10.3
female germline	Y48G8AR.2			male germline	ZK622.1
female germline	F12E12.11			male germline	C44B9.2
female germline	F11C1.7			male germline	F54C8.1
female germline	C40C9.2			male germline	Y71G12A.4
female germline	ZC204.7			male germline	T08B2.11
female germline	C17E7.12			male germline	K02E11.1
female germline	T01G5.7			male germline	W02B12.15
female germline	F53E2.1			male germline	Y48B6A.5
female germline	ZK470.2			male germline	Y54G2A.4
female germline	F36H5.8			male germline	C47E12.10
female germline	H20J18.1			male germline	Y43F8C.5
female germline	C14C10.6			male germline	Y60A3A.8
female germline	F42G9.4			male germline	Y38F1A.6
female germline	H28G03.6			male germline	F26H11.5
female germline	K03D3.2			male germline	D2096.10
female germline	Y56A3A.10			male germline	Y69E1A.2
female germline	ZK899.8			male germline	F26A1.4
female germline	F15G9.1			male germline	C47D12.3
female germline	F49B2.2			male germline	Y59H11AR.10
female germline	R13A5.9			male germline	Y57G11C.6
female germline	Y39B6A.10			male germline	ZC250.5
female germline	T01B6.3			male germline	D1086.17
female germline	K01G12.3			male germline	F37A4.5
female germline	T25G12.7			male germline	T27F6.1
female germline	Y49C4A.9			male germline	ZC513.3
female germline	F54G8.3			male germline	C09G9.4
female germline	Y34B4A.8			male germline	Y37A1B.4
female germline	F19B10.5			male germline	F44E5.3
female germline	Y52B11A.12			male germline	W02A11.2
female germline	Y49E10.24			male germline	AC3.10
female germline	F21G4.4			male germline	ZK673.6
female germline	T08D10.2			male germline	F33D11.7
female germline	F18G5.6			male germline	C18E3.1
female germline	ZC204.10			male germline	H06H21.9
female germline	B0302.1			male germline	H04J21.1
female germline	F31E9.3			male germline	Y47G6A.3
female germline	C01B10.3			male germline	W09C3.6
female germline	Y23H5B.8			male germline	C24F3.1
female germline	F14H3.3			male germline	Y39F10C.3
female germline	Y105C5B.14			male germline	C09B9.7
female germline	F54B11.3			male germline	T05H4.12
female germline	F30A10.15			male germline	C04E6.5
female germline	C52B9.7			male germline	Y119D3B.17
female germline	C34H3.1			male germline	Y53C10A.9
female germline	C49C3.5			male germline	Y37F4.1
female germline	Y73B6A.3			male germline	B0491.3
female germline	F22G12.1			male germline	C25G4.4
female germline	K09A9.1			male germline	Y104H12D.2
female germline	F46E10.3			male germline	Y69E1A.8
female germline	M01D1.3			male germline	W09C3.2
female germline	R09F10.9			male germline	Y57G11C.36
female germline	F36F12.3			male germline	F28A10.9
female germline	F54F7.5			male germline	C30B5.2
female germline	C34E11.1			male germline	F36A2.11
female germline	ZK377.2			male germline	Y57G7A.6
female germline	F31A9.4			male germline	ZK1053.6
female germline	R08E5.2			male germline	K12H4.6
female germline	C10E2.3			male germline	B0261.6
female germline	F41E6.6			male germline	W02A2.5
female germline	C26B9.1			male germline	K05F1.3
female germline	Y39G8B.2			male germline	B0025.5
female germline	Y7A9D.1			male germline	Y41C4A.5
female germline	F15D4.4			male germline	T05F1.5
female germline	F21A10.2			male germline	F13A7.7
female germline	T26C11.9			male germline	ZC155.2
female germline	K08F8.1			male germline	C35D10.8
female germline	K09A9.4			male germline	F02C9.1
female germline	T27A1.2			male germline	F44D12.6
female germline	Y105E8B.1			male germline	M04D8.6
female germline	F58E1.3			male germline	F53C3.1
female germline	R03E1.1			male germline	C27D6.3
female germline	R07B1.12			male germline	F21H7.5
female germline	F29G9.6			male germline	ZK1127.2
female germline	ZC404.1			male germline	F47C12.4
female germline	Y71F9B.9			male germline	ZK617.3
female germline	C35C5.4			male germline	F58E6.5
female germline	T10C6.7			male germline	F14H3.2
female germline	K02G10.8			male germline	F36F12.7
female germline	Y17G9A.5			male germline	F17E9.5
female germline	F28D9.2			male germline	AC7.3
female germline	F08G5.3			male germline	C47E12.11
female germline	C29F7.5			male germline	F36A2.10
female germline	F45C12.5			male germline	Y110A7A.12
female germline	F02H6.3			male germline	M01H9.4
female germline	F16B12.4			male germline	T28C12.3
female germline	W04A8.4			male germline	F26A1.10
female germline	F12E12.6			male germline	T05C12.1
female germline	F08F1.5			male germline	F14E5.4
female germline	R09A8.2			male germline	W03F11.3
female germline	T13H5.6			male germline	Y54E2A.7
female germline	F53B3.1			male germline	C34B2.4
female germline	F57G12.1			male germline	ZC513.10
female germline	C25A11.4			male germline	F26F4.8
female germline	W01A8.2			male germline	F56D5.2
female germline	ZK673.9			male germline	C25A8.2
female germline	F55G7.1			male germline	F55C5.1
female germline	T05G11.1			male germline	K02F2.2
female germline	M151.7			male germline	C01G12.3
female germline	C46H3.2			male germline	B0545.3
female germline	C34F11.9			male germline	W02B12.12
female germline	F58E1.12			male germline	F35C5.1
female germline	H01G02.3			male germline	R05D7.2
female germline	C33E10.1			male germline	ZC581.10
female germline	T24A11.2			male germline	T21C12.8
female germline	C14F11.1			male germline	F55A11.3
female germline	C53B7.4			male germline	F56F3.4
female germline	F53E10.1			male germline	K05F1.1
female germline	C44C8.6			male germline	Y71H2AM.13
female germline	C29F7.4			male germline	C54F6.8
female germline	K01D12.13			male germline	F59A1.15
female germline	F35C8.8			male germline	R10E11.2
female germline	T05A7.1			male germline	ZK1005.1
female germline	T24D8.1			male germline	F44G4.5
female germline	F08F3.6			male germline	F47B3.7
female germline	ZK1236.2			male germline	Y18H1A.15
female germline	F36F12.1			male germline	M05B5.3
female germline	Y39D8B.3			male germline	C04G2.2
female germline	F12E12.9			male germline	C04G2.9
female germline	Y105E8A.26			male germline	F54H5.5
female germline	F58A3.1			male germline	T02H6.7
female germline	Y57A10A.9			male germline	C32D5.4
female germline	T28F2.2			male germline	F59C6.5
female germline	W06D11.3			male germline	Y76B12C.4
female germline	F45C12.7			male germline	C29F5.3
female germline	C45B2.5			male germline	ZK1053.2
female germline	F46H5.2			male germline	F07A5.2
female germline	F14H12.4			male germline	K12B6.8
female germline	T24H7.5			male germline	F36H2.6
female germline	F45C12.12			male germline	ZK1290.6
female germline	ZK637.11			male germline	C14B9.2
female germline	T21F2.1			male germline	F35G12.10
female germline	B0395.3			male germline	T27C10.8
female germline	C11H1.8			male germline	Y40H4A.2
female germline	F43G6.8			male germline	K01D12.15
female germline	F46F2.2			male germline	C08F8.4
female germline	R04D3.4			male germline	C24H11.2
female germline	F36G3.2			male germline	F56G4.7
female germline	C42D8.5			male germline	C34C12.4
female germline	C08A9.9			male germline	W02D7.4
female germline	T04H1.9			male germline	C07H6.9
female germline	F17A2.13			male germline	F12A10.4
female germline	F35B12.7			male germline	C51E3.10
female germline	F49B2.1			male germline	W05B2.4
female germline	T14C1.3			male germline	Y54G2A.13
female germline	F21C10.4			male germline	Y97E10AR.8
female germline	Y54F10BM.6			male germline	T05C12.3
female germline	F28C1.3			male germline	F34D10.9
female germline	F15A4.2			male germline	R13A5.11
female germline	F59B2.9			male germline	K11H12.8
female germline	R05A10.1			male germline	C32E12.1
female germline	B0238.12			male germline	B0464.4
female germline	Y39D8B.1			male germline	T09F5.10
female germline	F36H9.5			male germline	Y18H1A.1
female germline	ZC8.6			male germline	F53B6.4
female germline	C50E3.11			male germline	C05C12.1
female germline	R07C3.15			male germline	K07H8.9
female germline	Y75B8A.27			male germline	K06A5.3
female germline	F53H2.1			male germline	C06C3.10
female germline	C55B6.1			male germline	T25D10.5
female germline	T22F7.5			male germline	C01G5.3
female germline	K10C9.3			male germline	T20H4.2
female germline	F09A5.4			male germline	C53B4.2
female germline	F56B6.2			male germline	B0207.1
female germline	C35E7.5			male germline	H38K22.3
female germline	C44C10.8			male germline	T20F5.5
female germline	M151.3			male germline	C17G10.3
female germline	C35E7.3			male germline	ZK945.6
female germline	H27D07.6			male germline	M05B5.1
female germline	B0361.9			male germline	F27E5.3
female germline	K06G5.3			male germline	Y69E1A.1
female germline	C52B9.3			male germline	T13H10.1
female germline	C35E7.1			male germline	Y38F1A.7
female germline	R03E1.2			male germline	F57F5.1
female germline	R03H10.1			male germline	W03B1.9
female germline	Y73B6BL.36			male germline	Y46G5A.22
female germline	C35E7.11			male germline	Y106G6D.3
female germline	R02E12.2			male germline	Y51H4A.13
female germline	C05D9.7			male germline	ZK354.6
female germline	T17A3.6			male germline	K09E4.1
female germline	T14B4.7			male germline	F18A12.1
female germline	Y62E10A.4			male germline	Y45F10B.3
female germline	F31B9.1			male germline	Y69A2AR.47
female germline	F52E4.7			male germline	Y75B7B.1
female germline	C32B5.1			male germline	C53A5.1
female germline	ZC204.8			male germline	T15H9.7
female germline	C18B12.4			male germline	Y106G6D.4
female germline	F35E12.3			male germline	F37H8.4
female germline	F53H8.2			male germline	Y38H6C.15
female germline	Y8A9A.5			male germline	C50E10.11
female germline	F57C7.3			male germline	K08F4.5
female germline	Y40A1A.3			male germline	Y51A2B.5
female germline	Y54G2A.16			male germline	ZK849.5
female germline	H01M10.1			male germline	F36D3.4
female germline	F59C12.3			male germline	F57F4.1
female germline	F48G7.11			male germline	Y24D9B.1
female germline	R07E3.5			male germline	C10C6.3
female germline	C12D12.5			male germline	W03D8.9
female germline	EEED8.15			male germline	T06A10.106
female germline	M163.1			male germline	B0496.1
female germline	F53B3.5			male germline	F18C5.4
female germline	T17A3.1			male germline	Y47D3A.11
female germline	W05H7.3			male germline	F55F8.7
female germline	F11G11.2			male germline	Y106G6H.13
female germline	F08D12.9			male germline	R13A1.2
female germline	R11G1.7			male germline	T05B4.14
female germline	F58E1.5			male germline	T05C12.9
female germline	E03H4.8			male germline	C05D2.3
female germline	F09G8.5			male germline	Y38H8A.3
female germline	M03B6.4			male germline	F54D1.1
female germline	F46A9.6			male germline	F25B3.4
female germline	C56G3.1			male germline	K05F1.9
female germline	ZC204.17			male germline	Y71G12B.3
female germline	F45G2.1			male germline	Y49E10.4
female germline	F26D2.16			male germline	F08F8.6
female germline	M151.4			male germline	F54C9.14
female germline	Y65B4BR.1			male germline	F13A7.1
female germline	T27A1.4			male germline	C09H10.9
female germline	C29G2.2			male germline	Y66D12A.11
female germline	K05F6.3			male germline	F59A7.9
female germline	F14F3.2			male germline	F45E4.6
female germline	F19D8.2			male germline	F33D11.2
female germline	T24D5.2			male germline	T25E12.16
female germline	T04C9.4			male germline	R02D5.7
female germline	W07G1.3			male germline	W06D4.2
female germline	B0024.15			male germline	T27E4.6
female germline	F14F4.1			male germline	F15D3.4
female germline	AH9.2			male germline	Y53C10A.10
female germline	T25F10.6			male germline	F08A8.8
female germline	W09C2.3			male germline	D1037.5
female germline	Y63D3A.9			male germline	F26D2.10
female germline	F45D3.1			male germline	B0361.11
female germline	F35F10.1			male germline	R08A2.2
female germline	F42G2.6			male germline	AH6.2
female germline	C36C9.2			male germline	ZK688.12
female germline	R106.5			male germline	F55H12.1
female germline	Y110A2AL.3			male germline	Y39A1C.3
female germline	Y73B6BL.289			male germline	F44F4.10
female germline	K03E6.6			male germline	F56C11.6
female germline	H42K12.3			male germline	ZK524.1
female germline	F55A4.5			male germline	ZK353.4
female germline	Y49C4A.8			male germline	F42H10.5
female germline	F52B11.5			male germline	Y71G12B.30
female germline	C07A12.7			male germline	W03D8.5
female germline	ZC204.11			male germline	C35A5.4
female germline	R12H7.3			male germline	C15H11.13
female germline	F28C10.3			male germline	W03B1.3
female germline	T22F7.3			male germline	C03A7.10
female germline	C25B8.1			male germline	R09A1.2
female germline	C17E4.20			male germline	F36F2.4
female germline	T21H8.1			male germline	ZK354.3
female germline	F13E6.1			male germline	F36D3.5
female germline	R05H11.1			male germline	Y119C1B.1
female germline	F59F3.1			male germline	ZK1225.4
female germline	K09C4.10			male germline	C55B7.10
female germline	T24B8.6			male germline	Y65B4A.9
female germline	F10G2.4			male germline	C25H3.16
female germline	F23D12.1			male germline	K06H7.8
female germline	F56D5.5			male germline	Y73F8A.20
female germline	F52F12.6			male germline	Y54F10AM.5
female germline	F55D10.2			male germline	F20H11.4
female germline	Y37D8A.3			male germline	C09F9.2
female germline	AH9.3			male germline	M88.3
female germline	R10E9.1			male germline	F14H8.1
female germline	K06G5.2			male germline	ZK418.2
female germline	H10E21.4			male germline	F41D3.4
female germline	F56C3.9			male germline	C35E7.10
female germline	C07A9.12			male germline	ZK829.2
female germline	B0432.1			male germline	C04F12.16
female germline	T07C12.11			male germline	C15H9.6
female germline	Y46G5A.39			male germline	T04H1.7
female germline	Y82E9BL.5			male germline	C08F8.6
female germline	ZC13.1			male germline	F29B9.7
female germline	K09F6.8			male germline	F42A9.7
female germline	K02E7.9			male germline	W01C9.2
female germline	T09B9.1			male germline	F56D6.20
female germline	M05B5.5			male germline	D2024.1
female germline	C46E10.9			male germline	F43G6.6
female germline	H12D21.10			male germline	C15H7.4
female germline	T10C6.14			male germline	CD4.7
female germline	K02B12.2			male germline	F10C1.3
female germline	C32B5.18			male germline	F13B12.7
female germline	R09A8.3			male germline	M04C9.4
female germline	C14A11.7			male germline	Y47D3A.13
female germline	F52H2.4			male germline	ZK546.4
female germline	H28G03.1			male germline	R12C12.1
female germline	F59B10.1			male germline	F53B2.5
female germline	F19B10.9			male germline	M70.1
female germline	F22F4.2			male germline	C41G7.6
female germline	F29D11.1			male germline	ZC581.2
female germline	F27E11.3			male germline	T05F1.8
female germline	C33G8.6			male germline	F31E8.5
female germline	F10D2.5			male germline	C49C3.1
female germline	M01D1.7			male germline	F55H12.5
female germline	T24E12.3			male germline	F46F5.7
female germline	T28A11.22			male germline	C18A3.7
female germline	F08G12.10			male germline	C36A4.9
female germline	C28A5.3			male germline	R08C7.8
female germline	C17F4.4			male germline	C24D10.8
female germline	ZK6.3			male germline	R03D7.8
female germline	T09B4.5			male germline	Y54G2A.15
female germline	B0281.5			male germline	F28A10.1
female germline	F26E4.2			male germline	Y48G8AL.13
female germline	H24O09.2			male germline	C54G4.3
female germline	T23F2.5			male germline	B0261.5
female germline	F43C1.5			male germline	C09B9.85
female germline	C06H5.8			male germline	W01B6.6
female germline	Y41D4A.1			male germline	T08B1.5
female germline	C47D12.4			male germline	K02F6.3
female germline	Y47D7A.1			male germline	Y47D3A.21
female germline	T23D5.11			male germline	F37A8.1
female germline	Y67D8C.22			male germline	R155.4
female germline	F44A6.2			male germline	C28A5.6
female germline	C33A11.2			male germline	F07C3.4
female germline	C27C12.2			male germline	F11G11.9
female germline	F54A5.1			male germline	F16C3.4
female germline	F49B2.3			male germline	C50F7.3
female germline	ZK1225.1			male germline	F59B2.15
female germline	Y34B4A.7			male germline	F53F4.18
female germline	C05D12.7			male germline	Y37H9A.5
female germline	Y75D11A.3			male germline	Y57E12AL.6
female germline	F10E9.10			male germline	K08D10.5
female germline	M02H5.9			male germline	F07H5.10
female germline	K01D12.11			male germline	Y37E11B.10
female germline	ZK470.5			male germline	C34F11.4
female germline	K02F3.3			male germline	T19E7.6
female germline	ZK488.2			male germline	C34F11.3
female germline	F35B3.5			male germline	K08D10.7
female germline	F54F7.10			male germline	F49C12.15
female germline	C34F6.4			male germline	Y38F2AR.2
female germline	M02H5.6			male germline	R04F11.2
female germline	T01B6.1			male germline	T07F10.1
female germline	F08D12.8			male germline	Y38A10A.1
female germline	C49G7.10			male germline	F54B3.2
female germline	W03D2.6			male germline	K12D12.4
female germline	Y38F1A.5			male germline	C47A4.5
female germline	F18E2.1			male germline	C06A6.7
female germline	K12H6.6			male germline	C18H2.5
female germline	T01E8.2			male germline	T23B3.5
female germline	F22D3.6			male germline	F32B6.4
female germline	Y34D9B.1			male germline	Y59E9AL.6
female germline	C02H6.1			male germline	F54H12.8
female germline	R11G1.2			male germline	F36A2.12
female germline	R03A10.1			male germline	T16A1.2
female germline	F45C12.6			male germline	F41H10.5
female germline	F35C8.4			male germline	Y45F3A.1
female germline	K11G12.5			male germline	Y59H11AR.2
female germline	T08A9.3			male germline	Y57G11C.23
female germline	F35H12.3			male germline	Y47D3A.31
female germline	C50F7.1			male germline	Y69A2AR.46
female germline	C06E2.5			male germline	C43F9.6
female germline	F38E9.5			male germline	C54G4.8
female germline	F45H10.4			male germline	C29E4.14
female germline	F37B4.13			male germline	C17F3.1
female germline	B0041.3			male germline	ZK84.2
female germline	Y71G12B.6			male germline	B0244.9
female germline	F47E1.1			male germline	B0379.7
female germline	F38H12.3			male germline	C02D5.4
female germline	ZK154.4			male germline	Y73B6A.1
female germline	D1025.2			male germline	B0280.17
female germline	T27A8.2			male germline	M28.9
female germline	C45H4.17			male germline	C01H6.6
female germline	C52A10.3			male germline	F54H12.7
female germline	F25E5.4			male germline	C06A8.6
female germline	C49F5.3			male germline	T02B11.9
female germline	B0416.10			male germline	C26B2.2
female germline	C35D6.3			male germline	Y73E7A.7
female germline	T12B5.14			male germline	B0218.7
female germline	R02C2.6			male germline	ZK39.10
female germline	F34D6.1			male germline	F53G12.6
female germline	Y82E9BR.12			male germline	C41C4.10
female germline	F25E2.4			male germline	K11D2.4
female germline	T24C2.2			male germline	H32C10.2
female germline	C24H12.1			male germline	Y41C4A.18
female germline	ZC449.3			male germline	C13C4.2
female germline	F37B4.10			male germline	R07G3.5
female germline	F54D12.8			male germline	F58F12.3
female germline	C47F8.1			male germline	E03H12.7
female germline	F17H10.3			male germline	C09D4.9
female germline	C49D10.11			male germline	C38C6.5
female germline	W03H1.2			male germline	C33A12.15
female germline	C06B3.6			male germline	T04B2.7
female germline	K03A11.1			male germline	C05D12.4
female germline	F32D1.8			male germline	F47B3.4
female germline	F14B8.4			male germline	F55A12.7
female germline	C05D9.5			male germline	T28F12.1
female germline	M02A10.3			male germline	Y105C5B.18
female germline	B0302.4			male germline	C34B2.3
female germline	T04A11.9			male germline	R10E9.3
female germline	R07B7.10			male germline	T19D12.5
female germline	Y46D2A.3			male germline	F54D8.2
female germline	F38B2.4			male germline	C05D12.2
female germline	R03G5.6			male germline	K10C9.7
female germline	Y47D7A.8			male germline	ZK892.5
female germline	K11D12.11			male germline	R05H5.2
female germline	K04C1.3			male germline	C53B4.7
female germline	R12H7.5			male germline	F42G8.8
female germline	F36H5.5			male germline	ZC190.8
female germline	F17A2.5			male germline	Y39A1A.18
female germline	F25H2.1			male germline	C35D10.3
female germline	H30A04.1			male germline	C43E11.5
female germline	C17G1.3			male germline	K08F4.3
female germline	Y47D9A.2			male germline	Y75B7B.2
female germline	F19H6.5			male germline	C44F1.2
female germline	F11A5.9			male germline	ZC116.2
female germline	F35F10.12			male germline	ZK105.3
female germline	F54D10.1			male germline	F53B7.5
female germline	Y47G6A.32			male germline	C06C3.4
female germline	F45E6.3			male germline	F36A2.6
female germline	C38C3.10			male germline	R02F2.5
female germline	F23D12.10			male germline	F56F4.5
female germline	C04F6.5			male germline	W09C3.7
female germline	Y105C5A.1268			male germline	C55A6.4
female germline	C25G6.2			male germline	ZC116.3
female germline	W05H7.1			male germline	B0524.4
female germline	D1022.4			male germline	K08D10.8
female germline	T19H12.5			male germline	E03D2.2
female germline	F48E3.9			male germline	C14A6.7
female germline	T10C6.16			male germline	Y54E2A.9
female germline	C06A8.7			male germline	T27C10.7
female germline	W04E12.2			male germline	ZK616.61
female germline	F52H2.5			male germline	F38A5.6
female germline	Y65B4BR.2			male germline	F22B8.7
female germline	C09G1.1			male germline	C55C3.8
female germline	Y39B6A.23			male germline	H23L24.2
female germline	C11H1.3			male germline	Y47D3A.30
female germline	F23A7.1			male germline	C34F11.6
female germline	C39E9.10			male germline	F08B1.2
female germline	F59D6.1			male germline	T03F6.6
female germline	C42D8.3			male germline	F26F12.2
female germline	C07G3.3			male germline	D2045.7
female germline	F55C9.7			male germline	F10D11.5
female germline	C35E7.2			male germline	Y6E2A.8
female germline	F47B10.9			male germline	F56D6.18
female germline	F53B2.6			male germline	F17C8.5
female germline	Y41E3.6			male germline	C52E4.7
female germline	W08F4.2			male germline	Y51B9A.3
female germline	K02E2.2			male germline	Y71H2AM.1
female germline	C05E11.3			male germline	F12B6.1
female germline	K03H6.4			male germline	C32E8.4
female germline	C50D2.6			male germline	C47A4.3
female germline	F18E9.1			male germline	ZK688.10
female germline	F54F3.4			male germline	F38H4.6
female germline	Y53F4B.37			male germline	T22D1.8
female germline	K04C1.4			male germline	C24F3.5
female germline	C05G5.3			male germline	C50B6.11
female germline	F42G2.8			male germline	F42A9.3
female germline	R11.3			male germline	C37H5.13
female germline	Y82E9BL.13			male germline	R102.10
female germline	T26E3.8			male germline	Y39E4B.13
female germline	Y26D4A.2			male germline	K10G9.1
female germline	R04B3.2			male germline	C34E10.9
female germline	F45B8.1			male germline	F25H5.7
female germline	C05E4.15			male germline	F10G8.1
female germline	T15B7.12			male germline	K01H12.4
female germline	T02G5.14			male germline	F21A3.4
female germline	F08D12.6			male germline	K01C8.2
female germline	F20D1.9			male germline	Y116F11B.8
female germline	F44E7.7			male germline	ZK1251.3
female germline	ZC373.5			male germline	ZK1225.6
female germline	Y34B4A.10			male germline	M110.7
female germline	Y54F10BM.10			male germline	C16D2.1
female germline	ZK673.11			male germline	R11A8.8
female germline	C14H10.2			male germline	ZK520.5
female germline	F14H3.5			male germline	C01B12.4
female germline	C36H8.3			male germline	F58B4.7
female germline	B0554.7			male germline	ZK177.2
female germline	F14D12.2			male germline	C02F5.5
female germline	F46C3.7			male germline	F47G6.3
female germline	R12E2.8			male germline	C03C10.2
female germline	F39G3.5			male germline	R06B10.5
female germline	Y110A2AL.5			male germline	R01H2.4
female germline	F31D5.7			male germline	B0034.4
female germline	K05B2.2			male germline	Y56A3A.19
female germline	B0238.15			male germline	BE10.1
female germline	C15C7.7			male germline	F26H9.8
female germline	C05D12.5			male germline	F32B6.5
female germline	F52B10.2			male germline	Y44A6D.5
female germline	F55C9.14			male germline	C16C8.18
female germline	Y50D4B.2			male germline	M04F3.3
female germline	C31C9.4			male germline	F59C6.3
female germline	T27A1.5			male germline	ZK637.12
female germline	Y57A10A.26			male germline	Y66H1A.6
female germline	T04A8.1			male germline	F22D6.1
				male germline	F21D12.1
				male germline	W02D9.2
				male germline	F47D12.7
				male germline	Y55F3C.10
				male germline	C49A1.2
				male germline	K03H1.1
				male germline	M04C7.1
				male germline	C56A3.8
				male germline	F37A4.4
				male germline	F46B3.4
				male germline	C09B9.2
				male germline	F55D12.6
				male germline	B0454.26
				male germline	F26B1.5
				male germline	F32B5.4
				male germline	F38H4.4
				male germline	F25E5.1
				male germline	K06A1.2
				male germline	F38E1.3
				male germline	T28A8.2
				male germline	C55A6.11
				male germline	T06E4.5
				male germline	C46H11.6
				male germline	H12I13.1
				male germline	R05D7.1
				male germline	T28H11.1
				male germline	C37H5.3
				male germline	Y6E2A.10
				male germline	W06A7.5
				male germline	Y113G7A.10
				male germline	E04F6.7
				male germline	F35H8.1
				male germline	C03C11.1
				male germline	Y38E10A.18
				male germline	H08M01.1
				male germline	R06A4.10
				male germline	Y71A12C.2
				male germline	F10D11.3
				male germline	F28H7.6
				male germline	T20B3.7
				male germline	C16A11.7
				male germline	F11G11.8
				male germline	C30G7.3
				male germline	F54C1.9
				male germline	C35D10.11
				male germline	Y37E3.8
				male germline	T25B9.5
				male germline	ZK1127.10
				male germline	Y50E8A.12
				male germline	F33A8.5
				male germline	F46A8.3
				male germline	Y41E3.3
				male germline	F57A8.6
				male germline	BE10.5
				male germline	R09E10.1
				male germline	F19B10.10
				male germline	C34F11.2
				male germline	D2063.4
				male germline	B0273.1
				male germline	F27D4.1
				male germline	C55C3.4
				male germline	C10G11.9
				male germline	F02C9.4
				male germline	C18H7.7
				male germline	T21G5.2
				male germline	C55C3.6
				male germline	T02H6.6
				male germline	F37A8.2
				male germline	F46C5.7
				male germline	Y50C1A.2
				male germline	F26H11.4
				male germline	C30H6.2
				male germline	K07F5.1
				male germline	C50D2.3
				male germline	W06F12.3
				male germline	Y62E10A.3
				male germline	B0207.7
				male germline	F41G3.5
				male germline	ZK892.3
				male germline	C46H11.11
				male germline	F56D6.14
				male germline	W06D11.4
				male germline	T23E1.3
				male germline	M03E7.3
				male germline	C37A2.3
				male germline	Y39B6A.18
				male germline	C32F10.6
				male germline	C29E4.17
				male germline	C49A1.3
				male germline	R13A1.3
				male germline	F15B10.3
				male germline	Y18D10A.6
				male germline	Y69A2AR.23
				male germline	D1081.5
				male germline	Y50E8A.9
				male germline	ZK507.1
				male germline	ZK1098.12
				male germline	F59G1.2
				male germline	ZK970.2
				male germline	F45H7.6
				male germline	Y53G8B.4
				male germline	C17H12.12
				male germline	C48B6.4
				male germline	C34G6.3
				male germline	F23H11.5
				male germline	ZK809.1
				male germline	C13C4.5
				male germline	ZC395.4
				male germline	C50F4.10
				male germline	F09G2.3
				male germline	Y41E3.19
				male germline	F36D3.16
				male germline	C14A4.8
				male germline	K01C8.8
				male germline	ZK616.8
				male germline	F07E5.8
				male germline	F25H5.2
				male germline	F37E3.3
				male germline	ZK783.3
				male germline	F42A8.2
				male germline	F27C1.3
				male germline	F19C7.6
				male germline	T09B4.3
				male germline	Y69E1A.3
				male germline	F10F2.7
				male germline	R155.2
				male germline	C24H11.1
				male germline	E03H12.5
				male germline	H05L14.1
				male germline	ZK1128.3
				male germline	F59E12.15
				male germline	R148.7
				male germline	R07B7.4
				male germline	R07E5.15
				male germline	W10C8.5
				male germline	F53A10.2
				male germline	Y47D9A.5
				male germline	F34D10.8
				male germline	C24D10.7
				male germline	W03D8.1
				male germline	B0240.2
				male germline	F36D1.6
				male germline	R11F4.1
				male germline	C28C12.11
				male germline	F38A5.8
				male germline	R134.2
				male germline	F18A1.1
				male germline	K06B4.3
				male germline	K09B11.5
				male germline	F02E9.3
				male germline	F37C4.3
				male germline	Y53F4B.24
				male germline	Y57G11C.1130
				male germline	C06C6.6
				male germline	W01B6.8
				male germline	C10G11.8
				male germline	T21G5.1
				male germline	K01B6.3
				male germline	F49C12.11
				male germline	ZK1248.7
				male germline	C02F5.2
				male germline	Y106G6A.4
				male germline	C17F3.3
				male germline	K11C4.2
				male germline	F40F9.3
				male germline	F22B3.8
				male germline	ZK792.2
				male germline	Y47D9A.1
				male germline	T04C12.4
				male germline	Y57G7A.4
				male germline	Y57G11B.3
				male germline	K12B6.2
				male germline	D1022.9
				male germline	ZK856.18
				male germline	F58D5.6
				male germline	F55B11.7
				male germline	R10E4.7
				male germline	E02H9.4
				male germline	C56C10.6
				male germline	T21C9.4
				male germline	R02D3.1
				male germline	Y41E3.15
				male germline	M7.7
				male germline	Y67A6A.1
				male germline	W04E12.4
				male germline	F32B5.1
				male germline	F42C5.5
				male germline	B0207.9
				male germline	F56D6.23
				male germline	C31H1.5
				male germline	ZK354.7
				male germline	K05F1.2
				male germline	C54D10.4
				male germline	Y57G11C.14
				male germline	T01H3.5
				male germline	ZK512.10
				male germline	T28D9.3
				male germline	C16D9.5
				male germline	K09E10.2
				male germline	F18F11.3
				male germline	T04A8.13
				male germline	T28C6.7
				male germline	C01G12.9
				male germline	W01D2.3
				male germline	C40H1.4
				male germline	Y116A8A.2
				male germline	Y37E11AL.12
				male germline	T07C4.9
				male germline	Y57G11C.1142
				male germline	C05B5.6
				male germline	C09H5.7
				male germline	C48B6.10
				male germline	Y49F6B.8
				male germline	H32C10.1
				male germline	F35E2.6
				male germline	T09A12.1
				male germline	Y39A1A.2
				male germline	F46A8.6
				male germline	W06D4.3
				male germline	F44B9.9
				male germline	F52F12.5
				male germline	F33D11.1
				male germline	Y46G5A.30
				male germline	C43G2.3
				male germline	F35H10.2
				male germline	T22B3.3
				male germline	F58A6.8
				male germline	T25B9.4
				male germline	C34F11.1
				male germline	F18A12.4
				male germline	F46A8.10
				male germline	T06A4.2
				male germline	F42G2.3
				male germline	Y67A10A.3
				male germline	C08G5.2
				male germline	F07D3.3
				male germline	C01G6.2
				male germline	F16G10.5
				male germline	ZC376.8
				male germline	Y57G11B.7
				male germline	F18A12.2
				male germline	W03D8.14
				male germline	F49E12.4
				male germline	F59C6.2
				male germline	Y71H2AM.5
				male germline	K09E4.4
				male germline	F15H10.4
				male germline	F44E7.9
				male germline	K05F1.8
				male germline	F48C1.7
				male germline	ZK1251.1
				male germline	C27B7.6
				male germline	C53D6.10
				male germline	F18C12.4
				male germline	F38A5.11
				male germline	Y51H4A.22
				male germline	K07A1.5
				male germline	Y73F8A.1159
				male germline	C09B9.3
				male germline	C56G7.2
				male germline	ZK596.2
				male germline	Y71G12B.17
				male germline	W03G9.6
				male germline	F17C8.7
				male germline	ZK1225.5
				male germline	C18A3.4
				male germline	F54F12.1
				male germline	F14H8.8
				male germline	T21C9.5
				male germline	Y32F6A.2
				male germline	Y43C5A.4
				male germline	T23B7.1
				male germline	Y53F4B.19
				male germline	C07E3.4
				male germline	F44E7.3
				male germline	Y45G5AM.3
				male germline	C18E9.4
				male germline	F13E9.5
				male germline	C33C12.12
				male germline	K09C6.2
				male germline	F35C11.4
				male germline	C16C10.12
				male germline	C47E12.12
				male germline	F59H6.4
				male germline	F41F3.1
				male germline	Y39G10AR.25
				male germline	Y53C10A.15
				male germline	M70.3
				male germline	T22G5.5
				male germline	F30A10.12
				male germline	ZK637.4
				male germline	T06A10.107
				male germline	T21C12.4
				male germline	C51E3.6
				male germline	D1081.3
				male germline	Y53C12A.7
				male germline	C55C2.2
				male germline	W08D2.3
				male germline	R10H10.2
				male germline	F21C3.7
				male germline	R07C3.4
				male germline	R08C7.6
				male germline	F36H12.5
				male germline	F02E9.5
				male germline	F44F4.15
				male germline	F56F4.3
				male germline	B0524.2
				male germline	C17E4.1
				male germline	C32C4.3
				male germline	ZK131.11
				male germline	K01D12.7
				male germline	K02H11.9
				male germline	R09E10.6
				male germline	R105.1
				male germline	F40F8.8
				male germline	Y50E8A.2
				male germline	C27D6.11
				male germline	F15H10.7
				male germline	C27A2.8
				male germline	C09F9.3
				male germline	K08A2.2
				male germline	Y37F4.5
				male germline	D1086.5
				male germline	C34D4.3
				male germline	C05B5.12
				male germline	Y37E11AL.2
				male germline	T06D4.4
				male germline	K09H9.9
				male germline	D2045.5
				male germline	ZK20.1
				male germline	M162.7
				male germline	Y32B12A.4
				male germline	Y116A8C.33
				male germline	H32C10.3
				male germline	Y54G2A.5
				male germline	D2092.1
				male germline	Y39B6A.30
				male germline	C04F1.3
				male germline	C33C12.5
				male germline	F36D4.1
				male germline	C02G6.2
				male germline	B0207.11
				male germline	K07F5.3
				male germline	M05D6.3
				male germline	C33F10.1
				male germline	Y52B11A.1
				male germline	F56E10.4
				male germline	F57H12.5
				male germline	C49D10.10
				male germline	Y116A8C.38
				male germline	B0280.11
				male germline	F42A9.17
				male germline	M02B1.4
				male germline	F08H9.6
				male germline	Y51B9A.5
				male germline	Y47D3A.10
				male germline	B0496.6
				male germline	D1014.2
				male germline	F35C11.2
				male germline	ZK930.7
				male germline	R08A2.3
				male germline	T15H9.5
				male germline	Y105C5B.17
				male germline	F08F8.1
				male germline	W04E12.5
				male germline	C14A6.13
				male germline	F55A11.11
				male germline	C10G11.10
				male germline	H06I04.5
				male germline	ZK1248.20
				male germline	Y55B1AR.4
				male germline	T23F11.2
				male germline	H38K22.6
				male germline	Y57G11C.52
				male germline	T22A3.6
				male germline	F17A9.4
				male germline	C48E7.8
				male germline	T02E1.7
				male germline	F26B1.8
				male germline	Y37E3.19
				male germline	F08H9.8
				male germline	ZK418.13
				male germline	F28E10.4
				male germline	T08G3.7
				male germline	Y51A2B.9
				male germline	Y51A2B.4
				male germline	T08B6.9
				male germline	Y27F2A.6
				male germline	F36A4.4
				male germline	Y116F11B.7
				male germline	Y53F4B.36
				male germline	C10G11.1
				male germline	C15H11.1
				male germline	F56H1.1
				male germline	F26G1.7
				male germline	C49C8.3
				male germline	C35A11.2
				male germline	R13F6.5
				male germline	K08D10.18
				male germline	ZK973.4
				male germline	ZK686.5
				male germline	F42G8.9
				male germline	B0403.4
				male germline	F10F2.8
				male germline	F26E4.12
				male germline	H27M09.5
				male germline	F36H12.7
				male germline	ZC477.1
				male germline	ZK666.2
				male germline	R155.3
				male germline	F19C7.3
				male germline	K03B8.9
				male germline	W01C9.4
				male germline	T26H10.2
				male germline	F36D1.4
				male germline	Y116A8C.4
				male germline	T22C1.9
				male germline	H38K22.7
				male germline	K10H10.7
				male germline	ZC412.6
				male germline	D1081.11
				male germline	H10E21.1
				male germline	T09B4.8
				male germline	Y75B8A.23
				male germline	ZK652.2
				male germline	Y73B6BL.22
				male germline	H04M03.11
				male germline	T28H11.7
				male germline	T02E1.1
				male germline	W09D6.4
				male germline	K07H8.7
				male germline	R153.1
				male germline	F52F12.8
				male germline	K06A5.2
				male germline	K08F8.3
				male germline	K07A1.4
				male germline	F13H8.9
				male germline	K09C6.7
				male germline	Y39A1A.8
				male germline	W07G9.2
				male germline	F46E10.2
				male germline	H12I13.2
				male germline	K09F6.4
				male germline	F07E5.7
				male germline	Y57G11C.5
				male germline	C06C6.7
				male germline	F41G3.4
				male germline	F53B6.8
				male germline	T04C12.6
				male germline	F32D8.2
				male germline	ZK783.6
				male germline	F21F3.3
				male germline	C26C6.6
				male germline	T05D4.5
				male germline	T15B12.1
				male germline	K02D7.1
				male germline	F36F12.6
				male germline	R05D3.9
				male germline	C47A4.2
				male germline	R06B10.2
				male germline	F56H6.6
				male germline	Y26D4A.12
				male germline	C14A6.5
				male germline	C24H11.3
				male germline	W05B2.2
				male germline	F32B6.7
				male germline	F01D5.7
				male germline	F49E12.8
				male germline	C56E6.1
				male germline	W04D2.1
				male germline	C18G1.6
				male germline	T10E9.6
				male germline	R04B5.11
				male germline	Y57G11C.8
				male germline	M01E5.1
				male germline	ZK970.3
				male germline	F02D8.4
				male germline	F40E12.2
				male germline	Y39B6A.27
				male germline	C17D12.6
				male germline	T05C12.5
				male germline	W03G9.5
				male germline	F48A9.3
				male germline	C05B5.2
				male germline	Y38H8A.2
				male germline	C10H11.7
				male germline	F21F8.7
				male germline	F49E11.7
				male germline	C18G1.9
				male germline	K07A3.3
				male germline	Y71G12B.33
				male germline	ZK622.3
				male germline	F46A8.4
				male germline	C04H5.2
				male germline	F20D6.6
				male germline	T16A9.3
				male germline	R04B5.1
				male germline	F18A12.5
				male germline	Y52D5A.2
				male germline	H01G02.2
				male germline	ZK177.11
				male germline	ZK669.1
				male germline	H24G06.1
				male germline	ZC412.10
				male germline	Y22D7AR.2
				male germline	C04E6.4
				male germline	C30A5.4
				male germline	Y38C1BA.2
				male germline	C33F10.9
				male germline	T21E3.2
				male germline	F58D5.8
				male germline	F10G2.7
				male germline	R09E10.3
				male germline	Y67D8B.5
				male germline	Y41C4A.21
				male germline	Y105C5B.11
				male germline	F54H5.2
				male germline	ZC477.2
				male germline	C41G7.5
				male germline	F47G9.4
				male germline	ZK938.1
				male germline	C55B6.5
				male germline	ZK892.4
				male germline	Y42H9AR.2
				male germline	K08E7.9
				male germline	F58F12.2
				male germline	T02D1.4
				male germline	B0513.5
				male germline	Y39G10AR.16
				male germline	K07F5.17
				male germline	C01B10.44
				male germline	C53A5.5
				male germline	R08C7.5
				male germline	C14A6.6
				male germline	T28B8.4
				male germline	C37C3.6
				male germline	F27C1.1
				male germline	C13D9.6
				male germline	ZC477.7
				male germline	Y39B6A.29
				male germline	F46A9.1
				male germline	F48C1.1
				male germline	B0334.1
				male germline	ZK265.3
				male germline	F46C5.2
				male germline	Y41E3.18
				male germline	C27A7.5
				male germline	Y53C12A.8
				male germline	K09C6.8
				male germline	D1081.12
				male germline	T04B8.1
				male germline	Y5H2B.5
				male germline	D1065.3
				male germline	F10D11.4
				male germline	T09F3.1
				male germline	Y23H5B.12
				male germline	ZK945.8
				male germline	F12F6.9
				male germline	F13H8.12
				male germline	F56D6.13
				male germline	C45G9.15
				male germline	C17H12.9
				male germline	Y51H7C.9
				male germline	H12D21.5
				male germline	Y73C8B.2
				male germline	D2062.7
				male germline	F26E4.5
				male germline	W09D10.5
				male germline	F22D3.4
				male germline	Y71G12B.27
				male germline	C43G2.4
				male germline	T19C4.9
				male germline	Y53H1C.3
				male germline	Y37E11AR.3
				male germline	F32A5.5
				male germline	C42C1.9
				male germline	Y69A2AR.50
				male germline	C29F3.1
				male germline	B0496.7
				male germline	Y73F8A.14
				male germline	C44H9.6
				male germline	F36A4.2
				male germline	C10F3.3
				male germline	C48E7.9
				male germline	C13C4.4
				male germline	T19C4.1
				male germline	F13D12.6
				male germline	F36G9.13
				male germline	C06E7.6
				male germline	ZC581.6
				male germline	T01B7.9
				male germline	D2089.2
				male germline	C04F12.7
				male germline	T13A10.11
				male germline	F32B6.6
				male germline	Y69E1A.4
				male germline	F08A10.1
				male germline	C50E10.1
				male germline	F28H1.5
				male germline	F41E6.1
				male germline	F42G4.6
				male germline	F42G2.7
				male germline	F29C4.2
				male germline	D2062.4
				male germline	Y57G11C.17
				male germline	Y59E9AL.8
				male germline	R01H2.5
				male germline	C14A6.3
				male germline	W02H5.8
				male germline	C04G2.4
				male germline	Y47D3A.12
				male germline	Y42A5A.1
				male germline	F52H3.6
				male germline	F41H10.1
				male germline	R05D7.7
				male germline	F49D11.14
				male germline	T01E8.9
				male germline	R09E12.4
				male germline	K03B8.7
				male germline	T14D7.1
				male germline	ZK507.4
				male germline	C09F9.1
				male germline	Y106G6G.1
				male germline	ZK1251.6
				male germline	Y54G2A.49
				male germline	C25D7.1
				male germline	H32K16.2
				male germline	C15C6.2
				male germline	F28H7.4
				male germline	ZK970.4
				male germline	C31H1.2
				male germline	C29E6.3
				male germline	W01B6.4
				male germline	F27D4.6
				male germline	ZK354.9
				male germline	F15H9.1
				male germline	Y43C5B.2
				male germline	F46E10.18
				male germline	T11F9.4
				male germline	F17C11.22
				male germline	ZK637.15
				male germline	B0379.2
				male germline	ZK1290.11
				male germline	T08B2.2
				male germline	C55C2.3
				male germline	F25D1.4
				male germline	ZK783.4
				male germline	F16B12.7
				male germline	T04A6.3
				male germline	F29D10.1
				male germline	ZC21.2
				male germline	R05F9.8
				male germline	R13H9.6
				male germline	Y18H1A.10
				male germline	F55C12.1
				male germline	R07A4.1
				male germline	T10H9.2
				male germline	T28B8.6
				male germline	C06C6.9
				male germline	C16C8.22
				male germline	Y67A10A.8
				male germline	F54E7.6
				male germline	B0034.5
				male germline	C42C1.3
				male germline	T04H1.8
				male germline	F18A12.6
				male germline	F13G11.2
				male germline	Y60A3A.2
				male germline	F59C6.7
				male germline	ZK938.3
				male germline	W06D4.1
				male germline	C29E6.5
				male germline	Y116A8C.37
				male germline	F44F4.9
				male germline	Y54E2A.5
				male germline	T11F8.1
				male germline	R06A10.5
				male germline	K07F5.2
				male germline	Y22D7AR.7
				male germline	Y46G5A.14
				male germline	T04G9.5
				male germline	C55A6.7
				male germline	F55H12.4
				male germline	H34I24.1
				male germline	F45E4.1
				male germline	ZC404.11
				male germline	T13F2.12
				male germline	C28D4.5
				male germline	F35C12.3
				male germline	Y38C1AA.19
				male germline	C08G5.3
				male germline	M05B5.7
				male germline	F32H2.9
				male germline	ZK354.11
				male germline	Y55B1AR.3
				male germline	F54C1.8
				male germline	K03H1.9
				male germline	Y67A10A.10
				male germline	Y116A8A.7
				male germline	F37C4.8
				male germline	T20H4.1
				male germline	F58E6.12
				male germline	M176.4
				male germline	T08B6.7
				male germline	ZK1321.4
				male germline	F46B3.3
				male germline	Y41E3.2
				male germline	F54H5.3
				male germline	K07H8.12
				male germline	F13B12.3
				male germline	F09E8.1
				male germline	T16A9.4
				male germline	C17C3.11
				male germline	Y116A8C.23
				male germline	F46F5.11
				male germline	T01B11.2
				male germline	T05A7.5
				male germline	M199.136
				male germline	Y47D9A.4
				male germline	K02A11.2
				male germline	K07E12.1
				male germline	K07H8.5
				male germline	Y57G7A.3
				male germline	T21E12.5
				male germline	C45B11.2
				male germline	F36D4.6
				male germline	F31D4.7
				male germline	F56D6.19
				male germline	Y71G12B.21
				male germline	D2062.13
				male germline	C05A2.1
				male germline	ZK546.6
				male germline	T05H4.2
				male germline	F08G2.6
				male germline	K04A8.10
				male germline	C49G7.1
				male germline	Y116A8C.24
				male germline	ZK1058.9
				male germline	F18E3.7
				male germline	T03F1.11
				male germline	C17H1.4
				male germline	F28D1.9
				male germline	C42D4.2
				male germline	D2062.6
				male germline	CD4.1
				male germline	F40F11.4
				male germline	F18E2.15
				male germline	T20B6.1
				male germline	C14A6.8
				male germline	F25H8.7
				male germline	ZK1320.1
				male germline	T22C8.6
				male germline	R134.1
				male germline	ZK858.2
				male germline	T27F7.2
				male germline	C14C10.1
				male germline	T03F7.6
				male germline	C46E10.1
				male germline	ZK265.1
				male germline	C06B3.4
				male germline	ZK84.5
				male germline	T22B11.1
				male germline	Y73C8B.3
				male germline	Y73B6BL.31
				male germline	F22B5.4
				male germline	K07A3.2
				male germline	F47F6.4
				male germline	E03H12.10
				male germline	D2092.7
				male germline	F26B1.1
				male germline	T05A7.10
				male germline	C45B11.9
				male germline	E04F6.8
				male germline	F44D12.5
				male germline	T02E1.6
				male germline	K07F5.8
				male germline	ZK1307.1
				male germline	B0432.12
				male germline	C16C10.13
				male germline	T08G3.13
				male germline	C31H5.1
				male germline	C23H3.7
				male germline	F59C6.6
				male germline	T06D4.3
				male germline	F07F6.2
				male germline	C03C10.5
				male germline	C05B5.7
				male germline	B0507.9
				male germline	C01G10.14
				male germline	F14E5.3
				male germline	F46F5.6
				male germline	F35F10.7
				male germline	T09B4.6
				male germline	W09C3.1
				male germline	F46A9.2
				male germline	F59C6.8
				male germline	Y119C1B.11
				male germline	K08F4.8
				male germline	C06B3.16
				male germline	F55D12.4
				male germline	Y8G1A.1
				male germline	C33C12.4
				male germline	Y73C8B.1
				male germline	K06B4.15
				male germline	C08F11.11
				male germline	C55C2.4
				male germline	F58G1.8
				male germline	C06E1.7
				male germline	C06C6.8
				male germline	Y73F8A.12
				male germline	C49C3.4
				male germline	ZK484.6
				male germline	C10A4.1
				male germline	F18C5.6
				male germline	F23H11.6
				male germline	C50F7.9
				male germline	F38H4.5
				male germline	R13H4.7
				male germline	C09B9.6
				male germline	C08B6.6
				male germline	F36D3.8
				male germline	F37A4.6
				male germline	ZC434.3
				male germline	K04G2.4
				male germline	F28H7.9
				male germline	W04A4.4
				male germline	F26E4.3
				male germline	F40F12.3
				male germline	T13A10.5
				male germline	M05D6.1
				male germline	F56H1.2
				male germline	F07F6.5
				male germline	Y59H11AM.4
				male germline	C13C4.8
				male germline	Y37E11AR.7
				male germline	C05C12.3
				male germline	Y32F6A.4
				male germline	T26H10.1
				male germline	Y47D9A.3
				male germline	F59A3.13
				male germline	C04F12.12
				male germline	ZK1290.7
				male germline	T15B7.14
				male germline	ZK669.3
				male germline	Y51B9A.7
				male germline	Y50E8A.6
				male germline	K02H11.6
				male germline	F36H2.4
				male germline	W05E10.4
				male germline	ZK1248.6
				male germline	R08A2.1
				male germline	C25E10.17
				male germline	F57B10.14
				male germline	Y51H4A.935
				male germline	R01B10.3
				male germline	C54G6.8
				male germline	R13H9.2
				male germline	T09B4.7
				male germline	F11G11.14
				male germline	ZK1307.4
				male germline	C36F7.4
				male germline	C27A2.5
				male germline	B0524.5
				male germline	F36G9.15
				male germline	C31B8.11
				male germline	B0496.2
				male germline	B0035.21
				male germline	F27E5.5
				male germline	T23B7.2
				male germline	R13D7.4
				male germline	F22E5.1
				male germline	Y4C6B.5
				male germline	T16D1.1
				male germline	F20D6.11
				male germline	T13H10.2
				male germline	R13H9.5
				male germline	T04B2.8
				male germline	F53F4.2
				male germline	K06A4.6
				male germline	F36G9.14
				male germline	F07G11.4
				male germline	Y76B12C.9
				male germline	Y43F8C.4
				male germline	C45B11.5
				male germline	F49A5.2
				male germline	R155.5
				male germline	R13A1.8
				male germline	F41E6.7
				male germline	C05D11.5
				male germline	T15H9.4
				male germline	E03H4.10
				male germline	F28D1.8
				male germline	F46B3.18
				male germline	F08G5.2
				male germline	ZK185.5
				male germline	C29H12.6
				male germline	C33F10.11
				male germline	R09B5.12
				male germline	T13A10.1
				male germline	C17C3.6
				male germline	K08E7.4
				male germline	Y50E8A.11
				male germline	Y116A8C.14
				male germline	C28F5.4
				male germline	C33G8.11
				male germline	ZK637.14
				male germline	T19F4.1
				male germline	ZK112.5
				male germline	C25A6.1
				male germline	Y53F4B.62
				male germline	F56B3.6
				male germline	D2062.1
				male germline	ZC373.3
				male germline	F49D11.4
				male germline	F36H12.8
				male germline	F56H1.3
				male germline	F14D7.18
				male germline	F44E7.6
				male germline	F58A6.11
				male germline	F43G9.21
				male germline	R09E10.4
				male germline	Y57G11C.48
				male germline	M04D8.5
				male germline	T14D7.3
				male germline	T11A5.6
				male germline	W03B1.8
				male germline	R13A5.10
				male germline	F48G7.12
				male germline	T10C6.15
				male germline	Y53F4A.2
				male germline	ZK262.4
				male germline	F20D6.5
				male germline	T13B5.5
				male germline	F10C1.5
				male germline	W10C4.1
				male germline	F55F10.3
				male germline	Y39F10A.3
				male germline	T25B9.1
				male germline	ZK809.8
				male germline	Y113G7A.1
				male germline	Y71F9B.15
				male germline	C52D10.3
				male germline	F11A5.13
				male germline	F09C12.7
				male germline	Y54G11A.13
				male germline	K11D9.3
				male germline	T24B8.4
				male germline	C02B10.6
				male germline	C17C3.9
				male germline	C33C12.7
				male germline	R05F9.13
				male germline	F14E5.6
				male germline	F34D10.3
				male germline	C45B11.8
				male germline	C06B3.7
				male germline	M04C9.2
				male germline	T25B9.2
				male germline	C13C4.6
				male germline	C02C2.4
				male germline	Y38C1AA.5
				male germline	F12A10.6
				male germline	T28A8.1
				male germline	T04B2.3
				male germline	M28.4
				male germline	T13H5.2
				male germline	Y116A8C.11
				male germline	F28H7.1
				male germline	T27A8.1
				male germline	C28H8.2
				male germline	F14F9.6
				male germline	C27A7.1
				male germline	C34D1.2
				male germline	F47B8.8
				male germline	F21F8.5
				male germline	F56C9.5
				male germline	F36A4.3
				male germline	F13B12.4
				male germline	T23G5.3
				male germline	W09C3.8
				male germline	R09H10.5
				male germline	C49C3.20
				male germline	C47E12.6
				male germline	F28A10.4
				male germline	D1081.10
				male germline	C30F12.7
				male germline	Y67A6A.2
				male germline	F20G2.6
				male germline	T21E12.3
				male germline	C04C3.9
				male germline	F14F9.7
				male germline	ZK1307.3
				male germline	ZK688.4
				male germline	ZK688.2
				male germline	Y71G12B.22
				male germline	C50E10.6
				male germline	F47F6.3
				male germline	F57H12.4
				male germline	T19B4.1
				male germline	C28D4.7
				male germline	H04M03.4
				male germline	C45G9.10
				male germline	C29F5.5
				male germline	C47A10.5
				male germline	T07F10.4
				male germline	C01F4.2
				male germline	F56D6.12
				male germline	ZK1290.5
				male germline	H17B01.2
				male germline	Y45F10D.15
				male germline	Y106G6E.1
				male germline	F44F1.3
				male germline	ZK353.3
				male germline	Y26D4A.21
				male germline	ZK250.14
				male germline	F46F5.9
				male germline	B0334.10
				male germline	T07H8.6
				male germline	F46F5.14
				male germline	F10D2.10
				male germline	T16A1.3
				male germline	C52E4.12
				male germline	M02G9.4
				male germline	F49C5.3
				male germline	T23G11.10
				male germline	R102.8
				male germline	K02F6.1
				male germline	Y39C12A.5
				male germline	Y71G12B.2
				male germline	F25D1.3
				male germline	C54C6.11
				male germline	F42H11.1
				male germline	C09D4.1
				male germline	F37H8.5
				male germline	F58B6.1
				male germline	K01A6.5
				male germline	F32H5.6
				male germline	ZK1251.2
				male germline	F36F2.8
				male germline	C14E2.5
				male germline	B0491.2
				male germline	F56F4.4
				male germline	F37C12.12
				male germline	T04F3.1
				male germline	Y37B11A.1
				male germline	K12C11.3
				male germline	C44B11.1
				male germline	Y81G3A.1
				male germline	C18F10.5
				male germline	ZK682.5
				male germline	F57B1.9
				male germline	K12B6.4
				male germline	ZK250.6
				male germline	Y26G10.6
				male germline	F42G2.2
				male germline	ZK1098.9
				male germline	F54F3.1
				male germline	Y71G12B.32
				male germline	Y51H4A.7
				male germline	C07C7.1
				male germline	Y17G7B.19
				male germline	F59A3.7
				male germline	C18H7.11
				male germline	F46F5.10
				male germline	ZK39.2
				male germline	F08B4.8
				male germline	T16G1.13
				male germline	K10G4.3
				male germline	F32B4.8
				male germline	M117.1
				male germline	ZC196.3
				male germline	R04B5.7
[truncated: 246 more rows]

## Sheet: sense reads
common	groupID	wbgene	biotype	hermaphrodite	male	feminized male	padj (hermaphrodite-male)	padj (feminized male- hermaphrodite)	padj (feminized male-male)
	B0212.t1	WBGene00022894	tRNA	0	0.90365	0.651506	#N/A	#N/A	#N/A
	B0228.t1	WBGene00022896	tRNA	19.7774	18.6122	10.7966	0.956574	0.506385	0.450153
	B0244.t1	WBGene00022897	tRNA	4.64875	40.9715	23.6582	0.000402079	0.090751	0.598897
	B0244.t2	WBGene00022898	tRNA	0.918793	5.80283	0.133789	0.0685091	0.477504	0.00623287
	B0244.t3	WBGene00022899	tRNA	277.952	212.147	27.2065	0.69265	0.0016197	0.0049751
	B0285.t1	WBGene00007475	tRNA	26.1615	10.0382	2.82128	0.0200438	6.4314e-06	0.0183008
	B0344.t1	WBGene00022900	tRNA	0	0	0.133789	#N/A	#N/A	#N/A
	B0344.t2	WBGene00022901	tRNA	0	0	0	#N/A	#N/A	#N/A
	B0344.t3	WBGene00022902	tRNA	0	5.02159	0	0.263666	#N/A	0.178781
	B0350.t1	WBGene00022903	tRNA	0	0.550941	0	#N/A	#N/A	#N/A
	B0395.t1	WBGene00008104	tRNA	1.00681	0	0.133789	#N/A	#N/A	#N/A
	B0491.t1	WBGene00008135	tRNA	0.764718	0.734351	0.581743	#N/A	#N/A	#N/A
	B0491.t2	WBGene00008179	tRNA	0	1.85631	0.232697	#N/A	#N/A	#N/A
	B0513.t1	WBGene00009206	tRNA	0.764718	0.169298	0.651506	#N/A	#N/A	#N/A
sup-5	B0523.t1	WBGene00006314	tRNA	0	0	0.500276	#N/A	#N/A	#N/A
	C02B4.t1	WBGene00009527	tRNA	6.68609	8.62213	1.73926	0.859935	0.531634	0.322371
	C02B4.t2	WBGene00009555	tRNA	0	0	0	#N/A	#N/A	#N/A
	C02D4.t1	WBGene00009936	tRNA	16.314	7.89445	0.383927	0.337715	0.000413216	0.00434406
	C02F12.t1	WBGene00022905	tRNA	0	0	0	#N/A	#N/A	#N/A
	C03A3.t1	WBGene00010276	tRNA	1.69256	1.91944	0.267579	0.926279	#N/A	0.29217
sup-7	C03B1.t1	WBGene00006316	tRNA	0	0	0.116349	#N/A	#N/A	#N/A
	C03F11.t1	WBGene00022906	tRNA	7.60995	5.7263	1.30301	0.769098	0.20305	0.230791
	C04A11.t1	WBGene00000308	tRNA	0.591225	0.169298	0	#N/A	#N/A	#N/A
	C04A2.t1	WBGene00022907	tRNA	61.4182	38.2614	17.5503	0.222451	0.00723181	0.10436
rte-1	C04C11.t1	WBGene00004708	tRNA	0	0.27547	0	#N/A	#N/A	#N/A
	C04E7.t1	WBGene00022908	tRNA	0	0.868747	0	#N/A	#N/A	#N/A
	C04F2.t1	WBGene00022909	tRNA	0	0	0	#N/A	#N/A	#N/A
	C05C9.t1	WBGene00000310	tRNA	4.50158	6.07901	1.83243	0.746659	0.590671	0.294418
	C05C9.t2	WBGene00000311	tRNA	0	0.169298	0	#N/A	#N/A	#N/A
	C05E7.t1	WBGene00010376	tRNA	2.14788	1.6729	0.599184	0.8648	0.548237	0.566283
	C05E7.t2	WBGene00010430	tRNA	0.80009	0.289582	0	#N/A	#N/A	#N/A
	C05E7.t3	WBGene00010431	tRNA	0	0.169298	0.116349	#N/A	#N/A	#N/A
	C05G6.t1	WBGene00022911	tRNA	32.7865	94.7644	62.9244	0.118947	0.623753	0.734798
	C06B8.t1	WBGene00010733	tRNA	44.1427	151.716	14.7871	0.220843	0.573504	0.0644517
	C06B8.t2	WBGene00010777	tRNA	59.7859	72.6752	5.43304	0.815637	0.00363456	0.000764886
	C06B8.t3	WBGene00011346	tRNA	108.76	64.0292	18.9001	0.397287	0.0261825	0.122152
sup-21	C06E2.t1	WBGene00006327	tRNA	0	0	0	#N/A	#N/A	#N/A
	C06E4.t1	WBGene00022912	tRNA	14.6073	13.0521	0.785296	0.909062	0.00695812	0.00479185
	C06G1.t1	WBGene00022913	tRNA	0	0	0	#N/A	#N/A	#N/A
	C06G1.t2	WBGene00022914	tRNA	0	0.797478	0.133789	#N/A	#N/A	#N/A
	C06G1.t3	WBGene00022915	tRNA	0.591225	0	0.232697	#N/A	#N/A	#N/A
	C06G1.t4	WBGene00022916	tRNA	2.22685	10.4088	2.47224	0.134678	0.977717	0.280815
	C06G4.t1	WBGene00022917	tRNA	0	0	0	#N/A	#N/A	#N/A
	C08E8.t3	WBGene00011470	tRNA	1.68351	0.27547	0	0.366933	#N/A	0.660868
	C09B9.t1	WBGene00022920	tRNA	0.382359	0.628179	0.349046	#N/A	#N/A	#N/A
	C10G8.t1	WBGene00022921	tRNA	6.32352	10.1443	1.09946	0.436837	0.0580543	0.00190324
	C11E4.t1	WBGene00012292	tRNA	3.3175	1.96249	0.517717	0.698138	0.328001	0.429273
	C11G10.t1	WBGene00012350	tRNA	5.09281	4.90657	0.535158	0.978537	0.2248	0.145702
	C12C8.t1	WBGene00012377	tRNA	0	0.90365	0.349046	#N/A	#N/A	#N/A
	C12C8.t2	WBGene00012653	tRNA	0	0	0.133789	#N/A	#N/A	#N/A
	C12C8.t3	WBGene00012752	tRNA	0	0	0	#N/A	#N/A	#N/A
	C12C8.t4	WBGene00013010	tRNA	0.301246	0	0	#N/A	#N/A	#N/A
	C12C8.t5	WBGene00013386	tRNA	0	0.169298	0	#N/A	#N/A	#N/A
	C12C8.t6	WBGene00013918	tRNA	0	0.27547	0	#N/A	#N/A	#N/A
	C13B4.t1	WBGene00013948	tRNA	0	0	0	#N/A	#N/A	#N/A
	C14B9.t1	WBGene00022923	tRNA	0.301246	0.797478	0.535158	#N/A	#N/A	#N/A
	C14B9.t2	WBGene00022924	tRNA	11.3901	14.2824	3.72293	0.749617	0.274665	0.0876056
	C14F11.t1	WBGene00022925	tRNA	0	0	0	#N/A	#N/A	#N/A
	C15C6.t1	WBGene00013993	tRNA	0.652918	13.1626	0.500276	0.00141814	0.852442	0.000653392
	C16B8.t1	WBGene00022927	tRNA	0.617546	0	0.116349	#N/A	#N/A	#N/A
	C16B8.t2	WBGene00022928	tRNA	0	6.45994	0	0.0289592	1	0.00954495
	C16B8.t3	WBGene00022929	tRNA	1.45086	7.64721	0.366487	0.0883056	0.45577	0.00667743
	C16C8.t1	WBGene00022930	tRNA	26.1309	9.74333	4.67689	0.213044	0.131099	0.570062
	C16C8.t2	WBGene00022931	tRNA	1.76462	0.27547	0.133789	0.39983	#N/A	0.906269
	C16D9.t2	WBGene00022933	tRNA	26.5932	115.587	28.8239	0.0176619	0.968249	0.108184
	C16D9.t3	WBGene00022934	tRNA	0	0	0.133789	#N/A	#N/A	#N/A
	C16D9.t4	WBGene00022935	tRNA	2.53624	1.99142	0.349046	0.89555	0.501938	0.484081
	C16H3.t1	WBGene00022936	tRNA	14.0235	16.0227	3.85671	0.928137	0.522455	0.369366
	C16H3.t2	WBGene00022937	tRNA	7.49966	3.37403	0.267579	0.485368	0.0407965	0.105113
	C17D12.t1	WBGene00014026	tRNA	0.235187	0	0	#N/A	#N/A	#N/A
	C17D12.t2	WBGene00014126	tRNA	0	0.289582	0	#N/A	#N/A	#N/A
	C17D12.t3	WBGene00014147	tRNA	0	0	0	#N/A	#N/A	#N/A
	C18A11.t1	WBGene00022938	tRNA	17.0202	5.93126	0.267579	0.0747352	2.465e-05	0.00208849
	C18A11.t2	WBGene00022939	tRNA	1.38917	0.169298	0.133789	#N/A	#N/A	0.887942
	C18D4.t1	WBGene00014263	tRNA	0.382359	2.47852	0.732973	0.191856	#N/A	0.483609
	C24H11.t1	WBGene00014264	tRNA	0.382359	1.22813	0.366487	#N/A	#N/A	#N/A
	C25F6.t1	WBGene00022941	tRNA	0.301246	0.169298	0	#N/A	#N/A	#N/A
	C25F6.t2	WBGene00022942	tRNA	0.852733	0	0	#N/A	#N/A	#N/A
	C25F6.t3	WBGene00022943	tRNA	2.93456	3.04955	0.401368	0.987084	0.223851	0.12091
	C25F6.t4	WBGene00022944	tRNA	0	0	0	#N/A	#N/A	#N/A
	C26G2.t1	WBGene00014265	tRNA	0.683606	2.21717	0.133789	0.372242	#N/A	0.124784
	C27A12.t1	WBGene00022946	tRNA	76.6049	44.7831	10.2614	0.330546	0.00176694	0.0254184
	C27A2.t1	WBGene00022945	tRNA	18.5263	31.5632	6.09625	0.603	0.501856	0.171792
	C28A5.t1	WBGene00014267	tRNA	0	0	0	#N/A	#N/A	#N/A
	C28A5.t2	WBGene00014268	tRNA	1.54539	65.8978	2.48968	4.56389e-08	0.81623	8.68718e-06
	C28A5.t3	WBGene00014269	tRNA	0.470374	0.169298	0.133789	#N/A	#N/A	#N/A
	C28G1.t1	WBGene00022947	tRNA	0	0	0	#N/A	#N/A	#N/A
	C28G1.t2	WBGene00022948	tRNA	21.3413	26.0031	12.2976	0.862662	0.780743	0.612633
	C28G1.t3	WBGene00022949	tRNA	1.69041	0.628179	0.500276	0.534544	#N/A	0.929323
	C28G1.t4	WBGene00022950	tRNA	0.301246	0.628179	0.500276	#N/A	#N/A	#N/A
	C28G1.t5	WBGene00235250	tRNA	0	0	0	#N/A	#N/A	#N/A
	C29F4.t1	WBGene00014270	tRNA	0.208866	0.169298	0	#N/A	#N/A	#N/A
	C29F7.t1	WBGene00014271	tRNA	0	0	0	#N/A	#N/A	#N/A
	C29F7.t2	WBGene00014272	tRNA	0.652918	1.89936	0	#N/A	#N/A	0.091204
	C29F7.t3	WBGene00014273	tRNA	19.4762	4.0883	1.28557	0.128928	0.0627238	0.508445
	C30E1.t1	WBGene00022952	tRNA	162.553	35.8669	14.8568	0.00548438	0.000776648	0.315785
	C31E10.t1	WBGene00014274	tRNA	0.235187	0.289582	0.133789	#N/A	#N/A	#N/A
	C33G3.t2	WBGene00014275	tRNA	27.3061	10.0054	2.52456	0.220633	0.0316525	0.242252
	C34E11.t1	WBGene00014276	tRNA	24.3786	29.5658	6.16028	0.817209	0.174151	0.0612839
	C35E7.t1	WBGene00022953	tRNA	0.617546	0.550941	0.133789	#N/A	#N/A	#N/A
	C36C9.t2	WBGene00022954	tRNA	0	0	0	#N/A	#N/A	#N/A
	C36F7.t1	WBGene00014279	tRNA	0.67924	16.2553	0.133789	0.00215263	0.512913	0.000238748
	C36F7.t2	WBGene00014280	tRNA	0	0	0	#N/A	#N/A	#N/A
	C36F7.t3	WBGene00014281	tRNA	0	0	0	#N/A	#N/A	#N/A
	C37A2.t1	WBGene00022955	tRNA	2.52119	4.16554	6.33492	0.558718	0.497126	0.762274
	C37A5.t1	WBGene00014282	tRNA	0.892471	2.99385	2.60602	0.373911	0.654622	0.9576
	C38C6.t1	WBGene00014283	tRNA	78.9946	398.343	80.3687	5.25204e-06	0.992827	0.000904063
	C39D10.t1	WBGene00022956	tRNA	0.536433	0.27547	0	#N/A	#N/A	#N/A
	C39D10.t2	WBGene00022957	tRNA	0	0	0	#N/A	#N/A	#N/A
	C40C9.t1	WBGene00014284	tRNA	5.40741	3.74156	0.651506	0.794441	0.229959	0.243791
	C40C9.t2	WBGene00014285	tRNA	0	0	0	#N/A	#N/A	#N/A
	C40H5.t1	WBGene00014286	tRNA	13.0286	5.661	4.5431	0.350767	0.461095	0.89221
	C42D8.t1	WBGene00022958	tRNA	10.0264	4.99938	2.75725	0.49142	0.430636	0.730208
	C43G2.t1	WBGene00022959	tRNA	24.3869	27.2506	4.69433	0.878369	0.0436251	0.0142399
	C43G2.t2	WBGene00022960	tRNA	9.32251	25.9667	2.33845	0.200104	0.308069	0.0115621
	C44B7.t1	WBGene00022961	tRNA	39.7846	565.061	67.3399	0.00101175	0.768761	0.0661108
	C47E8.t1	WBGene00014287	tRNA	2.34333	3.60049	0.715533	0.713257	0.478174	0.174537
	C48C5.t1	WBGene00022962	tRNA	0	0	0	#N/A	#N/A	#N/A
	C48C5.t2	WBGene00022963	tRNA	0	0.169298	0	#N/A	#N/A	#N/A
	C48C5.t3	WBGene00022964	tRNA	0	0.169298	0.133789	#N/A	#N/A	#N/A
	C48C5.t4	WBGene00022965	tRNA	0.235187	0	0	#N/A	#N/A	#N/A
sup-28	C48C5.t6	WBGene00006333	tRNA	0	1.20734	0	#N/A	#N/A	#N/A
	C49F5.t1	WBGene00014289	tRNA	0	0	0.616625	#N/A	#N/A	#N/A
	C52E12.t2	WBGene00022966	tRNA	1.40258	3.46538	1.15178	0.427836	0.962799	0.441667
	C52E12.t3	WBGene00022967	tRNA	0	0.169298	0.232697	#N/A	#N/A	#N/A
	C52G5.t1	WBGene00014292	tRNA	1.0616	2.52754	0.133789	0.512186	#N/A	0.0691806
	C53C7.t1	WBGene00014295	tRNA	0	0	0.401368	#N/A	#N/A	#N/A
	C53C7.t2	WBGene00014296	tRNA	0	0	0	#N/A	#N/A	#N/A
	C53C7.t3	WBGene00014297	tRNA	272.864	737.865	86.8796	0.00240978	0.0173122	1.55386e-07
	C53D6.t1	WBGene00014298	tRNA	0	1.17912	0	#N/A	#N/A	#N/A
	C56G3.t1	WBGene00022969	tRNA	0	0	0.232697	#N/A	#N/A	#N/A
	C56G7.t1	WBGene00014299	tRNA	0	0	0.133789	#N/A	#N/A	#N/A
	D1009.t1	WBGene00022971	tRNA	80.7001	33.4841	6.35236	0.299201	0.0212918	0.145897
	D1009.t2	WBGene00022972	tRNA	0	0	0	#N/A	#N/A	#N/A
sup-33	D1073.t1	WBGene00006338	tRNA	0	0	0	#N/A	#N/A	#N/A
	DY3.t2	WBGene00014301	tRNA	46.5699	113.921	19.5167	0.0094707	0.109001	2.24902e-05
	E01H11.t1	WBGene00022973	tRNA	6.7746	3.03543	0.599184	0.364276	0.0389053	0.154592
	E03E2.t1	WBGene00022974	tRNA	61.0642	17.7834	4.95617	0.0822294	0.00691541	0.217054
	E03E2.t2	WBGene00022975	tRNA	0	0	0	#N/A	#N/A	#N/A
	E03E2.t3	WBGene00022976	tRNA	10.193	6.73541	0.500276	0.67134	0.0174601	0.0298201
	F01G12.t1	WBGene00022977	tRNA	0.235187	0	0	#N/A	#N/A	#N/A
rte-5	F02D10.t1	WBGene00014302	tRNA	0	0	0	#N/A	#N/A	#N/A
	F02D10.t2	WBGene00014303	tRNA	9.16833	0	0.267579	#N/A	#N/A	#N/A
	F02D10.t3	WBGene00014304	tRNA	1.00681	7.97837	0.668947	0.0892821	0.888862	0.0766366
	F02E11.t1	WBGene00022978	tRNA	0.208866	1.68702	0.133789	#N/A	#N/A	#N/A
	F02H6.t1	WBGene00014305	tRNA	0.954165	1.00982	0.366487	#N/A	#N/A	0.637839
	F08F1.t1	WBGene00022979	tRNA	0	0	0	#N/A	#N/A	#N/A
	F08F1.t2	WBGene00022980	tRNA	0	0	0	#N/A	#N/A	#N/A
	F08F1.t3	WBGene00022981	tRNA	0	1.2994	0	#N/A	#N/A	#N/A
	F08G5.t1	WBGene00014313	tRNA	0	0	0	#N/A	#N/A	#N/A
	F08G5.t2	WBGene00014314	tRNA	0	0	0	#N/A	#N/A	#N/A
	F08G5.t3	WBGene00014315	tRNA	0	0	0	#N/A	#N/A	#N/A
	F09B9.t1	WBGene00014318	tRNA	0.617546	0	0	#N/A	#N/A	#N/A
	F09B9.t2	WBGene00014319	tRNA	14.0932	3.17651	0.267579	0.140457	0.00671988	0.116497
	F10C1.t1	WBGene00022983	tRNA	203.511	74.3294	24.0252	0.203448	0.0488593	0.334414
	F10C1.t2	WBGene00022984	tRNA	15.4339	14.6083	10.6745	0.962074	0.855761	0.851713
	F11A1.t1	WBGene00014320	tRNA	0	0.27547	0.133789	#N/A	#N/A	#N/A
	F11A1.t2	WBGene00014321	tRNA	1.33652	3.13564	0.133789	0.504638	#N/A	0.042662
	F11A5.t1	WBGene00014323	tRNA	1.04655	9.48198	0.133789	0.0154076	0.357715	0.000563971
	F11H8.t1	WBGene00022985	tRNA	0.984852	2.82309	1.09946	0.352362	#N/A	0.554488
	F12D9.t1	WBGene00022986	tRNA	0	0	0.133789	#N/A	#N/A	#N/A
	F12D9.t2	WBGene00022987	tRNA	0	0.169298	0	#N/A	#N/A	#N/A
	F12D9.t3	WBGene00022988	tRNA	4.18424	0.846492	0.383927	0.198915	0.153753	0.658816
	F12D9.t4	WBGene00022989	tRNA	0.745299	1.91347	0.349046	0.570354	#N/A	0.335271
	F12D9.t5	WBGene00022990	tRNA	0	0	0	#N/A	#N/A	#N/A
	F12D9.t6	WBGene00022991	tRNA	2.82244	2.00482	0.866763	0.8374	0.634832	0.689649
	F13G11.t1	WBGene00014324	tRNA	0.301246	0.444769	0	#N/A	#N/A	#N/A
	F14B4.t1	WBGene00014325	tRNA	0	0	0	#N/A	#N/A	#N/A
	F14B4.t2	WBGene00014326	tRNA	1.20877	0	0.133789	#N/A	#N/A	#N/A
	F14B6.t1	WBGene00014327	tRNA	0.683606	1.03805	0.116349	#N/A	#N/A	#N/A
	F14B6.t2	WBGene00014328	tRNA	0	3.42451	0.732973	0.0827006	#N/A	0.39755
	F14B8.t1	WBGene00022992	tRNA	0.444053	0	0	#N/A	#N/A	#N/A
	F14F7.t1	WBGene00014329	tRNA	19.7246	21.5451	3.43791	0.874963	0.00797864	0.00189664
	F14H8.t1	WBGene00014330	tRNA	2.24405	3.3109	0	0.783986	0.0840028	0.015745
	F15A8.t1	WBGene00022993	tRNA	0	0	0.232697	#N/A	#N/A	#N/A
	F15A8.t2	WBGene00022994	tRNA	0	0	0	#N/A	#N/A	#N/A
	F15B9.t1	WBGene00014331	tRNA	0.301246	0.444769	0.500276	#N/A	#N/A	#N/A
	F15D3.t1	WBGene00014332	tRNA	4.94859	1.87857	0.517717	0.400203	0.214116	0.50881
	F15G9.t1	WBGene00014333	tRNA	12.9501	12.4543	8.57469	0.982215	0.857473	0.83934
	F15G9.t2	WBGene00014334	tRNA	0	0	0.133789	#N/A	#N/A	#N/A
	F15H9.t1	WBGene00014337	tRNA	0.301246	1.97063	0	#N/A	#N/A	#N/A
	F17A2.t1	WBGene00014338	tRNA	0.301246	0.289582	0	#N/A	#N/A	#N/A
	F17H10.t1	WBGene00014339	tRNA	0.32841	0.338597	0.133789	#N/A	#N/A	#N/A
	F18C5.t1	WBGene00022995	tRNA	1.27483	2.82309	0.919085	0.48678	#N/A	0.474374
	F18G5.t1	WBGene00022996	tRNA	8.3786	3.84702	0.767855	0.405114	0.0521038	0.177061
	F18G5.t2	WBGene00022997	tRNA	2.41754	4.28582	2.06513	0.555179	0.980085	0.602322
	F19H6.t1	WBGene00014340	tRNA	0	0	0	#N/A	#N/A	#N/A
	F21A3.t1	WBGene00014341	tRNA	0	0.27547	0	#N/A	#N/A	#N/A
	F21A3.t2	WBGene00014342	tRNA	0.662827	0	0.133789	#N/A	#N/A	#N/A
	F21C3.t1	WBGene00014343	tRNA	8.11791	30.9821	4.933	0.120569	0.804884	0.0923807
	F22B7.t1	WBGene00022998	tRNA	15.0886	10.5683	3.08886	0.538976	0.0151037	0.0467211
	F22B7.t2	WBGene00022999	tRNA	2.87723	20.7851	0.599184	#N/A	#N/A	#N/A
	F22B7.t3	WBGene00023000	tRNA	0	0	0	#N/A	#N/A	#N/A
	F22B7.t4	WBGene00023001	tRNA	0.235187	2.69684	0.116349	0.220108	#N/A	0.115106
	F22B7.t5	WBGene00023002	tRNA	0.382359	0.169298	0.133789	#N/A	#N/A	#N/A
	F22F1.t1	WBGene00023003	tRNA	0	0	0	#N/A	#N/A	#N/A
	F22F1.t2	WBGene00023004	tRNA	0.826412	2.38717	0.267579	0.502049	#N/A	0.246686
	F22F1.t3	WBGene00023005	tRNA	0	0	0	#N/A	#N/A	#N/A
	F22F1.t4	WBGene00023006	tRNA	0	0	0	#N/A	#N/A	#N/A
	F22F1.t5	WBGene00023007	tRNA	105.345	38.135	5.95673	0.0292141	2.3563e-07	0.00228834
	F22F1.t6	WBGene00023008	tRNA	0	0	0	#N/A	#N/A	#N/A
	F22F1.t7	WBGene00023009	tRNA	0.382359	0.289582	0	#N/A	#N/A	#N/A
	F22F1.t8	WBGene00023010	tRNA	0	0	0	#N/A	#N/A	#N/A
	F22F1.t9	WBGene00023011	tRNA	0	0	0	#N/A	#N/A	#N/A
	F22G12.t1	WBGene00014344	tRNA	0	0.27547	0.116349	#N/A	#N/A	#N/A
	F22G12.t2	WBGene00014345	tRNA	0.382359	0	0.133789	#N/A	#N/A	#N/A
	F22H10.t1	WBGene00023012	tRNA	2.32138	0.614067	0	0.368475	#N/A	0.26319
	F23A7.t1	WBGene00014346	tRNA	4.93183	3.17651	0.802736	0.793452	0.4673	0.533581
	F23D12.t1	WBGene00014347	tRNA	0	0	0	#N/A	#N/A	#N/A
	F23D12.t2	WBGene00014348	tRNA	2.92547	0	0.517717	0.127552	0.588817	0.687918
	F25F6.t1	WBGene00023013	tRNA	0	0	0	#N/A	#N/A	#N/A
	F25F6.t2	WBGene00023014	tRNA	0.683606	0.289582	0	#N/A	#N/A	#N/A
	F27B10.t1	WBGene00023015	tRNA	0.301246	1.638	0.366487	#N/A	#N/A	#N/A
	F27D4.t1	WBGene00014349	tRNA	2.97215	3.06437	0.267579	0.996593	0.21732	0.12468
rte-3	F27D9.t1	WBGene00023016	tRNA	0.301246	0.169298	0.401368	#N/A	#N/A	#N/A
	F27E11.t1	WBGene00023017	tRNA	0	0	0	#N/A	#N/A	#N/A
	F28F5.t1	WBGene00023018	tRNA	0.602493	0	0	#N/A	#N/A	#N/A
	F28F8.t1	WBGene00014350	tRNA	3.52636	2.91515	4.62457	0.909041	0.908503	0.804576
	F28F8.t2	WBGene00014351	tRNA	0.811358	0.565053	0.651506	#N/A	#N/A	#N/A
	F28F8.t3	WBGene00014352	tRNA	0	0	0	#N/A	#N/A	#N/A
	F28F8.t4	WBGene00014353	tRNA	21.8496	26.2802	4.65371	0.79161	0.0766695	0.0198279
	F28H6.t1	WBGene00014354	tRNA	2.30196	1.54594	0.901644	0.772662	0.68533	0.8079
	F28H6.t2	WBGene00014355	tRNA	0	0.289582	0.133789	#N/A	#N/A	#N/A
	F28H6.t3	WBGene00014356	tRNA	0	0	0	#N/A	#N/A	#N/A
	F28H6.t4	WBGene00014357	tRNA	0	0	0	#N/A	#N/A	#N/A
	F28H6.t5	WBGene00014358	tRNA	0	0.579165	0	#N/A	#N/A	#N/A
	F28H6.t6	WBGene00014359	tRNA	0	0	0	#N/A	#N/A	#N/A
	F28H6.t7	WBGene00014360	tRNA	0	0	0	#N/A	#N/A	#N/A
	F29C4.t1	WBGene00023019	tRNA	5.87784	7.25813	2.00684	0.876439	0.612693	0.413952
	F31B12.t1	WBGene00014361	tRNA	0.510112	0.458881	0	#N/A	#N/A	#N/A
	F31E9.t1	WBGene00014362	tRNA	4.2905	4.914	2.12916	0.898454	0.709014	0.540041
	F32A6.t1	WBGene00023022	tRNA	8.11069	5.26145	1.1169	0.708918	0.236534	0.310742
	F32B4.t1	WBGene00014363	tRNA	60.2837	109.213	52.1568	0.234661	0.918136	0.283625
	F33D11.t1	WBGene00023023	tRNA	0	0.169298	0	#N/A	#N/A	#N/A
	F33D11.t2	WBGene00023024	tRNA	0.301246	0	0	#N/A	#N/A	#N/A
	F33G12.t1	WBGene00023025	tRNA	28.9771	33.816	11.4478	0.883487	0.547004	0.364445
	F34H10.t1	WBGene00014364	tRNA	4.88484	4.35492	1.59974	0.918808	0.453486	0.409434
	F35A5.t1	WBGene00023026	tRNA	45.0825	159.483	37.6719	0.076904	0.94293	0.134019
	F35H8.t1	WBGene00014365	tRNA	8.56001	10.8876	1.53571	0.822975	0.209891	0.0743964
	F36D4.t1	WBGene00023028	tRNA	0.301246	0.734351	0.599184	#N/A	#N/A	#N/A
	F36D4.t2	WBGene00023029	tRNA	0	0	0	#N/A	#N/A	#N/A
	F37A4.t1	WBGene00023031	tRNA	0	1.58899	0	#N/A	#N/A	#N/A
	F38E9.t1	WBGene00023032	tRNA	0	0	0	#N/A	#N/A	#N/A
	F38E9.t2	WBGene00023033	tRNA	0.826412	4.09427	0.668947	0.201983	0.96868	0.220979
	F38G1.t1	WBGene00023034	tRNA	7.20837	2.22384	0	0.330122	0.0136059	0.0591323
	F38G1.t2	WBGene00023035	tRNA	0	0	0	#N/A	#N/A	#N/A
	F39B1.t1	WBGene00014368	tRNA	1.5147	5.36024	0.517717	0.366197	0.647436	0.124824
	F39B1.t2	WBGene00014369	tRNA	0	1.57487	0	#N/A	#N/A	#N/A
	F40H6.t1	WBGene00023037	tRNA	0.208866	1.56076	0.116349	#N/A	#N/A	#N/A
	F41A4.t1	WBGene00023038	tRNA	2.36712	4.33484	0.401368	0.612679	0.451927	0.124495
	F41D9.t1	WBGene00023040	tRNA	1.56481	1.9766	0.500276	0.839349	#N/A	0.427391
	F41D9.t2	WBGene00023041	tRNA	0.301246	1.05884	0.116349	#N/A	#N/A	#N/A
	F41D9.t3	WBGene00023042	tRNA	1.84664	3.02132	2.35015	0.659076	0.933296	0.867676
	F41D9.t4	WBGene00023043	tRNA	0	0	0	#N/A	#N/A	#N/A
	F42A10.t1	WBGene00023044	tRNA	0	2.49861	0	#N/A	#N/A	#N/A
	F42A10.t2	WBGene00023045	tRNA	4.4092	1.9766	0.919085	0.474164	0.338883	0.638457
	F42D1.t1	WBGene00014372	tRNA	2.96961	4.91471	2.8736	0.668321	1	0.781272
	F42F12.t1	WBGene00014373	tRNA	9.0229	3.14758	0.668947	0.372701	0.12399	0.369484
	F42G10.t1	WBGene00014374	tRNA	14.0766	35.5608	6.34065	0.304036	0.663309	0.129918
	F42H10.t1	WBGene00023046	tRNA	0	1.11599	0	#N/A	#N/A	#N/A
	F43C9.t1	WBGene00023047	tRNA	9.07827	4.65264	0.802736	0.552201	0.125538	0.246686
	F43E12.t1	WBGene00023048	tRNA	0	0	0	#N/A	#N/A	#N/A
	F44A2.t1	WBGene00023049	tRNA	7.78149	167.397	5.29948	1.03014e-07	0.845968	3.3257e-06
	F45G2.t1	WBGene00014376	tRNA	183.453	1658.69	96.5179	0.016501	0.79614	0.0191122
	F46G11.t1	WBGene00023050	tRNA	0.235187	0	0	#N/A	#N/A	#N/A
	F46G11.t2	WBGene00023051	tRNA	0.280467	0	0	#N/A	#N/A	#N/A
	F47A4.t1	WBGene00014377	tRNA	0	0	0	#N/A	#N/A	#N/A
	F47E1.t1	WBGene00023052	tRNA	1.43796	2.60478	1.83243	0.68964	0.964631	0.852828
	F47E1.t2	WBGene00023053	tRNA	1.03528	6.81933	0.116349	0.0503108	0.360599	0.00209611
	F47E1.t3	WBGene00023054	tRNA	0.705561	1.4687	0.133789	#N/A	#N/A	0.344162
	F47G6.t1	WBGene00023055	tRNA	0	0	0	#N/A	#N/A	#N/A
	F48E3.t1	WBGene00023056	tRNA	14.5664	6.50299	3.48449	0.249462	0.153753	0.576317
	F49C5.t1	WBGene00014378	tRNA	4.72804	3.03543	1.82073	0.688124	0.578979	0.756783
	F49C5.t2	WBGene00014379	tRNA	0.301246	0.444769	0.831881	#N/A	#N/A	#N/A
	F49C5.t3	WBGene00014380	tRNA	0.382359	0.797478	0	#N/A	#N/A	#N/A
	F49C5.t4	WBGene00014381	tRNA	0	0	0.133789	#N/A	#N/A	#N/A
	F49D11.t1	WBGene00023057	tRNA	0	0	0	#N/A	#N/A	#N/A
	F49D11.t2	WBGene00023058	tRNA	0	0	0.133789	#N/A	#N/A	#N/A
	F49E2.t1	WBGene00014382	tRNA	0.617546	0	0.267579	#N/A	#N/A	#N/A
	F49E7.t1	WBGene00023059	tRNA	0.602493	0.550941	0	#N/A	#N/A	#N/A
	F49E7.t2	WBGene00023060	tRNA	0	0	0	#N/A	#N/A	#N/A
	F49E7.t3	WBGene00023061	tRNA	0	0	0	#N/A	#N/A	#N/A
	F52C9.t1	WBGene00023062	tRNA	8.64647	11.1066	1.16922	0.74029	0.0320506	0.00429348
	F52E10.t1	WBGene00014384	tRNA	41.6534	35.6352	30.6499	0.904083	0.906172	0.949459
	F52E10.t2	WBGene00014385	tRNA	12.5796	20.4381	28.8235	0.645414	0.658821	0.860324
	F52E10.t3	WBGene00014386	tRNA	0	0	0	#N/A	#N/A	#N/A
	F52E10.t4	WBGene00014387	tRNA	0	0.289582	0	#N/A	#N/A	#N/A
	F52E10.t5	WBGene00014388	tRNA	0	0	0	#N/A	#N/A	#N/A
	F52H2.t1	WBGene00023063	tRNA	4.17055	4.03043	1.9139	0.959436	0.693589	0.656405
	F52H2.t2	WBGene00023064	tRNA	3.61563	2.32334	1.36704	0.755603	0.671716	0.805023
	F53B6.t1	WBGene00014389	tRNA	1.4289	5.34612	17.8537	0.259149	0.10027	0.416446
	F53F8.t1	WBGene00014390	tRNA	0	0.169298	1.68694	#N/A	#N/A	#N/A
	F54F7.t1	WBGene00014395	tRNA	31.51	5.90754	1.18666	0.0344127	0.00168494	0.180118
	F54F7.t2	WBGene00014396	tRNA	4.09238	2.1808	0.133789	0.620311	0.0564232	0.0821085
	F55F3.t1	WBGene00014398	tRNA	0	0	0	#N/A	#N/A	#N/A
	F55F3.t2	WBGene00014399	tRNA	0.617546	0.444769	0.133789	#N/A	#N/A	#N/A
	F55G7.t1	WBGene00014400	tRNA	33.5709	12.8338	1.78585	0.164797	0.000684152	0.0315162
	F55G7.t2	WBGene00014401	tRNA	23.3008	5.68397	1.48339	0.0356233	0.00184356	0.190226
	F56C3.t1	WBGene00023070	tRNA	0.652918	0	0	#N/A	#N/A	#N/A
	F56F10.t1	WBGene00023074	tRNA	0	0	0	#N/A	#N/A	#N/A
	F56F3.t1	WBGene00014402	tRNA	0.892471	1.638	0.785296	0.649601	#N/A	0.687138
	F56F4.t1	WBGene00023072	tRNA	0.852733	0.917762	0.634065	#N/A	#N/A	0.899533
	F56F4.t2	WBGene00023073	tRNA	467.141	2685.71	885.571	0.0856378	0.76254	0.487732
	F57F5.t1	WBGene00014406	tRNA	13.0021	9.35501	3.4262	0.677027	0.180553	0.260462
	F57G8.t1	WBGene00014407	tRNA	0.536433	0.169298	0	#N/A	#N/A	#N/A
	F57G8.t2	WBGene00014408	tRNA	0.536433	0.783366	0.116349	#N/A	#N/A	#N/A
	F57G8.t3	WBGene00014409	tRNA	0	0	0	#N/A	#N/A	#N/A
	F57G8.t4	WBGene00014410	tRNA	0	0	0	#N/A	#N/A	#N/A
	F58D5.t1	WBGene00014411	tRNA	0	0	0	#N/A	#N/A	#N/A
	F59C12.t1	WBGene00023075	tRNA	2.93892	3.31834	0	0.936572	0.0455889	0.0127701
	F59C12.t2	WBGene00023076	tRNA	0	0	0	#N/A	#N/A	#N/A
	F59C12.t3	WBGene00023077	tRNA	13.9698	8.68379	1.91964	0.643243	0.14918	0.235912
	H06A10.t1	WBGene00014413	tRNA	0	0	0	#N/A	#N/A	#N/A
	H08J11.t1	WBGene00023078	tRNA	0	0	0	#N/A	#N/A	#N/A
	H08J11.t2	WBGene00023079	tRNA	3.77008	0.507895	0.232697	0.152041	0.137445	0.716118
	H08J11.t3	WBGene00023080	tRNA	0.235187	0	0	#N/A	#N/A	#N/A
	H08J11.t4	WBGene00023081	tRNA	0.382359	0.27547	0.232697	#N/A	#N/A	#N/A
	H08J11.t5	WBGene00023082	tRNA	10.1572	2.13178	0.919085	0.079724	0.0478561	0.572477
	H35N09.t1	WBGene00023085	tRNA	18.6758	63.579	31.2317	0.0164334	0.618229	0.366765
	H35N09.t2	WBGene00023086	tRNA	6.14969	1.91347	1.00055	0.220108	0.185736	0.68829
	K01A11.t1	WBGene00014415	tRNA	8.799	15.8417	3.12374	0.397739	0.367429	0.0440619
	K01A12.t1	WBGene00023087	tRNA	3.61816	2.05455	0.232697	0.652198	0.151557	0.215879
	K01A12.t2	WBGene00023088	tRNA	0	0	0	#N/A	#N/A	#N/A
	K01A12.t3	WBGene00023089	tRNA	0	0	0	#N/A	#N/A	#N/A
	K01A12.t4	WBGene00023090	tRNA	0	0	0	#N/A	#N/A	#N/A
	K01A12.t5	WBGene00023091	tRNA	0.745299	0	0.133789	#N/A	#N/A	#N/A
	K01A6.t1	WBGene00014414	tRNA	0.852733	0.579165	0	#N/A	#N/A	#N/A
	K02A4.t1	WBGene00014416	tRNA	132.912	441.151	96.8484	0.0174468	0.805139	0.0242108
	K02A4.t2	WBGene00014417	tRNA	29.126	87.4578	37.3334	0.157642	0.889944	0.472133
	K02B12.t1	WBGene00014418	tRNA	0.382359	0	0	#N/A	#N/A	#N/A
	K02D3.t1	WBGene00235251	tRNA	0	5.23327	0.349046	0.0959051	#N/A	0.224474
	K02D7.t1	WBGene00023092	tRNA	0.235187	0.734351	0.581743	#N/A	#N/A	#N/A
	K02E11.t1	WBGene00014420	tRNA	112.884	387.953	159.867	0.256953	0.883826	0.610305
	K02E2.t1	WBGene00014419	tRNA	0	0	0	#N/A	#N/A	#N/A
	K03B8.t1	WBGene00014422	tRNA	0.745299	1.69516	0.232697	0.711396	#N/A	0.389147
	K03F8.t1	WBGene00023093	tRNA	7.19787	4.35709	0.517717	0.704417	0.198539	0.257728
	K03H6.t1	WBGene00023094	tRNA	0	0	0	#N/A	#N/A	#N/A
	K04A8.t2	WBGene00023095	tRNA	0.235187	0.550941	0.232697	#N/A	#N/A	#N/A
	K04A8.t3	WBGene00023096	tRNA	0.301246	0	0	#N/A	#N/A	#N/A
	K04C2.t1	WBGene00023097	tRNA	0	0	0	#N/A	#N/A	#N/A
	K04C2.t2	WBGene00023098	tRNA	9.13044	12.6325	0.651506	0.80899	0.092825	0.0248049
	K04C2.t3	WBGene00023099	tRNA	0	0	0	#N/A	#N/A	#N/A
	K05G3.t1	WBGene00023100	tRNA	0	0	0	#N/A	#N/A	#N/A
	K06A4.t1	WBGene00014423	tRNA	20.6611	45.285	39.1202	0.203844	0.573045	0.905355
rtw-5	K06G5.t1	WBGene00004716	tRNA	1.66409	2.54979	0.616625	0.790194	0.686488	0.405514
	K07A1.t1	WBGene00014424	tRNA	23.4158	60.8868	11.605	0.0162495	0.335663	0.000619532
	K07C10.t1	WBGene00014426	tRNA	9.36063	22.8615	3.94392	0.329593	0.6454	0.127516
	K08B5.t1	WBGene00023101	tRNA	0	0	0	#N/A	#N/A	#N/A
	K08B5.t2	WBGene00023102	tRNA	0	0.579165	0	#N/A	#N/A	#N/A
	K08E7.t1	WBGene00014427	tRNA	0	0	0	#N/A	#N/A	#N/A
	K08H2.t1	WBGene00014428	tRNA	2.4905	1.33431	0	0.643702	0.0703021	0.0962414
	K09A11.t1	WBGene00014429	tRNA	0.208866	0.338597	0	#N/A	#N/A	#N/A
	K09C6.t1	WBGene00023103	tRNA	0	2.55576	0.133789	#N/A	#N/A	#N/A
	K09C8.t1	WBGene00014436	tRNA	0	0	0	#N/A	#N/A	#N/A
	K10C8.t1	WBGene00014437	tRNA	9.0344	30.4106	5.33437	0.0808169	0.745431	0.0479975
	K11C4.t1	WBGene00023105	tRNA	37.3148	32.5714	6.00905	0.824448	0.00513526	0.00667743
	K11E4.t1	WBGene00014438	tRNA	0.811358	0.169298	0	#N/A	#N/A	#N/A
	K11E4.t2	WBGene00014439	tRNA	1.00896	18.7027	8.79522	0.0103655	0.255603	0.660783
	K11E4.t3	WBGene00014440	tRNA	4.19812	24.3664	2.21636	0.0438311	0.771645	0.0293753
	K11E4.t4	WBGene00014441	tRNA	0	0	0	#N/A	#N/A	#N/A
	K11E4.t5	WBGene00014442	tRNA	1.18935	1.73006	0.133789	0.872849	#N/A	0.169419
	K11E4.t6	WBGene00014443	tRNA	0	0.458881	0	#N/A	#N/A	#N/A
	K11H12.t1	WBGene00023106	tRNA	44.4212	339.329	56.7985	0.0254695	0.905621	0.168235
	K11H3.t1	WBGene00014444	tRNA	1.83759	4.2576	2.11745	0.366765	0.939697	0.596441
	K11H3.t2	WBGene00014445	tRNA	1.6093	3.43716	5.56706	0.517782	0.498189	0.795118
	K12H4.t1	WBGene00023107	tRNA	39.293	39.1049	5.0957	0.984215	0.222115	0.151447
	M01E10.t1	WBGene00023108	tRNA	0	0	0	#N/A	#N/A	#N/A
	M01E10.t2	WBGene00023109	tRNA	9.19026	21.0609	15.1827	0.0912182	0.566582	0.691963
	M01E5.t1	WBGene00014446	tRNA	0	0	0	#N/A	#N/A	#N/A
	M02F4.t1	WBGene00023110	tRNA	0.764718	0.783366	0.232697	#N/A	#N/A	#N/A
	M02F4.t2	WBGene00023111	tRNA	0	0	0	#N/A	#N/A	#N/A
	M03A1.t1	WBGene00023112	tRNA	0.973584	0	0.465395	#N/A	#N/A	#N/A
	M03A1.t2	WBGene00023113	tRNA	0.382359	10.7197	0.133789	0.00127709	0.727835	0.0010372
	M163.t1	WBGene00014448	tRNA	0.718978	0.854635	0.349046	#N/A	#N/A	#N/A
	M163.t2	WBGene00014449	tRNA	0.235187	0.550941	0	#N/A	#N/A	#N/A
	M57.t1	WBGene00023115	tRNA	9.61537	10.7532	2.30356	0.921775	0.389874	0.23318
	MTCE.1	WBGene00014450	tRNA	13.1116	58.5621	8.67313	0.121041	0.879717	0.134913
	MTCE.10	WBGene00014457	tRNA	11.6834	12.2656	3.71122	0.985244	0.5487	0.44126
	MTCE.13	WBGene00014458	tRNA	18.1134	258.242	23.1052	0.000738607	0.89688	0.0262569
	MTCE.14	WBGene00014459	tRNA	32.7641	92.1772	27.3461	0.365285	0.972322	0.453995
	MTCE.15	WBGene00014460	tRNA	11.5011	76.2284	37.8163	0.0196428	0.423523	0.614696
	MTCE.17	WBGene00014461	tRNA	35.3465	221.612	38.5201	0.00937403	0.971745	0.0750141
	MTCE.18	WBGene00014462	tRNA	21.018	575.651	13.35	1.45406e-10	0.759996	2.30134e-08
	MTCE.19	WBGene00014463	tRNA	58.8816	190.593	77.9077	0.285003	0.910931	0.607124
	MTCE.2	WBGene00014451	tRNA	40.749	162.555	62.4923	0.0912182	0.813692	0.448418
	MTCE.20	WBGene00014464	tRNA	5.72631	71.3792	6.97472	4.63813e-07	0.889944	0.000146278
	MTCE.22	WBGene00014465	tRNA	7.81933	28.1212	5.49707	0.187146	0.888862	0.197655
	MTCE.24	WBGene00014466	tRNA	23.8433	96.8531	9.80747	0.109735	0.624948	0.0379649
	MTCE.27	WBGene00014467	tRNA	7.80344	17.4446	3.34473	0.554886	0.759395	0.342523
	MTCE.28	WBGene00014468	tRNA	109.996	1864.87	91.5374	3.50588e-06	0.954692	0.000256027
	MTCE.29	WBGene00014469	tRNA	17.5087	55.4427	15.252	0.417169	0.997801	0.536646
	MTCE.30	WBGene00014470	tRNA	142.09	352.646	140.506	0.231423	1	0.406237
	MTCE.32	WBGene00014471	tRNA	30.1351	58.0175	35.3555	0.598389	0.963171	0.813156
	MTCE.36	WBGene00014473	tRNA	16.3358	25.2426	2.90849	0.735049	0.344391	0.122887
	MTCE.5	WBGene00014452	tRNA	19.1564	52.6771	5.75891	0.323603	0.500515	0.0726968
	MTCE.6	WBGene00014453	tRNA	1.49496	5.95276	1.30301	0.170884	0.987224	0.21945
	MTCE.8	WBGene00014455	tRNA	63.2077	118.232	19.7428	0.568146	0.518958	0.168915
	MTCE.9	WBGene00014456	tRNA	1193.89	5488.11	1278.08	0.000175522	0.962911	0.01032
	R01H5.t1	WBGene00014474	tRNA	4.63484	2.50675	0.901644	0.609199	0.373194	0.562594
	R02E12.t1	WBGene00023116	tRNA	9.81283	2.61075	3.45535	0.21822	0.560905	0.906742
	R03E1.t1	WBGene00014475	tRNA	0.444053	2.4154	0.133789	0.380204	#N/A	0.145008
	R03E1.t2	WBGene00014476	tRNA	4.55637	3.88193	0.500276	0.918808	0.147666	0.104686
	R04A9.t1	WBGene00023117	tRNA	17.4814	18.2868	7.36438	0.933584	0.285796	0.159374
	R04D3.t1	WBGene00014477	tRNA	1.20877	0	0	#N/A	#N/A	#N/A
	R04D3.t2	WBGene00014478	tRNA	17.0445	15.5075	2.51882	0.926359	0.200596	0.156932
	R04D3.t3	WBGene00014479	tRNA	0	0	0	#N/A	#N/A	#N/A
	R04D3.t4	WBGene00014480	tRNA	12.3542	5.557	0.500276	0.388723	0.0134846	0.0639504
	R04D3.t5	WBGene00014481	tRNA	1.03528	0.507895	0.133789	#N/A	#N/A	#N/A
	R04E5.t1	WBGene00023118	tRNA	2.28854	0.90365	0.133789	0.488726	#N/A	0.397747
	R04E5.t2	WBGene00023119	tRNA	0	0.338597	0	#N/A	#N/A	#N/A
	R04E5.t3	WBGene00023120	tRNA	0	0	0	#N/A	#N/A	#N/A
	R04E5.t4	WBGene00023121	tRNA	0	0	0	#N/A	#N/A	#N/A
	R04E5.t5	WBGene00023122	tRNA	0	0	0	#N/A	#N/A	#N/A
	R04E5.t6	WBGene00023123	tRNA	0	0	0.116349	#N/A	#N/A	#N/A
	R04F11.t1	WBGene00014482	tRNA	5.04453	4.67344	4.84579	0.981894	1	0.989086
	R09E10.t1	WBGene00014485	tRNA	0	0	0	#N/A	#N/A	#N/A
	R11.t1	WBGene00014486	tRNA	0.382359	0.289582	0.232697	#N/A	#N/A	#N/A
	R11.t2	WBGene00014487	tRNA	0	0	0	#N/A	#N/A	#N/A
	R11.t3	WBGene00014488	tRNA	0.235187	0.748463	0	#N/A	#N/A	#N/A
	R11.t4	WBGene00014489	tRNA	0	0.444769	0	#N/A	#N/A	#N/A
	R11B5.t1	WBGene00023124	tRNA	0	0	0	#N/A	#N/A	#N/A
	R11B5.t2	WBGene00023125	tRNA	6.5696	9.01571	0.936526	0.802975	0.282402	0.10573
	R11B5.t3	WBGene00023126	tRNA	23.1417	10.6886	0.668947	0.379907	0.00184356	0.0160071
	R11G10.t1	WBGene00014490	tRNA	0	0	0	#N/A	#N/A	#N/A
	R11G10.t2	WBGene00014491	tRNA	0	0	0.133789	#N/A	#N/A	#N/A
	R148.t1	WBGene00023127	tRNA	5.55884	3.68587	0.383927	0.72991	0.0916272	0.11208
	T01B4.t1	WBGene00014493	tRNA	0	0	0	#N/A	#N/A	#N/A
	T01B4.t2	WBGene00014494	tRNA	0	0	0	#N/A	#N/A	#N/A
	T01B4.t3	WBGene00014495	tRNA	0	0	0	#N/A	#N/A	#N/A
	T01B4.t4	WBGene00014496	tRNA	0	0	0	#N/A	#N/A	#N/A
	T01C1.t1	WBGene00014497	tRNA	3.75843	3.43716	0.383927	0.978592	0.192214	0.114313
	T02G6.t1	WBGene00014498	tRNA	1.47933	5.02017	0.250138	0.23588	0.34056	0.0131167
	T03E6.t1	WBGene00014499	tRNA	0.67924	2.55576	0.750414	0.364202	#N/A	0.417241
	T03G6.t1	WBGene00023128	tRNA	0	0	0	#N/A	#N/A	#N/A
	T04D3.t1	WBGene00014500	tRNA	23.2621	23.5432	8.95815	0.982305	0.33242	0.227095
	T04D3.t2	WBGene00014501	tRNA	0.382359	0.27547	0.581743	#N/A	#N/A	#N/A
	T04D3.t3	WBGene00014502	tRNA	0	0	0	#N/A	#N/A	#N/A
	T04D3.t4	WBGene00014503	tRNA	5.92224	7.51949	3.29241	0.804459	0.76731	0.534612
	T04F8.t1	WBGene00014504	tRNA	1.95844	0.458881	0	0.417431	#N/A	0.444607
	T05A8.t1	WBGene00023129	tRNA	0	0	0	#N/A	#N/A	#N/A
	T05A8.t2	WBGene00023130	tRNA	0	0	0	#N/A	#N/A	#N/A
	T05C7.t1	WBGene00023131	tRNA	0	0.27547	0	#N/A	#N/A	#N/A
	T06H11.t1	WBGene00014507	tRNA	1.68351	3.86928	1.05287	0.450453	0.899687	0.39285
	T06H11.t2	WBGene00014508	tRNA	6.92876	3.35324	1.63462	0.478819	0.344588	0.639091
	T06H11.t3	WBGene00014509	tRNA	0	0	0	#N/A	#N/A	#N/A
	T07D10.t1	WBGene00014510	tRNA	2.37617	6.87052	1.58803	0.310972	0.889949	0.277122
	T07H6.t1	WBGene00023132	tRNA	25.3703	17.5132	4.81665	0.732727	0.281487	0.356102
	T07H6.t2	WBGene00023133	tRNA	18.2349	15.5543	6.48615	0.885184	0.53463	0.54262
	T08A9.t1	WBGene00023134	tRNA	4.8382	2.88025	0	0.621161	0.0103628	0.0127457
	T09B4.t1	WBGene00023135	tRNA	13.1959	16.1617	2.97251	0.859969	0.317214	0.153624
	T09B4.t2	WBGene00023136	tRNA	12.9998	16.3934	2.00684	0.878369	0.313575	0.156436
	T09F5.t1	WBGene00014512	tRNA	0	0	0	#N/A	#N/A	#N/A
	T10B10.t1	WBGene00014514	tRNA	0	0	0	#N/A	#N/A	#N/A
	T10B10.t2	WBGene00014515	tRNA	0	0	0.133789	#N/A	#N/A	#N/A
	T10B9.t1	WBGene00014513	tRNA	1.28173	0.614067	1.18093	0.6739	#N/A	0.805636
	T13B5.t2	WBGene00023137	tRNA	0	0.550941	0.581743	#N/A	#N/A	#N/A
	T14B4.t1	WBGene00023138	tRNA	0.235187	0.289582	0	#N/A	#N/A	#N/A
	T14F9.t1	WBGene00023139	tRNA	1.10134	1.58899	0.133789	0.84483	#N/A	0.204815
	T14G8.t1	WBGene00014519	tRNA	13.6779	5.42858	2.01854	0.398147	0.24106	0.560254
	T15B12.t1	WBGene00023140	tRNA	0	0	0	#N/A	#N/A	#N/A
	T16D1.t1	WBGene00023141	tRNA	1.03918	0.783366	0.133789	#N/A	#N/A	0.542064
	T18D3.t1	WBGene00014520	tRNA	7.46519	4.32073	0.535158	0.636741	0.0965136	0.157426
	T19C4.t1	WBGene00014521	tRNA	4.924	7.63689	0.668947	0.711584	0.209891	0.0493872
	T21B4.t1	WBGene00014524	tRNA	34.8336	40.1718	15.7525	0.824069	0.415013	0.209266
	T22A3.t1	WBGene00014525	tRNA	208.612	126.938	57.6084	0.53659	0.279792	0.49656
	T22A3.t2	WBGene00014526	tRNA	0	0	0	#N/A	#N/A	#N/A
	T22A3.t3	WBGene00014527	tRNA	0	0	0	#N/A	#N/A	#N/A
	T22A3.t4	WBGene00014528	tRNA	0	0	0	#N/A	#N/A	#N/A
	T22C1.t1	WBGene00014529	tRNA	0.382359	1.05884	0	#N/A	#N/A	#N/A
	T22C8.t1	WBGene00014530	tRNA	3.53705	4.17965	0.651506	0.889963	0.227882	0.0913673
	T22F3.t1	WBGene00023143	tRNA	0	0	0	#N/A	#N/A	#N/A
	T22F3.t2	WBGene00023144	tRNA	0	0	0	#N/A	#N/A	#N/A
	T22F3.t3	WBGene00023145	tRNA	0.626597	3.26189	1.18666	0.31887	#N/A	0.601969
	T22F3.t4	WBGene00023146	tRNA	1.18245	2.26618	0	0.6765	#N/A	0.0566597
	T22F7.t1	WBGene00023147	tRNA	0	0	0	#N/A	#N/A	#N/A
	T23F1.t1	WBGene00014531	tRNA	5.13344	5.20359	2.14063	0.998296	0.695782	0.625779
	T23F1.t2	WBGene00014532	tRNA	0	0	0	#N/A	#N/A	#N/A
	T23H4.t1	WBGene00014533	tRNA	0.826412	1.31352	0	#N/A	#N/A	0.127516
	T25B6.t1	WBGene00023148	tRNA	11.7194	16.2025	2.83872	0.701651	0.243703	0.0655194
	T25B6.t2	WBGene00023149	tRNA	0	0	0	#N/A	#N/A	#N/A
	T25D1.t2	WBGene00023150	tRNA	0	0	0	#N/A	#N/A	#N/A
	T25E4.t1	WBGene00023151	tRNA	22.2673	28.6717	15.4622	0.75216	0.822393	0.574281
	T26C11.t1	WBGene00023152	tRNA	0	0	0	#N/A	#N/A	#N/A
	T27B1.t1	WBGene00023153	tRNA	0	1.10188	0	#N/A	#N/A	#N/A
	T28B4.t1	WBGene00023154	tRNA	1.70383	0.27547	0.668947	0.358867	#N/A	0.789813
	T28C12.t1	WBGene00023155	tRNA	4.78334	16.265	2.05343	0.107976	0.567342	0.0219907
	T28D6.t1	WBGene00014535	tRNA	0.382359	0.338597	0	#N/A	#N/A	#N/A
	T28D6.t2	WBGene00014536	tRNA	2.85091	9.1582	0.133789	0.25658	0.142792	0.00359771
	T28F2.t1	WBGene00023156	tRNA	0.208866	0.289582	0	#N/A	#N/A	#N/A
	VK10D6R.t1	WBGene00014537	tRNA	0	2.23128	0.116349	#N/A	#N/A	#N/A
	W02G9.t1	WBGene00023157	tRNA	0.617546	0.846492	0.133789	#N/A	#N/A	#N/A
	W02G9.t2	WBGene00023158	tRNA	0	0	0	#N/A	#N/A	#N/A
	W02H3.t1	WBGene00014538	tRNA	34.0757	6.42504	3.1063	0.0136736	0.00924394	0.55212
	W03C9.t1	WBGene00014539	tRNA	26.0678	362.336	19.1792	5.59139e-09	0.828895	7.00181e-07
	W03G11.t1	WBGene00014540	tRNA	0	0	0	#N/A	#N/A	#N/A
	W05B2.t1	WBGene00014544	tRNA	0	0	0	#N/A	#N/A	#N/A
	W06D4.t1	WBGene00014545	tRNA	0	0.720239	0	#N/A	#N/A	#N/A
	W06G6.t1	WBGene00014546	tRNA	0	0	0	#N/A	#N/A	#N/A
	W06G6.t2	WBGene00014547	tRNA	0.301246	0	0	#N/A	#N/A	#N/A
	W06G6.t3	WBGene00014548	tRNA	0	0	0	#N/A	#N/A	#N/A
	W07G4.t1	WBGene00014551	tRNA	0.683606	0.169298	0.133789	#N/A	#N/A	#N/A
	W09D6.t1	WBGene00014552	tRNA	0	0	0	#N/A	#N/A	#N/A
	W09D6.t2	WBGene00014553	tRNA	0.301246	0	0	#N/A	#N/A	#N/A
	W09G10.t1	WBGene00023160	tRNA	0	0	0	#N/A	#N/A	#N/A
	W09G10.t2	WBGene00023161	tRNA	0.235187	0	0	#N/A	#N/A	#N/A
	W09G10.t3	WBGene00023162	tRNA	0.208866	0.27547	0.116349	#N/A	#N/A	#N/A
	W10G11.t1	WBGene00023164	tRNA	0.235187	0	0	#N/A	#N/A	#N/A
	W10G11.t2	WBGene00023165	tRNA	0	0	0	#N/A	#N/A	#N/A
	Y102E9.t1	WBGene00023201	tRNA	0.280467	1.14422	0	#N/A	#N/A	#N/A
	Y104H12A.t1	WBGene00023202	tRNA	0	0	0	#N/A	#N/A	#N/A
	Y105C5A.t1	WBGene00014606	tRNA	0	0.169298	0	#N/A	#N/A	#N/A
	Y105C5A.t2	WBGene00014607	tRNA	0.417731	0.458881	0.232697	#N/A	#N/A	#N/A
	Y105C5B.t1	WBGene00014608	tRNA	1.6265	1.45459	0.133789	0.924776	#N/A	0.221624
	Y105C5B.t2	WBGene00014609	tRNA	0.602493	0.27547	0.232697	#N/A	#N/A	#N/A
	Y105C5B.t3	WBGene00014610	tRNA	0.470374	0.614067	0	#N/A	#N/A	#N/A
	Y105C5B.t4	WBGene00014611	tRNA	0.617546	0.169298	0	#N/A	#N/A	#N/A
	Y110A2AL.t1	WBGene00023203	tRNA	0	0	0	#N/A	#N/A	#N/A
	Y110A2AL.t2	WBGene00023204	tRNA	0	3.91232	0.465395	0.129166	#N/A	0.337766
	Y113G7B.t1	WBGene00014614	tRNA	6.40863	2.60478	0.232697	0.41887	0.0427694	0.131478
	Y116F11A.t1	WBGene00014616	tRNA	5.05307	12.1989	10.7036	0.264221	0.594485	0.933546
	Y119D3B.t1	WBGene00023206	tRNA	0.235187	0	0	#N/A	#N/A	#N/A
	Y17G9A.t1	WBGene00023168	tRNA	0	0	0	#N/A	#N/A	#N/A
	Y18H1A.t1	WBGene00023169	tRNA	0.888105	3.36806	0.581743	0.390689	#N/A	0.309143
	Y22D7AL.t3	WBGene00023170	tRNA	1.45086	10.9937	0.94823	0.0318075	0.838832	0.0212516
	Y22D7AL.t4	WBGene00023171	tRNA	0	0	0	#N/A	#N/A	#N/A
	Y25C1A.t1	WBGene00023173	tRNA	0	2.84534	0.349046	#N/A	#N/A	0.389474
	Y25C1A.t2	WBGene00023174	tRNA	3.54654	6.88463	0.866763	0.456245	0.411525	0.0633531
	Y37A1B.t1	WBGene00014563	tRNA	0.80009	2.60478	2.75152	0.323101	#N/A	0.989086
	Y37B11A.t2	WBGene00023175	tRNA	0.764718	1.02393	0.482835	#N/A	#N/A	0.787288
sup-29	Y37E11AL.t1	WBGene00006334	tRNA	0	0	0	#N/A	#N/A	#N/A
	Y38E10A.t1	WBGene00014564	tRNA	17.2539	41.1884	6.95728	0.353637	0.61319	0.127703
	Y38H6A.t1	WBGene00014565	tRNA	0	0	0.267579	#N/A	#N/A	#N/A
	Y39A1A.t1	WBGene00014566	tRNA	0	0.507895	0	#N/A	#N/A	#N/A
	Y39B6A.t10	WBGene00014568	tRNA	0	0	0	#N/A	#N/A	#N/A
	Y39B6A.t9	WBGene00014567	tRNA	9.93569	18.618	5.0085	0.450923	0.663211	0.199397
	Y39G10AL.t1	WBGene00023176	tRNA	131.147	38.8251	6.03819	0.0675348	0.000169786	0.0389632
rtw-6	Y40C5A.t1	WBGene00004717	tRNA	2.64236	5.71148	1.88476	0.423656	0.823414	0.282133
	Y40H7A.t1	WBGene00014570	tRNA	0	0.27547	0	#N/A	#N/A	#N/A
	Y40H7A.t2	WBGene00014571	tRNA	0.382359	0	0	#N/A	#N/A	#N/A
	Y43D4A.t1	WBGene00014572	tRNA	0	0.169298	0	#N/A	#N/A	#N/A
	Y43D4A.t2	WBGene00014573	tRNA	1.45523	1.16501	0.517717	0.90109	#N/A	0.722812
	Y43F4A.t1	WBGene00014574	tRNA	3.67549	95.3069	8.81289	#N/A	#N/A	#N/A
	Y43F4A.t2	WBGene00014575	tRNA	0.301246	0	0	#N/A	#N/A	#N/A
	Y46G5A.t1	WBGene00189967	tRNA	1.65719	1.85631	3.07716	0.912419	0.833268	0.858382
	Y49E10.t1	WBGene00014578	tRNA	0.235187	0.579165	0.133789	#N/A	#N/A	#N/A
	Y4C6B.t1	WBGene00023166	tRNA	0	0	0	#N/A	#N/A	#N/A
	Y4C6B.t2	WBGene00023167	tRNA	7.49876	3.19062	0.267579	0.401202	0.0227671	0.0849897
	Y51A2B.t1	WBGene00014579	tRNA	0.235187	0	0	#N/A	#N/A	#N/A
	Y51H4A.t2	WBGene00014580	tRNA	0	0	0	#N/A	#N/A	#N/A
	Y51H4A.t3	WBGene00014581	tRNA	0	0	0	#N/A	#N/A	#N/A
	Y51H4A.t4	WBGene00014582	tRNA	0.892471	2.32931	1.59974	0.398265	#N/A	0.822447
	Y51H4A.t5	WBGene00014583	tRNA	0	0	0	#N/A	#N/A	#N/A
	Y51H4A.t6	WBGene00014584	tRNA	0	0	0	#N/A	#N/A	#N/A
	Y51H7BR.t1	WBGene00023177	tRNA	0.764718	0	0	#N/A	#N/A	#N/A
	Y53C10A.t1	WBGene00014585	tRNA	0	0	0	#N/A	#N/A	#N/A
rte-2	Y53C10A.t2	WBGene00014586	tRNA	0	0.169298	0	#N/A	#N/A	#N/A
	Y53C10A.t3	WBGene00014587	tRNA	0	0	0	#N/A	#N/A	#N/A
	Y53C12A.t1	WBGene00014588	tRNA	163.461	566.055	41.5167	0.171136	0.391832	0.0179543
	Y54G2A.t1	WBGene00023178	tRNA	0	0	0	#N/A	#N/A	#N/A
	Y54G2A.t2	WBGene00023179	tRNA	9.38857	383.921	12.3265	7.83965e-12	0.836437	7.18795e-07
	Y54G2A.t3	WBGene00023180	tRNA	27.7028	24.6606	11.4832	0.887432	0.449688	0.440732
	Y54G2A.t4	WBGene00023181	tRNA	45.765	16.5507	2.41991	0.336938	0.0425256	0.198186
	Y54G2A.t5	WBGene00023182	tRNA	0	0	0	#N/A	#N/A	#N/A
	Y55F3BR.t1	WBGene00023184	tRNA	0	0	0	#N/A	#N/A	#N/A
	Y57A10B.t1	WBGene00014590	tRNA	0.683606	0	0	#N/A	#N/A	#N/A
	Y57A10C.t1	WBGene00014591	tRNA	0.536433	1.88525	0.133789	#N/A	#N/A	0.27441
	Y57G11B.t1	WBGene00014592	tRNA	0	0	0	#N/A	#N/A	#N/A
	Y57G11C.t1	WBGene00014594	tRNA	1.35594	0.846492	3.32752	0.892875	#N/A	0.620335
	Y59A8B.t3	WBGene00014595	tRNA	0.382359	0.169298	0	#N/A	#N/A	#N/A
	Y59E1B.t2	WBGene00023185	tRNA	1.87732	1.4687	1.36704	0.887432	#N/A	0.985541
	Y65A5A.t1	WBGene00014596	tRNA	0.301246	0.677194	0.517717	#N/A	#N/A	#N/A
	Y65A5A.t2	WBGene00014597	tRNA	0	0.338597	0.81444	#N/A	#N/A	#N/A
	Y65A5A.t3	WBGene00014598	tRNA	0	0	0	#N/A	#N/A	#N/A
	Y65A5A.t4	WBGene00014599	tRNA	0	0.27547	0	#N/A	#N/A	#N/A
	Y66D12A.t1	WBGene00014600	tRNA	0	0	0	#N/A	#N/A	#N/A
	Y69A2AR.t2	WBGene00023188	tRNA	1.19372	8.73209	2.23954	0.0374845	0.753322	0.244365
	Y70C5A.t1	WBGene00014601	tRNA	29.6253	26.2771	13.2103	0.91867	0.676978	0.674476
	Y71H2AM.t1	WBGene00023190	tRNA	0	0	0	#N/A	#N/A	#N/A
	Y73B6BL.t1	WBGene00023192	tRNA	0	0	0	#N/A	#N/A	#N/A
	Y73B6BL.t2	WBGene00235252	tRNA	0	1.58899	0	#N/A	#N/A	#N/A
	Y73F8A.t1	WBGene00014602	tRNA	10.6816	17.3401	2.26868	0.373552	0.0425256	0.000938071
sup-24	Y73F8A.t2	WBGene00006330	tRNA	0	0.579165	0.250138	#N/A	#N/A	#N/A
	Y73F8A.t3	WBGene00014603	tRNA	0	0.27547	0	#N/A	#N/A	#N/A
	Y73F8A.t4	WBGene00014604	tRNA	0	0	0	#N/A	#N/A	#N/A
	Y75D11A.t2	WBGene00023194	tRNA	0	0.614067	0	#N/A	#N/A	#N/A
	Y7A5A.t1	WBGene00014554	tRNA	2.10814	119.004	2.33845	1.90031e-11	0.980085	2.37971e-09
	Y7A5A.t2	WBGene00014555	tRNA	0.382359	0	0	#N/A	#N/A	#N/A
	Y7A5A.t3	WBGene00014556	tRNA	0	0	0.133789	#N/A	#N/A	#N/A
	Y7A5A.t4	WBGene00014557	tRNA	0.536433	0	0.465395	#N/A	#N/A	#N/A
	Y7A5A.t5	WBGene00014558	tRNA	0.745299	1.71524	0	#N/A	#N/A	0.115209
	Y7A9D.t1	WBGene00014559	tRNA	0	0	0	#N/A	#N/A	#N/A
	Y7A9D.t2	WBGene00014560	tRNA	0.301246	1.56673	0.267579	#N/A	#N/A	#N/A
	Y7A9D.t3	WBGene00014561	tRNA	0	0.169298	0.500276	#N/A	#N/A	#N/A
	Y82E9BR.t1	WBGene00023195	tRNA	1.6024	5.32241	0.767855	0.215683	0.78165	0.110739
	Y92C3A.t2	WBGene00023196	tRNA	0.208866	0.27547	0.267579	#N/A	#N/A	#N/A
	Y92C3A.t3	WBGene00023197	tRNA	0	0	0	#N/A	#N/A	#N/A
	Y92H12A.t1	WBGene00023198	tRNA	0	0	0.349046	#N/A	#N/A	#N/A
	Y95B8A.t1	WBGene00023199	tRNA	0	0	0	#N/A	#N/A	#N/A
	Y95D11A.t1	WBGene00014605	tRNA	0	0.783366	0.581743	#N/A	#N/A	#N/A
	Y97E10C.t1	WBGene00023200	tRNA	10.3443	17.4886	4.10685	0.417081	0.377382	0.0503122
	ZC132.t1	WBGene00023207	tRNA	678.516	2626.8	597.98	0.0493215	0.971731	0.119073
	ZC412.t1	WBGene00014617	tRNA	5.0795	4.1923	1.07032	0.891083	0.466362	0.451274
	ZC412.t2	WBGene00014618	tRNA	6.33348	18.2542	7.31206	0.171009	0.962251	0.37829
	ZC449.t1	WBGene00023208	tRNA	0	0.289582	0.267579	#N/A	#N/A	#N/A
	ZC455.t1	WBGene00014619	tRNA	2.88413	1.58084	3.10056	0.649597	0.983766	0.689574
	ZK1010.t1	WBGene00014639	tRNA	0.301246	0	0.267579	#N/A	#N/A	#N/A
	ZK1067.t1	WBGene00014640	tRNA	27.1465	32.5691	4.61883	0.773723	0.0138415	0.00235474
	ZK154.t1	WBGene00023210	tRNA	0.652918	0.628179	0	#N/A	#N/A	#N/A
	ZK154.t2	WBGene00023211	tRNA	0.382359	0.169298	0	#N/A	#N/A	#N/A
	ZK154.t3	WBGene00023212	tRNA	0.382359	0.507895	0	#N/A	#N/A	#N/A
	ZK154.t4	WBGene00023213	tRNA	2.86218	4.38456	0.884203	0.774562	0.676303	0.395169
	ZK154.t5	WBGene00023214	tRNA	0	0	0.267579	#N/A	#N/A	#N/A
	ZK262.t1	WBGene00014623	tRNA	0.235187	1.45459	0	#N/A	#N/A	#N/A
	ZK380.t1	WBGene00023215	tRNA	0.80009	0.565053	1.25069	#N/A	#N/A	0.725895
	ZK39.t1	WBGene00014620	tRNA	0.683606	6.30405	5.1829	0.106996	0.369139	0.934036
	ZK507.t1	WBGene00014624	tRNA	2.67741	8.38606	6.52103	0.143976	0.506385	0.84749
	ZK563.t1	WBGene00023216	tRNA	1.90364	1.34842	0.535158	0.858425	#N/A	0.681497
	ZK617.t1	WBGene00014625	tRNA	0	0	0	#N/A	#N/A	#N/A
	ZK622.t1	WBGene00023217	tRNA	0	0	0.133789	#N/A	#N/A	#N/A
rte-4	ZK622.t2	WBGene00023218	tRNA	0	0.289582	0	#N/A	#N/A	#N/A
	ZK678.t1	WBGene00014626	tRNA	0.444053	0.289582	0.465395	#N/A	#N/A	#N/A
	ZK678.t2	WBGene00014627	tRNA	18.2436	11.6487	2.68749	0.544989	0.0377683	0.0972571
	ZK678.t3	WBGene00014628	tRNA	0	0.338597	0.133789	#N/A	#N/A	#N/A
	ZK678.t5	WBGene00014629	tRNA	0.918793	6.06348	1.01799	0.113305	0.968249	0.227095
	ZK783.t1	WBGene00023219	tRNA	4.77298	317.205	71.2561	3.31439e-19	9.41996e-06	0.0102193
	ZK822.t1	WBGene00014630	tRNA	15.9883	22.9432	5.72977	0.638921	0.389782	0.115046
	ZK899.t1	WBGene00014634	tRNA	0	0	0	#N/A	#N/A	#N/A
	ZK970.t1	WBGene00014635	tRNA	0	0	0	#N/A	#N/A	#N/A
	ZK970.t2	WBGene00014636	tRNA	0	0	0.349046	#N/A	#N/A	#N/A
	ZK970.t3	WBGene00014637	tRNA	0.652918	2.95152	0.634065	0.293339	#N/A	0.284654
	ZK970.t4	WBGene00014638	tRNA	1.6024	2.89507	0.267579	0.662094	0.494497	0.163563
	ZK994.t1	WBGene00023220	tRNA	0	0	0	#N/A	#N/A	#N/A
	ZK994.t2	WBGene00023221	tRNA	0.602493	6.2995	0.133789	0.0633381	0.663309	0.0178778
	ZK994.t3	WBGene00023222	tRNA	0	0.27547	0	#N/A	#N/A	#N/A
	WBTransposon00000001	WBTransposon00000001	transposon	0	0	0	#N/A	#N/A	#N/A
	WBTransposon00000002	WBTransposon00000002	transposon	0	0.169298	0.133789	#N/A	#N/A	#N/A
	WBTransposon00000003	WBTransposon00000003	transposon	0	0	0	#N/A	#N/A	#N/A
	WBTransposon00000004	WBTransposon00000004	transposon	0	0	0	#N/A	#N/A	#N/A
	WBTransposon00000005	WBTransposon00000005	transposon	0	0	0	#N/A	#N/A	#N/A
	WBTransposon00000006	WBTransposon00000006	transposon	0	0	0	#N/A	#N/A	#N/A
	WBTransposon00000007	WBTransposon00000007	transposon	0.208866	0	0	#N/A	#N/A	#N/A
	WBTransposon00000008	WBTransposon00000008	transposon	0	0	0.133789	#N/A	#N/A	#N/A
	WBTransposon00000009	WBTransposon00000009	transposon	0.617546	0	0.267579	#N/A	#N/A	#N/A
	WBTransposon00000010	WBTransposon00000010	transposon	0.301246	1.95652	1.80329	0.397986	#N/A	0.982693
	WBTransposon00000011	WBTransposon00000011	transposon	0	0.289582	0.133789	#N/A	#N/A	#N/A
	WBTransposon00000012	WBTransposon00000012	transposon	0	1.2994	0.133789	#N/A	#N/A	#N/A
	WBTransposon00000013	WBTransposon00000013	transposon	0	0	0	#N/A	#N/A	#N/A
	WBTransposon00000014	WBTransposon00000014	transposon	0	0	0	#N/A	#N/A	#N/A
	WBTransposon00000015	WBTransposon00000015	transposon	0.208866	0	1.57059	#N/A	#N/A	#N/A
	WBTransposon00000016	WBTransposon00000016	transposon	0	0	0	#N/A	#N/A	#N/A
	WBTransposon00000017	WBTransposon00000017	transposon	0.683606	0	0.133789	#N/A	#N/A	#N/A
	WBTransposon00000018	WBTransposon00000018	transposon	0	0	0.517717	#N/A	#N/A	#N/A
	WBTransposon00000019	WBTransposon00000019	transposon	0	0.338597	0	#N/A	#N/A	#N/A
	WBTransposon00000020	WBTransposon00000020	transposon	1.18245	8.23234	1.16922	0.0394654	1	0.0747756
	WBTransposon00000021	WBTransposon00000021	transposon	0	0	0	#N/A	#N/A	#N/A
	WBTransposon00000022	WBTransposon00000022	transposon	0.382359	0.840523	0.133789	#N/A	#N/A	#N/A
	WBTransposon00000023	WBTransposon00000023	transposon	1.08792	0.458881	4.85727	0.639415	#N/A	0.165264
	WBTransposon00000024	WBTransposon00000024	transposon	0	0	0.133789	#N/A	#N/A	#N/A
	WBTransposon00000025	WBTransposon00000025	transposon	9.95508	15.5522	6.16028	0.550524	0.745297	0.326342
	WBTransposon00000026	WBTransposon00000026	transposon	0	0.565053	0.383927	#N/A	#N/A	#N/A
	WBTransposon00000027	WBTransposon00000027	transposon	0	0.289582	0	#N/A	#N/A	#N/A
	WBTransposon00000028	WBTransposon00000028	transposon	0.301246	1.85034	0.634065	#N/A	#N/A	0.627019
	WBTransposon00000029	WBTransposon00000029	transposon	0	0	0.133789	#N/A	#N/A	#N/A
	WBTransposon00000030	WBTransposon00000030	transposon	0	0	0	#N/A	#N/A	#N/A
	WBTransposon00000031	WBTransposon00000031	transposon	0.301246	1.20734	0	#N/A	#N/A	#N/A
	WBTransposon00000032	WBTransposon00000032	transposon	1.14708	1.91347	0.936526	0.723638	#N/A	0.807923
	WBTransposon00000033	WBTransposon00000033	transposon	0	0	0	#N/A	#N/A	#N/A
	WBTransposon00000034	WBTransposon00000034	transposon	0	0	0.133789	#N/A	#N/A	#N/A
	WBTransposon00000035	WBTransposon00000035	transposon	47.1886	0	29.7256	2.1197e-07	0.757959	5.88272e-05
	WBTransposon00000036	WBTransposon00000036	transposon	0.973584	0.90365	0.250138	#N/A	#N/A	0.564335
	WBTransposon00000037	WBTransposon00000037	transposon	0.591225	1.00982	1.59974	0.774826	#N/A	0.825443
	WBTransposon00000038	WBTransposon00000038	transposon	0	0	0	#N/A	#N/A	#N/A
	WBTransposon00000039	WBTransposon00000039	transposon	0.705561	41.7385	0.133789	3.92702e-06	0.485428	7.65242e-07
	WBTransposon00000040	WBTransposon00000040	transposon	0	0	0	#N/A	#N/A	#N/A
	WBTransposon00000041	WBTransposon00000041	transposon	0.510112	0.27547	0.133789	#N/A	#N/A	#N/A
	WBTransposon00000042	WBTransposon00000042	transposon	0.301246	0	0	#N/A	#N/A	#N/A
	WBTransposon00000043	WBTransposon00000043	transposon	0	0.458881	0.267579	#N/A	#N/A	#N/A
	WBTransposon00000044	WBTransposon00000044	transposon	4.68413	2.17412	15.2699	0.495249	0.432388	0.088537
	WBTransposon00000046	WBTransposon00000046	transposon	0.301246	0.169298	0.133789	#N/A	#N/A	#N/A
	WBTransposon00000047	WBTransposon00000047	transposon	3.27086	3.01464	0.383927	0.971732	0.295379	0.202528
	WBTransposon00000048	WBTransposon00000048	transposon	0	0.169298	0	#N/A	#N/A	#N/A
	WBTransposon00000049	WBTransposon00000049	transposon	0	0	0	#N/A	#N/A	#N/A
	WBTransposon00000050	WBTransposon00000050	transposon	0	0	0	#N/A	#N/A	#N/A
	WBTransposon00000051	WBTransposon00000051	transposon	0.764718	1.34842	0.133789	#N/A	#N/A	0.334689
	WBTransposon00000052	WBTransposon00000052	transposon	0	9.2711	0.133789	0.0013432	0.84728	0.00303821
	WBTransposon00000053	WBTransposon00000053	transposon	0	0	0	#N/A	#N/A	#N/A
	WBTransposon00000054	WBTransposon00000054	transposon	0.382359	0.579165	0.767855	#N/A	#N/A	#N/A
	WBTransposon00000055	WBTransposon00000055	transposon	0	0	0.133789	#N/A	#N/A	#N/A
	WBTransposon00000056	WBTransposon00000056	transposon	0	0	0.133789	#N/A	#N/A	#N/A
	WBTransposon00000057	WBTransposon00000057	transposon	1.38226	2.18894	1.00055	0.690829	#N/A	0.679574
	WBTransposon00000058	WBTransposon00000058	transposon	0	0	0	#N/A	#N/A	#N/A
	WBTransposon00000059	WBTransposon00000059	transposon	0	0.169298	0	#N/A	#N/A	#N/A
	WBTransposon00000060	WBTransposon00000060	transposon	0	0	0	#N/A	#N/A	#N/A
	WBTransposon00000061	WBTransposon00000061	transposon	1.36285	4.27914	1.86731	0.252417	0.890697	0.502861
	WBTransposon00000062	WBTransposon00000062	transposon	0	0	0	#N/A	#N/A	#N/A
	WBTransposon00000063	WBTransposon00000063	transposon	0	0	0	#N/A	#N/A	#N/A
	WBTransposon00000064	WBTransposon00000064	transposon	0	0	0	#N/A	#N/A	#N/A
	WBTransposon00000065	WBTransposon00000065	transposon	0	0.169298	0	#N/A	#N/A	#N/A
	WBTransposon00000066	WBTransposon00000066	transposon	0.444053	0	0	#N/A	#N/A	#N/A
	WBTransposon00000067	WBTransposon00000067	transposon	0	0	0.133789	#N/A	#N/A	#N/A
	WBTransposon00000068	WBTransposon00000068	transposon	0	0	0	#N/A	#N/A	#N/A
	WBTransposon00000069	WBTransposon00000069	transposon	0	1.44048	0.133789	#N/A	#N/A	#N/A
	WBTransposon00000070	WBTransposon00000070	transposon	0.301246	0	0	#N/A	#N/A	#N/A
	WBTransposon00000071	WBTransposon00000071	transposon	0	0	0	#N/A	#N/A	#N/A
	WBTransposon00000072	WBTransposon00000072	transposon	0	0	0	#N/A	#N/A	#N/A
	WBTransposon00000073	WBTransposon00000073	transposon	0	0	0	#N/A	#N/A	#N/A
	WBTransposon00000074	WBTransposon00000074	transposon	0.280467	1.42566	0.133789	#N/A	#N/A	#N/A
	WBTransposon00000075	WBTransposon00000075	transposon	0.235187	76.3481	0	3.90112e-12	0.429763	5.03479e-10
	WBTransposon00000076	WBTransposon00000076	transposon	0	0	0	#N/A	#N/A	#N/A
	WBTransposon00000077	WBTransposon00000077	transposon	0.892471	3.31905	0.767855	0.239206	#N/A	0.267488
	WBTransposon00000078	WBTransposon00000078	transposon	0	0	0	#N/A	#N/A	#N/A
	WBTransposon00000079	WBTransposon00000079	transposon	0	0.579165	0	#N/A	#N/A	#N/A
	WBTransposon00000080	WBTransposon00000080	transposon	0	0	0	#N/A	#N/A	#N/A
	WBTransposon00000081	WBTransposon00000081	transposon	0.32841	0.579165	0	#N/A	#N/A	#N/A
	WBTransposon00000082	WBTransposon00000082	transposon	0	0	0	#N/A	#N/A	#N/A
	WBTransposon00000083	WBTransposon00000083	transposon	0	0	0	#N/A	#N/A	#N/A
	WBTransposon00000084	WBTransposon00000084	transposon	0	0	0	#N/A	#N/A	#N/A
	WBTransposon00000085	WBTransposon00000085	transposon	0	0	0	#N/A	#N/A	#N/A
	WBTransposon00000086	WBTransposon00000086	transposon	0	5.26671	0.535158	0.0520625	#N/A	0.221035
	WBTransposon00000087	WBTransposon00000087	transposon	0	0.289582	0	#N/A	#N/A	#N/A
	WBTransposon00000088	WBTransposon00000088	transposon	0	0.169298	0	#N/A	#N/A	#N/A
	WBTransposon00000089	WBTransposon00000089	transposon	0	0.289582	0	#N/A	#N/A	#N/A
	WBTransposon00000090	WBTransposon00000090	transposon	0	0	0	#N/A	#N/A	#N/A
	WBTransposon00000091	WBTransposon00000091	transposon	0	1.6031	0.866763	#N/A	#N/A	#N/A
	WBTransposon00000092	WBTransposon00000092	transposon	0	0	0	#N/A	#N/A	#N/A
	WBTransposon00000093	WBTransposon00000093	transposon	0	0	0.133789	#N/A	#N/A	#N/A
	WBTransposon00000094	WBTransposon00000094	transposon	0	0.289582	0.267579	#N/A	#N/A	#N/A
	WBTransposon00000095	WBTransposon00000095	transposon	0	0	0	#N/A	#N/A	#N/A
	WBTransposon00000096	WBTransposon00000096	transposon	77.6724	105.291	47.1187	0.579916	0.606082	0.239328
	WBTransposon00000097	WBTransposon00000097	transposon	0	0.840523	0.267579	#N/A	#N/A	#N/A
	WBTransposon00000098	WBTransposon00000098	transposon	0	0	0	#N/A	#N/A	#N/A
	WBTransposon00000099	WBTransposon00000099	transposon	0	0	0	#N/A	#N/A	#N/A
	WBTransposon00000100	WBTransposon00000100	transposon	0.235187	0.169298	0	#N/A	#N/A	#N/A
	WBTransposon00000101	WBTransposon00000101	transposon	0	0.579165	0.401368	#N/A	#N/A	#N/A
	WBTransposon00000102	WBTransposon00000102	transposon	0	0	0	#N/A	#N/A	#N/A
	WBTransposon00000103	WBTransposon00000103	transposon	0	0	0	#N/A	#N/A	#N/A
	WBTransposon00000104	WBTransposon00000104	transposon	0	0.169298	0.133789	#N/A	#N/A	#N/A
	WBTransposon00000105	WBTransposon00000105	transposon	0.382359	0.27547	0.133789	#N/A	#N/A	#N/A
	WBTransposon00000106	WBTransposon00000106	transposon	0	0	0	#N/A	#N/A	#N/A
	WBTransposon00000107	WBTransposon00000107	transposon	0	0	0	#N/A	#N/A	#N/A
	WBTransposon00000108	WBTransposon00000108	transposon	0.382359	0	0	#N/A	#N/A	#N/A
	WBTransposon00000109	WBTransposon00000109	transposon	0	0	0	#N/A	#N/A	#N/A
	WBTransposon00000110	WBTransposon00000110	transposon	0	0	0	#N/A	#N/A	#N/A
	WBTransposon00000111	WBTransposon00000111	transposon	0	0	0	#N/A	#N/A	#N/A
	WBTransposon00000112	WBTransposon00000112	transposon	0.591225	1.49693	0.715533	#N/A	#N/A	0.78168
	WBTransposon00000113	WBTransposon00000113	transposon	4.93527	4.96302	4.05453	0.987354	0.903104	0.885939
	WBTransposon00000114	WBTransposon00000114	transposon	8.78465	13.4596	1.85561	0.682976	0.285176	0.0765666
	WBTransposon00000115	WBTransposon00000115	transposon	0	0	0	#N/A	#N/A	#N/A
	WBTransposon00000116	WBTransposon00000116	transposon	0.382359	59.9786	1.13434	6.69642e-12	0.584163	4.81862e-11
	WBTransposon00000117	WBTransposon00000117	transposon	0	0	0	#N/A	#N/A	#N/A
	WBTransposon00000118	WBTransposon00000118	transposon	0	0	0	#N/A	#N/A	#N/A
	WBTransposon00000119	WBTransposon00000119	transposon	0	0	0	#N/A	#N/A	#N/A
	WBTransposon00000120	WBTransposon00000120	transposon	56.6898	179.678	46.5661	0.237649	0.960991	0.32291
	WBTransposon00000121	WBTransposon00000121	transposon	0	0.169298	0	#N/A	#N/A	#N/A
	WBTransposon00000122	WBTransposon00000122	transposon	0	0.628179	0.250138	#N/A	#N/A	#N/A
	WBTransposon00000123	WBTransposon00000123	transposon	4.82819	0	2.23954	0.0268901	0.766443	0.195247
	WBTransposon00000124	WBTransposon00000124	transposon	0	0	0.401368	#N/A	#N/A	#N/A
	WBTransposon00000125	WBTransposon00000125	transposon	0	0	0	#N/A	#N/A	#N/A
	WBTransposon00000126	WBTransposon00000126	transposon	2.88888	0.565053	2.68749	0.203078	1	0.30963
	WBTransposon00000127	WBTransposon00000127	transposon	0.235187	0.169298	0.232697	#N/A	#N/A	#N/A
	WBTransposon00000128	WBTransposon00000128	transposon	0.764718	0	1.63462	#N/A	#N/A	#N/A
	WBTransposon00000129	WBTransposon00000129	transposon	0	0.917762	0.133789	#N/A	#N/A	#N/A
	WBTransposon00000130	WBTransposon00000130	transposon	0.235187	0	0.465395	#N/A	#N/A	#N/A
	WBTransposon00000131	WBTransposon00000131	transposon	0.301246	0.458881	0.133789	#N/A	#N/A	#N/A
	WBTransposon00000132	WBTransposon00000132	transposon	0	0	0	#N/A	#N/A	#N/A
	WBTransposon00000133	WBTransposon00000133	transposon	0.510112	1.45459	0	#N/A	#N/A	#N/A
	WBTransposon00000134	WBTransposon00000134	transposon	0	0	0	#N/A	#N/A	#N/A
	WBTransposon00000135	WBTransposon00000135	transposon	0	0	0	#N/A	#N/A	#N/A
	WBTransposon00000136	WBTransposon00000136	transposon	0	0	0	#N/A	#N/A	#N/A
	WBTransposon00000137	WBTransposon00000137	transposon	0	0	0	#N/A	#N/A	#N/A
	WBTransposon00000138	WBTransposon00000138	transposon	0	0	0	#N/A	#N/A	#N/A
	WBTransposon00000139	WBTransposon00000139	transposon	0.208866	0.289582	0	#N/A	#N/A	#N/A
	WBTransposon00000140	WBTransposon00000140	transposon	0	3.76979	0	0.167005	#N/A	0.0646859
	WBTransposon00000141	WBTransposon00000141	transposon	0.208866	0	0.116349	#N/A	#N/A	#N/A
	WBTransposon00000142	WBTransposon00000142	transposon	0	0	0	#N/A	#N/A	#N/A
	WBTransposon00000143	WBTransposon00000143	transposon	0	0	0	#N/A	#N/A	#N/A
	WBTransposon00000144	WBTransposon00000144	transposon	0	0	0	#N/A	#N/A	#N/A
	WBTransposon00000145	WBTransposon00000145	transposon	0	3.11485	0	#N/A	#N/A	0.290441
	WBTransposon00000146	WBTransposon00000146	transposon	0	0	0	#N/A	#N/A	#N/A
	WBTransposon00000147	WBTransposon00000147	transposon	0	0	0	#N/A	#N/A	#N/A
	WBTransposon00000148	WBTransposon00000148	transposon	0	0.169298	0	#N/A	#N/A	#N/A
	WBTransposon00000149	WBTransposon00000149	transposon	0	0	0	#N/A	#N/A	#N/A
	WBTransposon00000150	WBTransposon00000150	transposon	0	0	0	#N/A	#N/A	#N/A
	WBTransposon00000151	WBTransposon00000151	transposon	0	0	0	#N/A	#N/A	#N/A
	WBTransposon00000152	WBTransposon00000152	transposon	0	0	0	#N/A	#N/A	#N/A
	WBTransposon00000153	WBTransposon00000153	transposon	0	0.289582	0.267579	#N/A	#N/A	#N/A
	WBTransposon00000154	WBTransposon00000154	transposon	0	0	0.133789	#N/A	#N/A	#N/A
	WBTransposon00000155	WBTransposon00000155	transposon	0	0	0	#N/A	#N/A	#N/A
	WBTransposon00000156	WBTransposon00000156	transposon	0	0	0.133789	#N/A	#N/A	#N/A
	WBTransposon00000157	WBTransposon00000157	transposon	0	0.169298	0	#N/A	#N/A	#N/A
	WBTransposon00000158	WBTransposon00000158	transposon	0	0	0	#N/A	#N/A	#N/A
	WBTransposon00000159	WBTransposon00000159	transposon	0	0	0	#N/A	#N/A	#N/A
	WBTransposon00000160	WBTransposon00000160	transposon	0	0	0	#N/A	#N/A	#N/A
	WBTransposon00000161	WBTransposon00000161	transposon	0	0	0	#N/A	#N/A	#N/A
	WBTransposon00000162	WBTransposon00000162	transposon	0	0	0	#N/A	#N/A	#N/A
	WBTransposon00000163	WBTransposon00000163	transposon	0	0	0	#N/A	#N/A	#N/A
	WBTransposon00000164	WBTransposon00000164	transposon	0	0.565053	0	#N/A	#N/A	#N/A
	WBTransposon00000165	WBTransposon00000165	transposon	0	0	0	#N/A	#N/A	#N/A
	WBTransposon00000166	WBTransposon00000166	transposon	0	0.507895	0	#N/A	#N/A	#N/A
	WBTransposon00000167	WBTransposon00000167	transposon	0	0.444769	0.535158	#N/A	#N/A	#N/A
	WBTransposon00000168	WBTransposon00000168	transposon	0	0	0	#N/A	#N/A	#N/A
	WBTransposon00000169	WBTransposon00000169	transposon	0	0.289582	0	#N/A	#N/A	#N/A
	WBTransposon00000170	WBTransposon00000170	transposon	0	0	0	#N/A	#N/A	#N/A
	WBTransposon00000171	WBTransposon00000171	transposon	0	0	0	#N/A	#N/A	#N/A
	WBTransposon00000172	WBTransposon00000172	transposon	0	0	0	#N/A	#N/A	#N/A
	WBTransposon00000173	WBTransposon00000173	transposon	0	0	0	#N/A	#N/A	#N/A
	WBTransposon00000174	WBTransposon00000174	transposon	0	0	0	#N/A	#N/A	#N/A
	WBTransposon00000175	WBTransposon00000175	transposon	0	0.169298	0.349046	#N/A	#N/A	#N/A
	WBTransposon00000176	WBTransposon00000176	transposon	0	0	0	#N/A	#N/A	#N/A
	WBTransposon00000177	WBTransposon00000177	transposon	0	0.579165	0	#N/A	#N/A	#N/A
	WBTransposon00000178	WBTransposon00000178	transposon	0	0	0	#N/A	#N/A	#N/A
	WBTransposon00000179	WBTransposon00000179	transposon	0.382359	2.21717	0.802736	0.349525	#N/A	0.686103
	WBTransposon00000180	WBTransposon00000180	transposon	0	0.289582	0.133789	#N/A	#N/A	#N/A
	WBTransposon00000181	WBTransposon00000181	transposon	0	0	0	#N/A	#N/A	#N/A
	WBTransposon00000182	WBTransposon00000182	transposon	0	0	0.133789	#N/A	#N/A	#N/A
	WBTransposon00000183	WBTransposon00000183	transposon	0	0	0	#N/A	#N/A	#N/A
	WBTransposon00000184	WBTransposon00000184	transposon	0	0	0.133789	#N/A	#N/A	#N/A
	WBTransposon00000185	WBTransposon00000185	transposon	0	0	0	#N/A	#N/A	#N/A
	WBTransposon00000186	WBTransposon00000186	transposon	0.382359	0	0.133789	#N/A	#N/A	#N/A
	WBTransposon00000187	WBTransposon00000187	transposon	0	0	0	#N/A	#N/A	#N/A
	WBTransposon00000188	WBTransposon00000188	transposon	0	0	0	#N/A	#N/A	#N/A
	WBTransposon00000189	WBTransposon00000189	transposon	0	0	0	#N/A	#N/A	#N/A
	WBTransposon00000190	WBTransposon00000190	transposon	0	0.169298	0	#N/A	#N/A	#N/A
	WBTransposon00000191	WBTransposon00000191	transposon	0	0	0	#N/A	#N/A	#N/A
	WBTransposon00000192	WBTransposon00000192	transposon	0	0	0	#N/A	#N/A	#N/A
	WBTransposon00000193	WBTransposon00000193	transposon	0	0	0	#N/A	#N/A	#N/A
	WBTransposon00000194	WBTransposon00000194	transposon	0.382359	0	0	#N/A	#N/A	#N/A
	WBTransposon00000195	WBTransposon00000195	transposon	0.208866	0.338597	0	#N/A	#N/A	#N/A
	WBTransposon00000196	WBTransposon00000196	transposon	0	1.00982	0.133789	#N/A	#N/A	#N/A
	WBTransposon00000197	WBTransposon00000197	transposon	0	0.169298	0	#N/A	#N/A	#N/A
	WBTransposon00000198	WBTransposon00000198	transposon	0	0	0	#N/A	#N/A	#N/A
	WBTransposon00000199	WBTransposon00000199	transposon	0	1.31352	0.133789	#N/A	#N/A	#N/A
	WBTransposon00000200	WBTransposon00000200	transposon	0	0	0	#N/A	#N/A	#N/A
	WBTransposon00000201	WBTransposon00000201	transposon	0	0	0	#N/A	#N/A	#N/A
	WBTransposon00000202	WBTransposon00000202	transposon	0	0	0	#N/A	#N/A	#N/A
	WBTransposon00000203	WBTransposon00000203	transposon	0	0.90365	0	#N/A	#N/A	#N/A
	WBTransposon00000204	WBTransposon00000204	transposon	0	0	0	#N/A	#N/A	#N/A
	WBTransposon00000205	WBTransposon00000205	transposon	0	1.58899	0.133789	#N/A	#N/A	#N/A
	WBTransposon00000206	WBTransposon00000206	transposon	0.208866	0	4.15918	#N/A	#N/A	0.199145
	WBTransposon00000207	WBTransposon00000207	transposon	0	0.27547	0.133789	#N/A	#N/A	#N/A
	WBTransposon00000208	WBTransposon00000208	transposon	0	0	0	#N/A	#N/A	#N/A
	WBTransposon00000209	WBTransposon00000209	transposon	0	0	0	#N/A	#N/A	#N/A
	WBTransposon00000210	WBTransposon00000210	transposon	0	0	0	#N/A	#N/A	#N/A
	WBTransposon00000211	WBTransposon00000211	transposon	0	0.868747	0	#N/A	#N/A	#N/A
	WBTransposon00000212	WBTransposon00000212	transposon	0.683606	6.36935	1.45424	0.0590151	0.741971	0.337883
	WBTransposon00000213	WBTransposon00000213	transposon	0	0	0	#N/A	#N/A	#N/A
	WBTransposon00000214	WBTransposon00000214	transposon	0.764718	0.458881	0.634065	#N/A	#N/A	#N/A
	WBTransposon00000215	WBTransposon00000215	transposon	4.33499	18.309	6.91092	0.0437302	0.767334	0.316784
	WBTransposon00000216	WBTransposon00000216	transposon	9.48411	21.5613	7.67281	0.237137	0.909471	0.256769
	WBTransposon00000217	WBTransposon00000217	transposon	0	0	0	#N/A	#N/A	#N/A
	WBTransposon00000218	WBTransposon00000218	transposon	0	0.27547	0	#N/A	#N/A	#N/A
	WBTransposon00000219	WBTransposon00000219	transposon	0	0	0	#N/A	#N/A	#N/A
	WBTransposon00000220	WBTransposon00000220	transposon	0	0	0	#N/A	#N/A	#N/A
	WBTransposon00000221	WBTransposon00000221	transposon	0.32841	0	0	#N/A	#N/A	#N/A
	WBTransposon00000222	WBTransposon00000222	transposon	0	0	0	#N/A	#N/A	#N/A
	WBTransposon00000223	WBTransposon00000223	transposon	0	0	0.599184	#N/A	#N/A	#N/A
	WBTransposon00000224	WBTransposon00000224	transposon	0	0	0	#N/A	#N/A	#N/A
	WBTransposon00000225	WBTransposon00000225	transposon	0	0	0	#N/A	#N/A	#N/A
	WBTransposon00000226	WBTransposon00000226	transposon	0	0.720239	0	#N/A	#N/A	#N/A
	WBTransposon00000227	WBTransposon00000227	transposon	0	0.169298	0	#N/A	#N/A	#N/A
	WBTransposon00000228	WBTransposon00000228	transposon	0	0	0	#N/A	#N/A	#N/A
	WBTransposon00000229	WBTransposon00000229	transposon	0	0	0.267579	#N/A	#N/A	#N/A
	WBTransposon00000230	WBTransposon00000230	transposon	0.617546	0	3.18777	0.497013	#N/A	0.150127
	WBTransposon00000231	WBTransposon00000231	transposon	0	0	0	#N/A	#N/A	#N/A
	WBTransposon00000232	WBTransposon00000232	transposon	0	0	0	#N/A	#N/A	#N/A
	WBTransposon00000233	WBTransposon00000233	transposon	0	0.507895	0	#N/A	#N/A	#N/A
	WBTransposon00000234	WBTransposon00000234	transposon	0	0	0	#N/A	#N/A	#N/A
	WBTransposon00000235	WBTransposon00000235	transposon	0	0	0	#N/A	#N/A	#N/A
	WBTransposon00000236	WBTransposon00000236	transposon	0	0	0	#N/A	#N/A	#N/A
	WBTransposon00000237	WBTransposon00000237	transposon	0	0.27547	0.133789	#N/A	#N/A	#N/A
	WBTransposon00000238	WBTransposon00000238	transposon	0	0	0	#N/A	#N/A	#N/A
	WBTransposon00000239	WBTransposon00000239	transposon	0	0	0	#N/A	#N/A	#N/A
	WBTransposon00000240	WBTransposon00000240	transposon	0	0	0.133789	#N/A	#N/A	#N/A
	WBTransposon00000241	WBTransposon00000241	transposon	0	0	0	#N/A	#N/A	#N/A
	WBTransposon00000242	WBTransposon00000242	transposon	0	0	0.133789	#N/A	#N/A	#N/A
	WBTransposon00000243	WBTransposon00000243	transposon	0	0	0.133789	#N/A	#N/A	#N/A
	WBTransposon00000244	WBTransposon00000244	transposon	0	0	0	#N/A	#N/A	#N/A
	WBTransposon00000245	WBTransposon00000245	transposon	0	0.338597	0	#N/A	#N/A	#N/A
	WBTransposon00000246	WBTransposon00000246	transposon	0	0	0.267579	#N/A	#N/A	#N/A
	WBTransposon00000247	WBTransposon00000247	transposon	0	2.71095	0	#N/A	#N/A	#N/A
	WBTransposon00000248	WBTransposon00000248	transposon	0	0	0	#N/A	#N/A	#N/A
	WBTransposon00000249	WBTransposon00000249	transposon	0	0	0.267579	#N/A	#N/A	#N/A
	WBTransposon00000250	WBTransposon00000250	transposon	27.8733	21.7381	16.7241	0.675661	0.584608	0.769063
	WBTransposon00000251	WBTransposon00000251	transposon	0	0	0	#N/A	#N/A	#N/A
	WBTransposon00000252	WBTransposon00000252	transposon	0	0	0	#N/A	#N/A	#N/A
	WBTransposon00000253	WBTransposon00000253	transposon	0	0	0	#N/A	#N/A	#N/A
	WBTransposon00000254	WBTransposon00000254	transposon	0.208866	0	0	#N/A	#N/A	#N/A
	WBTransposon00000255	WBTransposon00000255	transposon	0	0.289582	0	#N/A	#N/A	#N/A
	WBTransposon00000256	WBTransposon00000256	transposon	0	0	2.37333	#N/A	#N/A	#N/A
	WBTransposon00000257	WBTransposon00000257	transposon	0	0	0.366487	#N/A	#N/A	#N/A
	WBTransposon00000258	WBTransposon00000258	transposon	0	0	0	#N/A	#N/A	#N/A
	WBTransposon00000259	WBTransposon00000259	transposon	0.617546	0	0.517717	#N/A	#N/A	#N/A
	WBTransposon00000260	WBTransposon00000260	transposon	0	0.565053	0.267579	#N/A	#N/A	#N/A
	WBTransposon00000261	WBTransposon00000261	transposon	0.208866	0.289582	0	#N/A	#N/A	#N/A
	WBTransposon00000262	WBTransposon00000262	transposon	3.92814	0.628179	0.651506	0.232032	0.44859	1
	WBTransposon00000263	WBTransposon00000263	transposon	0	0	0	#N/A	#N/A	#N/A
	WBTransposon00000264	WBTransposon00000264	transposon	0	0	0	#N/A	#N/A	#N/A
	WBTransposon00000265	WBTransposon00000265	transposon	3.29059	1.2994	0.651506	0.372743	0.316155	0.719173
	WBTransposon00000266	WBTransposon00000266	transposon	0	0	0	#N/A	#N/A	#N/A
	WBTransposon00000267	WBTransposon00000267	transposon	0	0	0	#N/A	#N/A	#N/A
	WBTransposon00000268	WBTransposon00000268	transposon	0	0	0	#N/A	#N/A	#N/A
	WBTransposon00000269	WBTransposon00000269	transposon	10.6508	10.3641	2.8736	0.992166	0.329452	0.236519
	WBTransposon00000270	WBTransposon00000270	transposon	0	0.720239	0.133789	#N/A	#N/A	#N/A
	WBTransposon00000271	WBTransposon00000271	transposon	0	0	0	#N/A	#N/A	#N/A
	WBTransposon00000272	WBTransposon00000272	transposon	0	0	0	#N/A	#N/A	#N/A
	WBTransposon00000273	WBTransposon00000273	transposon	0	0	0	#N/A	#N/A	#N/A
	WBTransposon00000274	WBTransposon00000274	transposon	0	0	0	#N/A	#N/A	#N/A
	WBTransposon00000275	WBTransposon00000275	transposon	4.53785	15.3709	7.33524	0.219191	0.82947	0.619518
	WBTransposon00000276	WBTransposon00000276	transposon	0	0	0.116349	#N/A	#N/A	#N/A
	WBTransposon00000277	WBTransposon00000277	transposon	0	0	0	#N/A	#N/A	#N/A
	WBTransposon00000278	WBTransposon00000278	transposon	0	0	0	#N/A	#N/A	#N/A
	WBTransposon00000279	WBTransposon00000279	transposon	0	0	0	#N/A	#N/A	#N/A
	WBTransposon00000280	WBTransposon00000280	transposon	0	4.68087	0.250138	0.0371728	#N/A	0.078344
	WBTransposon00000281	WBTransposon00000281	transposon	0	0	0	#N/A	#N/A	#N/A
	WBTransposon00000282	WBTransposon00000282	transposon	0	0	0	#N/A	#N/A	#N/A
	WBTransposon00000283	WBTransposon00000283	transposon	0	0	0	#N/A	#N/A	#N/A
	WBTransposon00000284	WBTransposon00000284	transposon	0.764718	0	0	#N/A	#N/A	#N/A
	WBTransposon00000285	WBTransposon00000285	transposon	0.208866	0	0	#N/A	#N/A	#N/A
	WBTransposon00000286	WBTransposon00000286	transposon	0	1.65211	0.133789	#N/A	#N/A	#N/A
	WBTransposon00000287	WBTransposon00000287	transposon	7.8258	7.24402	0.133789	0.942138	0.00747818	0.00315973
	WBTransposon00000288	WBTransposon00000288	transposon	0	0	0	#N/A	#N/A	#N/A
	WBTransposon00000289	WBTransposon00000289	transposon	0	0	0	#N/A	#N/A	#N/A
	WBTransposon00000290	WBTransposon00000290	transposon	1.53197	13.6148	5.35754	0.00741292	0.406947	0.364985
	WBTransposon00000291	WBTransposon00000291	transposon	0.301246	0	0	#N/A	#N/A	#N/A
	WBTransposon00000292	WBTransposon00000292	transposon	0	0	0.133789	#N/A	#N/A	#N/A
	WBTransposon00000293	WBTransposon00000293	transposon	0	0	0	#N/A	#N/A	#N/A
	WBTransposon00000294	WBTransposon00000294	transposon	2.2853	0.169298	0.232697	0.286785	#N/A	0.993142
	WBTransposon00000295	WBTransposon00000295	transposon	0	0	0	#N/A	#N/A	#N/A
	WBTransposon00000296	WBTransposon00000296	transposon	0	0.27547	0	#N/A	#N/A	#N/A
	WBTransposon00000297	WBTransposon00000297	transposon	0	0	0	#N/A	#N/A	#N/A
	WBTransposon00000298	WBTransposon00000298	transposon	0	0	1.01799	#N/A	#N/A	#N/A
	WBTransposon00000299	WBTransposon00000299	transposon	0	0	0	#N/A	#N/A	#N/A
	WBTransposon00000300	WBTransposon00000300	transposon	0.382359	0	1.25069	#N/A	#N/A	#N/A
	WBTransposon00000301	WBTransposon00000301	transposon	6.38959	3.53665	0.750414	0.579681	0.146095	0.259909
	WBTransposon00000302	WBTransposon00000302	transposon	0	0.99571	0.366487	#N/A	#N/A	#N/A
	WBTransposon00000303	WBTransposon00000303	transposon	0	0	0	#N/A	#N/A	#N/A
	WBTransposon00000304	WBTransposon00000304	transposon	0	0.444769	0.383927	#N/A	#N/A	#N/A
	WBTransposon00000305	WBTransposon00000305	transposon	0	0	0	#N/A	#N/A	#N/A
	WBTransposon00000306	WBTransposon00000306	transposon	0	0	0	#N/A	#N/A	#N/A
	WBTransposon00000307	WBTransposon00000307	transposon	0	0.868747	0	#N/A	#N/A	#N/A
	WBTransposon00000308	WBTransposon00000308	transposon	0	0	0	#N/A	#N/A	#N/A
	WBTransposon00000309	WBTransposon00000309	transposon	0.208866	0	0.116349	#N/A	#N/A	#N/A
	WBTransposon00000310	WBTransposon00000310	transposon	0	0	0	#N/A	#N/A	#N/A
	WBTransposon00000311	WBTransposon00000311	transposon	0	0	0	#N/A	#N/A	#N/A
	WBTransposon00000312	WBTransposon00000312	transposon	0	0	0	#N/A	#N/A	#N/A
	WBTransposon00000313	WBTransposon00000313	transposon	0	0	0	#N/A	#N/A	#N/A
	WBTransposon00000314	WBTransposon00000314	transposon	0	0	0	#N/A	#N/A	#N/A
	WBTransposon00000315	WBTransposon00000315	transposon	0	0	0	#N/A	#N/A	#N/A
	WBTransposon00000316	WBTransposon00000316	transposon	0	0	0	#N/A	#N/A	#N/A
	WBTransposon00000317	WBTransposon00000317	transposon	0.301246	0.734351	0.267579	#N/A	#N/A	#N/A
	WBTransposon00000318	WBTransposon00000318	transposon	0.235187	0	2.70493	#N/A	#N/A	#N/A
	WBTransposon00000319	WBTransposon00000319	transposon	0	0	5.84038	1	#N/A	0.198446
	WBTransposon00000320	WBTransposon00000320	transposon	0.382359	0	0	#N/A	#N/A	#N/A
	WBTransposon00000321	WBTransposon00000321	transposon	0	0.565053	0.133789	#N/A	#N/A	#N/A
	WBTransposon00000322	WBTransposon00000322	transposon	0	0	0	#N/A	#N/A	#N/A
	WBTransposon00000323	WBTransposon00000323	transposon	0	0.169298	0.267579	#N/A	#N/A	#N/A
	WBTransposon00000324	WBTransposon00000324	transposon	0	0	0	#N/A	#N/A	#N/A
	WBTransposon00000325	WBTransposon00000325	transposon	0	0	1.48339	#N/A	#N/A	#N/A
	WBTransposon00000326	WBTransposon00000326	transposon	0	0	0.116349	#N/A	#N/A	#N/A
	WBTransposon00000327	WBTransposon00000327	transposon	0	0.27547	0	#N/A	#N/A	#N/A
	WBTransposon00000328	WBTransposon00000328	transposon	0	0	0	#N/A	#N/A	#N/A
	WBTransposon00000329	WBTransposon00000329	transposon	0	0.169298	0	#N/A	#N/A	#N/A
	WBTransposon00000330	WBTransposon00000330	transposon	0	0	0	#N/A	#N/A	#N/A
	WBTransposon00000331	WBTransposon00000331	transposon	0	0	0	#N/A	#N/A	#N/A
	WBTransposon00000332	WBTransposon00000332	transposon	0	0.289582	0	#N/A	#N/A	#N/A
	WBTransposon00000333	WBTransposon00000333	transposon	0	0	0	#N/A	#N/A	#N/A
	WBTransposon00000334	WBTransposon00000334	transposon	0	0	0.715533	#N/A	#N/A	#N/A
	WBTransposon00000335	WBTransposon00000335	transposon	0	1.07295	0	#N/A	#N/A	#N/A
	WBTransposon00000336	WBTransposon00000336	transposon	0	0.169298	0	#N/A	#N/A	#N/A
	WBTransposon00000337	WBTransposon00000337	transposon	2.83059	1.15833	1.75097	0.63448	0.906172	0.886333
	WBTransposon00000338	WBTransposon00000338	transposon	0	0	0	#N/A	#N/A	#N/A
	WBTransposon00000339	WBTransposon00000339	transposon	0.280467	0.579165	0.133789	#N/A	#N/A	#N/A
	WBTransposon00000340	WBTransposon00000340	transposon	8.66998	14.7004	5.13655	0.572071	0.767805	0.366639
	WBTransposon00000341	WBTransposon00000341	transposon	0	0	0	#N/A	#N/A	#N/A
	WBTransposon00000342	WBTransposon00000342	transposon	0.301246	1.20734	0.267579	#N/A	#N/A	#N/A
	WBTransposon00000343	WBTransposon00000343	transposon	0.382359	0.27547	0.250138	#N/A	#N/A	#N/A
	WBTransposon00000344	WBTransposon00000344	transposon	0	1.13011	0	#N/A	#N/A	#N/A
	WBTransposon00000345	WBTransposon00000345	transposon	0	0.338597	0	#N/A	#N/A	#N/A
	WBTransposon00000346	WBTransposon00000346	transposon	0	0	0	#N/A	#N/A	#N/A
	WBTransposon00000347	WBTransposon00000347	transposon	1.03528	0.720239	0.267579	#N/A	#N/A	0.727952
	WBTransposon00000348	WBTransposon00000348	transposon	0.918793	1.57487	0.581743	0.735285	#N/A	0.662292
	WBTransposon00000349	WBTransposon00000349	transposon	0	0	0	#N/A	#N/A	#N/A
	WBTransposon00000350	WBTransposon00000350	transposon	0	0	0	#N/A	#N/A	#N/A
	WBTransposon00000351	WBTransposon00000351	transposon	0	0	0.401368	#N/A	#N/A	#N/A
	WBTransposon00000352	WBTransposon00000352	transposon	0	0	0	#N/A	#N/A	#N/A
	WBTransposon00000353	WBTransposon00000353	transposon	0	0	0	#N/A	#N/A	#N/A
	WBTransposon00000354	WBTransposon00000354	transposon	0	0.169298	0	#N/A	#N/A	#N/A
	WBTransposon00000355	WBTransposon00000355	transposon	0	0	0	#N/A	#N/A	#N/A
	WBTransposon00000356	WBTransposon00000356	transposon	0	0	0	#N/A	#N/A	#N/A
	WBTransposon00000357	WBTransposon00000357	transposon	0	0	0.930789	#N/A	#N/A	#N/A
	WBTransposon00000358	WBTransposon00000358	transposon	0	0	0	#N/A	#N/A	#N/A
	WBTransposon00000359	WBTransposon00000359	transposon	0	0	0	#N/A	#N/A	#N/A
	WBTransposon00000360	WBTransposon00000360	transposon	0	0	0	#N/A	#N/A	#N/A
	WBTransposon00000361	WBTransposon00000361	transposon	0	0	0	#N/A	#N/A	#N/A
	WBTransposon00000362	WBTransposon00000362	transposon	0	0	0	#N/A	#N/A	#N/A
	WBTransposon00000363	WBTransposon00000363	transposon	0	0	0.581743	#N/A	#N/A	#N/A
	WBTransposon00000364	WBTransposon00000364	transposon	0	0	0	#N/A	#N/A	#N/A
	WBTransposon00000365	WBTransposon00000365	transposon	0	0	0	#N/A	#N/A	#N/A
	WBTransposon00000366	WBTransposon00000366	transposon	0	0.169298	0	#N/A	#N/A	#N/A
	WBTransposon00000367	WBTransposon00000367	transposon	0	0	0	#N/A	#N/A	#N/A
	WBTransposon00000368	WBTransposon00000368	transposon	0	0	0.616625	#N/A	#N/A	#N/A
	WBTransposon00000369	WBTransposon00000369	transposon	0	0.444769	0.267579	#N/A	#N/A	#N/A
	WBTransposon00000370	WBTransposon00000370	transposon	0	0	0	#N/A	#N/A	#N/A
	WBTransposon00000371	WBTransposon00000371	transposon	0	0	0	#N/A	#N/A	#N/A
	WBTransposon00000372	WBTransposon00000372	transposon	0	0	0	#N/A	#N/A	#N/A
	WBTransposon00000373	WBTransposon00000373	transposon	0	1.62389	0	#N/A	#N/A	#N/A
	WBTransposon00000374	WBTransposon00000374	transposon	0	0.169298	0	#N/A	#N/A	#N/A
	WBTransposon00000375	WBTransposon00000375	transposon	0	0.550941	0	#N/A	#N/A	#N/A
	WBTransposon00000376	WBTransposon00000376	transposon	0	0.289582	0	#N/A	#N/A	#N/A
	WBTransposon00000377	WBTransposon00000377	transposon	0	0	0	#N/A	#N/A	#N/A
	WBTransposon00000378	WBTransposon00000378	transposon	31.9228	17.9898	9.20278	0.434937	0.251612	0.542064
	WBTransposon00000379	WBTransposon00000379	transposon	0	0	0	#N/A	#N/A	#N/A
	WBTransposon00000380	WBTransposon00000380	transposon	0.235187	0	0.267579	#N/A	#N/A	#N/A
	WBTransposon00000381	WBTransposon00000381	transposon	0	0	0	#N/A	#N/A	#N/A
	WBTransposon00000382	WBTransposon00000382	transposon	0	0	0	#N/A	#N/A	#N/A
	WBTransposon00000383	WBTransposon00000383	transposon	0	0	0	#N/A	#N/A	#N/A
	WBTransposon00000384	WBTransposon00000384	transposon	0	7.65531	1.21581	0.010191	0.578979	0.248658
	WBTransposon00000385	WBTransposon00000385	transposon	0	0.169298	0	#N/A	#N/A	#N/A
	WBTransposon00000386	WBTransposon00000386	transposon	0	0	0	#N/A	#N/A	#N/A
	WBTransposon00000387	WBTransposon00000387	transposon	0	0	0	#N/A	#N/A	#N/A
	WBTransposon00000388	WBTransposon00000388	transposon	0	0	1.05287	#N/A	#N/A	#N/A
	WBTransposon00000389	WBTransposon00000389	transposon	0	0	0	#N/A	#N/A	#N/A
	WBTransposon00000390	WBTransposon00000390	transposon	0	0	0	#N/A	#N/A	#N/A
	WBTransposon00000391	WBTransposon00000391	transposon	268.477	393.88	255.33	0.561062	0.989719	0.669691
	WBTransposon00000392	WBTransposon00000392	transposon	0	0	0	#N/A	#N/A	#N/A
	WBTransposon00000393	WBTransposon00000393	transposon	0	0	0	#N/A	#N/A	#N/A
	WBTransposon00000394	WBTransposon00000394	transposon	0	0	0	#N/A	#N/A	#N/A
	WBTransposon00000395	WBTransposon00000395	transposon	0	0	0.349046	#N/A	#N/A	#N/A
	WBTransposon00000396	WBTransposon00000396	transposon	0	0	0	#N/A	#N/A	#N/A
	WBTransposon00000397	WBTransposon00000397	transposon	0.470374	0	0.133789	#N/A	#N/A	#N/A
	WBTransposon00000398	WBTransposon00000398	transposon	0	0.27547	0	#N/A	#N/A	#N/A
	WBTransposon00000399	WBTransposon00000399	transposon	0	0	0	#N/A	#N/A	#N/A
	WBTransposon00000400	WBTransposon00000400	transposon	0	0	0	#N/A	#N/A	#N/A
	WBTransposon00000401	WBTransposon00000401	transposon	0	0.854635	0.535158	#N/A	#N/A	#N/A
	WBTransposon00000402	WBTransposon00000402	transposon	0	0	0	#N/A	#N/A	#N/A
	WBTransposon00000403	WBTransposon00000403	transposon	0	0	0	#N/A	#N/A	#N/A
	WBTransposon00000404	WBTransposon00000404	transposon	0	0	0	#N/A	#N/A	#N/A
	WBTransposon00000405	WBTransposon00000405	transposon	0	0.579165	0.535158	#N/A	#N/A	#N/A
	WBTransposon00000406	WBTransposon00000406	transposon	0.301246	0	0	#N/A	#N/A	#N/A
	WBTransposon00000407	WBTransposon00000407	transposon	0	0	0.983111	#N/A	#N/A	#N/A
	WBTransposon00000408	WBTransposon00000408	transposon	0	0	0	#N/A	#N/A	#N/A
	WBTransposon00000409	WBTransposon00000409	transposon	1.44396	4.80783	2.89104	0.243814	0.723619	0.739048
	WBTransposon00000410	WBTransposon00000410	transposon	0	0	0	#N/A	#N/A	#N/A
	WBTransposon00000411	WBTransposon00000411	transposon	0	8.37413	0.232697	0.00379974	0.982632	0.0138638
	WBTransposon00000412	WBTransposon00000412	transposon	0	0	0	#N/A	#N/A	#N/A
	WBTransposon00000413	WBTransposon00000413	transposon	0	0.169298	0	#N/A	#N/A	#N/A
	WBTransposon00000414	WBTransposon00000414	transposon	0	0	0	#N/A	#N/A	#N/A
	WBTransposon00000415	WBTransposon00000415	transposon	0	0	0	#N/A	#N/A	#N/A
	WBTransposon00000416	WBTransposon00000416	transposon	5.29221	7.37027	15.305	0.594783	0.250638	0.404026
	WBTransposon00000417	WBTransposon00000417	transposon	0	0.289582	0	#N/A	#N/A	#N/A
	WBTransposon00000418	WBTransposon00000418	transposon	0.235187	0	0	#N/A	#N/A	#N/A
	WBTransposon00000419	WBTransposon00000419	transposon	0	0.27547	0	#N/A	#N/A	#N/A
	WBTransposon00000420	WBTransposon00000420	transposon	0	0.27547	0	#N/A	#N/A	#N/A
	WBTransposon00000421	WBTransposon00000421	transposon	0	0.169298	0	#N/A	#N/A	#N/A
	WBTransposon00000422	WBTransposon00000422	transposon	0	2.30923	0	#N/A	#N/A	#N/A
	WBTransposon00000423	WBTransposon00000423	transposon	0	0	0	#N/A	#N/A	#N/A
	WBTransposon00000424	WBTransposon00000424	transposon	0	2.17483	0.133789	#N/A	#N/A	#N/A
	WBTransposon00000425	WBTransposon00000425	transposon	0	0.550941	0	#N/A	#N/A	#N/A
	WBTransposon00000426	WBTransposon00000426	transposon	0	0	0	#N/A	#N/A	#N/A
	WBTransposon00000427	WBTransposon00000427	transposon	0.301246	1.73006	0	#N/A	#N/A	#N/A
	WBTransposon00000428	WBTransposon00000428	transposon	3.6008	2.25207	0.401368	0.783118	0.449652	0.511586
	WBTransposon00000429	WBTransposon00000429	transposon	0	1.19323	0	#N/A	#N/A	#N/A
	WBTransposon00000430	WBTransposon00000430	transposon	0	0.444769	1.47168	#N/A	#N/A	#N/A
	WBTransposon00000431	WBTransposon00000431	transposon	0.301246	3.2411	0	0.210859	#N/A	0.0441308
	WBTransposon00000432	WBTransposon00000432	transposon	0	0	0	#N/A	#N/A	#N/A
	WBTransposon00000433	WBTransposon00000433	transposon	0	0.27547	0.366487	#N/A	#N/A	#N/A
	WBTransposon00000434	WBTransposon00000434	transposon	0	0	0	#N/A	#N/A	#N/A
	WBTransposon00000435	WBTransposon00000435	transposon	0	0	0	#N/A	#N/A	#N/A
	WBTransposon00000436	WBTransposon00000436	transposon	0.537276	0.289582	0.616625	#N/A	#N/A	#N/A
	WBTransposon00000437	WBTransposon00000437	transposon	0	0	0	#N/A	#N/A	#N/A
	WBTransposon00000438	WBTransposon00000438	transposon	0	0	0	#N/A	#N/A	#N/A
	WBTransposon00000439	WBTransposon00000439	transposon	0	0	0	#N/A	#N/A	#N/A
	WBTransposon00000440	WBTransposon00000440	transposon	0	0	0	#N/A	#N/A	#N/A
	WBTransposon00000441	WBTransposon00000441	transposon	0	0	0	#N/A	#N/A	#N/A
	WBTransposon00000442	WBTransposon00000442	transposon	0	0	0	#N/A	#N/A	#N/A
	WBTransposon00000443	WBTransposon00000443	transposon	1.58298	0	2.08257	0.150547	#N/A	0.177884
	WBTransposon00000444	WBTransposon00000444	transposon	0	0.458881	0	#N/A	#N/A	#N/A
	WBTransposon00000445	WBTransposon00000445	transposon	0	1.39146	0	#N/A	#N/A	#N/A
	WBTransposon00000446	WBTransposon00000446	transposon	0	0	0	#N/A	#N/A	#N/A
	WBTransposon00000447	WBTransposon00000447	transposon	0	0	0	#N/A	#N/A	#N/A
	WBTransposon00000448	WBTransposon00000448	transposon	0.382359	0	0.133789	#N/A	#N/A	#N/A
	WBTransposon00000449	WBTransposon00000449	transposon	0	0.289582	0.133789	#N/A	#N/A	#N/A
	WBTransposon00000450	WBTransposon00000450	transposon	0	0	0	#N/A	#N/A	#N/A
	WBTransposon00000451	WBTransposon00000451	transposon	0	0	0	#N/A	#N/A	#N/A
	WBTransposon00000452	WBTransposon00000452	transposon	0	0	0	#N/A	#N/A	#N/A
	WBTransposon00000453	WBTransposon00000453	transposon	0	0	0.133789	#N/A	#N/A	#N/A
	WBTransposon00000454	WBTransposon00000454	transposon	0	0	0	#N/A	#N/A	#N/A
	WBTransposon00000455	WBTransposon00000455	transposon	0	0	0	#N/A	#N/A	#N/A
	WBTransposon00000456	WBTransposon00000456	transposon	0	0	0	#N/A	#N/A	#N/A
	WBTransposon00000457	WBTransposon00000457	transposon	0	0	0	#N/A	#N/A	#N/A
	WBTransposon00000458	WBTransposon00000458	transposon	0.382359	0	0	#N/A	#N/A	#N/A
	WBTransposon00000459	WBTransposon00000459	transposon	0	0	1.07032	#N/A	#N/A	#N/A
	WBTransposon00000460	WBTransposon00000460	transposon	0	0	0	#N/A	#N/A	#N/A
	WBTransposon00000461	WBTransposon00000461	transposon	0.208866	0	0.767855	#N/A	#N/A	#N/A
	WBTransposon00000462	WBTransposon00000462	transposon	0	0	0	#N/A	#N/A	#N/A
	WBTransposon00000463	WBTransposon00000463	transposon	0	0	0	#N/A	#N/A	#N/A
	WBTransposon00000464	WBTransposon00000464	transposon	0	0.338597	0	#N/A	#N/A	#N/A
	WBTransposon00000465	WBTransposon00000465	transposon	0	0	0.232697	#N/A	#N/A	#N/A
	WBTransposon00000466	WBTransposon00000466	transposon	0	0	0	#N/A	#N/A	#N/A
	WBTransposon00000467	WBTransposon00000467	transposon	0	0	0	#N/A	#N/A	#N/A
	WBTransposon00000468	WBTransposon00000468	transposon	0	0.169298	0	#N/A	#N/A	#N/A
	WBTransposon00000469	WBTransposon00000469	transposon	0	0	0	#N/A	#N/A	#N/A
	WBTransposon00000470	WBTransposon00000470	transposon	0	0	0	#N/A	#N/A	#N/A
	WBTransposon00000471	WBTransposon00000471	transposon	0.235187	0	0	#N/A	#N/A	#N/A
	WBTransposon00000472	WBTransposon00000472	transposon	0	0	0	#N/A	#N/A	#N/A
	WBTransposon00000473	WBTransposon00000473	transposon	0.301246	0	1.41936	#N/A	#N/A	#N/A
	WBTransposon00000474	WBTransposon00000474	transposon	0	0	0	#N/A	#N/A	#N/A
	WBTransposon00000475	WBTransposon00000475	transposon	0	0	0	#N/A	#N/A	#N/A
	WBTransposon00000476	WBTransposon00000476	transposon	0	0	0	#N/A	#N/A	#N/A
	WBTransposon00000477	WBTransposon00000477	transposon	0	0	0	#N/A	#N/A	#N/A
	WBTransposon00000478	WBTransposon00000478	transposon	0	0	0	#N/A	#N/A	#N/A
	WBTransposon00000479	WBTransposon00000479	transposon	0	0	0	#N/A	#N/A	#N/A
	WBTransposon00000480	WBTransposon00000480	transposon	0	0	0	#N/A	#N/A	#N/A
	WBTransposon00000481	WBTransposon00000481	transposon	0	0	0	#N/A	#N/A	#N/A
	WBTransposon00000482	WBTransposon00000482	transposon	0	0	0	#N/A	#N/A	#N/A
	WBTransposon00000483	WBTransposon00000483	transposon	0	0.458881	0	#N/A	#N/A	#N/A
	WBTransposon00000484	WBTransposon00000484	transposon	0	0	0	#N/A	#N/A	#N/A
	WBTransposon00000485	WBTransposon00000485	transposon	0	0	0	#N/A	#N/A	#N/A
	WBTransposon00000486	WBTransposon00000486	transposon	0	0	0	#N/A	#N/A	#N/A
	WBTransposon00000487	WBTransposon00000487	transposon	0	0	0	#N/A	#N/A	#N/A
	WBTransposon00000488	WBTransposon00000488	transposon	0	0	0	#N/A	#N/A	#N/A
	WBTransposon00000489	WBTransposon00000489	transposon	0	0	0	#N/A	#N/A	#N/A
	WBTransposon00000490	WBTransposon00000490	transposon	0	0	0	#N/A	#N/A	#N/A
	WBTransposon00000491	WBTransposon00000491	transposon	0	0	0.668947	#N/A	#N/A	#N/A
	WBTransposon00000492	WBTransposon00000492	transposon	0	0	0	#N/A	#N/A	#N/A
	WBTransposon00000493	WBTransposon00000493	transposon	0	0	0	#N/A	#N/A	#N/A
	WBTransposon00000494	WBTransposon00000494	transposon	0	0.27547	0	#N/A	#N/A	#N/A
	WBTransposon00000495	WBTransposon00000495	transposon	0	0	0	#N/A	#N/A	#N/A
	WBTransposon00000496	WBTransposon00000496	transposon	0	0	0	#N/A	#N/A	#N/A
	WBTransposon00000497	WBTransposon00000497	transposon	0	0	0	#N/A	#N/A	#N/A
	WBTransposon00000498	WBTransposon00000498	transposon	0	0	0	#N/A	#N/A	#N/A
	WBTransposon00000499	WBTransposon00000499	transposon	0	0	0.267579	#N/A	#N/A	#N/A
	WBTransposon00000500	WBTransposon00000500	transposon	0	0	0	#N/A	#N/A	#N/A
	WBTransposon00000501	WBTransposon00000501	transposon	0	0	0	#N/A	#N/A	#N/A
	WBTransposon00000502	WBTransposon00000502	transposon	0	0	0	#N/A	#N/A	#N/A
	WBTransposon00000503	WBTransposon00000503	transposon	0	0	0.232697	#N/A	#N/A	#N/A
	WBTransposon00000504	WBTransposon00000504	transposon	0	0	0	#N/A	#N/A	#N/A
	WBTransposon00000505	WBTransposon00000505	transposon	0	0	0.133789	#N/A	#N/A	#N/A
	WBTransposon00000506	WBTransposon00000506	transposon	0	0.169298	0	#N/A	#N/A	#N/A
	WBTransposon00000507	WBTransposon00000507	transposon	0	0	1.18666	#N/A	#N/A	#N/A
	WBTransposon00000508	WBTransposon00000508	transposon	0	0	0	#N/A	#N/A	#N/A
	WBTransposon00000509	WBTransposon00000509	transposon	0	0	0.349046	#N/A	#N/A	#N/A
	WBTransposon00000510	WBTransposon00000510	transposon	0	0	0	#N/A	#N/A	#N/A
	WBTransposon00000511	WBTransposon00000511	transposon	0	0	0	#N/A	#N/A	#N/A
	WBTransposon00000512	WBTransposon00000512	transposon	0	0	0	#N/A	#N/A	#N/A
	WBTransposon00000513	WBTransposon00000513	transposon	0	0	0	#N/A	#N/A	#N/A
	WBTransposon00000514	WBTransposon00000514	transposon	0.32841	0.169298	0	#N/A	#N/A	#N/A
	WBTransposon00000515	WBTransposon00000515	transposon	0	0	0	#N/A	#N/A	#N/A
	WBTransposon00000516	WBTransposon00000516	transposon	0	0	0	#N/A	#N/A	#N/A
	WBTransposon00000517	WBTransposon00000517	transposon	0	0	0	#N/A	#N/A	#N/A
	WBTransposon00000518	WBTransposon00000518	transposon	0	0	0	#N/A	#N/A	#N/A
	WBTransposon00000519	WBTransposon00000519	transposon	0	0	0	#N/A	#N/A	#N/A
	WBTransposon00000520	WBTransposon00000520	transposon	0	0	0	#N/A	#N/A	#N/A
	WBTransposon00000521	WBTransposon00000521	transposon	0	0	0	#N/A	#N/A	#N/A
	WBTransposon00000522	WBTransposon00000522	transposon	0	0.289582	0.535158	#N/A	#N/A	#N/A
	WBTransposon00000523	WBTransposon00000523	transposon	0	0	0	#N/A	#N/A	#N/A
	WBTransposon00000524	WBTransposon00000524	transposon	0	0	0	#N/A	#N/A	#N/A
	WBTransposon00000525	WBTransposon00000525	transposon	0	0	0	#N/A	#N/A	#N/A
	WBTransposon00000526	WBTransposon00000526	transposon	0	0	0.250138	#N/A	#N/A	#N/A
	WBTransposon00000527	WBTransposon00000527	transposon	0	0	0	#N/A	#N/A	#N/A
	WBTransposon00000528	WBTransposon00000528	transposon	0	0	0	#N/A	#N/A	#N/A
	WBTransposon00000529	WBTransposon00000529	transposon	0	0	0	#N/A	#N/A	#N/A
	WBTransposon00000530	WBTransposon00000530	transposon	0	0	0	#N/A	#N/A	#N/A
	WBTransposon00000531	WBTransposon00000531	transposon	0	0	0	#N/A	#N/A	#N/A
	WBTransposon00000532	WBTransposon00000532	transposon	0	0	0	#N/A	#N/A	#N/A
	WBTransposon00000533	WBTransposon00000533	transposon	0	0	0	#N/A	#N/A	#N/A
	WBTransposon00000534	WBTransposon00000534	transposon	0	0	0	#N/A	#N/A	#N/A
	WBTransposon00000535	WBTransposon00000535	transposon	0	0	0	#N/A	#N/A	#N/A
	WBTransposon00000536	WBTransposon00000536	transposon	0	0	0	#N/A	#N/A	#N/A
	WBTransposon00000537	WBTransposon00000537	transposon	0	0.338597	0	#N/A	#N/A	#N/A
	WBTransposon00000538	WBTransposon00000538	transposon	0	0	0	#N/A	#N/A	#N/A
	WBTransposon00000539	WBTransposon00000539	transposon	1.18245	0.289582	1.9022	0.472543	#N/A	0.396221
	WBTransposon00000540	WBTransposon00000540	transposon	0.470374	0	0	#N/A	#N/A	#N/A
	WBTransposon00000541	WBTransposon00000541	transposon	0	0.169298	0.116349	#N/A	#N/A	#N/A
	WBTransposon00000542	WBTransposon00000542	transposon	0	0	0	#N/A	#N/A	#N/A
	WBTransposon00000543	WBTransposon00000543	transposon	0	0.169298	0	#N/A	#N/A	#N/A
	WBTransposon00000544	WBTransposon00000544	transposon	0	0.169298	0	#N/A	#N/A	#N/A
	WBTransposon00000545	WBTransposon00000545	transposon	0	0	0	#N/A	#N/A	#N/A
	WBTransposon00000546	WBTransposon00000546	transposon	0	0	0	#N/A	#N/A	#N/A
	WBTransposon00000547	WBTransposon00000547	transposon	0	0	0	#N/A	#N/A	#N/A
	WBTransposon00000548	WBTransposon00000548	transposon	0	0	0	#N/A	#N/A	#N/A
	WBTransposon00000549	WBTransposon00000549	transposon	0	0	0	#N/A	#N/A	#N/A
	WBTransposon00000550	WBTransposon00000550	transposon	0	0	0	#N/A	#N/A	#N/A
	WBTransposon00000551	WBTransposon00000551	transposon	0	0	0	#N/A	#N/A	#N/A
	WBTransposon00000552	WBTransposon00000552	transposon	0	0	0	#N/A	#N/A	#N/A
	WBTransposon00000553	WBTransposon00000553	transposon	0	0	0	#N/A	#N/A	#N/A
	WBTransposon00000554	WBTransposon00000554	transposon	0	0	0	#N/A	#N/A	#N/A
	WBTransposon00000555	WBTransposon00000555	transposon	0	0	0	#N/A	#N/A	#N/A
	WBTransposon00000556	WBTransposon00000556	transposon	0	0	0	#N/A	#N/A	#N/A
	WBTransposon00000557	WBTransposon00000557	transposon	0	0	0	#N/A	#N/A	#N/A
	WBTransposon00000558	WBTransposon00000558	transposon	0	0	0	#N/A	#N/A	#N/A
	WBTransposon00000559	WBTransposon00000559	transposon	0	0	0	#N/A	#N/A	#N/A
	WBTransposon00000560	WBTransposon00000560	transposon	0	0	0	#N/A	#N/A	#N/A
	WBTransposon00000561	WBTransposon00000561	transposon	0.208866	0	0	#N/A	#N/A	#N/A
	WBTransposon00000562	WBTransposon00000562	transposon	0	0.169298	0	#N/A	#N/A	#N/A
	WBTransposon00000563	WBTransposon00000563	transposon	0	0	0	#N/A	#N/A	#N/A
	WBTransposon00000564	WBTransposon00000564	transposon	0	0	0	#N/A	#N/A	#N/A
	WBTransposon00000565	WBTransposon00000565	transposon	0	0	0	#N/A	#N/A	#N/A
	WBTransposon00000566	WBTransposon00000566	transposon	0	0.169298	0	#N/A	#N/A	#N/A
	WBTransposon00000567	WBTransposon00000567	transposon	0	0	0	#N/A	#N/A	#N/A
	WBTransposon00000568	WBTransposon00000568	transposon	0	0.27547	0	#N/A	#N/A	#N/A
	WBTransposon00000569	WBTransposon00000569	transposon	0.301246	0	0	#N/A	#N/A	#N/A
	WBTransposon00000570	WBTransposon00000570	transposon	0	0	0	#N/A	#N/A	#N/A
	WBTransposon00000571	WBTransposon00000571	transposon	0	0	0	#N/A	#N/A	#N/A
	WBTransposon00000572	WBTransposon00000572	transposon	0	0	0	#N/A	#N/A	#N/A
	WBTransposon00000573	WBTransposon00000573	transposon	0.208866	0	0	#N/A	#N/A	#N/A
	WBTransposon00000574	WBTransposon00000574	transposon	0	0	0.133789	#N/A	#N/A	#N/A
	WBTransposon00000575	WBTransposon00000575	transposon	0	0	0	#N/A	#N/A	#N/A
	WBTransposon00000576	WBTransposon00000576	transposon	0	0.99571	0.133789	#N/A	#N/A	#N/A
	WBTransposon00000577	WBTransposon00000577	transposon	0	0	0	#N/A	#N/A	#N/A
	WBTransposon00000578	WBTransposon00000578	transposon	0	0	0	#N/A	#N/A	#N/A
	WBTransposon00000579	WBTransposon00000579	transposon	0	0	0	#N/A	#N/A	#N/A
	WBTransposon00000580	WBTransposon00000580	transposon	0	0	0	#N/A	#N/A	#N/A
	WBTransposon00000581	WBTransposon00000581	transposon	0	0.289582	0.133789	#N/A	#N/A	#N/A
	WBTransposon00000582	WBTransposon00000582	transposon	0	0	0	#N/A	#N/A	#N/A
	WBTransposon00000583	WBTransposon00000583	transposon	2.12756	5.76267	1.38448	0.267465	0.863006	0.2007
	WBTransposon00000584	WBTransposon00000584	transposon	0	0	0	#N/A	#N/A	#N/A
	WBTransposon00000585	WBTransposon00000585	transposon	0	0.579165	0	#N/A	#N/A	#N/A
	WBTransposon00000586	WBTransposon00000586	transposon	0	0	0	#N/A	#N/A	#N/A
	WBTransposon00000587	WBTransposon00000587	transposon	1.2861	1.94837	0	0.861542	#N/A	0.170346
	WBTransposon00000588	WBTransposon00000588	transposon	0	0.748463	0	#N/A	#N/A	#N/A
	WBTransposon00000589	WBTransposon00000589	transposon	0	0	0	#N/A	#N/A	#N/A
	WBTransposon00000590	WBTransposon00000590	transposon	0	0	0	#N/A	#N/A	#N/A
	WBTransposon00000591	WBTransposon00000591	transposon	0	0.169298	0	#N/A	#N/A	#N/A
	WBTransposon00000592	WBTransposon00000592	transposon	0.208866	19.6931	1.36704	1.58703e-06	0.502419	0.00031125
	WBTransposon00000593	WBTransposon00000593	transposon	0	0	0	#N/A	#N/A	#N/A
	WBTransposon00000594	WBTransposon00000594	transposon	0.77162	16.6904	1.01799	0.000143546	0.956118	0.000287488
	WBTransposon00000595	WBTransposon00000595	transposon	0	0	0	#N/A	#N/A	#N/A
	WBTransposon00000596	WBTransposon00000596	transposon	0	0	0	#N/A	#N/A	#N/A
	WBTransposon00000597	WBTransposon00000597	transposon	0	0	0.116349	#N/A	#N/A	#N/A
	WBTransposon00000598	WBTransposon00000598	transposon	0.301246	0.289582	0.535158	#N/A	#N/A	#N/A
	WBTransposon00000599	WBTransposon00000599	transposon	0	0	0	#N/A	#N/A	#N/A
	WBTransposon00000600	WBTransposon00000600	transposon	0	0.507895	0.133789	#N/A	#N/A	#N/A
	WBTransposon00000601	WBTransposon00000601	transposon	0.382359	0.444769	0.81444	#N/A	#N/A	#N/A
	WBTransposon00000602	WBTransposon00000602	transposon	1.0616	0.783366	1.84987	0.885823	#N/A	0.687529
	WBTransposon00000603	WBTransposon00000603	transposon	0.235187	0.720239	0.401368	#N/A	#N/A	#N/A
	WBTransposon00000604	WBTransposon00000604	transposon	0	0.169298	0	#N/A	#N/A	#N/A
	WBTransposon00000605	WBTransposon00000605	transposon	0	26.2243	0	1.50459e-06	1	5.44683e-06
	WBTransposon00000606	WBTransposon00000606	transposon	0	0	0	#N/A	#N/A	#N/A
	WBTransposon00000607	WBTransposon00000607	transposon	0.382359	0	0	#N/A	#N/A	#N/A
	WBTransposon00000608	WBTransposon00000608	transposon	0	0	0	#N/A	#N/A	#N/A
	WBTransposon00000609	WBTransposon00000609	transposon	0	0	0	#N/A	#N/A	#N/A
	WBTransposon00000610	WBTransposon00000610	transposon	2.54529	12.9971	2.28612	0.0153025	0.978026	0.026163
	WBTransposon00000611	WBTransposon00000611	transposon	4.78509	2.90847	1.28557	0.586651	0.2992	0.486462
	WBTransposon00000612	WBTransposon00000612	transposon	15.1798	3.67176	17.9861	0.0923157	0.957992	0.148094
	WBTransposon00000613	WBTransposon00000613	transposon	2.96088	4.80115	4.00795	0.659067	0.891325	0.920964
	WBTransposon00000614	WBTransposon00000614	transposon	0	0	0	#N/A	#N/A	#N/A
	WBTransposon00000615	WBTransposon00000615	transposon	1.00896	18.1464	3.42047	0.000403511	0.458942	0.0524995
	WBTransposon00000616	WBTransposon00000616	transposon	5.93517	13.9608	2.80384	0.270793	0.600193	0.0798105
	WBTransposon00000617	WBTransposon00000617	transposon	0.973584	0.579165	0.901644	#N/A	#N/A	0.882564
	WBTransposon00000618	WBTransposon00000618	transposon	7.64192	14.8095	10.3608	0.480902	0.870929	0.832056
	WBTransposon00000619	WBTransposon00000619	transposon	0	0	0	#N/A	#N/A	#N/A
	WBTransposon00000620	WBTransposon00000620	transposon	0	0	0	#N/A	#N/A	#N/A
	WBTransposon00000621	WBTransposon00000621	transposon	0.208866	0	0.267579	#N/A	#N/A	#N/A
	WBTransposon00000622	WBTransposon00000622	transposon	0	0	0	#N/A	#N/A	#N/A
	WBTransposon00000623	WBTransposon00000623	transposon	0	0	0	#N/A	#N/A	#N/A
	WBTransposon00000624	WBTransposon00000624	transposon	0	1.20734	2.18722	#N/A	#N/A	#N/A
	WBTransposon00000625	WBTransposon00000625	transposon	0	0	0	#N/A	#N/A	#N/A
	WBTransposon00000626	WBTransposon00000626	transposon	0	0	0.133789	#N/A	#N/A	#N/A
	WBTransposon00000627	WBTransposon00000627	transposon	1.14708	2.44362	0.616625	0.546623	#N/A	0.510113
	WBTransposon00000628	WBTransposon00000628	transposon	0	0.289582	0	#N/A	#N/A	#N/A
	WBTransposon00000629	WBTransposon00000629	transposon	0	0	0	#N/A	#N/A	#N/A
	WBTransposon00000630	WBTransposon00000630	transposon	0.235187	0.27547	0	#N/A	#N/A	#N/A
	WBTransposon00000631	WBTransposon00000631	transposon	0	0	0	#N/A	#N/A	#N/A
	WBTransposon00000632	WBTransposon00000632	transposon	0	0.169298	0	#N/A	#N/A	#N/A
	WBTransposon00000633	WBTransposon00000633	transposon	1.38226	0.458881	1.01799	0.594146	#N/A	0.773966
	WBTransposon00000634	WBTransposon00000634	transposon	0.32841	0	0.133789	#N/A	#N/A	#N/A
	WBTransposon00000635	WBTransposon00000635	transposon	13.9342	2.03972	33.5121	0.00508026	0.417081	0.000356925
	WBTransposon00000636	WBTransposon00000636	transposon	0	0	0.116349	#N/A	#N/A	#N/A
	WBTransposon00000637	WBTransposon00000637	transposon	0	0.458881	0	#N/A	#N/A	#N/A
	WBTransposon00000638	WBTransposon00000638	transposon	4.37161	9.18718	4.75836	0.404503	0.972981	0.620554
	WBTransposon00000639	WBTransposon00000639	transposon	4.01604	0.748463	0.651506	0.265634	0.456295	0.981751
	WBTransposon00000640	WBTransposon00000640	transposon	0	0	0	#N/A	#N/A	#N/A
	WBTransposon00000641	WBTransposon00000641	transposon	20.4495	20.9509	0.767855	1	2.65411e-05	1.12604e-05
	WBTransposon00000642	WBTransposon00000642	transposon	0	0	0	#N/A	#N/A	#N/A
	WBTransposon00000643	WBTransposon00000643	transposon	0	0.169298	0.133789	#N/A	#N/A	#N/A
	WBTransposon00000644	WBTransposon00000644	transposon	0	0	0.116349	#N/A	#N/A	#N/A
	WBTransposon00000645	WBTransposon00000645	transposon	0.77162	2.21717	2.07087	0.476101	#N/A	0.981432
	WBTransposon00000646	WBTransposon00000646	transposon	0	0	0	#N/A	#N/A	#N/A
	WBTransposon00000647	WBTransposon00000647	transposon	1.33652	2.00553	0.668947	0.812182	#N/A	0.561437
	WBTransposon00000648	WBTransposon00000648	transposon	1.25541	19.0212	5.0085	0.000161104	0.299219	0.0764267
	WBTransposon00000649	WBTransposon00000649	transposon	0.510112	1.69298	0.802736	0.675983	#N/A	0.839362
	WBTransposon00000650	WBTransposon00000650	transposon	0	0.444769	0.133789	#N/A	#N/A	#N/A
	WBTransposon00000651	WBTransposon00000651	transposon	0	0	0	#N/A	#N/A	#N/A
	WBTransposon00000652	WBTransposon00000652	transposon	16.3116	14.3032	13.7748	0.828153	0.8755	0.969451
	WBTransposon00000653	WBTransposon00000653	transposon	0	0.614067	0	#N/A	#N/A	#N/A
	WBTransposon00000654	WBTransposon00000654	transposon	0	25.6059	0.232697	1.31143e-07	0.975949	5.19392e-06
	WBTransposon00000655	WBTransposon00000655	transposon	0	0	0	#N/A	#N/A	#N/A
	WBTransposon00000656	WBTransposon00000656	transposon	0	0	0	#N/A	#N/A	#N/A
	WBTransposon00000657	WBTransposon00000657	transposon	0	0.289582	0.133789	#N/A	#N/A	#N/A
	WBTransposon00000658	WBTransposon00000658	transposon	0	0	0	#N/A	#N/A	#N/A
	WBTransposon00000659	WBTransposon00000659	transposon	0	0	0	#N/A	#N/A	#N/A
	WBTransposon00000660	WBTransposon00000660	transposon	0	0	0	#N/A	#N/A	#N/A
	WBTransposon00000661	WBTransposon00000661	transposon	0.510112	2.26618	1.30301	0.32113	#N/A	0.765013
	WBTransposon00000662	WBTransposon00000662	transposon	0	0	0	#N/A	#N/A	#N/A
	WBTransposon00000663	WBTransposon00000663	transposon	0.602493	0	0.401368	#N/A	#N/A	#N/A
	WBTransposon00000664	WBTransposon00000664	transposon	0.382359	0.614067	0.616625	#N/A	#N/A	#N/A
	WBTransposon00000665	WBTransposon00000665	transposon	0	0	0	#N/A	#N/A	#N/A
	WBTransposon00000666	WBTransposon00000666	transposon	0	0	0	#N/A	#N/A	#N/A
	WBTransposon00000667	WBTransposon00000667	transposon	1.19372	2.59881	0.133789	0.557461	#N/A	0.0807549
	WBTransposon00000668	WBTransposon00000668	transposon	299.159	490.706	541.847	0.305358	0.473343	0.925329
	WBTransposon00000669	WBTransposon00000669	transposon	0	0	0.133789	#N/A	#N/A	#N/A
	WBTransposon00000670	WBTransposon00000670	transposon	0	0	0	#N/A	#N/A	#N/A
	WBTransposon00000671	WBTransposon00000671	transposon	0	0	0	#N/A	#N/A	#N/A
	WBTransposon00000672	WBTransposon00000672	transposon	0	0	0	#N/A	#N/A	#N/A
	WBTransposon00000673	WBTransposon00000673	transposon	0	0	0.267579	#N/A	#N/A	#N/A
	WBTransposon00000675	WBTransposon00000675	transposon	0	0	0.116349	#N/A	#N/A	#N/A
	WBTransposon00000676	WBTransposon00000676	transposon	0.382359	0	0.133789	#N/A	#N/A	#N/A
	WBTransposon00000677	WBTransposon00000677	transposon	0	0	0	#N/A	#N/A	#N/A
	WBTransposon00000678	WBTransposon00000678	transposon	0	0.458881	0	#N/A	#N/A	#N/A
	WBTransposon00000679	WBTransposon00000679	transposon	0	54.6545	0	2.21019e-10	1	2.47331e-08
	WBTransposon00000680	WBTransposon00000680	transposon	0	0	0	#N/A	#N/A	#N/A
	WBTransposon00000681	WBTransposon00000681	transposon	0.32841	0.289582	0.267579	#N/A	#N/A	#N/A
	WBTransposon00000682	WBTransposon00000682	transposon	0	0	0	#N/A	#N/A	#N/A
	WBTransposon00000683	WBTransposon00000683	transposon	0.235187	1.66622	0.482835	#N/A	#N/A	#N/A
	WBTransposon00000684	WBTransposon00000684	transposon	0	23.0308	0.133789	4.37091e-07	0.824042	1.02281e-05
	WBTransposon00000685	WBTransposon00000685	transposon	10.5044	13.1746	5.19461	0.839349	0.704562	0.494711
	WBTransposon00000686	WBTransposon00000686	transposon	0.280467	0	0.133789	#N/A	#N/A	#N/A
	WBTransposon00000687	WBTransposon00000687	transposon	0.301246	0	0	#N/A	#N/A	#N/A
	WBTransposon00000688	WBTransposon00000688	transposon	0	0.458881	0	#N/A	#N/A	#N/A
	WBTransposon00000689	WBTransposon00000689	transposon	0	0	0	#N/A	#N/A	#N/A
	WBTransposon00000690	WBTransposon00000690	transposon	0	0	0.133789	#N/A	#N/A	#N/A
	WBTransposon00000691	WBTransposon00000691	transposon	3.19606	7.89971	1.21581	0.291754	0.531078	0.0568399
	WBTransposon00000692	WBTransposon00000692	transposon	0	0	0	#N/A	#N/A	#N/A
	WBTransposon00000693	WBTransposon00000693	transposon	0.444053	1.11599	0.401368	#N/A	#N/A	#N/A
	WBTransposon00000694	WBTransposon00000694	transposon	0	0	0.133789	#N/A	#N/A	#N/A
	WBTransposon00000696	WBTransposon00000696	transposon	0	0	0	#N/A	#N/A	#N/A
	WBTransposon00000697	WBTransposon00000697	transposon	0	4.21455	1.08202	0.0361936	#N/A	0.404397
	WBTransposon00000698	WBTransposon00000698	transposon	0	0	0.500276	#N/A	#N/A	#N/A
	WBTransposon00000699	WBTransposon00000699	transposon	0	0	0	#N/A	#N/A	#N/A
	WBTransposon00000700	WBTransposon00000700	transposon	0	0.458881	0	#N/A	#N/A	#N/A
	WBTransposon00000701	WBTransposon00000701	transposon	0.764718	0	0.750414	#N/A	#N/A	#N/A
	WBTransposon00000702	WBTransposon00000702	transposon	3.3097	3.48167	1.76841	0.978762	0.820711	0.749596
	WBTransposon00000703	WBTransposon00000703	transposon	0.536433	0.289582	0.133789	#N/A	#N/A	#N/A
	WBTransposon00000704	WBTransposon00000704	transposon	0.918793	3.50175	0.81444	0.384881	#N/A	0.494576
	WBTransposon00000705	WBTransposon00000705	transposon	0	0	0	#N/A	#N/A	#N/A
	WBTransposon00000706	WBTransposon00000706	transposon	0	1.00982	0.232697	#N/A	#N/A	#N/A
	WBTransposon00000707	WBTransposon00000707	transposon	0.382359	0	1.68694	#N/A	#N/A	#N/A
	WBTransposon00000708	WBTransposon00000708	transposon	11.6611	26.952	10.3309	0.294952	0.975927	0.391761
	WBTransposon00000709	WBTransposon00000709	transposon	0	0.27547	0.250138	#N/A	#N/A	#N/A
	WBTransposon00000710	WBTransposon00000710	transposon	0	0	0	#N/A	#N/A	#N/A
	WBTransposon00000711	WBTransposon00000711	transposon	0	0	0	#N/A	#N/A	#N/A
	WBTransposon00000712	WBTransposon00000712	transposon	0	0.748463	1.03543	#N/A	#N/A	#N/A
	WBTransposon00000713	WBTransposon00000713	transposon	0	0	0	#N/A	#N/A	#N/A
	WBTransposon00000714	WBTransposon00000714	transposon	6.82753	38.8168	6.40468	0.000352734	0.96693	0.00214957
	WBTransposon00000715	WBTransposon00000715	transposon	0	0	0.133789	#N/A	#N/A	#N/A
	WBTransposon00000716	WBTransposon00000716	transposon	0.382359	0.27547	0	#N/A	#N/A	#N/A
	WBTransposon00000717	WBTransposon00000717	transposon	0	1.62389	0	#N/A	#N/A	#N/A
	WBTransposon00000718	WBTransposon00000718	transposon	0.208866	4.63185	0.651506	0.0610681	#N/A	0.202528
	WBTransposon00000719	WBTransposon00000719	transposon	0.208866	2.89436	2.21636	0.118103	#N/A	0.886417
	WBTransposon00000720	WBTransposon00000720	transposon	0	0	0	#N/A	#N/A	#N/A
	WBTransposon00000721	WBTransposon00000721	transposon	0	0	0	#N/A	#N/A	#N/A
	WBTransposon00000722	WBTransposon00000722	transposon	4.33321	4.62371	2.41991	0.926896	0.775467	0.649383
	WBTransposon00000723	WBTransposon00000723	transposon	0.999905	0.169298	1.75097	0.54977	#N/A	0.394191
	WBTransposon00000724	WBTransposon00000724	transposon	0	0.289582	0	#N/A	#N/A	#N/A
	WBTransposon00000725	WBTransposon00000725	transposon	0	0.579165	0	#N/A	#N/A	#N/A
	WBTransposon00000726	WBTransposon00000726	transposon	2.20052	10.5928	1.33789	0.136817	0.850147	0.108246
	WBTransposon00000727	WBTransposon00000727	transposon	0.602493	2.59881	0.133789	0.367397	#N/A	0.148241
	WBTransposon00000728	WBTransposon00000728	transposon	1.2472	272.962	7.03278	1.40407e-15	0.1232	2.44414e-08
	WBTransposon00000729	WBTransposon00000729	transposon	0	1.60978	0	#N/A	#N/A	#N/A
	WBTransposon00000730	WBTransposon00000730	transposon	0	0.338597	0	#N/A	#N/A	#N/A
	WBTransposon00000731	WBTransposon00000731	transposon	0	0	0.133789	#N/A	#N/A	#N/A
	WBTransposon00000732	WBTransposon00000732	transposon	0.32841	0.748463	0.616625	#N/A	#N/A	#N/A
	WBTransposon00000733	WBTransposon00000733	transposon	0.470374	0	0.465395	#N/A	#N/A	#N/A
	WBTransposon00000734	WBTransposon00000734	transposon	0.208866	1.02393	1.07032	#N/A	#N/A	#N/A
	WBTransposon00000735	WBTransposon00000735	transposon	0	0	0	#N/A	#N/A	#N/A
	WBTransposon00000736	WBTransposon00000736	transposon	0	0	0.116349	#N/A	#N/A	#N/A
	WBTransposon00000737	WBTransposon00000737	transposon	2689.16	4692.86	2131.45	0.227518	0.827209	0.203571
	WBTransposon00000738	WBTransposon00000738	transposon	1.61745	1.34842	0.116349	0.937824	#N/A	0.288812
	WBTransposon00000739	WBTransposon00000739	transposon	0.591225	1.65282	0.250138	#N/A	#N/A	0.515661
	WBTransposon00000740	WBTransposon00000740	transposon	0	0	0	#N/A	#N/A	#N/A
	WBTransposon00000741	WBTransposon00000741	transposon	1.03528	0.169298	1.09946	#N/A	#N/A	0.517034
	WBTransposon00000742	WBTransposon00000742	transposon	0.67924	0.507895	3.18777	0.888412	#N/A	0.422015
	WBTransposon00000743	WBTransposon00000743	transposon	0	0	0	#N/A	#N/A	#N/A
	WBTransposon00000744	WBTransposon00000744	transposon	0.235187	0.27547	0.383927	#N/A	#N/A	#N/A
	WBTransposon00000745	WBTransposon00000745	transposon	4.40738	3.90418	3.51937	0.923582	0.909913	0.941155
	WBTransposon00000746	WBTransposon00000746	transposon	0	1.13607	0.732973	#N/A	#N/A	#N/A
	WBTransposon00000747	WBTransposon00000747	transposon	72.5034	189.024	33.8678	0.00959058	0.247258	0.000206742
	WBTransposon00000748	WBTransposon00000748	transposon	1875.64	4073.68	1269.98	0.157208	0.743661	0.105316
	WBTransposon00000749	WBTransposon00000749	transposon	11.3629	1.39146	28.4228	0.0134407	0.525001	0.00221638
	WBTransposon00000750	WBTransposon00000750	transposon	2.66653	0	3.10056	0.0615421	1	0.108192
	WBTransposon00000751	WBTransposon00000751	transposon	0	0.826411	0.866763	#N/A	#N/A	#N/A
	WBTransposon00000752	WBTransposon00000752	transposon	0.617546	2.17483	0.767855	0.359064	#N/A	0.561038
	WBTransposon00000753	WBTransposon00000753	transposon	0	4.63853	0.401368	0.0684735	#N/A	0.197161
	WBTransposon00000754	WBTransposon00000754	transposon	1.3102	2.42137	1.86731	0.615292	0.891325	0.875913
	WBTransposon00000755	WBTransposon00000755	transposon	3.53316	0.444769	3.339	0.167005	0.980627	0.299927
	WBTransposon00000756	WBTransposon00000756	transposon	0	2.41469	1.60547	0.405421	#N/A	0.915415
	WBTransposon00000757	WBTransposon00000757	transposon	0.617546	1.02393	0	#N/A	#N/A	#N/A
	WBTransposon00000758	WBTransposon00000758	transposon	1.15482	0.720239	0.401368	0.798553	#N/A	0.833542
	WBTransposon00000759	WBTransposon00000759	transposon	654.144	14.2037	968.927	2.53229e-17	0.743676	4.34543e-13
	B0205.15	WBGene00194999	snRNA	0	0.289582	0.517717	#N/A	#N/A	#N/A
	B0213.21	WBGene00194988	snRNA	0	0.826411	0	#N/A	#N/A	#N/A
	B0213.22	WBGene00194989	snRNA	0.301246	14.4271	0	0.000468019	0.475255	0.000103739
	B0213.23	WBGene00194990	snRNA	0	0	0	#N/A	#N/A	#N/A
	B0213.24	WBGene00194991	snRNA	0	0.27547	0.232697	#N/A	#N/A	#N/A
sls-2.5	B0280.14	WBGene00004837	snRNA	85.1294	123.035	93.7614	0.790513	0.982583	0.909618
sls-2.16	B0280.15	WBGene00004848	snRNA	3.22453	2.59067	4.13026	0.851691	0.909471	0.752545
sls-2.18	B0280.16	WBGene00004850	snRNA	0.927843	1.62389	2.57114	0.765752	#N/A	0.824923
	C05G6.4	WBGene00194995	snRNA	2.64673	5.99438	2.74578	0.420087	1	0.568413
mir-1831	C15F1.10	WBGene00077724	snRNA	0	0	0	#N/A	#N/A	#N/A
sup-39	C15F1.9	WBGene00006344	snRNA	5.06468	3.98288	1.73353	0.857427	0.631607	0.670626
sls-2.2	C17C3.16	WBGene00004834	snRNA	4.3954	2.22313	48.5617	0.667141	0.0980345	0.015982
sls-2.3	C17C3.17	WBGene00004835	snRNA	1.6762	1.2994	17.1783	0.810121	0.025407	0.00420093
	C27H5.11	WBGene00045091	snRNA	33.4417	9.37727	35.3452	0.0518549	0.99326	0.130223
	C28A5.7	WBGene00014266	snRNA	0	0	0	#N/A	#N/A	#N/A
smy-1	C33A12.22	WBGene00045194	snRNA	8.2466	46.7832	10.0581	0.0222824	0.906551	0.146039
	C35D6.6	WBGene00014277	snRNA	0	0	0	#N/A	#N/A	#N/A
	C35D6.7	WBGene00014278	snRNA	0	0	0	#N/A	#N/A	#N/A
	C41G6.17	WBGene00189971	snRNA	0	0	0	#N/A	#N/A	#N/A
	C47F8.9	WBGene00014288	snRNA	0	0	0	#N/A	#N/A	#N/A
	C52E4.8	WBGene00014291	snRNA	0	0.720239	0.517717	#N/A	#N/A	#N/A
	C53B4.9	WBGene00014293	snRNA	0.973584	0.289582	0.465395	#N/A	#N/A	#N/A
	C53D6.12	WBGene00045116	snRNA	1.82253	4.62513	2.51882	0.391782	0.88029	0.713365
	C53D6.16	WBGene00189986	snRNA	0	0	0	#N/A	#N/A	#N/A
smy-5	D1086.15	WBGene00045199	snRNA	0.208866	0.289582	0.267579	#N/A	#N/A	#N/A
smy-4	D1086.16	WBGene00045200	snRNA	1.73015	0.507895	0.133789	0.504775	#N/A	0.609993
	F07C6.5	WBGene00014306	snRNA	3.25959	1.70113	1.45424	0.668037	0.74379	0.945813
	F08G2.10	WBGene00014311	snRNA	0	0	0	#N/A	#N/A	#N/A
	F08G2.11	WBGene00014312	snRNA	0	0	0	#N/A	#N/A	#N/A
	F08G2.9	WBGene00014310	snRNA	0	0	0	#N/A	#N/A	#N/A
	F08H9.10	WBGene00014316	snRNA	29.934	25.4405	13.4898	0.88921	0.693347	0.721439
	F08H9.11	WBGene00014317	snRNA	0.745299	0.458881	0.732973	#N/A	#N/A	#N/A
	F10D2.13	WBGene00045145	snRNA	94.6554	118.444	111.522	0.763782	0.924552	0.967891
	F11A5.14	WBGene00014322	snRNA	8.66205	14.7294	3.53108	0.514578	0.495202	0.125357
	F15H9.5	WBGene00014335	snRNA	0	0	0	#N/A	#N/A	#N/A
	F15H9.6	WBGene00014336	snRNA	0	0	0	#N/A	#N/A	#N/A
	F20D1.21	WBGene00235175	snRNA	0	0	0	#N/A	#N/A	#N/A
sls-2.10	F23B2.14	WBGene00004842	snRNA	3.64195	0.444769	0.965671	0.13977	0.5347	0.752478
sls-2.11	F23B2.15	WBGene00004843	snRNA	1.99381	0.550941	1.01799	0.411709	#N/A	0.801848
	F32B5.9	WBGene00044927	snRNA	72.8996	410.241	798.417	0.000689181	0.000407683	0.458125
	F32D1.12	WBGene00235179	snRNA	0	0	0	#N/A	#N/A	#N/A
	F35B3.10	WBGene00235180	snRNA	0	0	0	#N/A	#N/A	#N/A
	F35C11.9	WBGene00189964	snRNA	0	0	0	#N/A	#N/A	#N/A
	F36A4.23	WBGene00235183	snRNA	0.301246	0.338597	0.133789	#N/A	#N/A	#N/A
sls-2.12	F36H12.19	WBGene00004844	snRNA	1.67314	1.28529	0.616625	0.798755	#N/A	0.734958
	F38E11.10	WBGene00014366	snRNA	0	0.169298	0.401368	#N/A	#N/A	#N/A
	F38E11.11	WBGene00014367	snRNA	0.32841	0	0.133789	#N/A	#N/A	#N/A
	F40G12.13	WBGene00014370	snRNA	0	0	0	#N/A	#N/A	#N/A
	F40G12.14	WBGene00014371	snRNA	6.62808	14.7903	26.1314	0.443258	0.400475	0.728796
	F42C5.12	WBGene00194997	snRNA	3.70017	22.6023	32.4663	0.0115741	0.028115	0.776738
	F54C8.10	WBGene00014394	snRNA	0	0	0	#N/A	#N/A	#N/A
	F54C8.8	WBGene00014392	snRNA	0	0	0	#N/A	#N/A	#N/A
	F54C8.9	WBGene00014393	snRNA	0	0	0	#N/A	#N/A	#N/A
	F54D8.7	WBGene00195000	snRNA	0	3.16983	0	#N/A	#N/A	0.0976991
	F56H6.14	WBGene00014403	snRNA	0	0	0	#N/A	#N/A	#N/A
	F56H6.15	WBGene00014404	snRNA	97.6372	128.199	139.525	0.649188	0.745193	0.943859
	F56H6.16	WBGene00014405	snRNA	0	0	0	#N/A	#N/A	#N/A
sup-6	F58G1.10	WBGene00006315	snRNA	114.402	152.571	88.0126	0.8189	0.929986	0.763711
	H27M09.6	WBGene00194992	snRNA	0	0	0	#N/A	#N/A	#N/A
	H27M09.8	WBGene00219993	snRNA	0	0	0	#N/A	#N/A	#N/A
	K03B8.10	WBGene00014421	snRNA	1.19372	7.44154	20.9131	0.0213313	0.00223101	0.21711
	K09B11.11	WBGene00014430	snRNA	0	0	0	#N/A	#N/A	#N/A
	K09B11.12	WBGene00014431	snRNA	0	0	0	#N/A	#N/A	#N/A
	K09B11.13	WBGene00014432	snRNA	0	0	0	#N/A	#N/A	#N/A
	K09B11.14	WBGene00014433	snRNA	0	0	0	#N/A	#N/A	#N/A
	K09B11.15	WBGene00014434	snRNA	0	0	0	#N/A	#N/A	#N/A
	K09B11.16	WBGene00014435	snRNA	0	0	0	#N/A	#N/A	#N/A
	K09C6.12	WBGene00235188	snRNA	0	0	0	#N/A	#N/A	#N/A
sls-2.9	M01E5.7	WBGene00004841	snRNA	44.7725	30.1724	18.3939	0.430085	0.221078	0.496206
	M163.13	WBGene00045133	snRNA	23.3105	67.5864	44.7111	0.155972	0.657266	0.760992
	R05D7.6	WBGene00014483	snRNA	0	0	0	#N/A	#N/A	#N/A
	R07E5.16	WBGene00014484	snRNA	0	0	0	#N/A	#N/A	#N/A
sls-2.4	R12E2.16	WBGene00004836	snRNA	54.6256	57.0004	264.781	0.945797	0.0814097	0.0617642
sls-2.13	R13H9.7	WBGene00004845	snRNA	0.617546	0	0.133789	#N/A	#N/A	#N/A
	T08B6.62	WBGene00195002	snRNA	0	0	0	#N/A	#N/A	#N/A
	T08G5.11	WBGene00014511	snRNA	0.888105	21.773	2.16404	0.00023237	0.700085	0.00919643
	T10H4.16	WBGene00189972	snRNA	0	0	0	#N/A	#N/A	#N/A
	T10H4.17	WBGene00189973	snRNA	0	0	0	#N/A	#N/A	#N/A
	T11F9.15	WBGene00014517	snRNA	0	0.565053	0.267579	#N/A	#N/A	#N/A
	T11F9.16	WBGene00014518	snRNA	2.715	38.2576	7.44585	4.93095e-05	0.417554	0.0482414
	T14B4.10	WBGene00194987	snRNA	0.382359	1.56076	0.383927	#N/A	#N/A	#N/A
	T20D3.12	WBGene00014522	snRNA	0	0	0	#N/A	#N/A	#N/A
	T20D3.13	WBGene00014523	snRNA	0.918793	0	0.366487	#N/A	#N/A	#N/A
	T27E4.10	WBGene00044923	snRNA	0	0	0.116349	#N/A	#N/A	#N/A
	T27E4.11	WBGene00194993	snRNA	0.617546	3.67919	1.81499	0.170046	#N/A	0.707962
	T27E4.12	WBGene00194994	snRNA	0	0	0	#N/A	#N/A	#N/A
	T27E4.22	WBGene00220104	snRNA	0	0	0	#N/A	#N/A	#N/A
	W04G5.11	WBGene00014542	snRNA	3.8969	8.91024	4.78177	0.279925	0.894015	0.583441
	W05B2.8	WBGene00014543	snRNA	4.59775	0	0	#N/A	#N/A	#N/A
sls-2.6	W06D4.7	WBGene00004838	snRNA	0	0	0	#N/A	#N/A	#N/A
sls-2.7	W06D4.8	WBGene00004839	snRNA	3.44903	5.76121	4.15918	0.586816	0.933302	0.829772
	W07G1.24	WBGene00235206	snRNA	0.208866	0.579165	0.267579	#N/A	#N/A	#N/A
	W07G1.8	WBGene00014549	snRNA	0	0	0	#N/A	#N/A	#N/A
	W07G1.9	WBGene00014550	snRNA	0	0	0	#N/A	#N/A	#N/A
sls-2.14	W09D6.7	WBGene00004846	snRNA	5.25157	5.47906	6.45127	0.988086	0.920728	0.902461
sls-2.15	W09D6.8	WBGene00004847	snRNA	10.6436	6.38124	6.53847	0.653504	0.820828	0.995895
sls-1.1	Y102A5D.13	WBGene00077478	snRNA	0	0	0	#N/A	#N/A	#N/A
sls-1.2	Y102A5D.14	WBGene00077479	snRNA	0	0	0	#N/A	#N/A	#N/A
sls-1.3	Y102A5D.15	WBGene00077480	snRNA	0	0	0	#N/A	#N/A	#N/A
sls-1.4	Y102A5D.16	WBGene00077481	snRNA	0	0	0	#N/A	#N/A	#N/A
sls-1.5	Y102A5D.17	WBGene00077482	snRNA	0	0	0	#N/A	#N/A	#N/A
sls-1.6	Y102A5D.18	WBGene00077483	snRNA	0	0	0	#N/A	#N/A	#N/A
sls-1.7	Y102A5D.19	WBGene00077484	snRNA	0	0	0	#N/A	#N/A	#N/A
sls-1.8	Y102A5D.20	WBGene00077485	snRNA	0	0	0	#N/A	#N/A	#N/A
sls-1.9	Y102A5D.21	WBGene00077486	snRNA	0	0	0	#N/A	#N/A	#N/A
	Y17G9A.85	WBGene00195001	snRNA	0	0	0	#N/A	#N/A	#N/A
	Y17G9A.90	WBGene00235209	snRNA	0	0	0	#N/A	#N/A	#N/A
smy-8	Y45F10B.19	WBGene00045203	snRNA	6.61703	20.2129	36.7476	0.167002	0.149893	0.663946
smy-10	Y45F10B.20	WBGene00045201	snRNA	4.45831	5.25331	7.9755	0.922706	0.778182	0.792735
	Y47H9A.2	WBGene00014577	snRNA	0.301246	0.677194	1.29728	#N/A	#N/A	#N/A
	Y54G9A.8	WBGene00014589	snRNA	6.05034	8.79522	5.53218	0.774562	0.977464	0.790317
	Y57G11C.35	WBGene00014593	snRNA	29.5629	98.0902	47.7706	0.00201159	0.556635	0.202035
smy-11	Y57G11C.55	WBGene00045204	snRNA	8.20176	8.27392	8.6036	0.993316	0.995989	0.986071
	Y69A2AR.36	WBGene00194996	snRNA	1.36721	8.16249	9.47059	0.0515965	0.152211	0.941967
smy-7	Y73B6BL.46	WBGene00045205	snRNA	0.382359	0	0.901644	#N/A	#N/A	#N/A
sls-2.8	Y75B8A.38	WBGene00004840	snRNA	4.98784	6.76364	6.59079	0.783118	0.899614	0.989505
	Y9C9A.111	WBGene00235247	snRNA	0	0	0	#N/A	#N/A	#N/A
sls-2.1	ZK1248.18	WBGene00004833	snRNA	4.90805	1.49693	16.963	0.263037	0.420766	0.0329954
	ZK1251.14	WBGene00189968	snRNA	0	0.507895	0	#N/A	#N/A	#N/A
sls-1.10	ZK218.13	WBGene00014622	snRNA	0	0	0	#N/A	#N/A	#N/A
sls-1.11	ZK218.21	WBGene00077487	snRNA	0	0	0	#N/A	#N/A	#N/A
sls-1.12	ZK218.22	WBGene00077488	snRNA	0	0	0	#N/A	#N/A	#N/A
sls-2.17	ZK354.12	WBGene00004849	snRNA	1.16303	0.444769	0.116349	#N/A	#N/A	#N/A
	ZK897.2	WBGene00014631	snRNA	0	0	0	#N/A	#N/A	#N/A
	ZK897.3	WBGene00014632	snRNA	13.7115	7.45348	7.76575	0.484345	0.716002	0.98882
	ZK897.4	WBGene00014633	snRNA	3.61563	11.5179	12.1117	0.24148	0.466343	0.987082
	B0041.9	WBGene00045087	snoRNA	0	0	0	#N/A	#N/A	#N/A
	B0213.18	WBGene00022895	snoRNA	0	0.169298	0	#N/A	#N/A	#N/A
	B0228.10	WBGene00219780	snoRNA	0	0	0	#N/A	#N/A	#N/A
	B0250.19	WBGene00219782	snoRNA	96.6541	399.314	619.611	0.110188	0.175807	0.8079
	B0334.12	WBGene00007539	snoRNA	8.99626	22.015	6.48018	0.338815	0.900017	0.340518
	B0348.8	WBGene00219784	snoRNA	0	0.289582	0	#N/A	#N/A	#N/A
	B0379.12	WBGene00219787	snoRNA	0	0	0	#N/A	#N/A	#N/A
	B0379.13	WBGene00219788	snoRNA	0	0	0	#N/A	#N/A	#N/A
	B0393.10	WBGene00045374	snoRNA	2.61885	0	0.94823	0.0506753	#N/A	0.364985
	B0412.6	WBGene00023468	snoRNA	18.4517	10.8149	5.36925	0.506018	0.309795	0.567887
	B0412.7	WBGene00044939	snoRNA	8.43719	7.46162	10.6398	0.89744	0.935045	0.829225
	B0524.10	WBGene00219790	snoRNA	0	0	0	#N/A	#N/A	#N/A
	C01B10.48	WBGene00219791	snoRNA	0	0	0	#N/A	#N/A	#N/A
	C02C6.13	WBGene00219794	snoRNA	0	0	0	#N/A	#N/A	#N/A
	C02F5.15	WBGene00219795	snoRNA	0	0	0.133789	#N/A	#N/A	#N/A
	C03B8.5	WBGene00044946	snoRNA	1.51907	2.84605	7.66707	0.638988	0.316008	0.452392
	C04A2.16	WBGene00219797	snoRNA	0	0	0	#N/A	#N/A	#N/A
	C04F12.17	WBGene00219798	snoRNA	0	0	0	#N/A	#N/A	#N/A
	C04G6.12	WBGene00045083	snoRNA	199.523	360.654	446.977	0.438254	0.541939	0.88741
	C05H8.3	WBGene00045089	snoRNA	43.6628	85.9813	59.8824	0.541433	0.894445	0.851283
	C06A1.8	WBGene00045148	snoRNA	16.8426	34.8331	40.9657	0.380797	0.53133	0.925105
	C06A1.9	WBGene00045152	snoRNA	18.7748	39.1396	61.9603	0.289181	0.256997	0.687529
	C06E7.95	WBGene00219804	snoRNA	1.69126	0.826411	1.78585	0.592631	#N/A	0.6599
	C07A9.14	WBGene00045124	snoRNA	24.8229	31.0254	27.7717	0.862641	0.978477	0.962895
	C07H6.10	WBGene00044945	snoRNA	1725.36	879.066	1203.89	0.262528	0.774373	0.770466
	C08D8.3	WBGene00044957	snoRNA	218.176	467.027	1186.76	0.289152	0.0898697	0.370941
	C09H10.19	WBGene00219808	snoRNA	0	0	0	#N/A	#N/A	#N/A
	C10C6.8	WBGene00045154	snoRNA	198.999	213.084	105.041	0.965941	0.774716	0.691941
	C14C10.8	WBGene00045126	snoRNA	0	0	0	#N/A	#N/A	#N/A
	C14E2.12	WBGene00219816	snoRNA	8.48903	1.00982	2.73981	0.0211785	0.429763	0.476847
	C15F1.15	WBGene00219818	snoRNA	0	0	0	#N/A	#N/A	#N/A
	C16A3.11	WBGene00023469	snoRNA	123.915	111.906	175.16	0.931708	0.878713	0.79542
	C16D2.4	WBGene00219819	snoRNA	0	0	0.133789	#N/A	#N/A	#N/A
	C16D9.10	WBGene00022932	snoRNA	37.5996	26.8503	12.03	0.777114	0.556891	0.656332
	C16D9.11	WBGene00045055	snoRNA	106.795	316.809	154.57	0.210688	0.847762	0.610305
	C17D12.18	WBGene00219821	snoRNA	0	0	0	#N/A	#N/A	#N/A
	C17D12.8	WBGene00045375	snoRNA	4.17839	13.2592	253.441	0.0710753	3.07589e-11	1.24925e-06
	C17H12.36	WBGene00219822	snoRNA	0.999905	0	0.599184	#N/A	#N/A	#N/A
	C18A3.12	WBGene00044704	snoRNA	42.0121	51.8612	70.4829	0.830385	0.767334	0.84811
	C18A3.24	WBGene00219823	snoRNA	0	0	0	#N/A	#N/A	#N/A
	C18D1.21	WBGene00219825	snoRNA	0	0	0	#N/A	#N/A	#N/A
	C23G10.12	WBGene00219827	snoRNA	0	0	0	#N/A	#N/A	#N/A
	C24A1.8	WBGene00219828	snoRNA	0	0	0	#N/A	#N/A	#N/A
	C24G7.6	WBGene00219830	snoRNA	0	0	0.698092	#N/A	#N/A	#N/A
	C25F6.30	WBGene00219831	snoRNA	0	0	0	#N/A	#N/A	#N/A
	C26B2.14	WBGene00219832	snoRNA	0	0	0	#N/A	#N/A	#N/A
	C26C6.13	WBGene00219834	snoRNA	0.683606	0.889538	1.18666	#N/A	#N/A	0.934371
	C26G2.11	WBGene00219836	snoRNA	0	0	0	#N/A	#N/A	#N/A
	C27H5.10	WBGene00045090	snoRNA	0	0	0	#N/A	#N/A	#N/A
	C27H5.9	WBGene00044938	snoRNA	310.451	571.832	589.152	0.47859	0.692356	0.992214
	C27H6.5	WBGene00044974	snoRNA	165.866	651.737	762.386	0.0653011	0.200265	0.934371
	C28D4.17	WBGene00219837	snoRNA	0	0	0	#N/A	#N/A	#N/A
	C29F5.11	WBGene00219839	snoRNA	0.683606	0	0.366487	#N/A	#N/A	#N/A
	C30C11.15	WBGene00219842	snoRNA	0	0	0	#N/A	#N/A	#N/A
	C32F10.9	WBGene00219845	snoRNA	0	0	0	#N/A	#N/A	#N/A
smy-2	C33A12.21	WBGene00045109	snoRNA	0	0	0	#N/A	#N/A	#N/A
	C33E10.11	WBGene00219846	snoRNA	0	0	0	#N/A	#N/A	#N/A
	C34E11.20	WBGene00219847	snoRNA	0	0	0.250138	#N/A	#N/A	#N/A
	C36E8.11	WBGene00219850	snoRNA	0.77162	0	0	#N/A	#N/A	#N/A
	C41C4.11	WBGene00045160	snoRNA	231.995	382.053	278.915	0.371112	0.887386	0.738817
	C41C4.16	WBGene00219852	snoRNA	0	0	0	#N/A	#N/A	#N/A
	C41C4.17	WBGene00219853	snoRNA	0	0	0	#N/A	#N/A	#N/A
	C46C2.8	WBGene00045121	snoRNA	2404.47	1693.47	2053.13	0.695243	0.948745	0.905293
	C50C3.13	WBGene00077516	snoRNA	4.1198	6.39753	14.1479	0.699634	0.433483	0.564234
	C50C3.14	WBGene00077517	snoRNA	2.61604	1.92758	4.85727	0.747063	0.773951	0.485086
	C51F7.3	WBGene00014290	snoRNA	1618.7	7152.89	8337.36	0.00334427	0.0285556	0.903396
	C51F7.4	WBGene00219860	snoRNA	0	0.458881	1.08202	#N/A	#N/A	#N/A
	C52G5.13	WBGene00219862	snoRNA	0	0	0	#N/A	#N/A	#N/A
	C53B7.8	WBGene00045176	snoRNA	744.247	189.48	201.966	0.0271903	0.200265	0.965744
	C54G4.16	WBGene00219863	snoRNA	0	0	0	#N/A	#N/A	#N/A
	C55F2.3	WBGene00022968	snoRNA	0	0	0	#N/A	#N/A	#N/A
	C56G2.20	WBGene00219864	snoRNA	0	0	0	#N/A	#N/A	#N/A
	D1007.20	WBGene00045094	snoRNA	14.8201	13.5777	18.8882	0.942091	0.918908	0.846999
	D1046.6	WBGene00045136	snoRNA	63.1843	44.5064	33.1226	0.750333	0.743152	0.878953
	D1054.17	WBGene00023430	snoRNA	17.1714	38.8775	106.824	0.254855	0.0548424	0.301544
smy-3	D1086.14	WBGene00045159	snoRNA	20.7144	87.9198	46.7538	0.0247072	0.50477	0.55729
	D2021.6	WBGene00219868	snoRNA	0	0	0	#N/A	#N/A	#N/A
	D2023.18	WBGene00219869	snoRNA	0	0	0	#N/A	#N/A	#N/A
	D2096.14	WBGene00044954	snoRNA	12.864	19.4228	31.8442	0.704681	0.606286	0.765651
	E01A2.11	WBGene00219871	snoRNA	13.0052	15.6664	26.8644	0.870709	0.671388	0.708874
	E01A2.9	WBGene00077515	snoRNA	5.25618	7.84994	13.0366	0.767551	0.672598	0.792391
	EEED8.19	WBGene00219873	snoRNA	0	0	0	#N/A	#N/A	#N/A
	F01D5.12	WBGene00045139	snoRNA	1200.26	3777.7	5835.43	0.157208	0.213368	0.782024
	F07A11.15	WBGene00219879	snoRNA	0	0	0	#N/A	#N/A	#N/A
	F09G2.14	WBGene00219888	snoRNA	2.60568	1.57487	0.250138	0.601886	0.158749	0.247254
	F11A10.9	WBGene00045153	snoRNA	442.966	478.527	280.909	0.944146	0.803865	0.709367
	F12F6.11	WBGene00077461	snoRNA	647.228	1588.5	1981.01	0.123245	0.227645	0.853598
	F16A11.12	WBGene00219894	snoRNA	0	0	0	#N/A	#N/A	#N/A
	F17C11.14	WBGene00045151	snoRNA	52.7019	27.2135	33.826	0.603521	0.861292	0.929323
	F17C11.15	WBGene00045367	snoRNA	80.3135	25.7455	23.3273	0.129411	0.316008	0.961709
	F17C11.24	WBGene00219899	snoRNA	0	0	0.267579	#N/A	#N/A	#N/A
	F17C11.25	WBGene00219900	snoRNA	0	0	0	#N/A	#N/A	#N/A
	F18A1.11	WBGene00219901	snoRNA	0	0	0	#N/A	#N/A	#N/A
	F18C5.15	WBGene00219902	snoRNA	0	0	0	#N/A	#N/A	#N/A
	F19G12.14	WBGene00219906	snoRNA	0	0	0	#N/A	#N/A	#N/A
	F19H8.6	WBGene00045377	snoRNA	199.423	329.456	410.187	0.554093	0.633596	0.894851
	F19H8.7	WBGene00219907	snoRNA	0	0	0	#N/A	#N/A	#N/A
	F20D12.10	WBGene00219909	snoRNA	0	0	0	#N/A	#N/A	#N/A
	F21F12.3	WBGene00219911	snoRNA	0	0	0.133789	#N/A	#N/A	#N/A
	F22D6.16	WBGene00044964	snoRNA	9.95296	71.944	140.763	0.0149321	0.0195305	0.658007
	F25G6.21	WBGene00219914	snoRNA	0	0	0	#N/A	#N/A	#N/A
	F25H2.14	WBGene00045138	snoRNA	68.263	81.4097	73.6182	0.81193	0.976859	0.940908
	F25H2.15	WBGene00045162	snoRNA	58.9968	193.32	47.6366	0.32847	0.971044	0.414092
	F25H5.9	WBGene00045376	snoRNA	73.2033	86.1986	35.6995	0.912563	0.757959	0.624062
	F26A10.28	WBGene00219915	snoRNA	0	0	0	#N/A	#N/A	#N/A
	F26D10.24	WBGene00219917	snoRNA	299.946	1394.16	2584.21	0.0277322	0.0300564	0.631728
	F28C6.11	WBGene00045130	snoRNA	60.0957	21.1057	10.2382	0.228768	0.172963	0.620712
	F28D1.13	WBGene00044962	snoRNA	25.956	35.9573	60.2326	0.752517	0.617406	0.740875
	F28D9.6	WBGene00219923	snoRNA	0	0.169298	0	#N/A	#N/A	#N/A
	F29G9.19	WBGene00219925	snoRNA	0	0	0	#N/A	#N/A	#N/A
	F30A10.16	WBGene00219926	snoRNA	0	3.67176	0.232697	0.115587	#N/A	0.178661
	F30H5.4	WBGene00023020	snoRNA	356.441	1710.33	608.664	0.0349746	0.739719	0.369366
	F32B4.12	WBGene00219929	snoRNA	0	0.458881	0.133789	#N/A	#N/A	#N/A
	F32B5.17	WBGene00219930	snoRNA	0	0	0	#N/A	#N/A	#N/A
	F32E10.10	WBGene00044947	snoRNA	52.4201	117.735	77.1731	0.380896	0.84728	0.793721
	F33E11.7	WBGene00219932	snoRNA	0	0	0	#N/A	#N/A	#N/A
	F35H10.12	WBGene00023027	snoRNA	0	0	0.668947	#N/A	#N/A	#N/A
	F37A8.7	WBGene00219936	snoRNA	0	0	0	#N/A	#N/A	#N/A
	F37F2.4	WBGene00219937	snoRNA	0.301246	0.289582	0.133789	#N/A	#N/A	#N/A
	F38E11.14	WBGene00044970	snoRNA	38.8233	95.3907	87.9928	0.191387	0.502422	0.958201
	F39B2.14	WBGene00219940	snoRNA	0	0	0	#N/A	#N/A	#N/A
	F41E6.18	WBGene00219944	snoRNA	0	0	0	#N/A	#N/A	#N/A
	F42A8.4	WBGene00219945	snoRNA	0	0	0	#N/A	#N/A	#N/A
	F42H10.17	WBGene00219946	snoRNA	0	0	0	#N/A	#N/A	#N/A
	F43A11.8	WBGene00045167	snoRNA	3.8183	4.18562	1.61718	0.970593	0.606286	0.481629
	F46F11.12	WBGene00045082	snoRNA	122.48	253.217	598.79	0.226885	0.0504517	0.315135
	F47E1.19	WBGene00219954	snoRNA	0	0	0	#N/A	#N/A	#N/A
	F47G4.9	WBGene00044975	snoRNA	322.657	1200.56	1365.48	0.0268475	0.116542	0.933412
	F48A11.7	WBGene00045088	snoRNA	9.14395	23.5683	49.1682	0.149819	0.0536323	0.423272
	F48A9.6	WBGene00219955	snoRNA	0	0	0.116349	#N/A	#N/A	#N/A
	F48F5.7	WBGene00219957	snoRNA	0	0.579165	0.133789	#N/A	#N/A	#N/A
	F52G3.6	WBGene00219964	snoRNA	1.57608	1.27118	5.8055	0.922108	0.495202	0.321514
	F53G12.12	WBGene00023461	snoRNA	38.6889	7.00203	13.7927	0.063784	0.537551	0.6763
	F54C9.12	WBGene00045125	snoRNA	27.9555	11.4029	32.8328	0.175074	0.925974	0.223224
	F54E4.17	WBGene00219967	snoRNA	0	0	0	#N/A	#N/A	#N/A
	F54E7.10	WBGene00044941	snoRNA	41.814	34.1998	44.3398	0.866022	1	0.896919
	F54E7.11	WBGene00044942	snoRNA	67.4479	75.9463	88.4591	0.901718	0.88015	0.925006
	F54F11.6	WBGene00219969	snoRNA	1.87296	2.42137	1.3496	0.827066	0.866814	0.664594
	F54G2.4	WBGene00219971	snoRNA	0	0	0.267579	#N/A	#N/A	#N/A
	F55A11.10	WBGene00014397	snoRNA	651.54	1116.01	1514.71	0.288228	0.294018	0.731384
	F55A3.8	WBGene00219972	snoRNA	0	1.53183	0.517717	#N/A	#N/A	#N/A
	F55F1.11	WBGene00219974	snoRNA	0	0	0	#N/A	#N/A	#N/A
	F55H12.9	WBGene00219976	snoRNA	0	0	0	#N/A	#N/A	#N/A
	F56A11.14	WBGene00219978	snoRNA	0	0	0	#N/A	#N/A	#N/A
	F56A12.6	WBGene00045137	snoRNA	0	0.338597	0.383927	#N/A	#N/A	#N/A
	F56C9.12	WBGene00023071	snoRNA	16.3062	6.84756	23.1063	0.321521	0.862908	0.292532
	F58D5.11	WBGene00219983	snoRNA	0	0	0.465395	#N/A	#N/A	#N/A
	F58D5.12	WBGene00219984	snoRNA	0.617546	0	0.267579	#N/A	#N/A	#N/A
	F59A2.7	WBGene00219986	snoRNA	0	0	0	#N/A	#N/A	#N/A
	F59C6.15	WBGene00045164	snoRNA	16.4233	46.6578	20.7206	0.273778	0.925974	0.577952
	F59G1.14	WBGene00219988	snoRNA	0	0	0	#N/A	#N/A	#N/A
	H04D03.5	WBGene00045378	snoRNA	8.97002	8.28282	5.91037	0.943159	0.888457	0.902132
	H06I04.8	WBGene00044940	snoRNA	4138.03	10658	4822.72	0.021382	0.884512	0.186592
	H06I04.9	WBGene00045092	snoRNA	0.444053	0	0	#N/A	#N/A	#N/A
	H09I01.2	WBGene00023083	snoRNA	698.579	1777.2	1448.32	0.0312091	0.343467	0.816524
	JC8.15	WBGene00077462	snoRNA	1.83537	2.38646	1.28557	0.864321	0.880047	0.718894
	K02A11.12	WBGene00219998	snoRNA	0	0	0.465395	#N/A	#N/A	#N/A
	K02B9.10	WBGene00219999	snoRNA	0	0	0	#N/A	#N/A	#N/A
	K02C4.7	WBGene00045115	snoRNA	137.576	91.6556	56.0491	0.466501	0.287566	0.56395
	K02C4.8	WBGene00045157	snoRNA	200.544	95.7327	58.684	0.170764	0.116353	0.582319
	K02F3.15	WBGene00220001	snoRNA	0.208866	0	0.133789	#N/A	#N/A	#N/A
	K02F6.11	WBGene00220002	snoRNA	3.573	5.6261	0.715533	0.741951	0.437153	0.171442
	K04D7.17	WBGene00220005	snoRNA	0.301246	0	0.133789	#N/A	#N/A	#N/A
	K07C10.2	WBGene00014425	snoRNA	84.1078	60.0519	26.2987	0.589474	0.17623	0.309443
	K07C11.11	WBGene00044955	snoRNA	3.55647	1.24225	1.64632	0.405114	0.721152	0.908338
	K07C11.12	WBGene00044956	snoRNA	1.60708	1.44048	2.62943	0.907451	0.888862	0.773966
	K07C5.10	WBGene00023428	snoRNA	8.66391	19.5438	34.1422	0.406925	0.374465	0.728
	K07C5.11	WBGene00044963	snoRNA	7.60641	9.08627	6.78884	0.912419	0.974702	0.889165
	K07C5.12	WBGene00045134	snoRNA	7.55155	5.23631	4.54907	0.773723	0.829549	0.954529
	K07C5.18	WBGene00220008	snoRNA	11.7982	3.70069	2.39674	0.266496	0.347437	0.846325
	K07E1.2	WBGene00220009	snoRNA	0	0	0	#N/A	#N/A	#N/A
	K08E3.11	WBGene00045172	snoRNA	17.3036	46.2745	33.2342	0.210462	0.668653	0.821099
	K08F11.8	WBGene00220012	snoRNA	0	0	0	#N/A	#N/A	#N/A
	K09E9.5	WBGene00045171	snoRNA	9.85698	11.1408	13.2869	0.930189	0.912613	0.937327
	K09H9.11	WBGene00220015	snoRNA	0	0	0	#N/A	#N/A	#N/A
	K10D2.10	WBGene00220017	snoRNA	0	0	0	#N/A	#N/A	#N/A
	K10D3.10	WBGene00220019	snoRNA	0	0.27547	1.36704	#N/A	#N/A	#N/A
	K10G6.10	WBGene00220021	snoRNA	0	0.169298	0	#N/A	#N/A	#N/A
	K10G6.11	WBGene00220022	snoRNA	0	0	0	#N/A	#N/A	#N/A
	K11C4.6	WBGene00045084	snoRNA	533.855	2626.63	3023.55	0.0173387	0.091352	0.938253
	K11D9.10	WBGene00220024	snoRNA	0	1.00982	0.482835	#N/A	#N/A	#N/A
	K11H12.12	WBGene00044948	snoRNA	67.9506	79.7481	116.33	0.906164	0.834088	0.866498
	K11H12.13	WBGene00045051	snoRNA	13.6912	12.9481	35.1488	0.969854	0.660853	0.55353
	K12D12.6	WBGene00045110	snoRNA	22.8061	12.4134	54.9501	0.265408	0.26191	0.0136524
	K12D12.7	WBGene00045111	snoRNA	2.08866	0.169298	0	0.433241	#N/A	0.845384
	K12D12.8	WBGene00045112	snoRNA	2.04645	1.34842	8.02209	0.77147	0.321174	0.110219
	M01D1.11	WBGene00220026	snoRNA	0	0	0.116349	#N/A	#N/A	#N/A
	M03D4.78	WBGene00220029	snoRNA	0.903739	2.51343	0.919085	0.530129	#N/A	0.651704
	M106.6	WBGene00014447	snoRNA	58.5268	133.203	182.224	0.248508	0.322502	0.820911
	M163.14	WBGene00045158	snoRNA	70.6511	45.4714	84.5304	0.483421	0.902788	0.480491
	M7.15	WBGene00220032	snoRNA	0.617546	0.338597	0	#N/A	#N/A	#N/A
	R07G3.16	WBGene00220037	snoRNA	0	0	0	#N/A	#N/A	#N/A
	R08C7.19	WBGene00220038	snoRNA	0	0	0	#N/A	#N/A	#N/A
	R10A10.3	WBGene00220039	snoRNA	0	0.579165	0	#N/A	#N/A	#N/A
	R11A5.8	WBGene00220041	snoRNA	0	0	0	#N/A	#N/A	#N/A
	R12E2.17	WBGene00044929	snoRNA	19.276	30.8176	90.9415	0.297091	0.00282168	0.0387778
	R144.18	WBGene00220050	snoRNA	0	0	0	#N/A	#N/A	#N/A
	R151.11	WBGene00023466	snoRNA	47.2423	21.0627	11.082	0.375399	0.306265	0.672311
	R151.12	WBGene00044943	snoRNA	230.598	40.2038	28.9518	0.0427372	0.115112	0.870218
	R151.13	WBGene00044944	snoRNA	53.3408	10.9612	5.91037	0.156012	0.20614	0.785398
	R166.10	WBGene00220052	snoRNA	0	0	0	#N/A	#N/A	#N/A
	R166.7	WBGene00045074	snoRNA	295.122	392.374	283.856	0.680811	0.995064	0.764706
	T01C2.6	WBGene00220056	snoRNA	0	0	0	#N/A	#N/A	#N/A
	T02E1.9	WBGene00045156	snoRNA	123.139	177.442	276.637	0.616314	0.487302	0.696579
	T03F7.8	WBGene00045071	snoRNA	151.765	239.55	273.833	0.555878	0.675686	0.93446
	T04A8.17	WBGene00045118	snoRNA	130.468	348.433	315.425	0.349525	0.656473	0.964999
	T05A6.20	WBGene00220058	snoRNA	0	0	0	#N/A	#N/A	#N/A
	T06C12.16	WBGene00045140	snoRNA	716.531	1504.75	1258.12	0.123602	0.527506	0.850839
	T06D8.11	WBGene00014506	snoRNA	434.864	2097.23	2922.2	0.0232218	0.0634678	0.827425
	T06E4.20	WBGene00220059	snoRNA	0	0	0	#N/A	#N/A	#N/A
	T07D4.7	WBGene00220061	snoRNA	0	0	0	#N/A	#N/A	#N/A
	T08B2.13	WBGene00044935	snoRNA	39.3583	49.9966	18.714	0.8857	0.78165	0.629466
	T08B6.64	WBGene00206375	snoRNA	383.1	520.05	3050.49	0.560302	0.000198161	0.00183526
	T08D2.11	WBGene00220062	snoRNA	0	0	0	#N/A	#N/A	#N/A
	T08H4.9	WBGene00220063	snoRNA	0	0	0	#N/A	#N/A	#N/A
	T09B4.22	WBGene00220065	snoRNA	0	0	0	#N/A	#N/A	#N/A
	T09B9.10	WBGene00220066	snoRNA	2.14952	0	0.599184	0.118711	#N/A	0.588371
	T09H2.2	WBGene00235198	snoRNA	0	0	0	#N/A	#N/A	#N/A
	T10B9.11	WBGene00045147	snoRNA	422.834	419.291	361.834	0.987948	0.891071	0.874697
	T13E5.1	WBGene00220069	snoRNA	0	0.289582	0.116349	#N/A	#N/A	#N/A
	T15H9.8	WBGene00220071	snoRNA	0	0.169298	0	#N/A	#N/A	#N/A
	T19B4.8	WBGene00044930	snoRNA	1211.25	957.129	708.677	0.71746	0.624948	0.772118
	T19C4.12	WBGene00045170	snoRNA	0	0.27547	0	#N/A	#N/A	#N/A
	T19E7.29	WBGene00220073	snoRNA	0	0	0	#N/A	#N/A	#N/A
	T21B4.20	WBGene00220075	snoRNA	0.235187	0	0.133789	#N/A	#N/A	#N/A
	T21F2.3	WBGene00220078	snoRNA	1.33652	2.00553	0.802736	0.813604	#N/A	0.64261
	T21H8.11	WBGene00220080	snoRNA	0	0	0.133789	#N/A	#N/A	#N/A
	T23B12.13	WBGene00220083	snoRNA	38.7951	268.606	256.878	0.00327197	0.0598871	0.975109
	T23D8.11	WBGene00220085	snoRNA	0	0	0	#N/A	#N/A	#N/A
	T23D8.13	WBGene00220087	snoRNA	0.235187	0.27547	0.133789	#N/A	#N/A	#N/A
	T23G11.12	WBGene00220089	snoRNA	0	0	0	#N/A	#N/A	#N/A
	T23G5.7	WBGene00045368	snoRNA	20.9572	3.30276	15.3865	0.0094001	0.834194	0.11656
	T24H10.12	WBGene00220092	snoRNA	0	0	0	#N/A	#N/A	#N/A
	T24H7.6	WBGene00044936	snoRNA	410.371	572.156	673.18	0.560974	0.624434	0.877594
	T25C12.11	WBGene00220093	snoRNA	0	0	0.267579	#N/A	#N/A	#N/A
	T25C12.12	WBGene00220094	snoRNA	0	0	0	#N/A	#N/A	#N/A
	T25D10.11	WBGene00220096	snoRNA	0	0	0	#N/A	#N/A	#N/A
	T25D3.8	WBGene00220095	snoRNA	0	0	0	#N/A	#N/A	#N/A
	T26A8.6	WBGene00195245	snoRNA	262.384	588.935	1661.75	0.229485	0.041014	0.275852
	T26H10.10	WBGene00220099	snoRNA	0	0	0	#N/A	#N/A	#N/A
	T27A3.9	WBGene00044934	snoRNA	269.802	378.624	418.308	0.567289	0.685273	0.935229
	T27A8.8	WBGene00220101	snoRNA	0	0	0	#N/A	#N/A	#N/A
	T27A8.9	WBGene00235200	snoRNA	0	0	0	#N/A	#N/A	#N/A
	T27C4.7	WBGene00220102	snoRNA	0	0	0	#N/A	#N/A	#N/A
	T28B8.11	WBGene00220106	snoRNA	0	0	0	#N/A	#N/A	#N/A
	W01A11.21	WBGene00220107	snoRNA	0	0	0	#N/A	#N/A	#N/A
	W01C9.6	WBGene00045114	snoRNA	31.529	20.1766	11.0878	0.723792	0.633596	0.779214
	W01H2.11	WBGene00220111	snoRNA	0	0	0	#N/A	#N/A	#N/A
	W02B9.3	WBGene00220112	snoRNA	0	0.27547	0	#N/A	#N/A	#N/A
	W03B1.17	WBGene00220117	snoRNA	19.9254	19.5164	6.75373	0.98092	0.296909	0.217145
	W03C9.9	WBGene00045127	snoRNA	128.11	199.827	193.635	0.632916	0.823613	0.987483
	W04D2.7	WBGene00014541	snoRNA	168.039	153.664	117.253	0.88921	0.74379	0.77997
	W05B2.9	WBGene00045149	snoRNA	10.5955	17.193	54.2347	0.489251	0.0600326	0.166755
	W05G11.7	WBGene00220120	snoRNA	0.470374	0.444769	0.500276	#N/A	#N/A	#N/A
	W06A7.12	WBGene00220121	snoRNA	0	0.444769	0.383927	#N/A	#N/A	#N/A
	W06D12.9	WBGene00220122	snoRNA	0	0.169298	0	#N/A	#N/A	#N/A
	W06H8.17	WBGene00220124	snoRNA	0	0	0	#N/A	#N/A	#N/A
	W07G1.23	WBGene00220125	snoRNA	0.208866	0	0	#N/A	#N/A	#N/A
	W08G11.6	WBGene00023429	snoRNA	108.68	120.578	47.3408	0.936108	0.647656	0.511037
	W10C8.17	WBGene00220126	snoRNA	0	0.27547	0	#N/A	#N/A	#N/A
	Y102A11A.16	WBGene00220219	snoRNA	0	0	0	#N/A	#N/A	#N/A
	Y102A11A.17	WBGene00220220	snoRNA	0	0	0	#N/A	#N/A	#N/A
	Y105C5A.1283	WBGene00220222	snoRNA	0	0.289582	0	#N/A	#N/A	#N/A
	Y105C5B.1419	WBGene00220224	snoRNA	0	1.94837	0	#N/A	#N/A	#N/A
	Y110A2AL.20	WBGene00220227	snoRNA	0	0	0	#N/A	#N/A	#N/A
	Y111B2A.35	WBGene00220229	snoRNA	0	0	0	#N/A	#N/A	#N/A
	Y111B2A.36	WBGene00220230	snoRNA	0	0	0	#N/A	#N/A	#N/A
	Y116A8C.50	WBGene00045155	snoRNA	63.0215	100.942	101.574	0.547998	0.749137	1
	Y119C1B.13	WBGene00220231	snoRNA	0	0	0	#N/A	#N/A	#N/A
	Y11D7A.22	WBGene00220132	snoRNA	0	0	0	#N/A	#N/A	#N/A
	Y17G7B.25	WBGene00220134	snoRNA	0.208866	0.289582	0	#N/A	#N/A	#N/A
	Y23H5B.10	WBGene00045093	snoRNA	64.3119	42.5325	45.6949	0.750068	0.896882	0.97876
	Y24D9A.10	WBGene00045085	snoRNA	0.301246	1.44048	0.901644	#N/A	#N/A	#N/A
	Y24D9A.9	WBGene00044952	snoRNA	31.7125	16.435	22.5361	0.588496	0.891745	0.886388
	Y32G9A.15	WBGene00220139	snoRNA	0	0	0	#N/A	#N/A	#N/A
	Y37E3.20	WBGene00044925	snoRNA	269.043	686.104	588.367	0.22435	0.583446	0.924557
	Y37E3.21	WBGene00044931	snoRNA	25.5435	28.735	15.3055	0.939307	0.838902	0.745552
	Y37E3.22	WBGene00044932	snoRNA	126.278	80.9541	39.4819	0.606268	0.385464	0.577952
	Y38E10A.32	WBGene00220143	snoRNA	0	0.289582	0.267579	#N/A	#N/A	#N/A
	Y38F2AR.14	WBGene00023467	snoRNA	550.516	600.573	869.386	0.880349	0.610093	0.635461
	Y39A1A.30	WBGene00220144	snoRNA	0.208866	0	0	#N/A	#N/A	#N/A
	Y39A3CR.11	WBGene00220145	snoRNA	0	0	0.116349	#N/A	#N/A	#N/A
	Y39G10AR.24	WBGene00044926	snoRNA	1964.09	5840.32	2324.94	8.78407e-07	0.764493	0.00316405
	Y40B1A.6	WBGene00220147	snoRNA	0.208866	0	0.401368	#N/A	#N/A	#N/A
	Y41D4B.36	WBGene00220155	snoRNA	0	0	0.133789	#N/A	#N/A	#N/A
	Y41E3.464	WBGene00220157	snoRNA	0.71077	0	0.133789	#N/A	#N/A	#N/A
	Y43B11AR.7	WBGene00045086	snoRNA	0.652918	0.169298	0.133789	#N/A	#N/A	#N/A
	Y43F4B.11	WBGene00045072	snoRNA	8.19264	10.3158	43.8565	0.796479	0.104106	0.118086
	Y43F4B.12	WBGene00045113	snoRNA	3.06914	0.966776	0.901644	0.430672	0.605553	0.976309
	Y43F8C.22	WBGene00045120	snoRNA	38.5055	33.6296	46.7072	0.90109	0.95085	0.84967
	Y44A6C.3	WBGene00220159	snoRNA	0	0	0.116349	#N/A	#N/A	#N/A
	Y46E12BL.11	WBGene00220161	snoRNA	0	0	0	#N/A	#N/A	#N/A
	Y46G5A.40	WBGene00045373	snoRNA	2.09087	1.27118	6.40491	0.729164	0.668653	0.357235
	Y47D3B.25	WBGene00220164	snoRNA	0	0	0.133789	#N/A	#N/A	#N/A
	Y47G6A.38	WBGene00220167	snoRNA	0	0	0	#N/A	#N/A	#N/A
	Y48A6C.10	WBGene00220168	snoRNA	5.25806	5.63424	2.31527	0.942138	0.612238	0.465719
	Y49E10.36	WBGene00220172	snoRNA	0.208866	0	0.500276	#N/A	#N/A	#N/A
	Y51A2D.40	WBGene00220174	snoRNA	0	0	0	#N/A	#N/A	#N/A
	Y51H4A.940	WBGene00220176	snoRNA	0	0	0	#N/A	#N/A	#N/A
	Y53F4B.47	WBGene00045141	snoRNA	151.628	412.341	371.993	0.314516	0.62918	0.961274
	Y53F4B.48	WBGene00045142	snoRNA	174.641	124.866	111.152	0.70548	0.785139	0.950271
	Y54G2A.74	WBGene00220180	snoRNA	0	0	0	#N/A	#N/A	#N/A
	Y55F3AM.23	WBGene00220181	snoRNA	0	0	0	#N/A	#N/A	#N/A
	Y55F3BL.5	WBGene00220182	snoRNA	0	0	0	#N/A	#N/A	#N/A
	Y55F3BR.9	WBGene00023183	snoRNA	80.4854	128.523	165.992	0.697544	0.741625	0.910996
	Y57G11C.1145	WBGene00220185	snoRNA	4.31897	9.46644	9.59819	0.350817	0.587112	1
	Y59E1B.14	WBGene00235235	snoRNA	19.5892	49.5075	14.6423	0.242596	0.877052	0.244796
	Y62F5A.11	WBGene00077452	snoRNA	9.03856	17.8465	33.2461	0.377313	0.258698	0.602112
	Y65B4A.10	WBGene00220188	snoRNA	0	0	0.116349	#N/A	#N/A	#N/A
	Y65B4A.11	WBGene00220189	snoRNA	0	0.868747	0.133789	#N/A	#N/A	#N/A
	Y65B4BR.12	WBGene00220191	snoRNA	0	0	0	#N/A	#N/A	#N/A
	Y66H1B.6	WBGene00220192	snoRNA	0	0	0	#N/A	#N/A	#N/A
	Y67A10A.14	WBGene00045163	snoRNA	163.302	143.572	83.226	0.892276	0.668653	0.689087
	Y6B3B.15	WBGene00220128	snoRNA	0.32841	0	0	#N/A	#N/A	#N/A
	Y71D11A.7	WBGene00023189	snoRNA	178.34	576.615	798.31	0.14649	0.242794	0.845603
	Y71F9AL.24	WBGene00220195	snoRNA	0.718978	0	0.267579	#N/A	#N/A	#N/A
	Y71F9AM.7	WBGene00044928	snoRNA	28.7504	31.258	30.04	0.941698	1	0.985306
	Y71G10AR.5	WBGene00220196	snoRNA	0	0	0	#N/A	#N/A	#N/A
	Y71G12B.41	WBGene00220197	snoRNA	0	0	0	#N/A	#N/A	#N/A
	Y73B3A.30	WBGene00220201	snoRNA	0.208866	0.338597	0.133789	#N/A	#N/A	#N/A
	Y73B3A.31	WBGene00220202	snoRNA	0	0	0	#N/A	#N/A	#N/A
	Y73B6A.14	WBGene00220203	snoRNA	0.811358	1.08706	0.133789	#N/A	#N/A	#N/A
	Y73B6A.15	WBGene00220204	snoRNA	0	0	0	#N/A	#N/A	#N/A
	Y73F8A.1175	WBGene00220205	snoRNA	3.47972	3.97616	4.67116	0.89806	0.884239	0.932341
	Y74C9A.6	WBGene00023193	snoRNA	543.908	2201.41	2517.65	0.0474303	0.171451	0.942965
	Y75B12B.12	WBGene00045129	snoRNA	470.025	449.068	396.347	0.946717	0.903778	0.917749
	Y75B7AL.9	WBGene00220206	snoRNA	0	0	0	#N/A	#N/A	#N/A
	Y76B12C.11	WBGene00220211	snoRNA	0	0	0	#N/A	#N/A	#N/A
	Y76G2B.1	WBGene00220212	snoRNA	0	0	0.232697	#N/A	#N/A	#N/A
	Y77E11A.21	WBGene00220213	snoRNA	4.04113	8.32891	0.232697	0.520292	0.10122	0.00818455
	Y92C3B.4	WBGene00220215	snoRNA	0	0	0	#N/A	#N/A	#N/A
	Y95B8A.18	WBGene00220217	snoRNA	0	0	0	#N/A	#N/A	#N/A
	ZC395.12	WBGene00220233	snoRNA	27.7416	59.9305	91.8188	0.20253	0.191571	0.680493
	ZC410.9	WBGene00220234	snoRNA	0	0.27547	0	#N/A	#N/A	#N/A
	ZK185.9	WBGene00220238	snoRNA	111.47	278.602	254.167	0.223132	0.546334	0.955842
	ZK20.9	WBGene00220236	snoRNA	0	0	0	#N/A	#N/A	#N/A
	ZK265.10	WBGene00045150	snoRNA	2680.33	3044.14	1773.8	0.821926	0.653768	0.435198
	ZK484.11	WBGene00220243	snoRNA	0	0	0.267579	#N/A	#N/A	#N/A
	ZK484.9	WBGene00044933	snoRNA	388.462	814.321	1104.96	0.415683	0.497211	0.863512
	ZK546.18	WBGene00044937	snoRNA	377.116	311.504	143.978	0.832805	0.4847	0.529169
	ZK632.18	WBGene00220244	snoRNA	0	0.734351	2.28039	#N/A	#N/A	#N/A
	ZK643.9	WBGene00045132	snoRNA	106.473	175.933	145.277	0.696799	0.912164	0.936921
	ZK858.10	WBGene00220246	snoRNA	0.826412	0	1.84987	#N/A	#N/A	0.207059
	ZK930.15	WBGene00220248	snoRNA	0	0.27547	0	#N/A	#N/A	#N/A
	ZK994.7	WBGene00044958	snoRNA	230.811	288.051	273.61	0.675983	0.877173	0.962419
yrn-1	F55G1.16	WBGene00006967	scRNA	241.662	656.524	760.486	0.0435214	0.135155	0.8972
rrn-2.1	F31C3.11	WBGene00004567	rRNA	7887.33	27699	18917	0.0186109	0.368132	0.702916
rrn-1.1	F31C3.7	WBGene00004512	rRNA	0	0	0	#N/A	#N/A	#N/A
rrn-1.2	F31C3.8	WBGene00004513	rRNA	0	0	0	#N/A	#N/A	#N/A
rrn-3.1	F31C3.9	WBGene00004622	rRNA	365057	1.18255e+06	312314	0.0507402	0.943023	0.107291
	MTCE.33	WBGene00014472	rRNA	2302.58	34244.4	3396.75	2.69302e-06	0.774373	0.00416458
	MTCE.7	WBGene00014454	rRNA	1135.97	9407.37	1730.78	1.3182e-07	0.650451	0.00271781
rrn-4.16	T09B4.23	WBGene00235197	rRNA	0	0.628179	0	#N/A	#N/A	#N/A
rrn-4.15	T27C5.18	WBGene00189966	rRNA	0	0.338597	0	#N/A	#N/A	#N/A
rrn-4.12	Y102A5D.10	WBGene00077475	rRNA	0	0	0	#N/A	#N/A	#N/A
rrn-4.13	Y102A5D.11	WBGene00077476	rRNA	0	0	0	#N/A	#N/A	#N/A
rrn-4.14	Y102A5D.12	WBGene00077477	rRNA	0	0	0	#N/A	#N/A	#N/A
rrn-4.7	Y102A5D.5	WBGene00077470	rRNA	0	0	0	#N/A	#N/A	#N/A
rrn-4.8	Y102A5D.6	WBGene00077471	rRNA	0	0	0	#N/A	#N/A	#N/A
rrn-4.9	Y102A5D.7	WBGene00077472	rRNA	0	0	0	#N/A	#N/A	#N/A
rrn-4.10	Y102A5D.8	WBGene00077473	rRNA	0	0	0	#N/A	#N/A	#N/A
rrn-4.11	Y102A5D.9	WBGene00077474	rRNA	0	0	0	#N/A	#N/A	#N/A
rrn-4.1	ZK218.12	WBGene00014621	rRNA	0	0	0	#N/A	#N/A	#N/A
rrn-4.2	ZK218.16	WBGene00077465	rRNA	0	0	0	#N/A	#N/A	#N/A
rrn-4.3	ZK218.17	WBGene00077466	rRNA	0.973584	14.318	3.5717	0.000411767	0.316483	0.0807549
rrn-4.4	ZK218.18	WBGene00077467	rRNA	1.83759	6.79854	2.04769	0.125839	0.95022	0.265705
rrn-4.5	ZK218.19	WBGene00077468	rRNA	5.52996	12.2895	1.21581	0.333254	0.30449	0.0223858
rrn-4.6	ZK218.20	WBGene00077469	rRNA	0	0	0	#N/A	#N/A	#N/A
	2RSSE.3	WBGene00044951	pseudogene	0	0	0	#N/A	#N/A	#N/A
	3R5.2	WBGene00007066	pseudogene	0.510112	2.9025	0.366487	0.238515	#N/A	0.192242
	AC3.11	WBGene00077502	pseudogene	0	0	0	#N/A	#N/A	#N/A
	AC3.13	WBGene00077504	pseudogene	0	0.444769	0	#N/A	#N/A	#N/A
	AC3.9	WBGene00044022	pseudogene	0	0	0	#N/A	#N/A	#N/A
	AC8.1	WBGene00004054	pseudogene	0	0.289582	0.116349	#N/A	#N/A	#N/A
	AC8.2	WBGene00007074	pseudogene	6.53458	7.24548	3.59487	0.9292	0.766429	0.641204
	AC8.5	WBGene00007077	pseudogene	0.301246	0	0.267579	#N/A	#N/A	#N/A
	AC8.6	WBGene00007078	pseudogene	0	0.169298	0.133789	#N/A	#N/A	#N/A
	AC8.9	WBGene00043987	pseudogene	0	0	0	#N/A	#N/A	#N/A
sra-16	AH6.13	WBGene00005042	pseudogene	0	0	0.133789	#N/A	#N/A	#N/A
sra-15	AH6.16	WBGene00005041	pseudogene	0	0.27547	0	#N/A	#N/A	#N/A
sra-5	AH6.9	WBGene00005031	pseudogene	0.301246	0.748463	0	#N/A	#N/A	#N/A
btb-3	B0047.2	WBGene00015013	pseudogene	2.6191	11.1645	9.47013	0.0843859	0.349014	0.918456
bath-14	B0047.5	WBGene00015016	pseudogene	2.95834	3.70595	4.81068	0.813489	0.804988	0.903357
	B0238.13	WBGene00015077	pseudogene	0.301246	0	0.936526	#N/A	#N/A	#N/A
srt-66	B0238.14	WBGene00015078	pseudogene	0	0	0	#N/A	#N/A	#N/A
	B0250.11	WBGene00050926	pseudogene	0.718978	0.338597	0.366487	#N/A	#N/A	#N/A
	B0250.12	WBGene00050927	pseudogene	0.208866	5.02017	1.70438	0.0342011	0.525001	0.466231
	B0250.3	WBGene00007120	pseudogene	0	0	0.366487	#N/A	#N/A	#N/A
	B0250.4	WBGene00007121	pseudogene	2.1742	1.4338	3.83927	0.728029	0.816198	0.51806
	B0280.6	WBGene00023224	pseudogene	0	0	0	#N/A	#N/A	#N/A
	B0281.7	WBGene00023225	pseudogene	0	0	0	#N/A	#N/A	#N/A
	B0284.5	WBGene00045188	pseudogene	0	0	0.133789	#N/A	#N/A	#N/A
	B0285.11	WBGene00014641	pseudogene	0	2.6196	0.133789	#N/A	#N/A	#N/A
	B0334.9	WBGene00007147	pseudogene	0	0.27547	1.40192	#N/A	#N/A	#N/A
	B0344.1	WBGene00023226	pseudogene	0	0	0	#N/A	#N/A	#N/A
	B0365.2	WBGene00007151	pseudogene	0	0	0.250138	#N/A	#N/A	#N/A
	B0391.1	WBGene00007160	pseudogene	0	0.338597	0.250138	#N/A	#N/A	#N/A
	B0391.10	WBGene00007165	pseudogene	217.073	222.727	96.3086	0.956962	0.135635	0.0777875
	B0391.8	WBGene00014643	pseudogene	3.57842	26.8592	14.8162	0.000355442	0.11133	0.47122
	B0457.3	WBGene00014660	pseudogene	0.382359	9.05349	0	0.00825581	0.500547	0.00122776
	B0462.1	WBGene00007181	pseudogene	3.90204	1.6729	0	0.617173	0.122975	0.188992
sri-68	B0462.2	WBGene00005580	pseudogene	0.984852	1.08706	9.77833	0.89806	0.229201	0.178217
	B0507.17	WBGene00235307	pseudogene	0	0	0.116349	#N/A	#N/A	#N/A
	B0513.11	WBGene00045278	pseudogene	0	0	0	#N/A	#N/A	#N/A
	B0513.12	WBGene00045279	pseudogene	0	0.169298	0	#N/A	#N/A	#N/A
	B0513.6	WBGene00007198	pseudogene	0	0.550941	0	#N/A	#N/A	#N/A
	B0513.7	WBGene00007199	pseudogene	0	0	0	#N/A	#N/A	#N/A
kin-31	B0523.1	WBGene00002212	pseudogene	0	57.8699	0.232697	6.65644e-12	0.973978	1.56163e-09
srd-14	B0547.3	WBGene00005092	pseudogene	0	0.444769	0	#N/A	#N/A	#N/A
srd-6	B0547.5	WBGene00005084	pseudogene	0	0.289582	0	#N/A	#N/A	#N/A
	BE10.6	WBGene00044128	pseudogene	0	0	0	#N/A	#N/A	#N/A
drh-2	C01B10.1	WBGene00001091	pseudogene	0.536433	1.65211	2.03599	0.477101	#N/A	0.927501
	C01B4.2	WBGene00015269	pseudogene	0	0	0	#N/A	#N/A	#N/A
srd-62	C01B4.4	WBGene00005139	pseudogene	0	0	0	#N/A	#N/A	#N/A
	C01B9.3	WBGene00044129	pseudogene	0.826412	0	0.267579	#N/A	#N/A	#N/A
	C01B9.5	WBGene00194939	pseudogene	0	0	0.267579	#N/A	#N/A	#N/A
cyp-31A1	C01F6.3	WBGene00000374	pseudogene	4.59611	17.1634	7.63793	0.0347452	0.67496	0.364649
	C01G10.13	WBGene00007238	pseudogene	0.764718	1.45459	0.267579	#N/A	#N/A	0.499267
	C01G10.19	WBGene00077584	pseudogene	0	1.6031	0	#N/A	#N/A	#N/A
srx-79	C01G10.2	WBGene00005970	pseudogene	0	1.83623	0.116349	#N/A	#N/A	#N/A
	C01G12.12	WBGene00044053	pseudogene	0	0	0.133789	#N/A	#N/A	#N/A
wee-1.2	C01G12.4	WBGene00006939	pseudogene	0.382359	1.03805	0.785296	#N/A	#N/A	#N/A
	C01G6.10	WBGene00014663	pseudogene	1.47718	0.734351	3.118	0.63448	#N/A	0.42131
str-213	C02E7.11	WBGene00006246	pseudogene	0	0	0	#N/A	#N/A	#N/A
str-212	C02E7.12	WBGene00006245	pseudogene	0	0	0	#N/A	#N/A	#N/A
srx-57	C03G6.1	WBGene00005948	pseudogene	0	0	0	#N/A	#N/A	#N/A
srp-5	C03G6.18	WBGene00005646	pseudogene	0	0	0	#N/A	#N/A	#N/A
srh-189	C03G6.20	WBGene00005403	pseudogene	0	0	0	#N/A	#N/A	#N/A
srbc-4	C04E12.1	WBGene00015432	pseudogene	0	0	0	#N/A	#N/A	#N/A
	C04E6.12	WBGene00015426	pseudogene	0	0	0	#N/A	#N/A	#N/A
	C04F12.6	WBGene00007300	pseudogene	0	4.00221	0	0.151844	#N/A	0.0579583
srh-221	C04F2.2	WBGene00005431	pseudogene	0.301246	0.338597	0.267579	#N/A	#N/A	#N/A
srh-230	C04F2.3	WBGene00005438	pseudogene	0	0	0	#N/A	#N/A	#N/A
srh-267	C04F2.5	WBGene00005473	pseudogene	0	0.444769	0	#N/A	#N/A	#N/A
	C04G2.12	WBGene00045104	pseudogene	0.235187	14.9536	0.133789	5.02339e-05	0.703101	7.68697e-05
	C04G2.3	WBGene00014665	pseudogene	0	38.015	0.116349	2.16407e-09	0.813105	2.62047e-07
	C04H5.9	WBGene00044054	pseudogene	0	1.94241	0.267579	#N/A	#N/A	#N/A
	C05B5.10	WBGene00044130	pseudogene	0	0.289582	0	#N/A	#N/A	#N/A
	C05B5.9	WBGene00023482	pseudogene	0	0	0	#N/A	#N/A	#N/A
str-133	C05E4.5	WBGene00006181	pseudogene	0.382359	0.289582	0	#N/A	#N/A	#N/A
	C06A1.4	WBGene00014667	pseudogene	38.7383	35.3284	27.114	0.827013	0.55433	0.612895
nhr-151	C06B8.12	WBGene00077594	pseudogene	0	0.289582	0	#N/A	#N/A	#N/A
	C06C3.11	WBGene00045404	pseudogene	93.9745	23.6759	128.576	0.010225	0.818928	0.0166255
	C06C3.5	WBGene00007376	pseudogene	4.60992	6.84898	6.19516	0.717978	0.894209	0.960687
	C06C6.10	WBGene00077606	pseudogene	0	0	0	#N/A	#N/A	#N/A
	C06E4.22	WBGene00236807	pseudogene	0	0.90365	0	#N/A	#N/A	#N/A
	C06E4.4	WBGene00015533	pseudogene	0	0.289582	0.133789	#N/A	#N/A	#N/A
	C06G3.4	WBGene00015550	pseudogene	0	0.868747	0	#N/A	#N/A	#N/A
	C06H5.9	WBGene00045346	pseudogene	0	0	0	#N/A	#N/A	#N/A
	C07D8.2	WBGene00015562	pseudogene	0	0	0	#N/A	#N/A	#N/A
srh-191	C07G3.11	WBGene00044119	pseudogene	0.208866	1.8073	0.517717	#N/A	#N/A	#N/A
srbc-35	C07G3.7	WBGene00015575	pseudogene	0.764718	0.854635	0	#N/A	#N/A	#N/A
	C08A9.11	WBGene00045273	pseudogene	0	0	0	#N/A	#N/A	#N/A
	C08A9.2	WBGene00023233	pseudogene	0	0	0	#N/A	#N/A	#N/A
	C08B6.15	WBGene00077449	pseudogene	0	0	0	#N/A	#N/A	#N/A
fbxa-161	C08E3.4	WBGene00015596	pseudogene	0.563597	0	0	#N/A	#N/A	#N/A
fbxa-162	C08E3.5	WBGene00015597	pseudogene	0	0	0	#N/A	#N/A	#N/A
	C08E8.7	WBGene00045487	pseudogene	0	0	0	#N/A	#N/A	#N/A
	C08E8.8	WBGene00045496	pseudogene	0	0	0	#N/A	#N/A	#N/A
str-21	C08F1.2	WBGene00006088	pseudogene	7.31053	0.507895	15.3803	0.0353131	0.738745	0.0184619
str-22	C08F1.7	WBGene00006089	pseudogene	0.536433	0.565053	4.6886	0.949489	#N/A	0.174039
	C08F11.14	WBGene00007461	pseudogene	0.301246	28.9433	0.500276	1.00065e-07	0.972126	9.39235e-07
	C08F11.16	WBGene00045068	pseudogene	0	0	0.401368	#N/A	#N/A	#N/A
	C08F11.18	WBGene00045285	pseudogene	0	22.1917	0	1.39609e-06	1	5.16299e-06
	C08F11.19	WBGene00045286	pseudogene	0	0	0	#N/A	#N/A	#N/A
	C08F11.2	WBGene00007451	pseudogene	0.764718	0.289582	0.133789	#N/A	#N/A	#N/A
	C08F11.6	WBGene00014672	pseudogene	217.569	1141.11	705.155	1.86567e-07	0.0154927	0.386831
	C08F8.16	WBGene00219442	pseudogene	0	3.04287	0	#N/A	#N/A	0.286583
	C08H9.8	WBGene00007468	pseudogene	0	0.169298	0.133789	#N/A	#N/A	#N/A
	C08H9.9	WBGene00014673	pseudogene	0	0	0	#N/A	#N/A	#N/A
	C09E7.6	WBGene00015640	pseudogene	3.77438	1.20734	2.44906	0.293108	0.833783	0.662988
	C09F9.4	WBGene00007481	pseudogene	0	0	0	#N/A	#N/A	#N/A
	C09F9.7	WBGene00045322	pseudogene	0	0	0	#N/A	#N/A	#N/A
srz-80	C09G12.12	WBGene00023464	pseudogene	0	0	0	#N/A	#N/A	#N/A
srz-81	C09G12.13	WBGene00023465	pseudogene	0	0.27547	0.133789	#N/A	#N/A	#N/A
srz-55	C09G12.14	WBGene00023476	pseudogene	0	0	0	#N/A	#N/A	#N/A
srz-77	C09G12.4	WBGene00015654	pseudogene	0.208866	0	0	#N/A	#N/A	#N/A
	C09G9.9	WBGene00045323	pseudogene	0	0	0	#N/A	#N/A	#N/A
str-128	C09H5.8	WBGene00006177	pseudogene	0	0	0	#N/A	#N/A	#N/A
	C10C6.9	WBGene00045175	pseudogene	0	0	0	#N/A	#N/A	#N/A
str-147	C12D5.1	WBGene00006194	pseudogene	0	0	0	#N/A	#N/A	#N/A
	C12D8.2	WBGene00014674	pseudogene	0	0.507895	0	#N/A	#N/A	#N/A
	C12D8.3	WBGene00014675	pseudogene	0	0	0	#N/A	#N/A	#N/A
[truncated: 45,286 more rows]

## Sheet: antisense reads
common	groupID	wbgene	biotype	hermaphrodite	male	feminized male	padj (hermaphrodite-male)	padj (feminized male- hermaphrodite)	padj (feminized male-male)
	B0212.t1	WBGene00022894	tRNA	1.14577	5.62226	1.45527	0.053342	0.898439	0.162576
	B0228.t1	WBGene00022896	tRNA	0	0	0	#N/A	#N/A	#N/A
	B0244.t1	WBGene00022897	tRNA	0.194023	0.885231	0	#N/A	#N/A	#N/A
	B0244.t2	WBGene00022898	tRNA	1.72601	2.07799	1.34997	0.853482	0.890963	0.749432
	B0244.t3	WBGene00022899	tRNA	0.383444	0.221308	0.227872	#N/A	#N/A	#N/A
	B0285.t1	WBGene00007475	tRNA	8.37584	27.7981	23.4759	0.013584	0.0894528	0.80978
	B0344.t1	WBGene00022900	tRNA	0	0	0.227872	#N/A	#N/A	#N/A
	B0344.t2	WBGene00022901	tRNA	0	0	0	#N/A	#N/A	#N/A
	B0344.t3	WBGene00022902	tRNA	0	0	0	#N/A	#N/A	#N/A
	B0350.t1	WBGene00022903	tRNA	0	0.963001	0	#N/A	#N/A	#N/A
	B0395.t1	WBGene00008104	tRNA	0.194023	0	0	#N/A	#N/A	#N/A
	B0491.t1	WBGene00008135	tRNA	0	0	0	#N/A	#N/A	#N/A
	B0491.t2	WBGene00008179	tRNA	0	0.4815	0	#N/A	#N/A	#N/A
	B0513.t1	WBGene00009206	tRNA	21.2915	46.9246	30.8593	0.0104688	0.391201	0.309201
sup-5	B0523.t1	WBGene00006314	tRNA	0	0	0	#N/A	#N/A	#N/A
	C02B4.t1	WBGene00009527	tRNA	1.62203	5.12722	2.34949	0.172956	0.837865	0.412548
	C02B4.t2	WBGene00009555	tRNA	0	0	0	#N/A	#N/A	#N/A
	C02D4.t1	WBGene00009936	tRNA	0	0	0	#N/A	#N/A	#N/A
	C02F12.t1	WBGene00022905	tRNA	0	0	0	#N/A	#N/A	#N/A
	C03A3.t1	WBGene00010276	tRNA	0	0	0	#N/A	#N/A	#N/A
sup-7	C03B1.t1	WBGene00006316	tRNA	0	0	0	#N/A	#N/A	#N/A
	C03F11.t1	WBGene00022906	tRNA	0	0	0	#N/A	#N/A	#N/A
	C04A11.t1	WBGene00000308	tRNA	1.7168	1.87847	0.683616	0.934158	0.59376	0.540941
	C04A2.t1	WBGene00022907	tRNA	2.12813	1.74847	0.561047	0.925623	0.572991	0.64553
rte-1	C04C11.t1	WBGene00004708	tRNA	0	0	0	#N/A	#N/A	#N/A
	C04E7.t1	WBGene00022908	tRNA	0.393509	0.260193	0.455744	#N/A	#N/A	#N/A
	C04F2.t1	WBGene00022909	tRNA	0	0.412178	0	#N/A	#N/A	#N/A
	C05C9.t1	WBGene00000310	tRNA	0.194023	0	0	#N/A	#N/A	#N/A
	C05C9.t2	WBGene00000311	tRNA	0	0	0	#N/A	#N/A	#N/A
	C05E7.t1	WBGene00010376	tRNA	0	0	0	#N/A	#N/A	#N/A
	C05E7.t2	WBGene00010430	tRNA	0	0	0	#N/A	#N/A	#N/A
	C05E7.t3	WBGene00010431	tRNA	0.390778	0.520385	0	#N/A	#N/A	#N/A
	C05G6.t1	WBGene00022911	tRNA	0	0.442616	0.227872	#N/A	#N/A	#N/A
	C06B8.t1	WBGene00010733	tRNA	7.5432	22.476	23.3188	0.0201406	0.0472459	0.975435
	C06B8.t2	WBGene00010777	tRNA	4.0224	1.97823	0.894222	0.539888	0.276399	0.60965
	C06B8.t3	WBGene00011346	tRNA	0.189421	1.69604	0	#N/A	#N/A	#N/A
sup-21	C06E2.t1	WBGene00006327	tRNA	0	0	0	#N/A	#N/A	#N/A
	C06E4.t1	WBGene00022912	tRNA	0.383444	0	0	#N/A	#N/A	#N/A
	C06G1.t1	WBGene00022913	tRNA	0	0	0	#N/A	#N/A	#N/A
	C06G1.t2	WBGene00022914	tRNA	30.9679	15.0082	10.9223	0.240016	0.165499	0.738247
	C06G1.t3	WBGene00022915	tRNA	0	0.221308	0	#N/A	#N/A	#N/A
	C06G1.t4	WBGene00022916	tRNA	11.8011	6.81126	6.03168	0.487795	0.488719	0.913786
	C06G4.t1	WBGene00022917	tRNA	0	0	0	#N/A	#N/A	#N/A
	C08E8.t3	WBGene00011470	tRNA	0	0	0	#N/A	#N/A	#N/A
	C09B9.t1	WBGene00022920	tRNA	0	0	0	#N/A	#N/A	#N/A
	C10G8.t1	WBGene00022921	tRNA	0.284151	0	0	#N/A	#N/A	#N/A
	C11E4.t1	WBGene00012292	tRNA	0.194023	0.4815	0.227872	#N/A	#N/A	#N/A
	C11G10.t1	WBGene00012350	tRNA	0.765018	1.5745	0	0.736526	#N/A	0.213901
	C12C8.t1	WBGene00012377	tRNA	0	0.442616	0	#N/A	#N/A	#N/A
	C12C8.t2	WBGene00012653	tRNA	0	0	0	#N/A	#N/A	#N/A
	C12C8.t3	WBGene00012752	tRNA	0.196755	0	0.333175	#N/A	#N/A	#N/A
	C12C8.t4	WBGene00013010	tRNA	0	0	0	#N/A	#N/A	#N/A
	C12C8.t5	WBGene00013386	tRNA	0	0	0	#N/A	#N/A	#N/A
	C12C8.t6	WBGene00013918	tRNA	0	0	0	#N/A	#N/A	#N/A
	C13B4.t1	WBGene00013948	tRNA	0	0.221308	0	#N/A	#N/A	#N/A
	C14B9.t1	WBGene00022923	tRNA	0	0.19087	0.333175	#N/A	#N/A	#N/A
	C14B9.t2	WBGene00022924	tRNA	5.56486	6.57661	3.03311	0.897624	0.491127	0.429589
	C14F11.t1	WBGene00022925	tRNA	0	0	0	#N/A	#N/A	#N/A
	C15C6.t1	WBGene00013993	tRNA	0	1.18431	0	#N/A	#N/A	#N/A
	C16B8.t1	WBGene00022927	tRNA	0	0	0	#N/A	#N/A	#N/A
	C16B8.t2	WBGene00022928	tRNA	2.79465	2.32953	1.47253	0.92107	0.684939	0.755637
	C16B8.t3	WBGene00022929	tRNA	15.8256	2.78924	0.227872	0.0826015	0.00507763	0.188997
	C16C8.t1	WBGene00022930	tRNA	0	0	0.455744	#N/A	#N/A	#N/A
	C16C8.t2	WBGene00022931	tRNA	0.194023	1.00189	0	#N/A	#N/A	#N/A
	C16D9.t2	WBGene00022933	tRNA	0.473572	3.02389	0.894222	0.0995138	0.757549	0.339522
	C16D9.t3	WBGene00022934	tRNA	0	0	0	#N/A	#N/A	#N/A
	C16D9.t4	WBGene00022935	tRNA	0.575597	0.932563	1.01679	#N/A	#N/A	#N/A
	C16H3.t1	WBGene00022936	tRNA	6.81797	8.2022	2.91054	0.841229	0.285259	0.221479
	C16H3.t2	WBGene00022937	tRNA	0.672197	1.64382	0	#N/A	#N/A	#N/A
	C17D12.t1	WBGene00014026	tRNA	0	0	0	#N/A	#N/A	#N/A
	C17D12.t2	WBGene00014126	tRNA	0	0.221308	0	#N/A	#N/A	#N/A
	C17D12.t3	WBGene00014147	tRNA	0	0	0	#N/A	#N/A	#N/A
	C18A11.t1	WBGene00022938	tRNA	0.390778	0.451062	0	#N/A	#N/A	#N/A
	C18A11.t2	WBGene00022939	tRNA	0	0	0	#N/A	#N/A	#N/A
	C18D4.t1	WBGene00014263	tRNA	0.568302	5.35718	0.911487	0.0648165	0.74165	0.277596
	C24H11.t1	WBGene00014264	tRNA	0	0	0	#N/A	#N/A	#N/A
	C25F6.t1	WBGene00022941	tRNA	0	0.19087	0	#N/A	#N/A	#N/A
	C25F6.t2	WBGene00022942	tRNA	0.189421	0.57261	0	#N/A	#N/A	#N/A
	C25F6.t3	WBGene00022943	tRNA	0	0.19087	0	#N/A	#N/A	#N/A
	C25F6.t4	WBGene00022944	tRNA	0.568263	0	0	#N/A	#N/A	#N/A
	C26G2.t1	WBGene00014265	tRNA	0.388046	1.36673	0.455744	#N/A	#N/A	#N/A
	C27A12.t1	WBGene00022946	tRNA	0.189421	0	0	#N/A	#N/A	#N/A
	C27A2.t1	WBGene00022945	tRNA	0	0.221308	0	#N/A	#N/A	#N/A
	C28A5.t1	WBGene00014267	tRNA	0.284151	0	0	#N/A	#N/A	#N/A
	C28A5.t2	WBGene00014268	tRNA	0.473572	1.63537	0	#N/A	#N/A	#N/A
	C28A5.t3	WBGene00014269	tRNA	0	0	0	#N/A	#N/A	#N/A
	C28G1.t1	WBGene00022947	tRNA	0	0	0	#N/A	#N/A	#N/A
	C28G1.t2	WBGene00022948	tRNA	0	0	0.227872	#N/A	#N/A	#N/A
	C28G1.t3	WBGene00022949	tRNA	0.388046	0.442616	0	#N/A	#N/A	#N/A
	C28G1.t4	WBGene00022950	tRNA	0	0	0	#N/A	#N/A	#N/A
	C28G1.t5	WBGene00235250	tRNA	0	0.38174	1.13936	#N/A	#N/A	#N/A
	C29F4.t1	WBGene00014270	tRNA	0.852414	0.824355	0	#N/A	#N/A	#N/A
	C29F7.t1	WBGene00014271	tRNA	0	0	0	#N/A	#N/A	#N/A
	C29F7.t2	WBGene00014272	tRNA	1.25513	8.84526	1.68314	0.00331023	0.882901	0.0225814
	C29F7.t3	WBGene00014273	tRNA	0	0	0	#N/A	#N/A	#N/A
	C30E1.t1	WBGene00022952	tRNA	0.383444	0	0.66635	#N/A	#N/A	#N/A
	C31E10.t1	WBGene00014274	tRNA	0	0.520385	0	#N/A	#N/A	#N/A
	C33G3.t2	WBGene00014275	tRNA	0	0	0	#N/A	#N/A	#N/A
	C34E11.t1	WBGene00014276	tRNA	1.44728	2.19953	0.227872	0.745676	0.253016	0.151815
	C35E7.t1	WBGene00022953	tRNA	0	0	0	#N/A	#N/A	#N/A
	C36C9.t2	WBGene00022954	tRNA	0	0.260193	0	#N/A	#N/A	#N/A
	C36F7.t1	WBGene00014279	tRNA	0	2.09977	1.47253	0.153662	#N/A	0.857619
	C36F7.t2	WBGene00014280	tRNA	0	0	0	#N/A	#N/A	#N/A
	C36F7.t3	WBGene00014281	tRNA	0	0	0	#N/A	#N/A	#N/A
	C37A2.t1	WBGene00022955	tRNA	0	0	0	#N/A	#N/A	#N/A
	C37A5.t1	WBGene00014282	tRNA	0.284151	1.97823	2.45479	0.165821	0.185354	0.916487
	C38C6.t1	WBGene00014283	tRNA	0.662993	0.963001	0.455744	#N/A	#N/A	#N/A
	C39D10.t1	WBGene00022956	tRNA	5.66836	1.96957	0.683616	0.352943	0.149663	0.561513
	C39D10.t2	WBGene00022957	tRNA	0.473572	0	0	#N/A	#N/A	#N/A
	C40C9.t1	WBGene00014284	tRNA	0	0	0	#N/A	#N/A	#N/A
	C40C9.t2	WBGene00014285	tRNA	0	0	0	#N/A	#N/A	#N/A
	C40H5.t1	WBGene00014286	tRNA	0	0.221308	0	#N/A	#N/A	#N/A
	C42D8.t1	WBGene00022958	tRNA	0	0	0	#N/A	#N/A	#N/A
	C43G2.t1	WBGene00022959	tRNA	0.383444	0.603048	0.999525	#N/A	#N/A	#N/A
	C43G2.t2	WBGene00022960	tRNA	7.10854	12.4371	4.27777	0.428427	0.670348	0.277119
	C44B7.t1	WBGene00022961	tRNA	0.189421	0.442616	0	#N/A	#N/A	#N/A
	C47E8.t1	WBGene00014287	tRNA	2.22154	8.80993	5.27729	0.0406667	0.333135	0.540708
	C48C5.t1	WBGene00022962	tRNA	0	0.221308	0	#N/A	#N/A	#N/A
	C48C5.t2	WBGene00022963	tRNA	0.378842	0.19087	0	#N/A	#N/A	#N/A
	C48C5.t3	WBGene00022964	tRNA	0.189421	0	0	#N/A	#N/A	#N/A
	C48C5.t4	WBGene00022965	tRNA	0.388046	0.442616	0.333175	#N/A	#N/A	#N/A
sup-28	C48C5.t6	WBGene00006333	tRNA	0	0.260193	0.227872	#N/A	#N/A	#N/A
	C49F5.t1	WBGene00014289	tRNA	0	0	0.455744	#N/A	#N/A	#N/A
	C52E12.t2	WBGene00022966	tRNA	0	0.442616	0	#N/A	#N/A	#N/A
	C52E12.t3	WBGene00022967	tRNA	0.587532	0	0	#N/A	#N/A	#N/A
	C52G5.t1	WBGene00014292	tRNA	1.62937	2.97146	2.5601	0.593107	0.802011	0.887917
	C53C7.t1	WBGene00014295	tRNA	0	0	0	#N/A	#N/A	#N/A
	C53C7.t2	WBGene00014296	tRNA	0.196755	0	0	#N/A	#N/A	#N/A
	C53C7.t3	WBGene00014297	tRNA	0.866219	1.39696	0	0.867787	#N/A	0.360132
	C53D6.t1	WBGene00014298	tRNA	0	0	0	#N/A	#N/A	#N/A
	C56G3.t1	WBGene00022969	tRNA	0	0	0	#N/A	#N/A	#N/A
	C56G7.t1	WBGene00014299	tRNA	0	0.221308	0	#N/A	#N/A	#N/A
	D1009.t1	WBGene00022971	tRNA	3.84271	5.62206	0.683616	0.676925	0.119462	0.0574337
	D1009.t2	WBGene00022972	tRNA	0	0.19087	0	#N/A	#N/A	#N/A
sup-33	D1073.t1	WBGene00006338	tRNA	0.580199	0	0	#N/A	#N/A	#N/A
	DY3.t2	WBGene00014301	tRNA	4.67538	5.16255	4.0499	0.901949	0.930093	0.836179
	E01H11.t1	WBGene00022973	tRNA	0.189421	0	0	#N/A	#N/A	#N/A
	E03E2.t1	WBGene00022974	tRNA	0	0	0	#N/A	#N/A	#N/A
	E03E2.t2	WBGene00022975	tRNA	0	0.641932	0	#N/A	#N/A	#N/A
	E03E2.t3	WBGene00022976	tRNA	0	0	0	#N/A	#N/A	#N/A
	F01G12.t1	WBGene00022977	tRNA	2.83063	0	0	0.251673	0.315041	1
rte-5	F02D10.t1	WBGene00014302	tRNA	0	0	0.455744	#N/A	#N/A	#N/A
	F02D10.t2	WBGene00014303	tRNA	0	0	0	#N/A	#N/A	#N/A
	F02D10.t3	WBGene00014304	tRNA	1.82616	0.932563	0.66635	0.549299	0.462256	0.836213
	F02E11.t1	WBGene00022978	tRNA	0.667595	2.06444	0.455744	0.47138	0.899038	0.448828
	F02H6.t1	WBGene00014305	tRNA	0	0	0	#N/A	#N/A	#N/A
	F08F1.t1	WBGene00022979	tRNA	0	0	0	#N/A	#N/A	#N/A
	F08F1.t2	WBGene00022980	tRNA	0	0	0	#N/A	#N/A	#N/A
	F08F1.t3	WBGene00022981	tRNA	0.968245	1.74827	1.24466	0.718025	0.940714	0.85711
	F08G5.t1	WBGene00014313	tRNA	0.196755	0.412178	0	#N/A	#N/A	#N/A
	F08G5.t2	WBGene00014314	tRNA	0	0	0	#N/A	#N/A	#N/A
	F08G5.t3	WBGene00014315	tRNA	0.189421	0.412178	0.894222	#N/A	#N/A	#N/A
	F09B9.t1	WBGene00014318	tRNA	0.76962	0.854793	0.455744	#N/A	#N/A	#N/A
	F09B9.t2	WBGene00014319	tRNA	0	0	0	#N/A	#N/A	#N/A
	F10C1.t1	WBGene00022983	tRNA	294.173	261.653	639.637	0.715242	0.0203918	0.0128583
	F10C1.t2	WBGene00022984	tRNA	0.478174	0	0.227872	#N/A	#N/A	#N/A
	F11A1.t1	WBGene00014320	tRNA	0	1.9429	0	#N/A	#N/A	#N/A
	F11A1.t2	WBGene00014321	tRNA	0.859748	0.932563	0	#N/A	#N/A	#N/A
	F11A5.t1	WBGene00014323	tRNA	0.781555	4.76726	4.1552	0.0465025	0.125315	0.887611
	F11H8.t1	WBGene00022985	tRNA	0	0	0.227872	#N/A	#N/A	#N/A
	F12D9.t1	WBGene00022986	tRNA	0.189421	0	0	#N/A	#N/A	#N/A
	F12D9.t2	WBGene00022987	tRNA	0	0	0	#N/A	#N/A	#N/A
	F12D9.t3	WBGene00022988	tRNA	0.194023	0.451062	0	#N/A	#N/A	#N/A
	F12D9.t4	WBGene00022989	tRNA	0.194023	0	0	#N/A	#N/A	#N/A
	F12D9.t5	WBGene00022990	tRNA	0.568302	0	0	#N/A	#N/A	#N/A
	F12D9.t6	WBGene00022991	tRNA	0.196755	0.19087	0	#N/A	#N/A	#N/A
	F13G11.t1	WBGene00014324	tRNA	0	0	0	#N/A	#N/A	#N/A
	F14B4.t1	WBGene00014325	tRNA	0	0.19087	0	#N/A	#N/A	#N/A
	F14B4.t2	WBGene00014326	tRNA	3.45549	7.72162	2.03358	0.314687	0.595671	0.169222
	F14B6.t1	WBGene00014327	tRNA	0.378842	0.57261	0	#N/A	#N/A	#N/A
	F14B6.t2	WBGene00014328	tRNA	0	0	0	#N/A	#N/A	#N/A
	F14B8.t1	WBGene00022992	tRNA	0	0.260193	0	#N/A	#N/A	#N/A
	F14F7.t1	WBGene00014329	tRNA	0	0.221308	0	#N/A	#N/A	#N/A
	F14H8.t1	WBGene00014330	tRNA	4.17319	3.85669	0.683616	0.97171	0.269601	0.305415
	F15A8.t1	WBGene00022993	tRNA	0.189421	0	0	#N/A	#N/A	#N/A
	F15A8.t2	WBGene00022994	tRNA	0	0	0	#N/A	#N/A	#N/A
	F15B9.t1	WBGene00014331	tRNA	0	0	0	#N/A	#N/A	#N/A
	F15D3.t1	WBGene00014332	tRNA	0	0	0	#N/A	#N/A	#N/A
	F15G9.t1	WBGene00014333	tRNA	0	0	0	#N/A	#N/A	#N/A
	F15G9.t2	WBGene00014334	tRNA	0	0.442616	0.66635	#N/A	#N/A	#N/A
	F15H9.t1	WBGene00014337	tRNA	0	1.05411	0	#N/A	#N/A	#N/A
	F17A2.t1	WBGene00014338	tRNA	0.390778	0.19087	0.227872	#N/A	#N/A	#N/A
	F17H10.t1	WBGene00014339	tRNA	0	0	0.227872	#N/A	#N/A	#N/A
	F18C5.t1	WBGene00022995	tRNA	0	0	0	#N/A	#N/A	#N/A
	F18G5.t1	WBGene00022996	tRNA	0	0	0	#N/A	#N/A	#N/A
	F18G5.t2	WBGene00022997	tRNA	0	0.702808	0	#N/A	#N/A	#N/A
	F19H6.t1	WBGene00014340	tRNA	0	0	0	#N/A	#N/A	#N/A
	F21A3.t1	WBGene00014341	tRNA	0	0	0	#N/A	#N/A	#N/A
	F21A3.t2	WBGene00014342	tRNA	0	0	0	#N/A	#N/A	#N/A
	F21C3.t1	WBGene00014343	tRNA	0.284151	3.92601	0.333175	0.0426236	0.979378	0.109726
	F22B7.t1	WBGene00022998	tRNA	5.12048	6.94146	5.11848	0.752979	1	0.831405
	F22B7.t2	WBGene00022999	tRNA	4.854	0.57261	0.894222	0.20594	0.396529	0.871261
	F22B7.t3	WBGene00023000	tRNA	0	0	0	#N/A	#N/A	#N/A
	F22B7.t4	WBGene00023001	tRNA	0	0	0	#N/A	#N/A	#N/A
	F22B7.t5	WBGene00023002	tRNA	0	0.19087	0	#N/A	#N/A	#N/A
	F22F1.t1	WBGene00023003	tRNA	0	0.19087	0.911487	#N/A	#N/A	#N/A
	F22F1.t2	WBGene00023004	tRNA	0	0.221308	0	#N/A	#N/A	#N/A
	F22F1.t3	WBGene00023005	tRNA	0	0	0	#N/A	#N/A	#N/A
	F22F1.t4	WBGene00023006	tRNA	0	0	0	#N/A	#N/A	#N/A
	F22F1.t5	WBGene00023007	tRNA	0	0.902125	0	#N/A	#N/A	#N/A
	F22F1.t6	WBGene00023008	tRNA	0	0	0	#N/A	#N/A	#N/A
	F22F1.t7	WBGene00023009	tRNA	0	0.221308	0	#N/A	#N/A	#N/A
	F22F1.t8	WBGene00023010	tRNA	0	0	0.999525	#N/A	#N/A	#N/A
	F22F1.t9	WBGene00023011	tRNA	0	0.221308	0	#N/A	#N/A	#N/A
	F22G12.t1	WBGene00014344	tRNA	1.23586	4.58015	1.56057	0.238477	0.94248	0.416093
	F22G12.t2	WBGene00014345	tRNA	3.55396	6.82702	1.36723	0.497641	0.429839	0.172042
	F22H10.t1	WBGene00023012	tRNA	0	0.885231	0	#N/A	#N/A	#N/A
	F23A7.t1	WBGene00014346	tRNA	0	0	0	#N/A	#N/A	#N/A
	F23D12.t1	WBGene00014347	tRNA	0.577467	0.19087	1.13936	#N/A	#N/A	#N/A
	F23D12.t2	WBGene00014348	tRNA	0	0.221308	0	#N/A	#N/A	#N/A
	F25F6.t1	WBGene00023013	tRNA	0	0	0	#N/A	#N/A	#N/A
	F25F6.t2	WBGene00023014	tRNA	0.587532	2.51195	0.227872	0.317222	0.662867	0.197554
	F27B10.t1	WBGene00023015	tRNA	7.22055	2.57283	6.57546	0.258597	0.952465	0.440494
	F27D4.t1	WBGene00014349	tRNA	0.580199	1.45784	0	#N/A	#N/A	#N/A
rte-3	F27D9.t1	WBGene00023016	tRNA	0	0	0	#N/A	#N/A	#N/A
	F27E11.t1	WBGene00023017	tRNA	0	0.19087	0	#N/A	#N/A	#N/A
	F28F5.t1	WBGene00023018	tRNA	0	0	0	#N/A	#N/A	#N/A
	F28F8.t1	WBGene00014350	tRNA	2.12221	3.03234	3.27824	0.717659	0.699646	0.935032
	F28F8.t2	WBGene00014351	tRNA	0.383444	1.27542	1.2274	#N/A	#N/A	#N/A
	F28F8.t3	WBGene00014352	tRNA	0	0	0.227872	#N/A	#N/A	#N/A
	F28F8.t4	WBGene00014353	tRNA	0.388046	3.1492	0.788919	0.261134	0.851813	0.510951
	F28H6.t1	WBGene00014354	tRNA	0.774222	1.65716	1.78844	0.572973	0.630171	0.988235
	F28H6.t2	WBGene00014355	tRNA	0	0	0	#N/A	#N/A	#N/A
	F28H6.t3	WBGene00014356	tRNA	0	0	0	#N/A	#N/A	#N/A
	F28H6.t4	WBGene00014357	tRNA	0	0	0	#N/A	#N/A	#N/A
	F28H6.t5	WBGene00014358	tRNA	0.568302	0	0	#N/A	#N/A	#N/A
	F28H6.t6	WBGene00014359	tRNA	0	0	0	#N/A	#N/A	#N/A
	F28H6.t7	WBGene00014360	tRNA	0	0	0	#N/A	#N/A	#N/A
	F29C4.t1	WBGene00023019	tRNA	0.383444	5.75205	3.48885	0.0052789	0.0661374	0.59259
	F31B12.t1	WBGene00014361	tRNA	0	0	0	#N/A	#N/A	#N/A
	F31E9.t1	WBGene00014362	tRNA	1.15306	7.90446	3.85656	0.0228339	0.281808	0.475038
	F32A6.t1	WBGene00023022	tRNA	0	0.442616	0.227872	#N/A	#N/A	#N/A
	F32B4.t1	WBGene00014363	tRNA	0	0	0	#N/A	#N/A	#N/A
	F33D11.t1	WBGene00023023	tRNA	0.194023	0.641932	0.227872	#N/A	#N/A	#N/A
	F33D11.t2	WBGene00023024	tRNA	0	0	0	#N/A	#N/A	#N/A
	F33G12.t1	WBGene00023025	tRNA	0	0	0	#N/A	#N/A	#N/A
	F34H10.t1	WBGene00014364	tRNA	0	0	0	#N/A	#N/A	#N/A
	F35A5.t1	WBGene00023026	tRNA	0.67766	0.221308	0.66635	#N/A	#N/A	#N/A
	F35H8.t1	WBGene00014365	tRNA	0	0.520385	0.999525	#N/A	#N/A	#N/A
	F36D4.t1	WBGene00023028	tRNA	0.194023	0	0	#N/A	#N/A	#N/A
	F36D4.t2	WBGene00023029	tRNA	0	0.260193	0	#N/A	#N/A	#N/A
	F37A4.t1	WBGene00023031	tRNA	0	0	0.455744	#N/A	#N/A	#N/A
	F38E9.t1	WBGene00023032	tRNA	0.194023	0	0	#N/A	#N/A	#N/A
	F38E9.t2	WBGene00023033	tRNA	0	0	0	#N/A	#N/A	#N/A
	F38G1.t1	WBGene00023034	tRNA	0	0	0	#N/A	#N/A	#N/A
	F38G1.t2	WBGene00023035	tRNA	0	0.221308	0	#N/A	#N/A	#N/A
	F39B1.t1	WBGene00014368	tRNA	0.478174	1.56605	1.34997	0.346172	#N/A	0.923746
	F39B1.t2	WBGene00014369	tRNA	0	0	0	#N/A	#N/A	#N/A
	F40H6.t1	WBGene00023037	tRNA	0.383444	0.412178	0.227872	#N/A	#N/A	#N/A
	F41A4.t1	WBGene00023038	tRNA	0	0	0	#N/A	#N/A	#N/A
	F41D9.t1	WBGene00023040	tRNA	0	1.28386	1.66587	#N/A	#N/A	#N/A
	F41D9.t2	WBGene00023041	tRNA	0	0.260193	0	#N/A	#N/A	#N/A
	F41D9.t3	WBGene00023042	tRNA	0	0	0	#N/A	#N/A	#N/A
	F41D9.t4	WBGene00023043	tRNA	0.388046	0.412178	0	#N/A	#N/A	#N/A
	F42A10.t1	WBGene00023044	tRNA	0.284151	0	0.999525	#N/A	#N/A	#N/A
	F42A10.t2	WBGene00023045	tRNA	15.5291	1.94779	4.40034	0.000929765	0.0802698	0.358832
	F42D1.t1	WBGene00014372	tRNA	0	0	0	#N/A	#N/A	#N/A
	F42F12.t1	WBGene00014373	tRNA	4.84995	1.4274	1.91101	0.22921	0.454817	0.859674
	F42G10.t1	WBGene00014374	tRNA	5.59341	9.09701	3.24371	0.521553	0.521732	0.235138
	F42H10.t1	WBGene00023046	tRNA	0	0	0	#N/A	#N/A	#N/A
	F43C9.t1	WBGene00023047	tRNA	0	0	0	#N/A	#N/A	#N/A
	F43E12.t1	WBGene00023048	tRNA	0	0	0.683616	#N/A	#N/A	#N/A
	F44A2.t1	WBGene00023049	tRNA	1.1558	3.81291	4.48837	0.183022	0.182807	0.87993
	F45G2.t1	WBGene00014376	tRNA	0	1.83469	0.66635	#N/A	#N/A	#N/A
	F46G11.t1	WBGene00023050	tRNA	1.91087	0	0	0.266162	0.329548	1
	F46G11.t2	WBGene00023051	tRNA	0	0.19087	0	#N/A	#N/A	#N/A
	F47A4.t1	WBGene00014377	tRNA	0	0	0	#N/A	#N/A	#N/A
	F47E1.t1	WBGene00023052	tRNA	0	0	0	#N/A	#N/A	#N/A
	F47E1.t2	WBGene00023053	tRNA	1.81146	2.22997	0.227872	0.921709	0.221453	0.191368
	F47E1.t3	WBGene00023054	tRNA	0.778823	1.15387	0.683616	0.872417	#N/A	0.829854
	F47G6.t1	WBGene00023055	tRNA	0.196755	0.984787	0	#N/A	#N/A	#N/A
	F48E3.t1	WBGene00023056	tRNA	0.189421	1.29741	0.227872	#N/A	#N/A	#N/A
	F49C5.t1	WBGene00014378	tRNA	0	0.824355	1.2274	#N/A	#N/A	#N/A
	F49C5.t2	WBGene00014379	tRNA	0.969106	1.56605	0.227872	0.799898	#N/A	0.344256
	F49C5.t3	WBGene00014380	tRNA	0	0	0	#N/A	#N/A	#N/A
	F49C5.t4	WBGene00014381	tRNA	0	0	0	#N/A	#N/A	#N/A
	F49D11.t1	WBGene00023057	tRNA	0	0	0	#N/A	#N/A	#N/A
	F49D11.t2	WBGene00023058	tRNA	0	0.663923	0	#N/A	#N/A	#N/A
	F49E2.t1	WBGene00014382	tRNA	2.32813	2.69793	0	0.973147	0.0597972	0.0588439
	F49E7.t1	WBGene00023059	tRNA	8.64969	3.31452	3.27824	0.238696	0.34552	0.99595
	F49E7.t2	WBGene00023060	tRNA	0	0	0	#N/A	#N/A	#N/A
	F49E7.t3	WBGene00023061	tRNA	0	0.221308	0	#N/A	#N/A	#N/A
	F52C9.t1	WBGene00023062	tRNA	0.194023	2.06444	0.66635	#N/A	#N/A	#N/A
	F52E10.t1	WBGene00014384	tRNA	0.473572	0.603048	0.227872	#N/A	#N/A	#N/A
	F52E10.t2	WBGene00014385	tRNA	0	1.49673	0	#N/A	#N/A	#N/A
	F52E10.t3	WBGene00014386	tRNA	0	2.00866	0	#N/A	#N/A	#N/A
	F52E10.t4	WBGene00014387	tRNA	0.189421	0	0	#N/A	#N/A	#N/A
	F52E10.t5	WBGene00014388	tRNA	0	0	0	#N/A	#N/A	#N/A
	F52H2.t1	WBGene00023063	tRNA	0.859748	1.53561	0.455744	0.682925	#N/A	0.479577
	F52H2.t2	WBGene00023064	tRNA	0	0	0	#N/A	#N/A	#N/A
	F53B6.t1	WBGene00014389	tRNA	0.568302	0.741693	0.561047	#N/A	#N/A	#N/A
	F53F8.t1	WBGene00014390	tRNA	0	0	0.227872	#N/A	#N/A	#N/A
	F54F7.t1	WBGene00014395	tRNA	28.4456	17.4948	3.75125	0.442636	0.0059384	0.0609774
	F54F7.t2	WBGene00014396	tRNA	0	0	0	#N/A	#N/A	#N/A
	F55F3.t1	WBGene00014398	tRNA	0	0	0	#N/A	#N/A	#N/A
	F55F3.t2	WBGene00014399	tRNA	0	0	0	#N/A	#N/A	#N/A
	F55G7.t1	WBGene00014400	tRNA	6.66904	2.09488	0.227872	0.212521	0.0225363	0.214771
	F55G7.t2	WBGene00014401	tRNA	0	0	0	#N/A	#N/A	#N/A
	F56C3.t1	WBGene00023070	tRNA	0	0	0	#N/A	#N/A	#N/A
	F56F10.t1	WBGene00023074	tRNA	0	0	0	#N/A	#N/A	#N/A
	F56F3.t1	WBGene00014402	tRNA	0	0.442616	0	#N/A	#N/A	#N/A
	F56F4.t1	WBGene00023072	tRNA	1.1439	3.58316	0.455744	0.244166	0.601134	0.130883
	F56F4.t2	WBGene00023073	tRNA	0.762286	0	0.227872	#N/A	#N/A	#N/A
	F57F5.t1	WBGene00014406	tRNA	4.79386	11.6394	8.4157	0.185089	0.527841	0.731697
	F57G8.t1	WBGene00014407	tRNA	0	0	0	#N/A	#N/A	#N/A
	F57G8.t2	WBGene00014408	tRNA	0	0	0	#N/A	#N/A	#N/A
	F57G8.t3	WBGene00014409	tRNA	0	0	0	#N/A	#N/A	#N/A
	F57G8.t4	WBGene00014410	tRNA	0	0	0	#N/A	#N/A	#N/A
	F58D5.t1	WBGene00014411	tRNA	0.386176	1.80914	0.455744	#N/A	#N/A	#N/A
	F59C12.t1	WBGene00023075	tRNA	0	0	0	#N/A	#N/A	#N/A
	F59C12.t2	WBGene00023076	tRNA	0	0	0	#N/A	#N/A	#N/A
	F59C12.t3	WBGene00023077	tRNA	0	0	0	#N/A	#N/A	#N/A
	H06A10.t1	WBGene00014413	tRNA	0	0	0	#N/A	#N/A	#N/A
	H08J11.t1	WBGene00023078	tRNA	0	0	0	#N/A	#N/A	#N/A
	H08J11.t2	WBGene00023079	tRNA	0.97831	0.893678	0	#N/A	#N/A	#N/A
	H08J11.t3	WBGene00023080	tRNA	0.383444	0.221308	0.894222	#N/A	#N/A	#N/A
	H08J11.t4	WBGene00023081	tRNA	0	0	0	#N/A	#N/A	#N/A
	H08J11.t5	WBGene00023082	tRNA	0	0	0	#N/A	#N/A	#N/A
	H35N09.t1	WBGene00023085	tRNA	0	0	0	#N/A	#N/A	#N/A
	H35N09.t2	WBGene00023086	tRNA	0	0.38174	0	#N/A	#N/A	#N/A
	K01A11.t1	WBGene00014415	tRNA	0	0	0	#N/A	#N/A	#N/A
	K01A12.t1	WBGene00023087	tRNA	0.189421	0.412178	0	#N/A	#N/A	#N/A
	K01A12.t2	WBGene00023088	tRNA	0	0	0	#N/A	#N/A	#N/A
	K01A12.t3	WBGene00023089	tRNA	0	0.19087	0.999525	#N/A	#N/A	#N/A
	K01A12.t4	WBGene00023090	tRNA	0	0.260193	0	#N/A	#N/A	#N/A
	K01A12.t5	WBGene00023091	tRNA	0	0.19087	0	#N/A	#N/A	#N/A
	K01A6.t1	WBGene00014414	tRNA	0	0	0	#N/A	#N/A	#N/A
	K02A4.t1	WBGene00014416	tRNA	4.20394	5.24897	0.894222	0.839983	0.279738	0.215196
	K02A4.t2	WBGene00014417	tRNA	18.4892	21.6346	25.4577	0.789762	0.664989	0.84793
	K02B12.t1	WBGene00014418	tRNA	0	0.260193	0	#N/A	#N/A	#N/A
	K02D3.t1	WBGene00235251	tRNA	0.196755	0	0	#N/A	#N/A	#N/A
	K02D7.t1	WBGene00023092	tRNA	0	0	0.227872	#N/A	#N/A	#N/A
	K02E11.t1	WBGene00014420	tRNA	0	0	0	#N/A	#N/A	#N/A
	K02E2.t1	WBGene00014419	tRNA	0	0	0	#N/A	#N/A	#N/A
	K03B8.t1	WBGene00014422	tRNA	0	0	0	#N/A	#N/A	#N/A
	K03F8.t1	WBGene00023093	tRNA	0.189421	0	0	#N/A	#N/A	#N/A
	K03H6.t1	WBGene00023094	tRNA	0	0	0	#N/A	#N/A	#N/A
	K04A8.t2	WBGene00023095	tRNA	0	0.971448	0.333175	#N/A	#N/A	#N/A
	K04A8.t3	WBGene00023096	tRNA	0	0.38174	0	#N/A	#N/A	#N/A
	K04C2.t1	WBGene00023097	tRNA	0	0	0	#N/A	#N/A	#N/A
	K04C2.t2	WBGene00023098	tRNA	0	0	0	#N/A	#N/A	#N/A
	K04C2.t3	WBGene00023099	tRNA	0	0	0	#N/A	#N/A	#N/A
	K05G3.t1	WBGene00023100	tRNA	0	0	0	#N/A	#N/A	#N/A
	K06A4.t1	WBGene00014423	tRNA	0.480905	0.902125	2.27872	0.772585	#N/A	0.694813
rtw-5	K06G5.t1	WBGene00004716	tRNA	1.65324	4.26887	6.52195	0.270663	0.15132	0.680991
	K07A1.t1	WBGene00014424	tRNA	0.194023	0.38174	2.5601	#N/A	#N/A	#N/A
	K07C10.t1	WBGene00014426	tRNA	0.959079	0.793917	1.57784	0.926388	0.77189	0.698412
	K08B5.t1	WBGene00023101	tRNA	0	0	0	#N/A	#N/A	#N/A
	K08B5.t2	WBGene00023102	tRNA	0	0	0	#N/A	#N/A	#N/A
	K08E7.t1	WBGene00014427	tRNA	0	0	0	#N/A	#N/A	#N/A
	K08H2.t1	WBGene00014428	tRNA	0	0.885231	0	#N/A	#N/A	#N/A
	K09A11.t1	WBGene00014429	tRNA	1.26246	1.78736	1.47253	0.812263	0.95428	0.915272
	K09C6.t1	WBGene00023103	tRNA	0	0	0	#N/A	#N/A	#N/A
	K09C8.t1	WBGene00014436	tRNA	0.86435	0.260193	0.66635	#N/A	#N/A	#N/A
	K10C8.t1	WBGene00014437	tRNA	0	0	0	#N/A	#N/A	#N/A
	K11C4.t1	WBGene00023105	tRNA	1.70943	1.78715	3.38355	0.983059	0.705848	0.725161
	K11E4.t1	WBGene00014438	tRNA	0	0	0	#N/A	#N/A	#N/A
	K11E4.t2	WBGene00014439	tRNA	2.22337	1.2061	0.788919	0.547946	0.419512	0.78875
	K11E4.t3	WBGene00014440	tRNA	0.196755	0.19087	0	#N/A	#N/A	#N/A
	K11E4.t4	WBGene00014441	tRNA	0	0	0	#N/A	#N/A	#N/A
	K11E4.t5	WBGene00014442	tRNA	0	0	0	#N/A	#N/A	#N/A
	K11E4.t6	WBGene00014443	tRNA	0	0	0	#N/A	#N/A	#N/A
	K11H12.t1	WBGene00023106	tRNA	0.480905	3.28408	0.455744	0.0994624	1	0.191612
	K11H3.t1	WBGene00014444	tRNA	0	0.260193	0	#N/A	#N/A	#N/A
	K11H3.t2	WBGene00014445	tRNA	0.196755	0.451062	1.68314	#N/A	#N/A	#N/A
	K12H4.t1	WBGene00023107	tRNA	20.3669	18.662	6.08348	0.913617	0.0403657	0.0696056
	M01E10.t1	WBGene00023108	tRNA	0	0	0	#N/A	#N/A	#N/A
	M01E10.t2	WBGene00023109	tRNA	0	0.19087	0	#N/A	#N/A	#N/A
	M01E5.t1	WBGene00014446	tRNA	0	0.38174	0.227872	#N/A	#N/A	#N/A
	M02F4.t1	WBGene00023110	tRNA	0	0	0	#N/A	#N/A	#N/A
	M02F4.t2	WBGene00023111	tRNA	0	0	0.66635	#N/A	#N/A	#N/A
	M03A1.t1	WBGene00023112	tRNA	0	0	0.999525	#N/A	#N/A	#N/A
	M03A1.t2	WBGene00023113	tRNA	5.19152	15.6201	5.52243	0.0523194	1	0.136544
	M163.t1	WBGene00014448	tRNA	0.378842	0.260193	0	#N/A	#N/A	#N/A
	M163.t2	WBGene00014449	tRNA	0	0.19087	0	#N/A	#N/A	#N/A
	M57.t1	WBGene00023115	tRNA	0	0	0	#N/A	#N/A	#N/A
	MTCE.1	WBGene00014450	tRNA	0	0	0	#N/A	#N/A	#N/A
	MTCE.10	WBGene00014457	tRNA	0	0	0	#N/A	#N/A	#N/A
	MTCE.13	WBGene00014458	tRNA	0	0	0	#N/A	#N/A	#N/A
	MTCE.14	WBGene00014459	tRNA	0.194023	0	0.227872	#N/A	#N/A	#N/A
	MTCE.15	WBGene00014460	tRNA	0	2.34663	1.13936	0.232866	#N/A	0.774649
	MTCE.17	WBGene00014461	tRNA	0.194023	0.221308	0.227872	#N/A	#N/A	#N/A
	MTCE.18	WBGene00014462	tRNA	0	0	0	#N/A	#N/A	#N/A
	MTCE.19	WBGene00014463	tRNA	0	0	0	#N/A	#N/A	#N/A
	MTCE.2	WBGene00014451	tRNA	0	0.451062	0	#N/A	#N/A	#N/A
	MTCE.20	WBGene00014464	tRNA	0.480905	0.633485	0.455744	#N/A	#N/A	#N/A
	MTCE.22	WBGene00014465	tRNA	0.189421	0.4815	0.999525	#N/A	#N/A	#N/A
	MTCE.24	WBGene00014466	tRNA	0	0	0	#N/A	#N/A	#N/A
	MTCE.27	WBGene00014467	tRNA	0	0	0	#N/A	#N/A	#N/A
	MTCE.28	WBGene00014468	tRNA	0.386176	0.412178	0	#N/A	#N/A	#N/A
	MTCE.29	WBGene00014469	tRNA	0	0	0	#N/A	#N/A	#N/A
	MTCE.30	WBGene00014470	tRNA	0	1.78246	0.455744	#N/A	#N/A	#N/A
	MTCE.32	WBGene00014471	tRNA	0.189421	0	0	#N/A	#N/A	#N/A
	MTCE.36	WBGene00014473	tRNA	0	0	0	#N/A	#N/A	#N/A
	MTCE.5	WBGene00014452	tRNA	0.587532	1.19276	1.36723	0.750552	#N/A	0.942441
	MTCE.6	WBGene00014453	tRNA	0	0	0	#N/A	#N/A	#N/A
	MTCE.8	WBGene00014455	tRNA	0	0	0	#N/A	#N/A	#N/A
	MTCE.9	WBGene00014456	tRNA	0	0	0.455744	#N/A	#N/A	#N/A
	R01H5.t1	WBGene00014474	tRNA	0	0	0	#N/A	#N/A	#N/A
	R02E12.t1	WBGene00023116	tRNA	0.580199	1.7958	0.227872	0.427394	#N/A	0.237631
	R03E1.t1	WBGene00014475	tRNA	0	1.54406	0	#N/A	#N/A	#N/A
	R03E1.t2	WBGene00014476	tRNA	0	1.12343	0.894222	#N/A	#N/A	#N/A
	R04A9.t1	WBGene00023117	tRNA	0	0	0	#N/A	#N/A	#N/A
	R04D3.t1	WBGene00014477	tRNA	0	0.38174	0	#N/A	#N/A	#N/A
	R04D3.t2	WBGene00014478	tRNA	0	0	0	#N/A	#N/A	#N/A
	R04D3.t3	WBGene00014479	tRNA	0	0	0	#N/A	#N/A	#N/A
	R04D3.t4	WBGene00014480	tRNA	1.7452	1.64871	0.333175	0.931334	0.338798	0.396289
	R04D3.t5	WBGene00014481	tRNA	0	0.19087	0	#N/A	#N/A	#N/A
	R04E5.t1	WBGene00023118	tRNA	1.82156	1.50517	1.5951	0.888125	0.963208	0.966064
	R04E5.t2	WBGene00023119	tRNA	0	0	0	#N/A	#N/A	#N/A
	R04E5.t3	WBGene00023120	tRNA	0.383444	0	0	#N/A	#N/A	#N/A
	R04E5.t4	WBGene00023121	tRNA	0	1.23653	0	#N/A	#N/A	#N/A
	R04E5.t5	WBGene00023122	tRNA	0	0	0	#N/A	#N/A	#N/A
	R04E5.t6	WBGene00023123	tRNA	0.284151	0.932563	0	#N/A	#N/A	#N/A
	R04F11.t1	WBGene00014482	tRNA	0	0.19087	0.561047	#N/A	#N/A	#N/A
	R09E10.t1	WBGene00014485	tRNA	0.194023	0	0	#N/A	#N/A	#N/A
	R11.t1	WBGene00014486	tRNA	0	0	0	#N/A	#N/A	#N/A
	R11.t2	WBGene00014487	tRNA	0	0	0.227872	#N/A	#N/A	#N/A
	R11.t3	WBGene00014488	tRNA	0.196755	0	0	#N/A	#N/A	#N/A
	R11.t4	WBGene00014489	tRNA	0	0	0	#N/A	#N/A	#N/A
	R11B5.t1	WBGene00023124	tRNA	0	0	0	#N/A	#N/A	#N/A
	R11B5.t2	WBGene00023125	tRNA	0.587532	1.4274	0	#N/A	#N/A	#N/A
	R11B5.t3	WBGene00023126	tRNA	0	0	0	#N/A	#N/A	#N/A
	R11G10.t1	WBGene00014490	tRNA	0	0	0	#N/A	#N/A	#N/A
	R11G10.t2	WBGene00014491	tRNA	0	0	0	#N/A	#N/A	#N/A
	R148.t1	WBGene00023127	tRNA	0.194023	0.221308	0.227872	#N/A	#N/A	#N/A
	T01B4.t1	WBGene00014493	tRNA	0	0.663923	0.227872	#N/A	#N/A	#N/A
	T01B4.t2	WBGene00014494	tRNA	0.284151	0	0.227872	#N/A	#N/A	#N/A
	T01B4.t3	WBGene00014495	tRNA	0	0	0	#N/A	#N/A	#N/A
	T01B4.t4	WBGene00014496	tRNA	0	0	0	#N/A	#N/A	#N/A
	T01C1.t1	WBGene00014497	tRNA	0	0	0	#N/A	#N/A	#N/A
	T02G6.t1	WBGene00014498	tRNA	0.478174	0.19087	0.455744	#N/A	#N/A	#N/A
	T03E6.t1	WBGene00014499	tRNA	0.480905	1.23164	2.33222	0.663631	0.51805	0.813181
	T03G6.t1	WBGene00023128	tRNA	0	0	0	#N/A	#N/A	#N/A
	T04D3.t1	WBGene00014500	tRNA	0.766888	3.23165	3.47158	0.175201	0.231868	0.974339
	T04D3.t2	WBGene00014501	tRNA	0.284151	0.741693	0.66635	#N/A	#N/A	#N/A
	T04D3.t3	WBGene00014502	tRNA	0.189421	0.412178	0	#N/A	#N/A	#N/A
	T04D3.t4	WBGene00014503	tRNA	0	0	2.01631	#N/A	#N/A	#N/A
	T04F8.t1	WBGene00014504	tRNA	0	0	0	#N/A	#N/A	#N/A
	T05A8.t1	WBGene00023129	tRNA	0	0	0	#N/A	#N/A	#N/A
	T05A8.t2	WBGene00023130	tRNA	0	0	0	#N/A	#N/A	#N/A
	T05C7.t1	WBGene00023131	tRNA	0	0	0	#N/A	#N/A	#N/A
	T06H11.t1	WBGene00014507	tRNA	0	0	0	#N/A	#N/A	#N/A
	T06H11.t2	WBGene00014508	tRNA	0.480905	0	0	#N/A	#N/A	#N/A
	T06H11.t3	WBGene00014509	tRNA	0	0	0	#N/A	#N/A	#N/A
	T07D10.t1	WBGene00014510	tRNA	0.866219	1.16232	0.455744	0.911534	#N/A	0.734795
	T07H6.t1	WBGene00023132	tRNA	0.473572	0	0	#N/A	#N/A	#N/A
	T07H6.t2	WBGene00023133	tRNA	0	0	0	#N/A	#N/A	#N/A
	T08A9.t1	WBGene00023134	tRNA	0.196755	0	0	#N/A	#N/A	#N/A
	T09B4.t1	WBGene00023135	tRNA	0	0	0	#N/A	#N/A	#N/A
	T09B4.t2	WBGene00023136	tRNA	0	0	0	#N/A	#N/A	#N/A
	T09F5.t1	WBGene00014512	tRNA	0	0	0	#N/A	#N/A	#N/A
	T10B10.t1	WBGene00014514	tRNA	0	0	0.227872	#N/A	#N/A	#N/A
	T10B10.t2	WBGene00014515	tRNA	0	0	0.911487	#N/A	#N/A	#N/A
	T10B9.t1	WBGene00014513	tRNA	1.06571	1.95623	4.73351	0.593107	0.168455	0.410252
	T13B5.t2	WBGene00023137	tRNA	0	0.633485	0	#N/A	#N/A	#N/A
	T14B4.t1	WBGene00023138	tRNA	0.478174	0.711255	0	#N/A	#N/A	#N/A
	T14F9.t1	WBGene00023139	tRNA	0.194023	0.893678	2.33222	#N/A	#N/A	#N/A
	T14G8.t1	WBGene00014519	tRNA	0.473572	0.57261	0	#N/A	#N/A	#N/A
	T15B12.t1	WBGene00023140	tRNA	0	0	0	#N/A	#N/A	#N/A
	T16D1.t1	WBGene00023141	tRNA	0	0.442616	0	#N/A	#N/A	#N/A
	T18D3.t1	WBGene00014520	tRNA	0	0	0	#N/A	#N/A	#N/A
	T19C4.t1	WBGene00014521	tRNA	0.383444	0.603048	0.455744	#N/A	#N/A	#N/A
	T21B4.t1	WBGene00014524	tRNA	0	0.221308	1.66587	#N/A	#N/A	#N/A
	T22A3.t1	WBGene00014525	tRNA	0	0.260193	0.683616	#N/A	#N/A	#N/A
	T22A3.t2	WBGene00014526	tRNA	0	0	0	#N/A	#N/A	#N/A
	T22A3.t3	WBGene00014527	tRNA	0	0	0	#N/A	#N/A	#N/A
	T22A3.t4	WBGene00014528	tRNA	0	0	0	#N/A	#N/A	#N/A
	T22C1.t1	WBGene00014529	tRNA	0	0	0.333175	#N/A	#N/A	#N/A
	T22C8.t1	WBGene00014530	tRNA	0.662993	1.87002	2.68266	0.476539	0.415863	0.862852
	T22F3.t1	WBGene00023143	tRNA	0	0.221308	0.999525	#N/A	#N/A	#N/A
	T22F3.t2	WBGene00023144	tRNA	0	0.221308	0	#N/A	#N/A	#N/A
	T22F3.t3	WBGene00023145	tRNA	0	2.16044	0	#N/A	#N/A	#N/A
	T22F3.t4	WBGene00023146	tRNA	0.762286	7.37877	1.13936	0.0441778	0.848298	0.169453
	T22F7.t1	WBGene00023147	tRNA	0.284151	0	0	#N/A	#N/A	#N/A
	T23F1.t1	WBGene00014531	tRNA	0	0	0	#N/A	#N/A	#N/A
	T23F1.t2	WBGene00014532	tRNA	0.330151	0	0	#N/A	#N/A	#N/A
	T23H4.t1	WBGene00014533	tRNA	0	0	0.227872	#N/A	#N/A	#N/A
	T25B6.t1	WBGene00023148	tRNA	0.383444	1.70469	0	#N/A	#N/A	#N/A
	T25B6.t2	WBGene00023149	tRNA	0	0	0	#N/A	#N/A	#N/A
	T25D1.t2	WBGene00023150	tRNA	0	0	0	#N/A	#N/A	#N/A
	T25E4.t1	WBGene00023151	tRNA	0.196755	0.221308	0.227872	#N/A	#N/A	#N/A
	T26C11.t1	WBGene00023152	tRNA	0.189421	0.603048	0.999525	#N/A	#N/A	#N/A
	T27B1.t1	WBGene00023153	tRNA	0.284151	0	0	#N/A	#N/A	#N/A
	T28B4.t1	WBGene00023154	tRNA	0	0	0	#N/A	#N/A	#N/A
	T28C12.t1	WBGene00023155	tRNA	0	0.971448	0	#N/A	#N/A	#N/A
	T28D6.t1	WBGene00014535	tRNA	3.92277	7.075	3.05037	0.449077	0.809111	0.377986
	T28D6.t2	WBGene00014536	tRNA	4.50739	5.30943	4.03263	0.899915	0.915068	0.81866
	T28F2.t1	WBGene00023156	tRNA	0	0	0	#N/A	#N/A	#N/A
	VK10D6R.t1	WBGene00014537	tRNA	0	0	0	#N/A	#N/A	#N/A
	W02G9.t1	WBGene00023157	tRNA	0.580199	7.59673	0.455744	0.00991666	0.893162	0.023443
	W02G9.t2	WBGene00023158	tRNA	13.8848	10.3726	16.3411	0.714674	0.919797	0.681553
	W02H3.t1	WBGene00014538	tRNA	0.194023	0.520385	0	#N/A	#N/A	#N/A
	W03C9.t1	WBGene00014539	tRNA	8.75168	19.1657	27.1754	0.445705	0.369709	0.831997
	W03G11.t1	WBGene00014540	tRNA	0	0	0	#N/A	#N/A	#N/A
	W05B2.t1	WBGene00014544	tRNA	0	0	0	#N/A	#N/A	#N/A
	W06D4.t1	WBGene00014545	tRNA	0	0	0	#N/A	#N/A	#N/A
	W06G6.t1	WBGene00014546	tRNA	0	0	0	#N/A	#N/A	#N/A
	W06G6.t2	WBGene00014547	tRNA	0	0	0	#N/A	#N/A	#N/A
	W06G6.t3	WBGene00014548	tRNA	0	0	0	#N/A	#N/A	#N/A
	W07G4.t1	WBGene00014551	tRNA	0	0	0	#N/A	#N/A	#N/A
	W09D6.t1	WBGene00014552	tRNA	0	0.38174	0	#N/A	#N/A	#N/A
	W09D6.t2	WBGene00014553	tRNA	0	0	0	#N/A	#N/A	#N/A
	W09G10.t1	WBGene00023160	tRNA	0	0.451062	0	#N/A	#N/A	#N/A
	W09G10.t2	WBGene00023161	tRNA	0	0	0	#N/A	#N/A	#N/A
	W09G10.t3	WBGene00023162	tRNA	0	0.260193	0	#N/A	#N/A	#N/A
	W10G11.t1	WBGene00023164	tRNA	0	0	0.455744	#N/A	#N/A	#N/A
	W10G11.t2	WBGene00023165	tRNA	0.284151	0.832802	0	#N/A	#N/A	#N/A
	Y102E9.t1	WBGene00023201	tRNA	0.378842	0	0	#N/A	#N/A	#N/A
	Y104H12A.t1	WBGene00023202	tRNA	0	0	0	#N/A	#N/A	#N/A
	Y105C5A.t1	WBGene00014606	tRNA	0	0	0	#N/A	#N/A	#N/A
	Y105C5A.t2	WBGene00014607	tRNA	0.590264	0	0	#N/A	#N/A	#N/A
	Y105C5B.t1	WBGene00014608	tRNA	0.388046	0.641932	1.3327	#N/A	#N/A	#N/A
	Y105C5B.t2	WBGene00014609	tRNA	0	0	0	#N/A	#N/A	#N/A
	Y105C5B.t3	WBGene00014610	tRNA	0	0	0.455744	#N/A	#N/A	#N/A
	Y105C5B.t4	WBGene00014611	tRNA	0	0	0.333175	#N/A	#N/A	#N/A
	Y110A2AL.t1	WBGene00023203	tRNA	0	0	0	#N/A	#N/A	#N/A
	Y110A2AL.t2	WBGene00023204	tRNA	0.614302	0.711255	0	#N/A	#N/A	#N/A
	Y113G7B.t1	WBGene00014614	tRNA	0	0	0	#N/A	#N/A	#N/A
	Y116F11A.t1	WBGene00014616	tRNA	0	0	0	#N/A	#N/A	#N/A
	Y119D3B.t1	WBGene00023206	tRNA	0	0.38174	0	#N/A	#N/A	#N/A
	Y17G9A.t1	WBGene00023168	tRNA	0.196755	0	0.227872	#N/A	#N/A	#N/A
	Y18H1A.t1	WBGene00023169	tRNA	0.284151	1.65716	0	#N/A	#N/A	#N/A
	Y22D7AL.t3	WBGene00023170	tRNA	0	0	0.227872	#N/A	#N/A	#N/A
	Y22D7AL.t4	WBGene00023171	tRNA	0	0	0.66635	#N/A	#N/A	#N/A
	Y25C1A.t1	WBGene00023173	tRNA	0	0.520385	0.455744	#N/A	#N/A	#N/A
	Y25C1A.t2	WBGene00023174	tRNA	0.672197	2.48527	0.455744	0.475852	0.922047	0.467905
	Y37A1B.t1	WBGene00014563	tRNA	0.473572	0.260193	0	#N/A	#N/A	#N/A
	Y37B11A.t2	WBGene00023175	tRNA	2.68318	2.35997	1.68314	0.863988	0.627457	0.748282
sup-29	Y37E11AL.t1	WBGene00006334	tRNA	0.284151	0.221308	0.227872	#N/A	#N/A	#N/A
	Y38E10A.t1	WBGene00014564	tRNA	0.194023	0.260193	0.333175	#N/A	#N/A	#N/A
	Y38H6A.t1	WBGene00014565	tRNA	0.196755	0	0.227872	#N/A	#N/A	#N/A
	Y39A1A.t1	WBGene00014566	tRNA	0	0	0.227872	#N/A	#N/A	#N/A
	Y39B6A.t10	WBGene00014568	tRNA	0	0	0	#N/A	#N/A	#N/A
	Y39B6A.t9	WBGene00014567	tRNA	0	0	0.455744	#N/A	#N/A	#N/A
	Y39G10AL.t1	WBGene00023176	tRNA	0.672197	2.17754	0.999525	0.419235	0.893215	0.643956
rtw-6	Y40C5A.t1	WBGene00004717	tRNA	0	0.442616	0.333175	#N/A	#N/A	#N/A
	Y40H7A.t1	WBGene00014570	tRNA	9.00812	25.431	11.9391	0.0273189	0.647829	0.250031
	Y40H7A.t2	WBGene00014571	tRNA	0	0	0	#N/A	#N/A	#N/A
	Y43D4A.t1	WBGene00014572	tRNA	0	0.451062	0.66635	#N/A	#N/A	#N/A
	Y43D4A.t2	WBGene00014573	tRNA	0	0.19087	0.227872	#N/A	#N/A	#N/A
	Y43F4A.t1	WBGene00014574	tRNA	0.189421	0.451062	2.45479	#N/A	#N/A	#N/A
	Y43F4A.t2	WBGene00014575	tRNA	0.390778	0	0	#N/A	#N/A	#N/A
	Y46G5A.t1	WBGene00189967	tRNA	4.48599	0.19087	0	0.216258	0.201959	0.89171
	Y49E10.t1	WBGene00014578	tRNA	0	0	0	#N/A	#N/A	#N/A
	Y4C6B.t1	WBGene00023166	tRNA	0	0	0	#N/A	#N/A	#N/A
	Y4C6B.t2	WBGene00023167	tRNA	0.196755	0.4815	0	#N/A	#N/A	#N/A
	Y51A2B.t1	WBGene00014579	tRNA	0.575597	0	0	#N/A	#N/A	#N/A
	Y51H4A.t2	WBGene00014580	tRNA	0	0	0	#N/A	#N/A	#N/A
	Y51H4A.t3	WBGene00014581	tRNA	0	0	0	#N/A	#N/A	#N/A
	Y51H4A.t4	WBGene00014582	tRNA	2.48915	5.58317	1.57784	0.260061	0.662686	0.161853
	Y51H4A.t5	WBGene00014583	tRNA	0	0	0	#N/A	#N/A	#N/A
	Y51H4A.t6	WBGene00014584	tRNA	0	0	0	#N/A	#N/A	#N/A
	Y51H7BR.t1	WBGene00023177	tRNA	0	0	0	#N/A	#N/A	#N/A
	Y53C10A.t1	WBGene00014585	tRNA	0	0	0	#N/A	#N/A	#N/A
rte-2	Y53C10A.t2	WBGene00014586	tRNA	0	0.19087	0	#N/A	#N/A	#N/A
	Y53C10A.t3	WBGene00014587	tRNA	0	0.221308	0	#N/A	#N/A	#N/A
	Y53C12A.t1	WBGene00014588	tRNA	0.194023	0.260193	0	#N/A	#N/A	#N/A
	Y54G2A.t1	WBGene00023178	tRNA	0	0	0	#N/A	#N/A	#N/A
	Y54G2A.t2	WBGene00023179	tRNA	1.0611	4.11688	2.01631	0.0998025	0.625885	0.418793
	Y54G2A.t3	WBGene00023180	tRNA	2.18573	6.967	5.27729	0.159868	0.408259	0.801652
	Y54G2A.t4	WBGene00023181	tRNA	12.713	10.0282	12.9731	0.749177	0.985433	0.781694
	Y54G2A.t5	WBGene00023182	tRNA	0	0	0	#N/A	#N/A	#N/A
	Y55F3BR.t1	WBGene00023184	tRNA	0	0	0	#N/A	#N/A	#N/A
	Y57A10B.t1	WBGene00014590	tRNA	0	0	0	#N/A	#N/A	#N/A
	Y57A10C.t1	WBGene00014591	tRNA	0	0.260193	0	#N/A	#N/A	#N/A
	Y57G11B.t1	WBGene00014592	tRNA	0	1.88691	0	#N/A	#N/A	#N/A
	Y57G11C.t1	WBGene00014594	tRNA	0.86435	4.23843	0.894222	0.0713727	0.978407	0.121389
	Y59A8B.t3	WBGene00014595	tRNA	0	0	0.227872	#N/A	#N/A	#N/A
	Y59E1B.t2	WBGene00023185	tRNA	0	0.4815	0	#N/A	#N/A	#N/A
	Y65A5A.t1	WBGene00014596	tRNA	0	0	0	#N/A	#N/A	#N/A
	Y65A5A.t2	WBGene00014597	tRNA	0	0.38174	0.227872	#N/A	#N/A	#N/A
	Y65A5A.t3	WBGene00014598	tRNA	0.189421	0.19087	0	#N/A	#N/A	#N/A
	Y65A5A.t4	WBGene00014599	tRNA	0.194023	0	0	#N/A	#N/A	#N/A
	Y66D12A.t1	WBGene00014600	tRNA	0	0	0	#N/A	#N/A	#N/A
	Y69A2AR.t2	WBGene00023188	tRNA	1.05837	3.39718	2.47206	0.215439	0.502854	0.771317
	Y70C5A.t1	WBGene00014601	tRNA	0	0	0.227872	#N/A	#N/A	#N/A
	Y71H2AM.t1	WBGene00023190	tRNA	0	0	0	#N/A	#N/A	#N/A
	Y73B6BL.t1	WBGene00023192	tRNA	0.194023	0.19087	0	#N/A	#N/A	#N/A
	Y73B6BL.t2	WBGene00235252	tRNA	0	0.520385	0.894222	#N/A	#N/A	#N/A
	Y73F8A.t1	WBGene00014602	tRNA	4.41831	10.8797	8.17056	0.1442	0.470101	0.713859
sup-24	Y73F8A.t2	WBGene00006330	tRNA	0.473572	0.86324	0.894222	#N/A	#N/A	#N/A
	Y73F8A.t3	WBGene00014603	tRNA	0	0	0	#N/A	#N/A	#N/A
	Y73F8A.t4	WBGene00014604	tRNA	0	0.221308	0	#N/A	#N/A	#N/A
	Y75D11A.t2	WBGene00023194	tRNA	0.284151	0.4815	0.911487	#N/A	#N/A	#N/A
	Y7A5A.t1	WBGene00014554	tRNA	1.1604	1.61338	1.70041	0.872829	0.870309	0.965697
	Y7A5A.t2	WBGene00014555	tRNA	0	0.4815	0	#N/A	#N/A	#N/A
	Y7A5A.t3	WBGene00014556	tRNA	0	0	0	#N/A	#N/A	#N/A
	Y7A5A.t4	WBGene00014557	tRNA	0	0.221308	0	#N/A	#N/A	#N/A
	Y7A5A.t5	WBGene00014558	tRNA	14.3318	1.87002	1.47253	0.0817443	0.114914	0.927948
	Y7A9D.t1	WBGene00014559	tRNA	0.582931	0.442616	0.227872	#N/A	#N/A	#N/A
	Y7A9D.t2	WBGene00014560	tRNA	0	0.38174	0.227872	#N/A	#N/A	#N/A
	Y7A9D.t3	WBGene00014561	tRNA	2.09561	3.92601	0.683616	0.5534	0.417013	0.184767
	Y82E9BR.t1	WBGene00023195	tRNA	0.194023	0	0.227872	#N/A	#N/A	#N/A
	Y92C3A.t2	WBGene00023196	tRNA	0	0	0	#N/A	#N/A	#N/A
	Y92C3A.t3	WBGene00023197	tRNA	0	0	0	#N/A	#N/A	#N/A
	Y92H12A.t1	WBGene00023198	tRNA	0.194023	0.793917	0.227872	#N/A	#N/A	#N/A
	Y95B8A.t1	WBGene00023199	tRNA	0	0	0	#N/A	#N/A	#N/A
	Y95D11A.t1	WBGene00014605	tRNA	0.386176	5.09698	0.788919	0.0176073	0.781964	0.110863
	Y97E10C.t1	WBGene00023200	tRNA	0.582931	8.86257	0.683616	0.00603338	0.969304	0.0291778
	ZC132.t1	WBGene00023207	tRNA	0.577467	1.0761	2.36676	0.767497	0.469158	0.67132
	ZC412.t1	WBGene00014617	tRNA	0	0	0	#N/A	#N/A	#N/A
	ZC412.t2	WBGene00014618	tRNA	0	0	0	#N/A	#N/A	#N/A
	ZC449.t1	WBGene00023208	tRNA	0	0	0	#N/A	#N/A	#N/A
	ZC455.t1	WBGene00014619	tRNA	0	0	0	#N/A	#N/A	#N/A
	ZK1010.t1	WBGene00014639	tRNA	7.36356	4.4635	5.5932	0.538627	0.793662	0.860358
	ZK1067.t1	WBGene00014640	tRNA	23.9229	30.0265	22.7043	0.716924	0.969859	0.741661
	ZK154.t1	WBGene00023210	tRNA	0	0	0	#N/A	#N/A	#N/A
	ZK154.t2	WBGene00023211	tRNA	0.954477	0.38174	0	#N/A	#N/A	#N/A
	ZK154.t3	WBGene00023212	tRNA	0	0.4815	0	#N/A	#N/A	#N/A
	ZK154.t4	WBGene00023213	tRNA	0	0	0	#N/A	#N/A	#N/A
	ZK154.t5	WBGene00023214	tRNA	0	0	0	#N/A	#N/A	#N/A
	ZK262.t1	WBGene00014623	tRNA	0	0	0	#N/A	#N/A	#N/A
	ZK380.t1	WBGene00023215	tRNA	0	0	0	#N/A	#N/A	#N/A
	ZK39.t1	WBGene00014620	tRNA	0	0.19087	0.227872	#N/A	#N/A	#N/A
	ZK507.t1	WBGene00014624	tRNA	0	0.260193	0	#N/A	#N/A	#N/A
	ZK563.t1	WBGene00023216	tRNA	0	0	0.683616	#N/A	#N/A	#N/A
	ZK617.t1	WBGene00014625	tRNA	0	0.442616	0	#N/A	#N/A	#N/A
	ZK622.t1	WBGene00023217	tRNA	0	0.38174	0	#N/A	#N/A	#N/A
rte-4	ZK622.t2	WBGene00023218	tRNA	0.378842	0	0	#N/A	#N/A	#N/A
	ZK678.t1	WBGene00014626	tRNA	0.189421	0.19087	0	#N/A	#N/A	#N/A
	ZK678.t2	WBGene00014627	tRNA	0.194023	0.4815	0.227872	#N/A	#N/A	#N/A
	ZK678.t3	WBGene00014628	tRNA	0	0.221308	0	#N/A	#N/A	#N/A
	ZK678.t5	WBGene00014629	tRNA	5.16366	3.14544	1.34997	0.710432	0.395667	0.635694
	ZK783.t1	WBGene00023219	tRNA	0.473572	1.91735	1.12209	0.246615	#N/A	0.696788
	ZK822.t1	WBGene00014630	tRNA	3.83807	12.3946	43.4251	0.0366066	2.28452e-05	0.0316512
	ZK899.t1	WBGene00014634	tRNA	0	0	0	#N/A	#N/A	#N/A
	ZK970.t1	WBGene00014635	tRNA	1.21607	0	0	#N/A	#N/A	#N/A
	ZK970.t2	WBGene00014636	tRNA	0	0.260193	0	#N/A	#N/A	#N/A
	ZK970.t3	WBGene00014637	tRNA	2.77978	20.3158	3.73399	0.000636057	0.74435	0.0192919
	ZK970.t4	WBGene00014638	tRNA	0	0.221308	0	#N/A	#N/A	#N/A
	ZK994.t1	WBGene00023220	tRNA	0	0	0	#N/A	#N/A	#N/A
	ZK994.t2	WBGene00023221	tRNA	0.284151	1.43585	0	#N/A	#N/A	#N/A
	ZK994.t3	WBGene00023222	tRNA	0	0	0	#N/A	#N/A	#N/A
	WBTransposon00000001	WBTransposon00000001	transposon	16.1545	5.9869	1.47253	0.172716	0.00974116	0.195774
	WBTransposon00000002	WBTransposon00000002	transposon	0.762324	0.633485	1.12209	#N/A	#N/A	#N/A
	WBTransposon00000003	WBTransposon00000003	transposon	2.82305	9.43477	4.34854	0.0594275	0.665684	0.326529
	WBTransposon00000004	WBTransposon00000004	transposon	13.035	12.0974	13.8863	0.902165	0.967566	0.878291
	WBTransposon00000005	WBTransposon00000005	transposon	0.480905	1.75692	0.66635	0.366937	#N/A	0.553261
	WBTransposon00000006	WBTransposon00000006	transposon	0	0	0	#N/A	#N/A	#N/A
	WBTransposon00000007	WBTransposon00000007	transposon	0.667595	7.61718	13.7983	0.00112537	0.000132865	0.377286
	WBTransposon00000008	WBTransposon00000008	transposon	180.787	185.606	204.589	0.90375	0.691591	0.784432
	WBTransposon00000009	WBTransposon00000009	transposon	86.4271	337.126	230.437	5.45306e-15	3.29277e-06	0.122843
	WBTransposon00000010	WBTransposon00000010	transposon	265.76	616.674	61.451	1.30239e-08	9.03378e-16	7.13775e-33
	WBTransposon00000011	WBTransposon00000011	transposon	129.196	21.2483	33.6455	5.35725e-07	0.00200352	0.409388
	WBTransposon00000012	WBTransposon00000012	transposon	11.8292	25.3339	4.29503	0.0188527	0.0501054	0.000109334
	WBTransposon00000013	WBTransposon00000013	transposon	0	0	0	#N/A	#N/A	#N/A
	WBTransposon00000014	WBTransposon00000014	transposon	0	0	0	#N/A	#N/A	#N/A
	WBTransposon00000015	WBTransposon00000015	transposon	27.2664	0.412178	55.9303	7.59337e-07	0.339019	1.7178e-07
	WBTransposon00000016	WBTransposon00000016	transposon	0	0.221308	2.69993	#N/A	#N/A	#N/A
	WBTransposon00000017	WBTransposon00000017	transposon	0	2.61171	0	#N/A	#N/A	#N/A
	WBTransposon00000018	WBTransposon00000018	transposon	10.8388	46.4967	20.9659	0.00236621	0.293681	0.235138
	WBTransposon00000019	WBTransposon00000019	transposon	0	2.85481	2.36676	0.155222	0.284698	0.923925
	WBTransposon00000020	WBTransposon00000020	transposon	3.29604	60.2772	17.5841	1.01613e-14	0.000253162	0.000863737
	WBTransposon00000021	WBTransposon00000021	transposon	2.99116	8.33219	7.11753	0.136607	0.306147	0.880938
	WBTransposon00000022	WBTransposon00000022	transposon	2542.53	1839.89	1043.73	0.548986	0.150236	0.42905
	WBTransposon00000023	WBTransposon00000023	transposon	1.36175	8.69328	9.01128	0.00506771	0.012001	0.970864
	WBTransposon00000024	WBTransposon00000024	transposon	0.973708	2.77214	5.71577	0.301422	0.0881716	0.475922
	WBTransposon00000025	WBTransposon00000025	transposon	0.194023	6.64593	8.74717	0.00304577	0.00399898	0.834237
	WBTransposon00000026	WBTransposon00000026	transposon	44.1979	121.456	58.6234	0.000520338	0.500941	0.0652977
	WBTransposon00000027	WBTransposon00000027	transposon	2.3309	7.45695	10.7825	0.112237	0.0633061	0.688672
	WBTransposon00000028	WBTransposon00000028	transposon	2.40546	20.043	18.2315	0.00174822	0.0119718	0.920039
	WBTransposon00000029	WBTransposon00000029	transposon	0	0.971448	0.894222	#N/A	#N/A	#N/A
	WBTransposon00000030	WBTransposon00000030	transposon	0.194023	0.633485	0	#N/A	#N/A	#N/A
	WBTransposon00000031	WBTransposon00000031	transposon	18.1251	57.0111	77.528	0.0150865	0.00954836	0.675343
	WBTransposon00000032	WBTransposon00000032	transposon	6.61411	31.0806	22.6887	0.00391826	0.0674812	0.676419
	WBTransposon00000033	WBTransposon00000033	transposon	0.196755	2.67238	5.6985	0.0802979	0.0306088	0.602343
	WBTransposon00000034	WBTransposon00000034	transposon	2.59028	3.80447	5.82107	0.718045	0.42346	0.662539
	WBTransposon00000035	WBTransposon00000035	transposon	0	0	0	#N/A	#N/A	#N/A
	WBTransposon00000036	WBTransposon00000036	transposon	14.9463	149.138	74.0236	1.18238e-10	0.000261667	0.148917
	WBTransposon00000037	WBTransposon00000037	transposon	0	1.58783	0.227872	#N/A	#N/A	#N/A
	WBTransposon00000038	WBTransposon00000038	transposon	0	0	0	#N/A	#N/A	#N/A
	WBTransposon00000039	WBTransposon00000039	transposon	39.4756	6.81857	38.2514	0.00445209	0.972091	0.0341141
	WBTransposon00000040	WBTransposon00000040	transposon	0.284151	0.221308	3.03311	#N/A	#N/A	#N/A
	WBTransposon00000041	WBTransposon00000041	transposon	18.0978	55.6083	66.2295	0.105046	0.124328	0.88089
	WBTransposon00000042	WBTransposon00000042	transposon	2.73924	11.0581	6.22331	0.0202294	0.29167	0.462877
	WBTransposon00000043	WBTransposon00000043	transposon	3.08499	6.57641	7.52148	0.278783	0.286731	0.896332
	WBTransposon00000044	WBTransposon00000044	transposon	12.8979	80.4232	48.9475	0.000786363	0.0523757	0.534604
	WBTransposon00000046	WBTransposon00000046	transposon	1611.43	2117.06	2860.03	0.0413917	0.000173941	0.0942418
	WBTransposon00000047	WBTransposon00000047	transposon	0.390778	6.84659	2.59463	0.0317184	0.29446	0.520461
	WBTransposon00000048	WBTransposon00000048	transposon	1.25427	5.14076	2.05085	0.295332	0.798911	0.60802
	WBTransposon00000049	WBTransposon00000049	transposon	0	0	0	#N/A	#N/A	#N/A
	WBTransposon00000050	WBTransposon00000050	transposon	0.189421	0.893678	0.66635	#N/A	#N/A	#N/A
	WBTransposon00000051	WBTransposon00000051	transposon	0	0	1.3327	#N/A	#N/A	#N/A
	WBTransposon00000052	WBTransposon00000052	transposon	1.53928	167.333	5.06669	1.21288e-29	0.0437587	4.51365e-29
	WBTransposon00000053	WBTransposon00000053	transposon	1.83072	45.569	6.46845	2.95025e-09	0.0887484	0.000645694
	WBTransposon00000054	WBTransposon00000054	transposon	0.390778	3.77403	1.24466	0.0414836	0.504379	0.344338
	WBTransposon00000055	WBTransposon00000055	transposon	0	0	0	#N/A	#N/A	#N/A
	WBTransposon00000056	WBTransposon00000056	transposon	0.194023	1.19276	0.333175	#N/A	#N/A	#N/A
	WBTransposon00000057	WBTransposon00000057	transposon	0	9.4994	0.561047	0.000102716	0.622926	0.0143155
	WBTransposon00000058	WBTransposon00000058	transposon	0.383444	14.0636	1.56057	3.91456e-05	0.37795	0.00665224
	WBTransposon00000059	WBTransposon00000059	transposon	1.53928	35.4141	5.17199	4.58625e-11	0.0658491	3.98142e-06
	WBTransposon00000060	WBTransposon00000060	transposon	0	0.221308	0	#N/A	#N/A	#N/A
	WBTransposon00000061	WBTransposon00000061	transposon	0.861618	3.21476	3.26098	0.160612	0.233389	1
	WBTransposon00000062	WBTransposon00000062	transposon	15.2271	48.9022	14.059	0.0289339	0.985333	0.08928
	WBTransposon00000063	WBTransposon00000063	transposon	1.2524	44.1065	8.27587	2.14003e-10	0.00878822	0.000873097
	WBTransposon00000064	WBTransposon00000064	transposon	0.196755	1.7958	0	#N/A	#N/A	#N/A
	WBTransposon00000065	WBTransposon00000065	transposon	0	10.7626	22.7232	1.64791e-06	7.697e-08	0.303219
	WBTransposon00000066	WBTransposon00000066	transposon	4.63616	0.971448	2.80523	0.0986806	0.64888	0.417799
	WBTransposon00000067	WBTransposon00000067	transposon	0	0.260193	0	#N/A	#N/A	#N/A
	WBTransposon00000068	WBTransposon00000068	transposon	0.480905	0.260193	0.227872	#N/A	#N/A	#N/A
	WBTransposon00000069	WBTransposon00000069	transposon	4.24524	82.4366	4.06716	3.02926e-07	0.961052	3.45003e-05
	WBTransposon00000070	WBTransposon00000070	transposon	0.189421	8.75791	0.561047	0.000414904	0.795372	0.0136823
	WBTransposon00000071	WBTransposon00000071	transposon	24.0978	119.701	75.9709	0.0220159	0.200356	0.667966
	WBTransposon00000072	WBTransposon00000072	transposon	0	1.37518	0	#N/A	#N/A	#N/A
	WBTransposon00000073	WBTransposon00000073	transposon	0.473572	7.36188	2.24419	0.00197939	0.197395	0.18725
	WBTransposon00000074	WBTransposon00000074	transposon	0	32.0245	0.455744	9.96487e-11	0.6086	5.96639e-06
	WBTransposon00000075	WBTransposon00000075	transposon	5.16907	94.1883	1.13936	6.62216e-05	0.246132	1.79151e-05
	WBTransposon00000076	WBTransposon00000076	transposon	0	0.221308	0	#N/A	#N/A	#N/A
	WBTransposon00000077	WBTransposon00000077	transposon	211.455	2361.15	301.607	1.08787e-125	0.00832087	3.1751e-59
	WBTransposon00000078	WBTransposon00000078	transposon	0.572865	280.234	2.12162	4.33117e-25	0.265946	1.23979e-26
	WBTransposon00000079	WBTransposon00000079	transposon	0	0.984787	0.683616	#N/A	#N/A	#N/A
	WBTransposon00000080	WBTransposon00000080	transposon	32.5646	548.354	101.114	7.48613e-37	5.21617e-05	6.56306e-10
	WBTransposon00000081	WBTransposon00000081	transposon	0.480905	3.2401	0.561047	0.108112	0.972708	0.225271
	WBTransposon00000082	WBTransposon00000082	transposon	1.04917	20.8755	1.57784	4.21988e-06	0.767044	0.000245023
	WBTransposon00000083	WBTransposon00000083	transposon	0.871683	17.495	1.36723	6.77001e-05	0.701389	0.00267971
	WBTransposon00000084	WBTransposon00000084	transposon	0.196755	9.10211	0.683616	0.00197	0.66619	0.0485398
	WBTransposon00000085	WBTransposon00000085	transposon	0	8.32132	3.94459	0.000970753	0.033134	0.559068
	WBTransposon00000086	WBTransposon00000086	transposon	14.3984	58376.2	72.9309	1.6433e-107	0.000540578	2.41381e-47
	WBTransposon00000087	WBTransposon00000087	transposon	0	0	0	#N/A	#N/A	#N/A
	WBTransposon00000088	WBTransposon00000088	transposon	0.284151	0	0	#N/A	#N/A	#N/A
	WBTransposon00000089	WBTransposon00000089	transposon	0	0	0	#N/A	#N/A	#N/A
	WBTransposon00000090	WBTransposon00000090	transposon	0	0	0	#N/A	#N/A	#N/A
	WBTransposon00000091	WBTransposon00000091	transposon	1.15037	0.663923	1.47253	0.785481	0.948724	0.752656
	WBTransposon00000092	WBTransposon00000092	transposon	9.84566	0.893678	22.302	0.00152997	0.281217	0.000158901
	WBTransposon00000093	WBTransposon00000093	transposon	28.3402	11.2359	136.319	0.249121	0.0959675	0.00965529
	WBTransposon00000094	WBTransposon00000094	transposon	22.2018	31.7023	46.1267	0.66015	0.443713	0.733618
	WBTransposon00000095	WBTransposon00000095	transposon	157.685	281.783	165.345	0.0203594	0.91138	0.122233
	WBTransposon00000096	WBTransposon00000096	transposon	5.37282	5.11032	7.2401	0.932232	0.775927	0.717405
	WBTransposon00000097	WBTransposon00000097	transposon	0.667595	4.13398	3.27824	0.0487125	0.144865	0.847706
	WBTransposon00000098	WBTransposon00000098	transposon	8.40783	33.559	11.4126	0.0242844	0.768198	0.180684
	WBTransposon00000099	WBTransposon00000099	transposon	29.0633	48.1465	26.3157	0.350067	0.944125	0.424984
	WBTransposon00000100	WBTransposon00000100	transposon	9.9232	104.68	32.066	1.77491e-05	0.107027	0.109683
	WBTransposon00000101	WBTransposon00000101	transposon	0	0	0	#N/A	#N/A	#N/A
	WBTransposon00000102	WBTransposon00000102	transposon	0	1.71803	0	#N/A	#N/A	#N/A
	WBTransposon00000103	WBTransposon00000103	transposon	0	0	0	#N/A	#N/A	#N/A
	WBTransposon00000104	WBTransposon00000104	transposon	0	0.221308	0	#N/A	#N/A	#N/A
	WBTransposon00000105	WBTransposon00000105	transposon	0	0	0	#N/A	#N/A	#N/A
	WBTransposon00000106	WBTransposon00000106	transposon	0	0	0	#N/A	#N/A	#N/A
	WBTransposon00000107	WBTransposon00000107	transposon	0	0	0	#N/A	#N/A	#N/A
	WBTransposon00000108	WBTransposon00000108	transposon	0	0	0	#N/A	#N/A	#N/A
	WBTransposon00000109	WBTransposon00000109	transposon	0	0	0	#N/A	#N/A	#N/A
	WBTransposon00000110	WBTransposon00000110	transposon	0	0	0	#N/A	#N/A	#N/A
	WBTransposon00000111	WBTransposon00000111	transposon	0	0	0	#N/A	#N/A	#N/A
	WBTransposon00000112	WBTransposon00000112	transposon	0	0.520385	0	#N/A	#N/A	#N/A
	WBTransposon00000113	WBTransposon00000113	transposon	14053.6	13735.5	14737.2	0.939287	0.916135	0.857928
	WBTransposon00000114	WBTransposon00000114	transposon	12.7279	33.8661	28.2612	0.12824	0.333376	0.854622
	WBTransposon00000115	WBTransposon00000115	transposon	0	0.221308	1.13936	#N/A	#N/A	#N/A
	WBTransposon00000116	WBTransposon00000116	transposon	0	0.260193	2.24419	#N/A	#N/A	#N/A
	WBTransposon00000117	WBTransposon00000117	transposon	0	0	0	#N/A	#N/A	#N/A
	WBTransposon00000118	WBTransposon00000118	transposon	0	0	0	#N/A	#N/A	#N/A
	WBTransposon00000119	WBTransposon00000119	transposon	0.189421	0	0	#N/A	#N/A	#N/A
	WBTransposon00000120	WBTransposon00000120	transposon	0	0	0.227872	#N/A	#N/A	#N/A
	WBTransposon00000121	WBTransposon00000121	transposon	0	0	0	#N/A	#N/A	#N/A
	WBTransposon00000122	WBTransposon00000122	transposon	0	0	0	#N/A	#N/A	#N/A
	WBTransposon00000123	WBTransposon00000123	transposon	0	0	0.227872	#N/A	#N/A	#N/A
	WBTransposon00000124	WBTransposon00000124	transposon	0	0	0	#N/A	#N/A	#N/A
	WBTransposon00000125	WBTransposon00000125	transposon	0	0	0.227872	#N/A	#N/A	#N/A
	WBTransposon00000126	WBTransposon00000126	transposon	0	0.67237	0.333175	#N/A	#N/A	#N/A
	WBTransposon00000127	WBTransposon00000127	transposon	0	1.83469	1.91101	0.171176	#N/A	0.995427
	WBTransposon00000128	WBTransposon00000128	transposon	0.386176	4.37218	21.3181	0.0115124	9.55663e-06	0.0202025
	WBTransposon00000129	WBTransposon00000129	transposon	0.284151	0.4815	0	#N/A	#N/A	#N/A
	WBTransposon00000130	WBTransposon00000130	transposon	41.8779	9.35231	169.048	2.27468e-06	3.31785e-05	8.4296e-15
	WBTransposon00000131	WBTransposon00000131	transposon	1.39859	11.918	4.50564	0.00237082	0.202628	0.241378
	WBTransposon00000132	WBTransposon00000132	transposon	0	0	0.227872	#N/A	#N/A	#N/A
	WBTransposon00000133	WBTransposon00000133	transposon	0	2.36862	0	#N/A	#N/A	#N/A
	WBTransposon00000134	WBTransposon00000134	transposon	0	0	0.455744	#N/A	#N/A	#N/A
	WBTransposon00000135	WBTransposon00000135	transposon	0	22.1151	0.227872	4.80456e-09	0.953784	6.56831e-05
	WBTransposon00000136	WBTransposon00000136	transposon	0.196755	4.99722	0.683616	0.0240066	0.695214	0.186833
	WBTransposon00000137	WBTransposon00000137	transposon	0	0.780578	0.683616	#N/A	#N/A	#N/A
	WBTransposon00000138	WBTransposon00000138	transposon	0.86435	2.16065	1.45527	0.398093	0.762658	0.73688
	WBTransposon00000139	WBTransposon00000139	transposon	0	1.12343	0.455744	#N/A	#N/A	#N/A
	WBTransposon00000140	WBTransposon00000140	transposon	0	3.29253	0	0.216054	#N/A	0.196258
	WBTransposon00000141	WBTransposon00000141	transposon	7.11482	40.5989	18.4956	3.12478e-07	0.0221853	0.0687924
	WBTransposon00000142	WBTransposon00000142	transposon	0	0.19087	0	#N/A	#N/A	#N/A
	WBTransposon00000143	WBTransposon00000143	transposon	0.386176	7.24409	1.13936	0.00791597	0.55808	0.125371
	WBTransposon00000144	WBTransposon00000144	transposon	0	3.47006	0	0.206474	#N/A	0.189231
	WBTransposon00000145	WBTransposon00000145	transposon	0	0.641932	0	#N/A	#N/A	#N/A
	WBTransposon00000146	WBTransposon00000146	transposon	3.37004	15.7465	7.67858	0.00482635	0.256017	0.302072
	WBTransposon00000147	WBTransposon00000147	transposon	0.194023	8.79793	2.36676	0.000152553	0.0828564	0.135837
	WBTransposon00000148	WBTransposon00000148	transposon	0.390778	4.05266	1.01679	0.12509	0.718317	0.422162
	WBTransposon00000149	WBTransposon00000149	transposon	2.69324	78.4307	29.3298	2.04151e-16	4.82489e-07	0.0148295
	WBTransposon00000150	WBTransposon00000150	transposon	0	0.19087	0	#N/A	#N/A	#N/A
	WBTransposon00000151	WBTransposon00000151	transposon	0	0.19087	4.29503	#N/A	#N/A	#N/A
	WBTransposon00000152	WBTransposon00000152	transposon	0	9.70006	1.24466	6.60273e-05	0.209903	0.0494323
	WBTransposon00000153	WBTransposon00000153	transposon	13.6538	81.6728	128.124	0.00173027	0.000898891	0.608624
	WBTransposon00000154	WBTransposon00000154	transposon	1.14846	17.7416	3.82202	1.30134e-05	0.198949	0.0116645
	WBTransposon00000155	WBTransposon00000155	transposon	0	0	0	#N/A	#N/A	#N/A
	WBTransposon00000156	WBTransposon00000156	transposon	0	0	0	#N/A	#N/A	#N/A
	WBTransposon00000157	WBTransposon00000157	transposon	0	0.412178	0	#N/A	#N/A	#N/A
	WBTransposon00000158	WBTransposon00000158	transposon	0	3.30098	0.227872	0.099714	#N/A	0.218603
	WBTransposon00000159	WBTransposon00000159	transposon	0	0	0	#N/A	#N/A	#N/A
	WBTransposon00000160	WBTransposon00000160	transposon	0	0	0	#N/A	#N/A	#N/A
	WBTransposon00000161	WBTransposon00000161	transposon	0	1.93445	1.47253	#N/A	#N/A	#N/A
	WBTransposon00000162	WBTransposon00000162	transposon	1.54197	5.32298	3.73399	0.164849	0.455412	0.751212
	WBTransposon00000163	WBTransposon00000163	transposon	0	1.96978	0	#N/A	#N/A	#N/A
	WBTransposon00000164	WBTransposon00000164	transposon	0.938187	3.87868	0.455744	0.173895	0.852919	0.182171
	WBTransposon00000165	WBTransposon00000165	transposon	0.67766	0.38174	1.12209	#N/A	#N/A	#N/A
	WBTransposon00000166	WBTransposon00000166	transposon	0.393509	16.2447	1.45527	1.73301e-05	0.403549	0.00339452
	WBTransposon00000167	WBTransposon00000167	transposon	3.93927	41.2466	17.1456	1.87454e-07	0.00958261	0.100195
	WBTransposon00000168	WBTransposon00000168	transposon	3.70036	14.0163	5.32909	0.0178973	0.669834	0.17514
	WBTransposon00000169	WBTransposon00000169	transposon	171.088	380.698	276.903	1.5804e-08	0.00647808	0.114332
	WBTransposon00000170	WBTransposon00000170	transposon	0.608036	0.603048	0.683616	#N/A	#N/A	#N/A
	WBTransposon00000171	WBTransposon00000171	transposon	0	1.88691	0	#N/A	#N/A	#N/A
	WBTransposon00000172	WBTransposon00000172	transposon	0.575597	5.37031	3.27824	0.0203589	0.148458	0.638564
	WBTransposon00000173	WBTransposon00000173	transposon	0.86435	5.72182	3.13841	0.0135166	0.195853	0.433418
	WBTransposon00000174	WBTransposon00000174	transposon	0.871683	8.55504	7.10027	0.00275815	0.0171787	0.83641
	WBTransposon00000175	WBTransposon00000175	transposon	0	0.19087	0	#N/A	#N/A	#N/A
	WBTransposon00000176	WBTransposon00000176	transposon	0	0	0	#N/A	#N/A	#N/A
	WBTransposon00000177	WBTransposon00000177	transposon	0	1.00189	0	#N/A	#N/A	#N/A
	WBTransposon00000178	WBTransposon00000178	transposon	0.77149	3.67427	1.01679	0.152883	0.930093	0.305071
	WBTransposon00000179	WBTransposon00000179	transposon	232.308	921.118	267.651	0.00939898	0.872825	0.0882187
	WBTransposon00000180	WBTransposon00000180	transposon	0	0.412178	0	#N/A	#N/A	#N/A
	WBTransposon00000181	WBTransposon00000181	transposon	0	0	0	#N/A	#N/A	#N/A
	WBTransposon00000182	WBTransposon00000182	transposon	0.388046	6.80147	4.2605	0.00351406	0.0453582	0.629695
	WBTransposon00000183	WBTransposon00000183	transposon	0	0.520385	0	#N/A	#N/A	#N/A
	WBTransposon00000184	WBTransposon00000184	transposon	3.42003	8.22022	1.47253	0.379865	0.618192	0.214603
	WBTransposon00000185	WBTransposon00000185	transposon	0.662993	3.15764	1.13936	0.28426	0.795776	0.588969
	WBTransposon00000186	WBTransposon00000186	transposon	0	0	0.455744	#N/A	#N/A	#N/A
	WBTransposon00000187	WBTransposon00000187	transposon	0	2.82792	0	#N/A	#N/A	#N/A
	WBTransposon00000188	WBTransposon00000188	transposon	23.4997	82.1294	61.2266	0.0907352	0.313949	0.795588
	WBTransposon00000189	WBTransposon00000189	transposon	0	0.663923	0.227872	#N/A	#N/A	#N/A
	WBTransposon00000190	WBTransposon00000190	transposon	0	0.260193	0.455744	#N/A	#N/A	#N/A
	WBTransposon00000191	WBTransposon00000191	transposon	0	0.57261	0.227872	#N/A	#N/A	#N/A
	WBTransposon00000192	WBTransposon00000192	transposon	0	0.38174	0.227872	#N/A	#N/A	#N/A
	WBTransposon00000193	WBTransposon00000193	transposon	2.98267	1.3143	9.55506	0.478207	0.296676	0.0984981
	WBTransposon00000194	WBTransposon00000194	transposon	0	3.71315	0.561047	0.0268477	0.677801	0.221545
	WBTransposon00000195	WBTransposon00000195	transposon	0	3.98179	0.333175	0.0763712	0.915649	0.218414
	WBTransposon00000196	WBTransposon00000196	transposon	1.36239	27.2824	7.16933	1.85619e-05	0.0588561	0.101132
	WBTransposon00000197	WBTransposon00000197	transposon	0	2.35507	0	#N/A	#N/A	#N/A
	WBTransposon00000198	WBTransposon00000198	transposon	0	1.45784	1.24466	#N/A	#N/A	#N/A
	WBTransposon00000199	WBTransposon00000199	transposon	0.473572	25.8587	1.34997	1.0098e-08	0.369071	2.88544e-06
	WBTransposon00000200	WBTransposon00000200	transposon	0	2.58972	1.24466	0.0804085	#N/A	0.674545
	WBTransposon00000201	WBTransposon00000201	transposon	0	0.442616	0.227872	#N/A	#N/A	#N/A
	WBTransposon00000202	WBTransposon00000202	transposon	0	0	0	#N/A	#N/A	#N/A
	WBTransposon00000203	WBTransposon00000203	transposon	0.284151	1.53561	0.227872	#N/A	#N/A	#N/A
	WBTransposon00000204	WBTransposon00000204	transposon	0.189421	0	0.683616	#N/A	#N/A	#N/A
	WBTransposon00000205	WBTransposon00000205	transposon	30.0218	1.05411	52.9801	1.11097e-10	0.118672	1.4787e-12
	WBTransposon00000206	WBTransposon00000206	transposon	0.5848	7.55161	26.3848	0.0015972	2.7812e-06	0.0457742
	WBTransposon00000207	WBTransposon00000207	transposon	4.81915	7.11013	8.92324	0.616172	0.485108	0.810202
	WBTransposon00000208	WBTransposon00000208	transposon	0	0	0	#N/A	#N/A	#N/A
	WBTransposon00000209	WBTransposon00000209	transposon	0.590264	0.780578	5.32909	0.940686	0.378548	0.438697
	WBTransposon00000210	WBTransposon00000210	transposon	0	3.86534	0.455744	0.0784458	0.774467	0.299623
	WBTransposon00000211	WBTransposon00000211	transposon	0	13.6263	0	0.000193282	1	0.00125464
	WBTransposon00000212	WBTransposon00000212	transposon	0	4.34195	0	0.176189	1	0.168714
	WBTransposon00000213	WBTransposon00000213	transposon	0	0	0	#N/A	#N/A	#N/A
	WBTransposon00000214	WBTransposon00000214	transposon	1053.43	1624.54	1892.63	0.0248753	0.0110992	0.605094
	WBTransposon00000215	WBTransposon00000215	transposon	0.284151	0.260193	0	#N/A	#N/A	#N/A
	WBTransposon00000216	WBTransposon00000216	transposon	26288.4	109755	41072.5	4.19537e-94	1.81551e-07	1.7538e-27
	WBTransposon00000217	WBTransposon00000217	transposon	0.390778	0.412178	0.455744	#N/A	#N/A	#N/A
	WBTransposon00000218	WBTransposon00000218	transposon	0.196755	36.9684	2.83977	7.40321e-10	0.0317095	0.000194833
	WBTransposon00000219	WBTransposon00000219	transposon	0	0	0	#N/A	#N/A	#N/A
	WBTransposon00000220	WBTransposon00000220	transposon	86.9254	0.260193	50.5788	7.99113e-13	0.0148691	3.06757e-10
	WBTransposon00000221	WBTransposon00000221	transposon	0.857016	0.932563	0.683616	1	#N/A	0.909835
	WBTransposon00000222	WBTransposon00000222	transposon	0	0	0	#N/A	#N/A	#N/A
	WBTransposon00000223	WBTransposon00000223	transposon	0	0.19087	0.227872	#N/A	#N/A	#N/A
	WBTransposon00000224	WBTransposon00000224	transposon	0.194023	0.38174	1.56057	#N/A	#N/A	#N/A
	WBTransposon00000225	WBTransposon00000225	transposon	0.852414	0.38174	6.38212	0.665879	0.226735	0.111923
	WBTransposon00000226	WBTransposon00000226	transposon	0	3.94801	1.82297	0.0934523	0.3344	0.721802
	WBTransposon00000227	WBTransposon00000227	transposon	0.577467	0.86324	2.24419	0.875083	#N/A	0.521648
	WBTransposon00000228	WBTransposon00000228	transposon	0	0	0	#N/A	#N/A	#N/A
	WBTransposon00000229	WBTransposon00000229	transposon	2.49372	16.4935	15.0775	0.000279463	0.00284645	0.897359
	WBTransposon00000230	WBTransposon00000230	transposon	1.54934	11.4829	4.52291	0.00985919	0.295775	0.335277
	WBTransposon00000231	WBTransposon00000231	transposon	0	0	3.03311	#N/A	#N/A	#N/A
	WBTransposon00000232	WBTransposon00000232	transposon	1.82411	1.71803	0.227872	0.979338	0.455223	0.479446
	WBTransposon00000233	WBTransposon00000233	transposon	1.25326	2.13866	1.82297	0.706223	0.844224	0.939567
	WBTransposon00000234	WBTransposon00000234	transposon	0	0	0	#N/A	#N/A	#N/A
	WBTransposon00000235	WBTransposon00000235	transposon	0	0	0	#N/A	#N/A	#N/A
	WBTransposon00000236	WBTransposon00000236	transposon	0.196755	9.63563	7.46797	0.000351389	0.0043635	0.814507
	WBTransposon00000237	WBTransposon00000237	transposon	1.11171	1.04566	1.01679	0.961438	0.971471	0.98959
	WBTransposon00000238	WBTransposon00000238	transposon	0	0.221308	1.45527	#N/A	#N/A	#N/A
	WBTransposon00000239	WBTransposon00000239	transposon	0.284151	1.53561	2.01631	0.243717	#N/A	0.883629
	WBTransposon00000240	WBTransposon00000240	transposon	0.480905	1.30586	0.227872	#N/A	#N/A	#N/A
	WBTransposon00000241	WBTransposon00000241	transposon	0.782192	0.451062	1.68314	0.747228	#N/A	0.412406
	WBTransposon00000242	WBTransposon00000242	transposon	0.388046	1.21454	1.57784	#N/A	#N/A	#N/A
	WBTransposon00000243	WBTransposon00000243	transposon	0	0	0.227872	#N/A	#N/A	#N/A
	WBTransposon00000244	WBTransposon00000244	transposon	3.96181	1.2061	0.911487	0.614889	0.628196	0.962248
	WBTransposon00000245	WBTransposon00000245	transposon	0	0.633485	0	#N/A	#N/A	#N/A
	WBTransposon00000246	WBTransposon00000246	transposon	0	0.854793	0.683616	#N/A	#N/A	#N/A
	WBTransposon00000247	WBTransposon00000247	transposon	9.09398	6.90613	6.9777	0.620881	0.719307	0.988235
	WBTransposon00000248	WBTransposon00000248	transposon	5.30193	5.69983	69.2711	0.980544	2.81164e-07	1.40818e-06
	WBTransposon00000249	WBTransposon00000249	transposon	0.194023	3.54917	1.36723	0.227	0.580567	0.702582
	WBTransposon00000250	WBTransposon00000250	transposon	1.54844	16.3495	4.83881	3.16674e-05	0.163509	0.0310552
	WBTransposon00000251	WBTransposon00000251	transposon	11.7225	5.49562	14.7616	0.546441	0.912441	0.537454
	WBTransposon00000252	WBTransposon00000252	transposon	0	0	0	#N/A	#N/A	#N/A
	WBTransposon00000253	WBTransposon00000253	transposon	0.393509	0.702808	0.455744	#N/A	#N/A	#N/A
	WBTransposon00000254	WBTransposon00000254	transposon	1.83259	12.3678	5.71577	0.000807558	0.144458	0.196256
	WBTransposon00000255	WBTransposon00000255	transposon	15.4005	77.8517	108.165	2.05429e-05	1.20912e-05	0.567161
	WBTransposon00000256	WBTransposon00000256	transposon	799.415	1489.03	1153.62	0.00827101	0.239503	0.46837
	WBTransposon00000257	WBTransposon00000257	transposon	349.978	1023.06	458.508	5.44831e-12	0.21529	0.000100602
	WBTransposon00000258	WBTransposon00000258	transposon	8.42092	41.8239	15.8664	0.00677461	0.454847	0.220215
	WBTransposon00000259	WBTransposon00000259	transposon	0.194023	0.38174	0.683616	#N/A	#N/A	#N/A
	WBTransposon00000260	WBTransposon00000260	transposon	0.720929	0.603048	0.227872	#N/A	#N/A	#N/A
	WBTransposon00000261	WBTransposon00000261	transposon	0	0	0	#N/A	#N/A	#N/A
	WBTransposon00000262	WBTransposon00000262	transposon	0	0	0.227872	#N/A	#N/A	#N/A
	WBTransposon00000263	WBTransposon00000263	transposon	0	0	0	#N/A	#N/A	#N/A
	WBTransposon00000264	WBTransposon00000264	transposon	0	0	0	#N/A	#N/A	#N/A
	WBTransposon00000265	WBTransposon00000265	transposon	0	0	0	#N/A	#N/A	#N/A
	WBTransposon00000266	WBTransposon00000266	transposon	0	0	0	#N/A	#N/A	#N/A
	WBTransposon00000267	WBTransposon00000267	transposon	0	0	0	#N/A	#N/A	#N/A
	WBTransposon00000268	WBTransposon00000268	transposon	0	0	0.227872	#N/A	#N/A	#N/A
	WBTransposon00000269	WBTransposon00000269	transposon	0	0	0	#N/A	#N/A	#N/A
	WBTransposon00000270	WBTransposon00000270	transposon	0	0.19087	0.894222	#N/A	#N/A	#N/A
	WBTransposon00000271	WBTransposon00000271	transposon	0	0.57261	0	#N/A	#N/A	#N/A
	WBTransposon00000272	WBTransposon00000272	transposon	0	0.260193	0.227872	#N/A	#N/A	#N/A
	WBTransposon00000273	WBTransposon00000273	transposon	0	0	0	#N/A	#N/A	#N/A
	WBTransposon00000274	WBTransposon00000274	transposon	0	0	0	#N/A	#N/A	#N/A
	WBTransposon00000275	WBTransposon00000275	transposon	13599.1	39568	28327.6	7.87843e-14	2.94014e-05	0.111843
	WBTransposon00000276	WBTransposon00000276	transposon	0	0	0.561047	#N/A	#N/A	#N/A
	WBTransposon00000277	WBTransposon00000277	transposon	0	0	0	#N/A	#N/A	#N/A
	WBTransposon00000278	WBTransposon00000278	transposon	0	0	0	#N/A	#N/A	#N/A
	WBTransposon00000279	WBTransposon00000279	transposon	7.15731	0.38174	1.57784	0.0405974	0.337911	0.498967
	WBTransposon00000280	WBTransposon00000280	transposon	1.1558	0	17.8827	0.0733185	0.00848181	6.29767e-05
	WBTransposon00000281	WBTransposon00000281	transposon	0	0.19087	0	#N/A	#N/A	#N/A
	WBTransposon00000282	WBTransposon00000282	transposon	0	0	0	#N/A	#N/A	#N/A
	WBTransposon00000283	WBTransposon00000283	transposon	0	0	0	#N/A	#N/A	#N/A
	WBTransposon00000284	WBTransposon00000284	transposon	0	0	0	#N/A	#N/A	#N/A
	WBTransposon00000285	WBTransposon00000285	transposon	0	0.19087	0.455744	#N/A	#N/A	#N/A
	WBTransposon00000286	WBTransposon00000286	transposon	0	0.221308	0.227872	#N/A	#N/A	#N/A
	WBTransposon00000287	WBTransposon00000287	transposon	0.189421	0.442616	0	#N/A	#N/A	#N/A
	WBTransposon00000288	WBTransposon00000288	transposon	0	0	0	#N/A	#N/A	#N/A
	WBTransposon00000289	WBTransposon00000289	transposon	0	0	0.227872	#N/A	#N/A	#N/A
	WBTransposon00000290	WBTransposon00000290	transposon	0	1.01523	0	#N/A	#N/A	#N/A
	WBTransposon00000291	WBTransposon00000291	transposon	0	0	0	#N/A	#N/A	#N/A
	WBTransposon00000292	WBTransposon00000292	transposon	0	0	0	#N/A	#N/A	#N/A
	WBTransposon00000293	WBTransposon00000293	transposon	0	0	0	#N/A	#N/A	#N/A
	WBTransposon00000294	WBTransposon00000294	transposon	5.08624	14.3202	2.94507	0.0957113	0.640146	0.0659816
	WBTransposon00000295	WBTransposon00000295	transposon	0	0	0.455744	#N/A	#N/A	#N/A
	WBTransposon00000296	WBTransposon00000296	transposon	0	0.442616	0.227872	#N/A	#N/A	#N/A
	WBTransposon00000297	WBTransposon00000297	transposon	0	0	1.3327	#N/A	#N/A	#N/A
	WBTransposon00000298	WBTransposon00000298	transposon	0	0	0.683616	#N/A	#N/A	#N/A
	WBTransposon00000299	WBTransposon00000299	transposon	0	0	0.227872	#N/A	#N/A	#N/A
	WBTransposon00000300	WBTransposon00000300	transposon	0	0	0	#N/A	#N/A	#N/A
	WBTransposon00000301	WBTransposon00000301	transposon	0	0.260193	0	#N/A	#N/A	#N/A
	WBTransposon00000302	WBTransposon00000302	transposon	0	0	0	#N/A	#N/A	#N/A
	WBTransposon00000303	WBTransposon00000303	transposon	1.43721	0	0.455744	0.126367	#N/A	0.555156
	WBTransposon00000304	WBTransposon00000304	transposon	0	0	1.99905	#N/A	#N/A	#N/A
	WBTransposon00000305	WBTransposon00000305	transposon	0	0	0.455744	#N/A	#N/A	#N/A
	WBTransposon00000306	WBTransposon00000306	transposon	0.189421	0	0	#N/A	#N/A	#N/A
	WBTransposon00000307	WBTransposon00000307	transposon	0	0.780578	0	#N/A	#N/A	#N/A
	WBTransposon00000308	WBTransposon00000308	transposon	0.189421	1.23653	4.73351	0.388465	0.0915575	0.424811
	WBTransposon00000309	WBTransposon00000309	transposon	0	0	0	#N/A	#N/A	#N/A
	WBTransposon00000310	WBTransposon00000310	transposon	0	0	0	#N/A	#N/A	#N/A
	WBTransposon00000311	WBTransposon00000311	transposon	0	0	0	#N/A	#N/A	#N/A
	WBTransposon00000312	WBTransposon00000312	transposon	0	0	0	#N/A	#N/A	#N/A
	WBTransposon00000313	WBTransposon00000313	transposon	0.330151	9.40963	0.227872	0.00036101	0.929621	0.00582381
	WBTransposon00000314	WBTransposon00000314	transposon	2.2215	5.53095	5.32909	0.246621	0.351605	0.987259
	WBTransposon00000315	WBTransposon00000315	transposon	0	0	0	#N/A	#N/A	#N/A
	WBTransposon00000316	WBTransposon00000316	transposon	0	0	0	#N/A	#N/A	#N/A
	WBTransposon00000317	WBTransposon00000317	transposon	0	0	0.227872	#N/A	#N/A	#N/A
	WBTransposon00000318	WBTransposon00000318	transposon	0	0	0	#N/A	#N/A	#N/A
	WBTransposon00000319	WBTransposon00000319	transposon	0	0.19087	0	#N/A	#N/A	#N/A
	WBTransposon00000320	WBTransposon00000320	transposon	0.378842	0.19087	0	#N/A	#N/A	#N/A
	WBTransposon00000321	WBTransposon00000321	transposon	0	0.520385	1.2274	#N/A	#N/A	#N/A
	WBTransposon00000322	WBTransposon00000322	transposon	0	0.57261	1.13936	#N/A	#N/A	#N/A
	WBTransposon00000323	WBTransposon00000323	transposon	2.21421	0.221308	4.73351	0.0697039	0.538615	0.025857
	WBTransposon00000324	WBTransposon00000324	transposon	0	0	0	#N/A	#N/A	#N/A
	WBTransposon00000325	WBTransposon00000325	transposon	3.33368	79.7143	30.8542	9.75983e-17	4.32709e-07	0.0157553
	WBTransposon00000326	WBTransposon00000326	transposon	0	0.19087	0	#N/A	#N/A	#N/A
	WBTransposon00000327	WBTransposon00000327	transposon	1.82616	1.01523	7.1883	0.58975	0.169854	0.0657293
	WBTransposon00000328	WBTransposon00000328	transposon	0	0	0	#N/A	#N/A	#N/A
	WBTransposon00000329	WBTransposon00000329	transposon	0	0	0.333175	#N/A	#N/A	#N/A
	WBTransposon00000330	WBTransposon00000330	transposon	0	0	0.999525	#N/A	#N/A	#N/A
	WBTransposon00000331	WBTransposon00000331	transposon	0	0	0	#N/A	#N/A	#N/A
	WBTransposon00000332	WBTransposon00000332	transposon	0	0	0	#N/A	#N/A	#N/A
	WBTransposon00000333	WBTransposon00000333	transposon	0	0.221308	0	#N/A	#N/A	#N/A
	WBTransposon00000334	WBTransposon00000334	transposon	0	0	0	#N/A	#N/A	#N/A
	WBTransposon00000335	WBTransposon00000335	transposon	0	0	0	#N/A	#N/A	#N/A
	WBTransposon00000336	WBTransposon00000336	transposon	0.667595	0.19087	0	#N/A	#N/A	#N/A
	WBTransposon00000337	WBTransposon00000337	transposon	0.284151	0.19087	3.48885	0.870686	#N/A	0.226296
	WBTransposon00000338	WBTransposon00000338	transposon	0	0	0	#N/A	#N/A	#N/A
	WBTransposon00000339	WBTransposon00000339	transposon	0	0	0.333175	#N/A	#N/A	#N/A
	WBTransposon00000340	WBTransposon00000340	transposon	0.196755	2.1522	0	#N/A	#N/A	#N/A
	WBTransposon00000341	WBTransposon00000341	transposon	0	0	0.227872	#N/A	#N/A	#N/A
	WBTransposon00000342	WBTransposon00000342	transposon	0	0	0.227872	#N/A	#N/A	#N/A
	WBTransposon00000343	WBTransposon00000343	transposon	0	0	0	#N/A	#N/A	#N/A
	WBTransposon00000344	WBTransposon00000344	transposon	0	0.19087	0.227872	#N/A	#N/A	#N/A
	WBTransposon00000345	WBTransposon00000345	transposon	0	0.442616	0	#N/A	#N/A	#N/A
	WBTransposon00000346	WBTransposon00000346	transposon	0.390778	0.38174	0.227872	#N/A	#N/A	#N/A
	WBTransposon00000347	WBTransposon00000347	transposon	0	0.793917	0.227872	#N/A	#N/A	#N/A
	WBTransposon00000348	WBTransposon00000348	transposon	6.46204	12.2378	9.48429	0.409913	0.702893	0.835789
	WBTransposon00000349	WBTransposon00000349	transposon	0	8.16331	0	0.0174296	1	0.0260009
	WBTransposon00000350	WBTransposon00000350	transposon	0	0	0.999525	#N/A	#N/A	#N/A
	WBTransposon00000351	WBTransposon00000351	transposon	6.1233	0	14.3766	0.00037378	0.356674	5.70734e-05
	WBTransposon00000352	WBTransposon00000352	transposon	0	0	0	#N/A	#N/A	#N/A
	WBTransposon00000353	WBTransposon00000353	transposon	2.21215	0.19087	0.66635	0.311972	0.637211	0.744997
	WBTransposon00000354	WBTransposon00000354	transposon	0.284151	0	0.455744	#N/A	#N/A	#N/A
	WBTransposon00000355	WBTransposon00000355	transposon	0	0	0.455744	#N/A	#N/A	#N/A
	WBTransposon00000356	WBTransposon00000356	transposon	0	0	0	#N/A	#N/A	#N/A
	WBTransposon00000357	WBTransposon00000357	transposon	0	0.19087	1.13936	#N/A	#N/A	#N/A
	WBTransposon00000358	WBTransposon00000358	transposon	0	0	0.455744	#N/A	#N/A	#N/A
	WBTransposon00000359	WBTransposon00000359	transposon	0	0	0	#N/A	#N/A	#N/A
	WBTransposon00000360	WBTransposon00000360	transposon	0	0	0	#N/A	#N/A	#N/A
	WBTransposon00000361	WBTransposon00000361	transposon	0	0.221308	0	#N/A	#N/A	#N/A
	WBTransposon00000362	WBTransposon00000362	transposon	0.662993	0	0.227872	#N/A	#N/A	#N/A
	WBTransposon00000363	WBTransposon00000363	transposon	0	0	0	#N/A	#N/A	#N/A
	WBTransposon00000364	WBTransposon00000364	transposon	0	0.260193	0	#N/A	#N/A	#N/A
	WBTransposon00000365	WBTransposon00000365	transposon	0	0	0	#N/A	#N/A	#N/A
	WBTransposon00000366	WBTransposon00000366	transposon	0	0	0	#N/A	#N/A	#N/A
	WBTransposon00000367	WBTransposon00000367	transposon	0	0	0	#N/A	#N/A	#N/A
	WBTransposon00000368	WBTransposon00000368	transposon	0	0	0	#N/A	#N/A	#N/A
	WBTransposon00000369	WBTransposon00000369	transposon	0	0	0	#N/A	#N/A	#N/A
	WBTransposon00000370	WBTransposon00000370	transposon	0	0.19087	0	#N/A	#N/A	#N/A
	WBTransposon00000371	WBTransposon00000371	transposon	0	0	0	#N/A	#N/A	#N/A
	WBTransposon00000372	WBTransposon00000372	transposon	0	0	0	#N/A	#N/A	#N/A
	WBTransposon00000373	WBTransposon00000373	transposon	0	0	0	#N/A	#N/A	#N/A
	WBTransposon00000374	WBTransposon00000374	transposon	0	0	0	#N/A	#N/A	#N/A
	WBTransposon00000375	WBTransposon00000375	transposon	0	0	0	#N/A	#N/A	#N/A
	WBTransposon00000376	WBTransposon00000376	transposon	0	0	0	#N/A	#N/A	#N/A
	WBTransposon00000377	WBTransposon00000377	transposon	0	0.19087	0	#N/A	#N/A	#N/A
	WBTransposon00000378	WBTransposon00000378	transposon	0.189421	0	0.561047	#N/A	#N/A	#N/A
	WBTransposon00000379	WBTransposon00000379	transposon	0	0	0	#N/A	#N/A	#N/A
	WBTransposon00000380	WBTransposon00000380	transposon	0	0	0	#N/A	#N/A	#N/A
	WBTransposon00000381	WBTransposon00000381	transposon	0	0	0.227872	#N/A	#N/A	#N/A
	WBTransposon00000382	WBTransposon00000382	transposon	0	0	0	#N/A	#N/A	#N/A
	WBTransposon00000383	WBTransposon00000383	transposon	0	0	0	#N/A	#N/A	#N/A
	WBTransposon00000384	WBTransposon00000384	transposon	0	0	0	#N/A	#N/A	#N/A
	WBTransposon00000385	WBTransposon00000385	transposon	0	0	0	#N/A	#N/A	#N/A
	WBTransposon00000386	WBTransposon00000386	transposon	0	0	0	#N/A	#N/A	#N/A
	WBTransposon00000387	WBTransposon00000387	transposon	0	0	0.227872	#N/A	#N/A	#N/A
	WBTransposon00000388	WBTransposon00000388	transposon	0	0	0	#N/A	#N/A	#N/A
	WBTransposon00000389	WBTransposon00000389	transposon	0	0	0	#N/A	#N/A	#N/A
	WBTransposon00000390	WBTransposon00000390	transposon	0	0	0	#N/A	#N/A	#N/A
	WBTransposon00000391	WBTransposon00000391	transposon	0	0	0.227872	#N/A	#N/A	#N/A
	WBTransposon00000392	WBTransposon00000392	transposon	0	0	0	#N/A	#N/A	#N/A
	WBTransposon00000393	WBTransposon00000393	transposon	0	0	0	#N/A	#N/A	#N/A
	WBTransposon00000394	WBTransposon00000394	transposon	1.81883	0.832802	2.03358	0.492529	0.966623	0.524785
	WBTransposon00000395	WBTransposon00000395	transposon	0	0	0	#N/A	#N/A	#N/A
	WBTransposon00000396	WBTransposon00000396	transposon	0	0	0	#N/A	#N/A	#N/A
	WBTransposon00000397	WBTransposon00000397	transposon	3.37	23.6205	8.99401	1.80994e-06	0.0792269	0.0245887
	WBTransposon00000398	WBTransposon00000398	transposon	0	0	0	#N/A	#N/A	#N/A
	WBTransposon00000399	WBTransposon00000399	transposon	0	0	0	#N/A	#N/A	#N/A
	WBTransposon00000400	WBTransposon00000400	transposon	0	0.19087	0	#N/A	#N/A	#N/A
	WBTransposon00000401	WBTransposon00000401	transposon	0	0	0	#N/A	#N/A	#N/A
	WBTransposon00000402	WBTransposon00000402	transposon	0	0.260193	0.66635	#N/A	#N/A	#N/A
	WBTransposon00000403	WBTransposon00000403	transposon	0	0	0.999525	#N/A	#N/A	#N/A
	WBTransposon00000404	WBTransposon00000404	transposon	0	0	0.455744	#N/A	#N/A	#N/A
	WBTransposon00000405	WBTransposon00000405	transposon	0	0	0	#N/A	#N/A	#N/A
	WBTransposon00000406	WBTransposon00000406	transposon	0	0	0	#N/A	#N/A	#N/A
	WBTransposon00000407	WBTransposon00000407	transposon	0	0	0	#N/A	#N/A	#N/A
	WBTransposon00000408	WBTransposon00000408	transposon	0	0	0	#N/A	#N/A	#N/A
	WBTransposon00000409	WBTransposon00000409	transposon	47.2826	95.9303	109.506	0.160476	0.175082	0.874211
[truncated: 46,243 more rows]

## Sheet: transposon antisense reads
antisense reads transposons in dissected gonads from herm vs male from two replicates								antisense reads transposons in dissected gonads from feminized fog-3 male vs control male, from two replicates								antisense reads transposons in dissected gonads from feminized fog3 male vs herm, from two replicates
[truncated: 240 more rows]
