# Supplementary material for: Tissue- and sex-specific small RNAomes reveal sex differences in response to the environment
Source: PLoS Genet. 2019 Feb 8;15(2):e1007905. doi: 10.1371/journal.pgen.1007905 (PMC6383947; doi:10.1371/journal.pgen.1007905)
Supplement: S2 Table — WormExp input and output. (XLSX) [file pgen.1007905.s007.xlsx]

## Sheet: info
WormExp v1.0 (datasets version 16.11.18)
integrates all published expression data for C. elegans, WS235
categories analysed:
mutants	809
tissue	93
other	113
total	2293
genes analysed	input	validate ID	unknown IDs
sex-bias hermaphrodite germline siRNA	928	924	4
sex-bias male germline siRNA	2245	2218	28
total siRNA herm+male gonads	18103	17992	111

## Sheet: validate IDs
herm known IDs		male known IDs		all detectd herm + male
C32B5.6		C04G2.10		C04G2.10
T01C8.5		F54F2.2		W09C5.12
M01E11.6		Y116A8C.18		W03H9.2
B0281.4		F08F3.8		T05E8.2
C41G7.2		K08A2.1		F54F2.2
C52E2.6		T24H10.5		F37D6.3
K08E5.1		C14B1.7		Y116A8C.18
VF13D12L.1		F59A6.2		T12G3.1
F13C5.2		C50C3.19		F37H8.2
C28C12.2		K03H9.3		C41D11.1
M02F4.1		T10G3.5		Y54G11A.14
T11F8.3		K02D10.2		Y67D8C.6
ZK892.6		F46F5.5		F15D4.5
C09G1.3		VY10G11R.1		C46C2.3
C44C10.5		F19B6.3		F59C12.4
T10A3.1		F59E12.3		F08F3.8
Y110A2AL.10		F55G1.8		K08A2.1
R06A4.6		Y75B8A.10		F29C12.5
ZC53.6		F22H10.1		T24H10.5
Y110A2AL.1		F41H10.12		C04F12.9
F46F2.4		Y47H9C.15		Y18D10A.25
W03D8.7		C24H12.6		T11F9.10
F09C8.2		F59E12.6		B0047.1
K08H2.1		Y37D8A.5		Y105E8A.28
R06A10.2		B0457.4		F59H6.14
T21C12.1		ZK930.6		Y71A12B.10
M04G12.4		F20B6.5		Y49E10.17
C52B11.2		K02D10.3		B0250.8
T01G9.5		C29H12.2		Y53F4B.5
Y70G10A.3		ZC328.2		Y57G11C.499
T22B2.2		Y26G10.5		Y77E11A.3
H02I12.5		F30F8.1		Y56A3A.5
F21G4.2		F26D10.9		C14B1.7
Y43D4A.6		C01A2.6		T23G5.6
Y45F10A.2		F42E8.1		Y52B11A.18
Y63D3A.2		Y73B6BL.7		F59A6.2
F54D10.3		C41D11.8		C47G2.8
Y44A6D.3		Y62F5A.1		F49F1.8
R02C2.1		C42C1.11		M88.6
ZK1236.6		W02B12.9		C50C3.19
F54C9.8		W04A8.6		C16A11.9
C29F9.1		T26C5.3		Y71A12B.17
F18H3.3		R166.2		K08F11.1
F39C12.3		T28A8.7		T09F5.12
W05H12.2		Y59E1A.1		K03H9.3
F59E12.10		F55A12.3		F40D4.13
T01C3.3		CD4.2		T10G3.5
K10B3.5		C45G9.2		Y37H9A.2
Y62E10A.14		Y38A10A.5		K02D10.2
T24D1.3		C28F5.1		F46F5.5
C16H3.3		T09F3.4		M163.3
Y53F4B.2		Y38F1A.1		F58H7.5
ZK1010.10		ZK1290.9		VY10G11R.1
R12E2.10		C27A2.7		F19B6.3
F52G3.3		F54A3.4		C41D11.6
T01H3.4		B0511.13		C01F6.14
F18E9.5		ZK688.8		F59E12.3
F34H10.3		K05F6.6		K10C8.1
T22B2.5		C09H10.1		F43E2.1
C18D11.1		D2005.7		Y38F2AR.12
B0304.8		F44E5.15		D2096.1
M02D8.3		Y37E3.17		C38D9.2
T07D3.3		T12D8.8		F55G1.8
T24A6.20		Y39A3CR.8		Y105E8A.13
T03D8.6		Y57A10A.2		K02F3.4
T24E12.11		F43E2.8		Y75B8A.10
T27E9.6		F55F8.4		F22H10.1
F33C8.1		ZC15.1		F41H10.12
R151.10		C26E6.11		Y47H9C.15
F07E5.12		C04G2.8		C24H12.6
F02E11.4		ZK550.5		W08F4.9
Y47D3B.11		C50H2.7		T03F6.1
Y110A2AL.4		F59A3.8		F59E12.6
Y23H5B.3		Y6B3B.3		ZK686.6
Y39C12A.9		ZK507.3		Y37D8A.5
K11H3.6		Y32G9A.3		B0250.7
Y57A10C.10		Y48A5A.1		B0457.4
C25A1.8		K07F5.11		W02G9.5
F40A3.5		C49C8.1		W04A8.9
F44F1.7		C50F4.14		F58D2.4
CC8.2		F31E3.5		ZK930.6
H35N09.2		T27A3.3		W09D10.2
B0361.4		B0035.5		F20B6.5
C24H10.4		Y106G6H.12		K02D10.3
Y48G1C.2		F39H11.3		M02B7.3
ZK1073.1		Y106G6G.3		K10F12.3
F43G6.7		W06A11.4		T05A7.4
Y39A3CL.5		H12I13.6		Y38H6C.5
C15F1.3		T26C12.2		F55A3.6
C25G6.5		C01G10.1		T26E3.7
K07E3.2		F19F10.12		Y55B1BR.6
F32B5.6		ZK512.5		M117.3
R02C2.4		ZK1053.4		B0047.3
Y57G11C.31		Y47G6A.13		Y110A7A.21
C50E3.12		C15F1.8		C29H12.2
F12E12.4		C24D10.1		Y49F6B.10
C25H3.12		M01B12.4		ZK262.8
C34F6.7		C07A9.13		R107.6
T05F1.2		C18H7.4		F31E3.1
T16A1.8		Y113G7C.1		ZC328.2
Y48B6A.10		H35B03.2		Y52B11A.11
Y54G9A.5		K08E4.7		Y20F4.4
Y57G7A.2		Y47H9C.6		Y53F4B.17
Y58A7A.2		Y37H2A.4		F41B5.1
F49B2.7		C25H3.1		Y39A1A.1
ZC21.10		K01G5.2		Y69H2.6
T27B7.6		C17H12.3		T27C4.4
Y106G6D.1		Y25C1A.1		F29B9.9
R09G11.2		F21F8.11		Y48E1B.13
B0228.7		M117.4		R09H3.3
Y48G1C.10		C24D10.2		Y87G2A.4
F13H10.9		Y67A10A.1		C18H2.1
F52E4.8		K08C9.2		Y75B8A.19
W01A11.2		C34D4.2		Y48G9A.6
D2096.2		T23F6.3		ZC155.3
T05F1.13		K08A2.4		T28F2.4
K09E9.3		K09G1.2		F33E11.1
ZK666.1		T28H11.5		Y26G10.5
T01G9.2		F13D12.9		B0001.5
Y46G5A.21		F40E3.5		Y39A3CL.6
ZK84.3		Y80D3A.8		C03A7.2
Y54E10A.17		F36H12.4		R05D11.7
H39E20.1		ZK930.4		Y71F9B.8
F33E2.5		C39H7.1		ZK270.2
C05C10.5		C33F10.8		C04F5.1
F58A4.1		C35D10.2		F49D11.8
Y7A5A.6		T06C10.3		C16C10.3
R02D5.1		F09E5.8		F30F8.1
F11C3.1		ZK757.3		F26D10.9
M162.5		F32B5.3		Y41D4B.12
F47G3.2		F57B9.8		F26G5.9
ZK822.2		W08E3.4		C01A2.6
F23D12.5		K07F5.4		F42E8.1
F48G7.4		C34E10.6		D2030.6
F25E2.5		F23B12.1		Y53G8AM.8
Y44A6C.2		B0393.4		Y50D7A.7
F28B4.1		Y62F5A.10		Y73B6BL.7
K10B3.9		C50F4.2		C05H8.1
F48E3.6		F43G9.6		F56H9.4
Y15E3A.3		T06C10.6		C52E4.2
C02F4.2		F02E11.1		Y57G11C.51
T02C1.1		K11H3.3		C41D11.8
F42F12.3		ZK484.7		K04C2.3
F13C5.1		F22D6.8		ZC123.1
Y87G2A.11		F23C8.7		Y62F5A.1
T13B5.6		T05F1.7		T27F6.8
K03E6.7		C26E6.1		T21G5.3
F55C10.1		T05A7.6		C08F8.3
Y20C6A.2		R06F6.9		C42C1.11
M02B7.5		F10G7.12		W02B12.9
C44C10.10		Y38E10A.17		F52C6.10
F02E8.1		F10E7.5		W04A8.6
B0212.3		T28D9.9		T26C5.3
C11G6.1		F26A1.3		K09H11.11
C18D1.1		C53A5.4		R166.2
F45C12.2		ZK484.5		T28A8.7
Y102A5C.17		B0001.4		Y59E1A.1
F52B11.3		F39E9.4		Y65B4BL.4
F32E10.2		C08G5.1		Y38H6C.10
R11G11.2		W05F2.2		F55A12.3
Y57A10A.10		C14B1.1		B0001.3
F49E7.2		C55B7.3		Y111B2A.3
F46H6.2		F28A10.2		CD4.2
T05A10.1		T26C11.3		Y76B12C.8
F59D12.2		B0218.5		Y17G7B.5
F02D10.7		C34F11.5		Y79H2A.4
C18B12.5		B0205.10		F54C9.1
F18A12.7		C25D7.16		ZK1055.7
Y37A1B.17		R31.1		Y71A12B.4
F45D11.10		C50C3.2		C04C3.5
F11C1.1		T27E7.1		Y55F3AM.14
F53H8.4		F09C12.8		C45G9.2
ZK546.15		C01G5.4		F56F11.3
F26G5.1		W03F11.4		Y34D9A.8
F31D5.1		R102.3		K11D9.1
T15H9.6		T05E11.3		Y38A10A.5
F16B12.6		T25B9.6		C28F5.1
T06D4.1		C36F7.2		T09F3.4
W05H7.4		C25G4.6		Y38F1A.1
D1025.1		C08B11.6		Y56A3A.18
F16B4.8		Y113G7A.14		ZK1290.9
C44C1.1		T05E8.1		C27A2.7
C34D4.10		F09G8.4		C46G7.5
B0365.1		Y39G10AR.15		Y48G1BM.6
T28F4.1		ZK666.8		F54A3.4
C05E11.1		T28D6.6		D2045.2
ZK836.3		T22B3.2		B0511.13
T28F12.2		K04G7.1		ZK688.8
F12E12.8		R13G10.4		K05F6.6
ZK909.3		T19B10.8		C09H10.1
Y119D3B.7		K03H1.12		D2005.7
ZC53.7		K11B4.1		Y22D7AL.7
ZK652.8		F14F7.4		F44E5.15
EEED8.3		Y62E10A.9		Y48A6A.1
F35H12.2		C05B10.1		Y54F10BM.9
K09E3.7		T20B6.2		Y71D11A.1
K08H2.6		C31H5.5		C47E8.5
Y56A3A.14		Y71F9AL.2		C36E8.3
C35D10.17		B0035.16		C50C3.1
T08G3.1		C06A1.3		Y76B12C.6
K05F6.9		R05F9.9		Y38F2AL.2
K09A11.1		F59A6.4		F53G12.4
F52C6.4		T28C6.5		Y66D12A.14
C27C7.7		Y47G6A.26		Y54E2A.4
Y11D7A.19		F07F6.1		Y46G5A.4
C45H4.14		C09D4.3		Y45F10C.6
F14D7.2		B0213.11		Y37E3.17
C15B12.7		C06E4.5		T04A8.16
C24H10.1		K01H12.2		F58D5.3
Y46G5A.7		K08H10.9		Y39A3CL.2
F23B12.9		F58G1.3		K01B6.1
R04A9.7		C17C3.15		Y37D8A.6
ZC53.1		W01B11.2		Y53H1C.2
C26E6.7		C06A5.2		C04G6.6
C01A2.1		AH10.1		F34D10.4
T04B8.5		C32D5.8		T12D8.8
M01D1.10		W03A5.1		T01E8.5
F52A8.2		C30B5.3		F55B11.6
ZK858.3		ZK1010.5		T09A5.11
B0272.3		Y46H3D.1		Y39A3CR.8
C29G2.1		C14E2.6		Y57A10A.2
F31E3.12		M04G7.2		F43E2.8
C04B4.2		C17H12.5		F18E2.4
F48B9.8		C24A11.1		K08D12.2
C33D9.6		K08F8.4		F55F8.4
F10D11.2		T20G5.2		F55A3.5
Y92H12BR.7		C35E7.9		Y55F3BR.2
F48D6.1		T13F3.8		F15D4.6
Y43E12A.1		K09D9.11		T05G5.3
F52G3.4		F58D2.2		W04C9.1
K10G6.1		C56G2.5		ZC15.1
T22B11.3		F35E2.9		C26E6.11
C34C12.7		ZK1098.6		Y94H6A.10
R08A2.7		W01B6.5		C04G2.8
Y62E10A.17		F44D12.8		Y47G6A.31
F40F4.3		ZC581.7		M04B2.1
Y73C8B.4		Y47H9B.2		ZK550.5
Y41E3.22		F35E2.5		B0564.11
Y43B11AL.1		B0252.5		C16A11.6
R06C7.4		ZK829.4		Y57G11C.43
T24D11.1		F26F4.2		C50H2.7
ZK909.4		T04B2.2		B0041.7
F28E10.1		ZK849.4		Y57G11C.33
C06H2.7		ZC21.8		F36A4.7
F16H11.3		ZK849.6		F33E2.2
C06G1.4		F21F3.2		Y18H1A.7
R04A9.3		R53.4		Y50D4C.6
C14E2.2		K07G5.4		C13G5.2
R144.6		Y54F10BM.3		ZC15.10
F28H6.6		F27C8.5		F42A10.2
C01G6.3		K08H2.5		C08F11.7
F38E11.3		C36H8.1		F59A3.8
T22B7.4		W02B12.7		C08C3.2
F52D2.12		T16A9.5		F56A3.4
T01H8.5		ZK742.2		W03G1.8
Y116A8C.22		T11F8.4		D2005.3
Y41D4B.27		Y49E10.10		Y6B3B.3
ZC308.4		Y105E8A.27		ZK507.3
F54D11.3		Y43C5A.1		Y32G9A.3
F52F12.3		F01G10.5		W02B12.1
Y19D2B.2		F59B2.5		Y71A12B.11
R09A1.3		ZK354.2		Y46G5A.5
T08H10.4		C01G12.8		Y71H2B.11
F45D11.9		R01H2.2		T12E12.3
W07E11.1		C47E8.11		Y48A5A.1
W04A8.3		F08H9.2		Y48G1C.6
C14A11.3		F49F1.12		Y57A10A.1
T21B4.17		C08F11.10		K07F5.11
C46E10.4		T27A3.5		R151.5
E01G4.5		C12D8.9		W02B8.2
Y48D7A.1		H04M03.1		R06C1.4
H28G03.2		C02E11.1		C49C8.1
D2030.12		Y26D4A.6		C50F4.14
M04D5.1		Y39E4A.1		F31E3.5
ZK1127.1		Y116A8A.4		Y54G2A.19
F17C11.11		W01B6.2		Y105E8A.1
H04M03.3		K07F5.9		F43E2.6
K10B3.10		C15H7.3		T27A3.3
D1025.10		T08B6.4		C03B8.4
K11H12.9		F36H12.3		Y76A2B.3
VF11C1L.1		Y66D12A.20		B0416.6
W05H9.4		F56A11.6		B0035.5
D2089.5		R10F2.6		F20D12.1
F12E12.1		H01G02.4		F01G4.4
F56A11.5		T03F1.5		Y106G6H.12
C54H2.3		Y41C4A.7		T07E3.2
C29F7.10		Y38H8A.4		Y38H8A.12
F45E6.2		ZC482.5		F56D12.4
Y51A2D.12		R10D12.10		R11A8.1
H01A20.1		C06H2.1		M01G5.3
R13H4.2		ZC168.6		F39H11.3
Y73C8C.3		ZK1010.9		Y106G6G.3
F46F6.2		T01B11.4		W06A11.4
Y22D7AR.11		F40H6.1		Y82E9BR.1
F54B11.6		K07F5.5		W09H1.4
T08D10.1		C14B9.6		Y23H5A.8
T05H10.4		F41H10.2		F36D1.9
C01G6.8		C14A4.13		Y67D8C.5
ZC416.8		C50E10.2		H12I13.6
F38E9.4		F53A2.6		F58G1.1
Y60A9.3		K03B4.6		T26C12.2
F02E8.4		T08H10.3		Y69A2AR.31
F48F7.1		F32H2.7		C01G10.1
F20D6.10		T20H9.6		K09H11.3
T25G12.4		W08D2.8		T12E12.2
F22E5.17		F58D5.7		C47D12.7
F45F2.6		T16H12.6		F25H5.4
EGAP2.2		Y69A2AR.19		ZK973.2
F11C1.5		K11C4.1		C27D8.3
ZC239.21		C01G12.13		F10B5.6
Y46E12BL.3		R05G9.1		C25H3.9
Y57G11C.24		T22H9.3		C06A5.6
F55A4.1		F42G4.2		Y17G7A.1
Y37E11AR.5		C06C3.8		T12B5.11
C29F7.6		C38H2.2		B0261.8
Y39H10A.2		C49G7.12		K09B11.4
R05H11.2		W01C9.3		F19F10.12
Y105C5B.13		Y82E9BR.3		K01A11.3
K04G11.5		T25D3.2		C01G12.1
ZK673.5		T21G5.4		K12D12.1
T08B1.4		F32B4.2		R144.9
T20D4.6		ZK1248.5		Y55F3AM.10
C45E5.6		W03G1.2		F16B4.6
C17F4.8		T04F3.3		Y45G5AM.2
Y52B11A.8		T08G3.8		ZK512.5
C47E8.7		F40G12.10		C09G12.8
R13G10.1		F58A6.9		ZK1053.4
F17A9.6		F11A10.8		Y47G6A.13
C06A8.3		T16G12.7		F40B1.1
K06A9.1		R07E5.6		Y48G1C.1
F35D11.3		W03D8.2		Y46G5A.13
F53F8.3		Y54E10BL.4		C15F1.8
C17E7.9		Y26E6A.3		F26G1.1
C17G1.4		AH6.3		C24D10.1
Y105C5B.21		F58H1.6		Y55F3AM.13
F09E10.8		ZC412.5		C13B9.4
ZK177.1		C33H5.16		W02G9.1
ZK287.2		B0432.11		M01B12.4
Y38E10A.28		R10E9.2		C07A9.13
F54D10.7		F32D8.6		C47E8.8
C04A11.3		R11E3.1		C18H7.4
K04C1.2		T01C3.5		F26D10.3
T25B2.4		C05C12.5		Y113G7C.1
Y38F1A.8		Y116A8A.6		H35B03.2
F02H6.2		C15A11.2		F42G8.4
ZK1010.7		F25D7.1		Y38C1AA.12
C02B8.6		Y69F12A.1		K08E4.7
ZK673.10		F32A11.3		Y73F8A.26
C34D10.1		C06G3.10		F15B9.4
ZC204.9		F25F2.1		Y47H9C.6
C16C2.2		T28F4.3		Y48G1C.5
F59F5.6		F37C12.18		Y37E11AL.1
R05C11.3		E03A3.4		Y73B3A.9
C17G1.8		Y92H12A.2		ZC15.3
Y6G8.3		Y46C8AL.1		Y39B6A.37
F43G6.10		C09B9.4		W09G3.2
T12G3.6		K04H4.5		W09B6.1
ZC204.3		T01D3.5		Y37H2A.4
F47G3.3		F44D12.4		C25H3.1
C50E3.13		ZK512.8		K01G5.2
C43H6.4		C31H1.1		ZK1010.4
E02H4.6		K07F5.6		C17H12.3
C43H6.1		ZK484.8		D2096.3
F29A7.1		Y57A10B.7		F47B7.6
Y102A11A.6		C36B1.10		T07C4.10
T03G6.2		F21D12.5		Y6D1A.2
D2021.1		F21H7.2		C42C1.7
F21G4.5		T27A3.4		F59H6.2
C33E10.8		ZK970.8		T27E9.3
ZK154.5		C25G4.8		Y54F10AL.2
W05H9.2		B0041.1		W03C9.1
C07E3.6		C27H5.2		K10F12.6
Y23B4A.2		ZK354.8		F36D4.3
Y60A3A.1		F44G3.7		Y25C1A.1
F40F4.7		Y38C1AA.7		Y53C12B.1
R09A8.1		ZK945.7		F21F8.11
F22E5.13		F31C3.1		C25A1.10
F19C6.2		T10E9.4		M117.4
ZC123.3		Y39E4B.11		Y43F4A.3
E01F3.1		F19C7.5		C24D10.2
C32B5.14		W03C9.8		F53H10.2
R07C3.6		Y43F8A.2		Y34D9A.4
F52B11.6		F19B6.4		Y43H11AL.3
Y116F11B.3		T08G11.2		T16H12.2
T27D12.4		F23B2.7		ZC123.4
C02F12.8		R02D5.10		Y67A10A.1
F14H3.4		C23G10.1		K08C9.2
R11A5.3		F54C4.1		W09H1.3
ZK829.9		C25A8.5		C33E10.2
F58B4.3		K08F8.5		Y50D7A.6
F08G12.3		F01D5.8		ZK973.8
Y43F8B.2		Y73F8A.15		C09G5.7
T10C6.10		Y57G11A.2		C35A5.8
R04A9.2		Y76A2A.1		Y37D8A.16
F54B11.5		T22C1.8		C34D4.2
R04D3.3		T05B11.3		C26E6.9
Y80D3A.4		B0511.4		ZK262.9
T04D3.1		Y25C1A.13		T23F6.3
E02H4.3		H20J04.1		Y110A7A.18
F56F10.4		T15B12.2		K08A2.4
C23G10.5		F36H1.3		R09B3.2
R11A5.4		C15H11.10		K09G1.2
F28B4.2		K12C11.5		C14B9.4
R08C7.12		C18G1.3		T28H11.5
K09A9.5		Y39B6A.25		ZK328.5
Y116A8B.1		E03H4.11		F21A3.6
Y37H2A.7		C47E8.1		F13D12.9
F47H4.1		C54G4.2		F40E3.5
Y38H6C.20		B0393.1		Y43F4B.6
C33D9.3		Y6E2A.9		Y80D3A.8
F55C9.13		C17D12.5		W03A5.7
C15C7.5		F36A2.14		T04D1.2
ZK402.1		C18E9.8		F56D12.5
C43H6.7		C04G2.5		Y39G10AR.7
R193.2		T24C4.1		F36H12.4
F45C12.11		Y50E8A.10		ZK930.4
C05G5.2		Y1A5A.1		Y59A8B.20
Y18H1A.9		C50F2.5		C39H7.1
C49F5.6		Y71F9AM.6		F10G7.4
T07C4.6		K09F6.3		K03E5.1
F45C12.15		C55A6.3		Y76A2B.1
C49H3.1		C06G4.4		Y116A8C.9
Y49F6C.8		ZK849.1		W05F2.4
ZC239.6		C27D8.2		F15D3.1
Y51A2D.17		F11G11.4		C33F10.8
ZC239.20		Y69A2AR.18		C35D10.2
F48G7.2		F43G9.9		Y18D10A.17
T05E12.8		F58A6.5		T20G5.1
C25B8.4		K07A1.8		T06C10.3
T21B6.1		C33F10.12		C04H5.6
M03A1.8		C27F2.6		F09E5.8
B0198.1		C34D4.13		T05F1.1
T19C3.2		C27D8.1		K06A5.8
F39F10.4		F23H11.3		F13G3.7
D1086.8		F26A3.5		F22F1.1
C02B4.2		Y11D7A.12		F10E7.2
F35C8.7		Y53C12B.7		F20D12.2
C03B1.7		Y38F2AR.9		ZK757.3
T01C8.1		F56H11.3		C10C5.6
C31G12.1		Y18D10A.21		F32B5.3
T22F3.5		R05H5.4		K05C4.9
R04A9.9		C38C10.3		F57B9.8
F14H3.6		ZK622.1		C38D4.7
Y17D7A.3		C44B9.2		K10G6.3
Y48G8AR.2		F54C8.1		W08E3.4
F12E12.11		Y71G12A.4		Y39G10AR.13
F11C1.7		T08B2.11		C24H12.2
C40C9.2		K02E11.1		M01G5.5
ZC204.7		W02B12.15		W03F8.4
C17E7.12		Y48B6A.5		T20G5.11
T01G5.7		Y54G2A.4		Y106G6H.2
F53E2.1		C47E12.10		W04A8.2
ZK470.2		Y43F8C.5		K07F5.4
F36H5.8		Y60A3A.8		C47D12.1
H20J18.1		Y38F1A.6		K10B2.5
C14C10.6		F26H11.5		ZK1058.5
F42G9.4		D2096.10		F26D2.3
H28G03.6		Y69E1A.2		C34E10.6
K03D3.2		F26A1.4		F58G11.3
Y56A3A.10		C47D12.3		H14E04.1
ZK899.8		Y57G11C.6		F23B12.1
F15G9.1		ZC250.5		Y48C3A.8
F49B2.2		D1086.17		K08E3.6
R13A5.9		F37A4.5		B0393.4
Y39B6A.10		T27F6.1		Y95B8A.4
T01B6.3		ZC513.3		Y62F5A.10
K01G12.3		C09G9.4		C06A1.1
T25G12.7		Y37A1B.4		C50F4.2
Y49C4A.9		F44E5.3		T21E12.4
F54G8.3		W02A11.2		F43G9.6
Y34B4A.8		AC3.10		T06C10.6
F19B10.5		ZK673.6		W03H9.4
Y52B11A.12		F33D11.7		F02E11.1
Y49E10.24		C18E3.1		Y45F10D.11
F21G4.4		H06H21.9		C50D2.10
T08D10.2		H04J21.1		F02C12.3
F18G5.6		Y47G6A.3		C18D11.2
ZC204.10		W09C3.6		K11H3.3
B0302.1		C24F3.1		ZK484.7
F31E9.3		Y39F10C.3		F15E6.1
C01B10.3		C09B9.7		F47F6.5
Y23H5B.8		T05H4.12		C41C4.4
F14H3.3		C04E6.5		F22D6.8
Y105C5B.14		Y119D3B.17		F23C8.7
F54B11.3		Y53C10A.9		F28H1.3
F30A10.15		Y37F4.1		T12D8.1
C52B9.7		B0491.3		T05F1.7
C34H3.1		C25G4.4		ZK1067.2
C49C3.5		Y104H12D.2		C26E6.1
Y73B6A.3		Y69E1A.8		T26A8.4
F22G12.1		W09C3.2		B0284.3
K09A9.1		Y57G11C.36		F21D9.8
F46E10.3		F28A10.9		F58B6.3
M01D1.3		C30B5.2		T16G12.4
R09F10.9		F36A2.11		Y65B4BL.2
F36F12.3		Y57G7A.6		T05A7.6
F54F7.5		ZK1053.6		ZK1058.6
C34E11.1		K12H4.6		C17G10.4
ZK377.2		B0261.6		W04C9.5
F31A9.4		W02A2.5		C02F5.1
R08E5.2		K05F1.3		C10C5.1
C10E2.3		B0025.5		R17.1
F41E6.6		Y41C4A.5		F54H12.6
C26B9.1		T05F1.5		W08F4.8
Y39G8B.2		F13A7.7		R06F6.9
Y7A9D.1		ZC155.2		F10G7.12
F15D4.4		C35D10.8		Y44E3A.6
F21A10.2		F02C9.1		C27D9.1
T26C11.9		F44D12.6		Y38E10A.17
K08F8.1		M04D8.6		F13D12.5
K09A9.4		F53C3.1		Y102A5C.4
T27A1.2		C27D6.3		F33H2.5
Y105E8B.1		F21H7.5		F08F3.9
F58E1.3		ZK1127.2		C16A11.4
R03E1.1		F47C12.4		Y74C9A.1
R07B1.12		ZK617.3		F10E7.5
F29G9.6		F58E6.5		R09B3.3
ZC404.1		F14H3.2		H28O16.1
Y71F9B.9		F36F12.7		Y57G11C.15
C35C5.4		F17E9.5		T06E4.1
T10C6.7		AC7.3		T28D9.9
K02G10.8		C47E12.11		ZK381.4
Y17G9A.5		F36A2.10		F26A1.3
F28D9.2		Y110A7A.12		F26F4.6
F08G5.3		M01H9.4		C32D5.5
C29F7.5		T28C12.3		Y23H5A.2
F45C12.5		F26A1.10		C53A5.4
F02H6.3		T05C12.1		C55C3.3
F16B12.4		F14E5.4		F26F12.7
W04A8.4		W03F11.3		ZK484.5
F12E12.6		Y54E2A.7		B0001.4
F08F1.5		C34B2.4		Y71F9B.7
R09A8.2		ZC513.10		F39E9.4
T13H5.6		F26F4.8		F44B9.6
F53B3.1		F56D5.2		F38E11.5
F57G12.1		C25A8.2		C08G5.1
C25A11.4		F55C5.1		W05F2.2
W01A8.2		K02F2.2		C14B1.1
ZK673.9		C01G12.3		C55B7.3
F55G7.1		B0545.3		F39F10.2
T05G11.1		W02B12.12		W03G9.3
M151.7		F35C5.1		Y71G12B.1
C46H3.2		R05D7.2		B0250.2
C34F11.9		ZC581.10		C18G1.4
F58E1.12		T21C12.8		F28A10.2
H01G02.3		F55A11.3		W07G4.3
C33E10.1		F56F3.4		F29B9.2
T24A11.2		K05F1.1		C50C3.6
C14F11.1		Y71H2AM.13		T26C11.3
C53B7.4		C54F6.8		Y23H5A.4
F53E10.1		F59A1.15		F36F2.6
C44C8.6		R10E11.2		F54E7.7
C29F7.4		ZK1005.1		F23B12.8
K01D12.13		F44G4.5		Y48C3A.11
F35C8.8		F47B3.7		B0218.5
T05A7.1		Y18H1A.15		Y37D8A.12
T24D8.1		M05B5.3		DC2.3
F08F3.6		C04G2.2		D1081.7
ZK1236.2		C04G2.9		Y63D3A.5
F36F12.1		F54H5.5		C34F11.5
Y39D8B.3		T02H6.7		Y40B10A.2
F12E12.9		C32D5.4		W10D5.1
Y105E8A.26		F59C6.5		Y53F4B.12
F58A3.1		Y76B12C.4		Y49E10.19
Y57A10A.9		C29F5.3		Y37A1B.1
T28F2.2		ZK1053.2		W02B12.13
W06D11.3		F07A5.2		F57B9.2
F45C12.7		K12B6.8		F32D1.1
C45B2.5		F36H2.6		Y87G2A.17
F46H5.2		ZK1290.6		F37H8.7
F14H12.4		C14B9.2		T16H12.11
T24H7.5		F35G12.10		Y37E11AM.1
F45C12.12		T27C10.8		K08D10.12
ZK637.11		Y40H4A.2		B0205.10
T21F2.1		K01D12.15		F20C5.2
B0395.3		C08F8.4		C25D7.16
C11H1.8		C24H11.2		F54D5.8
F43G6.8		F56G4.7		R31.1
F46F2.2		C34C12.4		C50C3.2
R04D3.4		W02D7.4		T27E7.1
F36G3.2		C07H6.9		F09C12.8
C42D8.5		F12A10.4		Y54E5B.1
C08A9.9		C51E3.10		C24H12.5
T04H1.9		W05B2.4		T19A6.4
F17A2.13		Y54G2A.13		D2013.5
F35B12.7		Y97E10AR.8		C34D4.14
F49B2.1		T05C12.3		ZK930.1
T14C1.3		F34D10.9		R148.1
F21C10.4		R13A5.11		F56D12.1
Y54F10BM.6		K11H12.8		K10D2.8
F28C1.3		C32E12.1		Y53F4B.10
F15A4.2		B0464.4		C01G5.4
F59B2.9		T09F5.10		W03F11.4
R05A10.1		Y18H1A.1		Y54E2A.8
B0238.12		F53B6.4		R102.3
Y39D8B.1		C05C12.1		C38D4.3
F36H9.5		K07H8.9		F15D4.8
ZC8.6		K06A5.3		T05E11.3
C50E3.11		C06C3.10		Y69A2AR.32
R07C3.15		T25D10.5		Y71H2AL.1
Y75B8A.27		C01G5.3		K04B12.2
F53H2.1		T20H4.2		M01A10.2
C55B6.1		C53B4.2		T10B11.7
T22F7.5		B0207.1		B0336.3
K10C9.3		H38K22.3		T25B9.6
F09A5.4		T20F5.5		C36F7.2
F56B6.2		C17G10.3		R166.3
C35E7.5		ZK945.6		Y53C10A.12
C44C10.8		M05B5.1		F18A11.2
M151.3		F27E5.3		C25G4.6
C35E7.3		Y69E1A.1		C08B11.6
H27D07.6		T13H10.1		C37A5.9
B0361.9		Y38F1A.7		F48E8.6
K06G5.3		F57F5.1		Y37A1C.1
C52B9.3		W03B1.9		K09H9.7
C35E7.1		Y46G5A.22		Y37F4.6
R03E1.2		Y106G6D.3		W09D10.1
R03H10.1		Y51H4A.13		Y113G7A.14
Y73B6BL.36		ZK354.6		Y39E4B.3
C35E7.11		K09E4.1		Y37E3.5
R02E12.2		F18A12.1		T05E8.1
C05D9.7		Y45F10B.3		F23C8.9
T17A3.6		Y75B7B.1		B0564.7
T14B4.7		C53A5.1		F09G8.4
Y62E10A.4		T15H9.7		Y39G10AR.15
F31B9.1		Y106G6D.4		ZK666.8
F52E4.7		F37H8.4		R05D3.8
C32B5.1		Y38H6C.15		EEED8.10
ZC204.8		C50E10.11		T28D6.6
C18B12.4		K08F4.5		C15H11.5
F35E12.3		Y51A2B.5		C06A8.5
F53H8.2		ZK849.5		B0303.2
Y8A9A.5		F36D3.4		C41A3.1
F57C7.3		F57F4.1		Y65B4BR.4
Y40A1A.3		Y24D9B.1		T22B3.2
Y54G2A.16		C10C6.3		K04G7.1
H01M10.1		W03D8.9		T05G5.10
F59C12.3		T06A10.106		M03D4.1
F48G7.11		B0496.1		R13G10.4
R07E3.5		F18C5.4		Y63D3A.6
C12D12.5		Y47D3A.11		F55G1.4
EEED8.15		F55F8.7		F56C9.10
M163.1		Y106G6H.13		T05C12.7
F53B3.5		R13A1.2		T09A5.12
T17A3.1		T05B4.14		Y49F6C.4
W05H7.3		T05C12.9		T19B10.8
F11G11.2		C05D2.3		W08D2.1
F08D12.9		Y38H8A.3		K03H1.12
R11G1.7		F54D1.1		Y39G10AR.6
F58E1.5		F25B3.4		K11B4.1
E03H4.8		K05F1.9		Y57A10A.18
F09G8.5		Y71G12B.3		M142.1
M03B6.4		Y49E10.4		K12D12.2
F46A9.6		F08F8.6		Y110A7A.9
C56G3.1		F54C9.14		F14F7.4
ZC204.17		F13A7.1		Y62E10A.9
F45G2.1		C09H10.9		F13H8.8
F26D2.16		Y66D12A.11		C48B4.9
M151.4		F59A7.9		K11D12.2
Y65B4BR.1		F45E4.6		C05B10.1
T27A1.4		F33D11.2		T20B6.2
C29G2.2		T25E12.16		Y54F10AM.11
K05F6.3		R02D5.7		E02H9.9
F14F3.2		W06D4.2		C31H5.5
F19D8.2		T27E4.6		F58G11.2
T24D5.2		F15D3.4		Y71F9AL.2
T04C9.4		Y53C10A.10		T06D8.8
W07G1.3		F08A8.8		R11A8.7
B0024.15		D1037.5		B0035.16
F14F4.1		F26D2.10		C06A1.3
AH9.2		B0361.11		H26D21.1
T25F10.6		R08A2.2		T01C8.5
W09C2.3		AH6.2		Y102A5A.1
Y63D3A.9		ZK688.12		R05F9.9
F45D3.1		F55H12.1		F44F4.3
F35F10.1		Y39A1C.3		F25B5.6
F42G2.6		F44F4.10		Y73E7A.8
C36C9.2		F56C11.6		W03F9.1
R106.5		ZK524.1		C16C8.21
Y110A2AL.3		ZK353.4		H06O01.1
K03E6.6		F42H10.5		K05C4.1
H42K12.3		Y71G12B.30		C27H6.4
F55A4.5		W03D8.5		F56A3.3
Y49C4A.8		C35A5.4		Y67D8C.3
F52B11.5		C15H11.13		F22B5.7
C07A12.7		W03B1.3		T22D1.5
ZC204.11		C03A7.10		T03F1.9
R12H7.3		R09A1.2		F41G4.7
F28C10.3		F36F2.4		T27E9.1
T22F7.3		ZK354.3		F59A6.4
C25B8.1		F36D3.5		Y57A10A.31
C17E4.20		Y119C1B.1		T28C6.5
T21H8.1		ZK1225.4		Y47G6A.26
F13E6.1		C55B7.10		Y110A7A.15
R05H11.1		Y65B4A.9		T05G5.7
F59F3.1		C25H3.16		F07F6.1
K09C4.10		K06H7.8		Y45G12B.1
T24B8.6		Y73F8A.20		C05D2.8
F10G2.4		Y54F10AM.5		C18D4.6
F23D12.1		F20H11.4		D2005.4
F56D5.5		C09F9.2		C09D4.3
F52F12.6		M88.3		Y41E3.10
F55D10.2		F14H8.1		Y53F4B.9
Y37D8A.3		ZK418.2		F11H8.4
AH9.3		F41D3.4		B0213.11
R10E9.1		C35E7.10		Y48B6A.3
K06G5.2		ZK829.2		C47G2.5
H10E21.4		C04F12.16		T01C3.7
F56C3.9		C15H9.6		T14G10.5
C07A9.12		T04H1.7		F25B5.2
B0432.1		C08F8.6		R06C7.8
T07C12.11		F29B9.7		C06E4.5
Y46G5A.39		F42A9.7		F26F4.12
Y82E9BL.5		W01C9.2		ZK250.2
ZC13.1		D2024.1		F56D1.1
K09F6.8		F43G6.6		K01H12.2
K02E7.9		C15H7.4		F01D5.10
T09B9.1		CD4.7		F56D2.6
M05B5.5		F10C1.3		C49C3.6
C46E10.9		F13B12.7		K08H10.9
H12D21.10		M04C9.4		Y97E10AR.4
T10C6.14		Y47D3A.13		F58G1.3
K02B12.2		ZK546.4		T22D1.9
R09A8.3		R12C12.1		C17C3.15
C14A11.7		F53B2.5		C14B1.6
F52H2.4		M70.1		W01B11.2
H28G03.1		C41G7.6		Y81G3A.3
F59B10.1		ZC581.2		R06C1.1
F19B10.9		T05F1.8		K11D2.2
F22F4.2		F31E8.5		Y42G9A.1
F29D11.1		C49C3.1		F55D10.3
F27E11.3		F55H12.5		Y50D4A.6
C33G8.6		F46F5.7		Y87G2A.18
F10D2.5		C18A3.7		C06A5.2
M01D1.7		C36A4.9		C40H1.1
T24E12.3		R08C7.8		AH10.1
T28A11.22		C24D10.8		C32D5.8
F08G12.10		R03D7.8		W03A5.1
C28A5.3		Y54G2A.15		ZK643.2
C17F4.4		F28A10.1		C30B5.3
ZK6.3		Y48G8AL.13		ZK1010.5
T09B4.5		C54G4.3		Y97E10AR.5
B0281.5		B0261.5		Y46H3D.1
F26E4.2		C09B9.85		Y34D9A.7
H24O09.2		W01B6.6		Y14H12B.2
T23F2.5		T08B1.5		F57B9.6
F43C1.5		K02F6.3		Y71F9AL.10
C06H5.8		Y47D3A.21		K11H3.2
Y41D4A.1		F37A8.1		D2045.6
C47D12.4		R155.4		C23G10.4
Y47D7A.1		C28A5.6		F28D1.10
T23D5.11		F07C3.4		R05D3.7
F44A6.2		F11G11.9		C35B1.5
C33A11.2		F16C3.4		C14E2.6
C27C12.2		C50F7.3		C41C4.8
F54A5.1		F59B2.15		F20G2.2
F49B2.3		F53F4.18		F18A11.5
ZK1225.1		Y37H9A.5		C06G4.1
Y34B4A.7		Y57E12AL.6		M04G7.2
C05D12.7		K08D10.5		F54B3.1
Y75D11A.3		F07H5.10		Y71F9B.13
F10E9.10		Y37E11B.10		C17H12.5
M02H5.9		C34F11.4		Y113G7B.17
K01D12.11		T19E7.6		Y48E1A.1
ZK470.5		C34F11.3		C24A11.1
K02F3.3		K08D10.7		R06A4.4
ZK488.2		F49C12.15		C15C6.1
F35B3.5		Y38F2AR.2		F59H6.12
F54F7.10		R04F11.2		K08F8.4
C34F6.4		T07F10.1		T20G5.2
M02H5.6		Y38A10A.1		R05D3.11
T01B6.1		F54B3.2		F37B12.2
F08D12.8		K12D12.4		ZK1098.8
C49G7.10		C47A4.5		C35E7.9
W03D2.6		C06A6.7		F59H6.9
Y38F1A.5		C18H2.5		H04D03.1
F18E2.1		T23B3.5		C30C11.4
K12H6.6		F32B6.4		T13F3.8
T01E8.2		Y59E9AL.6		Y75B7AL.4
F22D3.6		F54H12.8		C45G3.1
Y34D9B.1		F36A2.12		T28A8.6
C02H6.1		T16A1.2		K09D9.11
R11G1.2		F41H10.5		Y71G12B.8
R03A10.1		Y45F3A.1		C36A4.5
F45C12.6		Y59H11AR.2		F58D2.2
F35C8.4		Y57G11C.23		C56G2.5
K11G12.5		Y47D3A.31		F10E9.2
T08A9.3		C43F9.6		Y71G12B.35
F35H12.3		C54G4.8		F35E2.9
C50F7.1		C29E4.14		ZK1098.6
C06E2.5		C17F3.1		K08D12.1
F38E9.5		ZK84.2		W01B6.5
F45H10.4		B0244.9		F44D12.8
F37B4.13		B0379.7		F29C12.4
B0041.3		C02D5.4		M7.2
Y71G12B.6		Y73B6A.1		C02B8.1
F47E1.1		B0280.17		R119.4
F38H12.3		M28.9		ZC581.7
ZK154.4		C01H6.6		C27B7.4
D1025.2		F54H12.7		Y47H9B.2
T27A8.2		C06A8.6		F35E2.5
C45H4.17		T02B11.9		B0252.5
C52A10.3		C26B2.2		C34E10.5
F25E5.4		Y73E7A.7		ZK829.4
C49F5.3		B0218.7		F32E10.4
B0416.10		ZK39.10		F32A5.6
C35D6.3		F53G12.6		F48F5.5
T12B5.14		C41C4.10		Y48G1BL.2
R02C2.6		K11D2.4		F10G7.2
F34D6.1		H32C10.2		K08E7.3
Y82E9BR.12		Y41C4A.18		K03H1.2
F25E2.4		C13C4.2		F26F4.2
T24C2.2		R07G3.5		C53A5.13
C24H12.1		F58F12.3		T04B2.2
ZC449.3		E03H12.7		F59C6.4
F37B4.10		C09D4.9		T05H10.5
F54D12.8		C38C6.5		Y60A3A.12
C47F8.1		C33A12.15		F54E7.3
F17H10.3		T04B2.7		K10D3.2
C49D10.11		C05D12.4		F41H10.10
W03H1.2		F47B3.4		Y56A3A.7
C06B3.6		F55A12.7		T19E10.1
K03A11.1		T28F12.1		ZK849.4
F32D1.8		Y105C5B.18		ZC21.8
F14B8.4		C34B2.3		W10C6.1
C05D9.5		R10E9.3		F09E8.3
M02A10.3		T19D12.5		C47B2.3
B0302.4		F54D8.2		T04D3.3
T04A11.9		C05D12.2		Y71F9AL.4
R07B7.10		K10C9.7		ZK849.6
Y46D2A.3		ZK892.5		F21F3.2
F38B2.4		R05H5.2		C08C3.4
R03G5.6		C53B4.7		T07C4.3
Y47D7A.8		F42G8.8		Y55F3BR.10
K11D12.11		ZC190.8		W03C9.6
K04C1.3		Y39A1A.18		F25H5.3
R12H7.5		C35D10.3		Y77E11A.10
F36H5.5		C43E11.5		Y111B2A.13
F17A2.5		K08F4.3		R53.4
F25H2.1		Y75B7B.2		Y110A7A.1
H30A04.1		C44F1.2		Y48C3A.1
C17G1.3		ZC116.2		K07G5.4
Y47D9A.2		ZK105.3		R07G3.3
F19H6.5		F53B7.5		CD4.8
F11A5.9		C06C3.4		Y39E4B.1
F35F10.12		F36A2.6		Y54F10BM.3
F54D10.1		R02F2.5		F27C8.5
Y47G6A.32		F56F4.5		R148.3
F45E6.3		W09C3.7		B0285.3
C38C3.10		C55A6.4		K08H2.5
F23D12.10		ZC116.3		T04A8.14
C04F6.5		B0524.4		C07G3.8
Y105C5A.1268		K08D10.8		C56G7.3
C25G6.2		E03D2.2		C36H8.1
W05H7.1		C14A6.7		M01E11.7
D1022.4		Y54E2A.9		W02B12.7
T19H12.5		T27C10.7		F57C9.5
F48E3.9		ZK616.61		F49C5.4
T10C6.16		F38A5.6		Y102E9.2
C06A8.7		F22B8.7		K07A12.2
W04E12.2		C55C3.8		T16A9.5
F52H2.5		H23L24.2		K07C5.6
Y65B4BR.2		Y47D3A.30		F59A6.5
C09G1.1		C34F11.6		ZK742.2
Y39B6A.23		F08B1.2		R07E5.7
C11H1.3		T03F6.6		C26D10.2
F23A7.1		F26F12.2		T11F8.4
C39E9.10		D2045.7		Y49E10.10
F59D6.1		F10D11.5		Y105E8A.27
C42D8.3		Y6E2A.8		R06F6.8
C07G3.3		F17C8.5		Y43C5A.1
F55C9.7		C52E4.7		F01G10.5
C35E7.2		Y51B9A.3		Y62E10A.2
F47B10.9		Y71H2AM.1		F59B2.5
F53B2.6		F12B6.1		F36A2.3
Y41E3.6		C32E8.4		Y111B2A.18
W08F4.2		C47A4.3		K08F9.2
K02E2.2		ZK688.10		F55F10.1
C05E11.3		F38H4.6		B0238.9
K03H6.4		T22D1.8		Y61A9LA.12
C50D2.6		C24F3.5		F37C12.7
F18E9.1		C50B6.11		Y46G5A.1
F54F3.4		F42A9.3		W08F4.6
Y53F4B.37		C37H5.13		F38H4.7
K04C1.4		R102.10		ZK354.2
C05G5.3		Y39E4B.13		C01G12.8
F42G2.8		K10G9.1		R01H2.2
R11.3		C34E10.9		C47E8.11
Y82E9BL.13		F25H5.7		F08H9.2
T26E3.8		F10G8.1		Y75B12B.1
Y26D4A.2		K01H12.4		F52H3.4
R04B3.2		F21A3.4		F31C3.2
F45B8.1		K01C8.2		F49F1.12
C05E4.15		Y116F11B.8		C08F11.10
T15B7.12		ZK1251.3		T27A3.5
T02G5.14		ZK1225.6		C12D8.9
F08D12.6		M110.7		Y39E4B.2
F20D1.9		C16D2.1		H04M03.1
F44E7.7		R11A8.8		H21P03.3
ZC373.5		ZK520.5		K07D4.3
Y34B4A.10		C01B12.4		F26A3.3
Y54F10BM.10		F58B4.7		Y20F4.8
ZK673.11		ZK177.2		C02E11.1
C14H10.2		C02F5.5		Y26D4A.6
F14H3.5		F47G6.3		ZK370.7
C36H8.3		C03C10.2		C08H9.2
B0554.7		R06B10.5		F26H11.2
F14D12.2		R01H2.4		Y39E4A.1
F46C3.7		B0034.4		F53G12.7
R12E2.8		Y56A3A.19		ZC395.3
F39G3.5		BE10.1		Y116A8A.4
Y110A2AL.5		F26H9.8		M01G12.12
F31D5.7		F32B6.5		W01B6.2
K05B2.2		Y44A6D.5		Y49F6C.5
B0238.15		C16C8.18		Y39G10AR.12
C15C7.7		M04F3.3		Y73B6BL.5
C05D12.5		F59C6.3		K07F5.9
F52B10.2		ZK637.12		T22D1.4
F55C9.14		Y66H1A.6		C15H7.3
Y50D4B.2		F22D6.1		T08B6.4
C31C9.4		F21D12.1		B0001.7
T27A1.5		W02D9.2		C38D4.4
Y57A10A.26		F47D12.7		F36H12.3
T04A8.1		Y55F3C.10		F11A6.2
		C49A1.2		Y66D12A.20
		K03H1.1		F12F6.6
		M04C7.1		Y25C1A.5
		C56A3.8		F56D2.1
		F37A4.4		F56A11.6
		F46B3.4		F36H1.4
		C09B9.2		F44G4.3
		F55D12.6		C06A5.12
		B0454.26		F19B6.2
		F26B1.5		F55A11.4
		F32B5.4		K10C3.4
		F38H4.4		R10F2.6
		F25E5.1		C54G4.7
		K06A1.2		B0348.4
		F38E1.3		K01A11.4
		T28A8.2		F54E12.2
		C55A6.11		F48A11.1
		T06E4.5		H01G02.4
		C46H11.6		T05H10.1
		H12I13.1		T10B5.6
		R05D7.1		T03F1.5
		T28H11.1		C05C8.9
		C37H5.3		C09D4.4
		Y6E2A.10		F32D1.10
		W06A7.5		Y41C4A.7
		Y113G7A.10		F16A11.3
		E04F6.7		C30G12.1
		F35H8.1		Y38H8A.4
		C03C11.1		Y43F8C.9
		Y38E10A.18		ZC482.5
		H08M01.1		ZK430.1
		R06A4.10		F57A10.3
		Y71A12C.2		Y46E12BL.2
		F10D11.3		C05D11.6
		F28H7.6		R10D12.10
		T20B3.7		R05F9.11
		C16A11.7		M106.4
		F11G11.8		Y18D10A.1
		C30G7.3		R74.3
		F54C1.9		Y48G9A.3
		C35D10.11		ZK355.2
		Y37E3.8		T06D10.1
		T25B9.5		F56B3.12
		ZK1127.10		C06H2.1
		Y50E8A.12		ZC168.6
		F33A8.5		ZK1010.9
		F46A8.3		DY3.2
		Y41E3.3		F49F1.7
		F57A8.6		C47B2.4
		BE10.5		T01B11.4
		R09E10.1		F40H6.1
		F19B10.10		B0464.8
		C34F11.2		R119.7
		D2063.4		K07F5.5
		B0273.1		Y39G8C.1
		F27D4.1		M01F1.2
		C55C3.4		C26C6.3
		C10G11.9		Y48G9A.4
		F02C9.4		C09E7.5
		C18H7.7		Y54E10A.9
		T21G5.2		C29E4.8
		C55C3.6		T19C3.6
		T02H6.6		C14B9.6
		F37A8.2		F41H10.2
		F46C5.7		Y40B10A.1
		Y50C1A.2		C14A4.13
		F26H11.4		C50E10.2
		C30H6.2		F53A2.6
		K07F5.1		C48D1.5
		C50D2.3		K03B4.6
		W06F12.3		ZC395.10
		Y62E10A.3		T08H10.3
		B0207.7		R107.5
		F41G3.5		Y61A9LA.3
		ZK892.3		F32H2.7
		C46H11.11		Y71G12A.3
		F56D6.14		C18D4.2
		W06D11.4		T20H9.6
		T23E1.3		W08D2.8
		M03E7.3		F58D5.7
		C37A2.3		T16H12.6
		Y39B6A.18		F49E8.3
		C32F10.6		Y41E3.11
		C29E4.17		Y113G7A.3
		C49A1.3		F40F9.6
		R13A1.3		R09B3.4
		F15B10.3		Y69A2AR.19
		Y18D10A.6		F41E6.4
		Y69A2AR.23		K11C4.1
		D1081.5		C01G12.13
		Y50E8A.9		F56E10.1
		ZK507.1		R05G9.1
		ZK1098.12		T22H9.3
		F59G1.2		T19A5.2
		ZK970.2		H24K24.5
		F45H7.6		T11F9.9
		Y53G8B.4		R03D7.4
		C17H12.12		F52C9.8
		C48B6.4		C50F4.11
		C34G6.3		F41G3.12
		F23H11.5		Y38H6C.11
		ZK809.1		Y94H6A.4
		C13C4.5		ZC262.2
		ZC395.4		F42G4.2
		C50F4.10		F48A11.5
		F09G2.3		Y105E8A.7
		Y41E3.19		C06C3.8
		F36D3.16		F55A12.1
		C14A4.8		F37D6.1
		K01C8.8		C47D12.6
		ZK616.8		B0205.5
		F07E5.8		B0336.1
		F25H5.2		C38H2.2
		F37E3.3		R01H10.7
		ZK783.3		C49G7.12
		F42A8.2		W01C9.3
		F27C1.3		Y82E9BR.3
		F19C7.6		T25D3.2
		T09B4.3		F10B5.8
		Y69E1A.3		T21G5.4
		F10F2.7		T07A9.14
		R155.2		F32B4.2
		C24H11.1		T19B4.2
		E03H12.5		ZK1248.5
		H05L14.1		F31D4.3
		ZK1128.3		W03G1.2
		R148.7		T04F3.3
		R07B7.4		ZK20.6
		R07E5.15		T08G3.8
		W10C8.5		LLC1.3
		F53A10.2		F40G12.10
		Y47D9A.5		C10H11.9
		F34D10.8		F36A2.13
		C24D10.7		F58A6.9
		W03D8.1		F11A10.8
		B0240.2		T16G12.7
		F36D1.6		R07H5.8
		R11F4.1		Y67H2A.2
		C28C12.11		C06G3.2
		F38A5.8		R07E5.6
		R134.2		W10G11.19
		F18A1.1		C52E4.4
		K06B4.3		F33A8.1
		K09B11.5		W03D8.2
		F02E9.3		C30C11.2
		F37C4.3		Y54E10BL.4
		Y53F4B.24		Y26E6A.3
		Y57G11C.1130		F54C9.4
		C06C6.6		T05C3.5
		W01B6.8		F20G4.3
		C10G11.8		C25G4.5
		T21G5.1		T26A5.5
		K01B6.3		ZK328.2
		F49C12.11		F09G2.1
		ZK1248.7		F20D12.4
		C02F5.2		B0205.3
		Y106G6A.4		ZK1248.10
		C17F3.3		E01A2.6
		K11C4.2		T04A11.6
		F40F9.3		M01D7.7
		F22B3.8		AH6.3
		ZK792.2		C53D5.6
		Y47D9A.1		F21H12.6
		T04C12.4		F25B3.1
		Y57G7A.4		Y75B8A.31
		Y57G11B.3		F52B5.3
		K12B6.2		Y44A6B.3
		D1022.9		F58H1.6
		ZK856.18		M110.4
		F58D5.6		F17C11.9
		F55B11.7		ZC412.5
		R10E4.7		C33H5.16
		E02H9.4		Y71F9AL.9
		C56C10.6		H02I12.1
		T21C9.4		C16A3.7
		R02D3.1		Y48A6B.9
		Y41E3.15		B0432.11
		M7.7		Y105E8A.17
		Y67A6A.1		Y71G12B.13
		W04E12.4		R10E9.2
		F32B5.1		F32D8.6
		F42C5.5		R11E3.1
		B0207.9		F25B4.5
		C31H1.5		T01C3.5
		ZK354.7		K09B11.9
		K05F1.2		F09G2.2
		C54D10.4		ZK185.2
		Y57G11C.14		T19B4.7
		T01H3.5		F57A10.2
		ZK512.10		R06C7.1
		T28D9.3		Y47G6A.12
		C16D9.5		C05C12.5
		K09E10.2		ZK1290.4
		F18F11.3		F39B2.10
		T04A8.13		ZK637.8
		T28C6.7		Y32G9A.2
		C01G12.9		Y116A8A.6
		W01D2.3		W02B12.3
		C40H1.4		F25D7.2
		Y116A8A.2		C15A11.2
		Y37E11AL.12		T03F1.12
		T07C4.9		B0047.4
		Y57G11C.1142		F53H1.4
		C05B5.6		F25D7.1
		C09H5.7		Y69F12A.1
		C48B6.10		Y110A7A.17
		Y49F6B.8		W02F12.5
		H32C10.1		F32A11.3
		F35E2.6		ZK1151.1
		T09A12.1		C47B2.8
		Y39A1A.2		F33H1.4
		F46A8.6		T22B11.5
		W06D4.3		F10G7.3
		F44B9.9		F44A2.1
		F52F12.5		D1044.6
		F33D11.1		C55B6.2
		Y46G5A.30		C06G3.10
		C43G2.3		F20H11.3
		F35H10.2		F25F2.1
		T22B3.3		T28F4.3
		F58A6.8		F37C12.18
		T25B9.4		F25H2.11
		C34F11.1		C37F5.1
		F18A12.4		F33E11.3
		F46A8.10		T20F5.6
		T06A4.2		H24K24.3
		F42G2.3		Y43F8C.7
		Y67A10A.3		E03A3.4
		C08G5.2		T12E12.4
		F07D3.3		Y92H12A.2
		C01G6.2		Y46C8AL.1
		F16G10.5		C09B9.4
		ZC376.8		K04H4.5
		Y57G11B.7		T01D3.5
		F18A12.2		C35D10.7
		F49E12.4		R05D3.2
		F59C6.2		F44D12.4
		Y71H2AM.5		ZK512.8
		K09E4.4		C18G1.5
		F15H10.4		T10F2.3
		F44E7.9		C31H1.1
		K05F1.8		Y22D7AL.5
		F48C1.7		R06C7.7
		ZK1251.1		Y47G6A.19
		C27B7.6		Y50D4A.5
		C53D6.10		K07F5.6
		F18C12.4		ZK484.8
		F38A5.11		H25P06.5
		Y51H4A.22		F32D1.9
		K07A1.5		C05C10.6
		Y73F8A.1159		F56H1.4
		C09B9.3		R11A8.6
		C56G7.2		R13A5.12
		ZK596.2		ZK546.1
		Y71G12B.17		Y57A10B.7
		W03G9.6		C32E8.2
		F17C8.7		R05G6.8
		ZK1225.5		R74.8
		C18A3.4		F32H2.3
		F54F12.1		F36H1.2
		F14H8.8		Y111B2A.11
		T21C9.5		F22D6.10
		Y32F6A.2		Y2H9A.1
		Y43C5A.4		F58E10.3
		T23B7.1		C36B1.10
		Y53F4B.19		F58B6.2
		C07E3.4		F21D12.5
		F44E7.3		K01G5.4
		Y45G5AM.3		F21H7.2
		C18E9.4		T27A3.4
		F13E9.5		F54C8.7
		C33C12.12		Y65B4A.8
		K09C6.2		ZK970.8
		F35C11.4		F37H8.6
		C16C10.12		C25G4.8
		C47E12.12		B0041.1
		F59H6.4		C27H5.2
		F41F3.1		F01F1.6
		Y39G10AR.25		T23D8.1
		Y53C10A.15		F22G12.5
		M70.3		ZK354.8
		T22G5.5		F44B9.3
		F30A10.12		F10G7.1
		ZK637.4		B0001.8
		T21C12.4		Y18D10A.13
		C51E3.6		F42A9.2
		D1081.3		F44G3.7
		Y53C12A.7		C47E12.5
		C55C2.2		Y38C1AA.7
		W08D2.3		ZK945.7
		R10H10.2		F31C3.1
		F21C3.7		T10E9.4
		R07C3.4		Y71F9AL.17
		R08C7.6		Y39E4B.11
		F36H12.5		F19C7.5
		F02E9.5		Y47A7.1
		F44F4.15		Y48G1C.8
		F56F4.3		F44F1.4
		B0524.2		F28B3.4
		C17E4.1		W03C9.8
		C32C4.3		Y43F8A.2
		ZK131.11		Y108G3AL.1
		K01D12.7		C06A5.3
		K02H11.9		F19B6.4
		R09E10.6		C27D11.1
		R105.1		C27A12.8
		F40F8.8		C32E8.11
		Y50E8A.2		T06A10.1
		C27D6.11		T08G11.2
		F15H10.7		Y56A3A.21
		C27A2.8		F57C2.5
		C09F9.3		C05D11.11
		K08A2.2		F23C8.4
		Y37F4.5		ZC308.1
		D1086.5		Y37E11B.1
		C34D4.3		F23B2.7
		C05B5.12		C01G8.9
		Y37E11AL.2		Y40B10A.8
		T06D4.4		R02D5.10
		K09H9.9		F33H2.1
		D2045.5		R06A4.9
		ZK20.1		F53G12.8
		M162.7		F46B6.5
		Y32B12A.4		C47D12.2
		Y116A8C.33		T08G11.1
		H32C10.3		C23G10.1
		Y54G2A.5		F54C4.1
		D2092.1		C25A8.5
		Y39B6A.30		W02B12.2
		C04F1.3		B0035.11
		C33C12.5		K08F8.5
		F36D4.1		F29G9.5
		C02G6.2		T01G1.3
		B0207.11		M117.2
		K07F5.3		F23F1.8
		M05D6.3		F01D5.8
		C33F10.1		H34C03.2
		Y52B11A.1		Y7A5A.10
		F56E10.4		Y73F8A.15
		F57H12.5		C08E3.9
		C49D10.10		Y57G11A.2
		Y116A8C.38		Y76A2A.1
		B0280.11		F42H11.2
		M02B1.4		T22C1.8
		F08H9.6		C03D6.5
		Y51B9A.5		T24D1.5
		Y47D3A.10		T05B11.3
		B0496.6		B0511.4
		D1014.2		F31D5.6
		F35C11.2		Y25C1A.13
		ZK930.7		Y75B8A.13
		R08A2.3		H19N07.1
		T15H9.5		F54D5.14
		Y105C5B.17		T12F5.1
		F08F8.1		H20J04.1
		W04E12.5		B0205.12
		C14A6.13		T15B12.2
		F55A11.11		Y16E11A.1
		C10G11.10		F36H1.3
		H06I04.5		F38B7.5
		ZK1248.20		C56G2.7
		Y55B1AR.4		Y102E9.1
		T23F11.2		C15H11.10
		H38K22.6		K12C11.5
		Y57G11C.52		Y75B8A.33
		T22A3.6		C18G1.3
		F17A9.4		Y39B6A.25
		C48E7.8		E03H4.11
		T02E1.7		ZK20.5
		F26B1.8		Y45F10A.3
		Y37E3.19		C47E8.1
		F08H9.8		K01G5.3
		ZK418.13		EEED8.5
		F28E10.4		F57C9.7
		T08G3.7		Y67H2A.7
		Y51A2B.9		C54G4.2
		Y51A2B.4		F35H10.7
		T08B6.9		T05E11.5
		Y27F2A.6		K01C8.5
		F36A4.4		F39E9.6
		Y116F11B.7		K05C4.8
		Y53F4B.36		Y54E10A.11
		C10G11.1		C49H3.10
		C15H11.1		F28D9.1
		F56H1.1		Y51H4A.12
		F26G1.7		B0414.5
		C49C8.3		B0393.1
		C35A11.2		Y6E2A.9
		R13F6.5		F14F11.1
		ZK973.4		K08F11.5
		ZK686.5		C17D12.5
		F42G8.9		T24B8.7
		B0403.4		C36E8.5
		F10F2.8		F28F8.9
		F26E4.12		H19N07.2
		H27M09.5		F13H10.5
		F36H12.7		Y116A8C.26
		ZC477.1		F15D3.7
		ZK666.2		F15D4.1
		R155.3		Y54E10A.4
		F19C7.3		T12F5.3
		K03B8.9		F18E2.3
		W01C9.4		F40F8.3
		T26H10.2		F36A2.14
		F36D1.4		C18E9.8
		Y116A8C.4		K07C5.8
		T22C1.9		C04G2.5
		H38K22.7		T24C4.1
		K10H10.7		Y50E8A.10
		ZC412.6		Y1A5A.1
		D1081.11		F53F8.6
		H10E21.1		H25P06.2
		T09B4.8		F53G2.6
		Y75B8A.23		C50F2.5
		ZK652.2		Y71F9AM.6
		Y73B6BL.22		K09F6.3
		H04M03.11		C55A6.3
		T28H11.7		C38C3.5
		T02E1.1		Y54E2A.11
		W09D6.4		M4.1
		K07H8.7		C06G4.4
		R153.1		ZK328.1
		F52F12.8		F29D10.3
		K06A5.2		F54C9.5
		K08F8.3		ZK849.1
		K07A1.4		K10C3.2
		F13H8.9		F20H11.2
		K09C6.7		C27D8.2
		Y39A1A.8		F44E7.4
		W07G9.2		T10B5.5
		F46E10.2		F26A3.8
		H12I13.2		R13H8.1
		K09F6.4		T10F2.1
		F07E5.7		W01B11.3
		Y57G11C.5		Y47D3A.6
		C06C6.7		F28C6.6
		F41G3.4		F08A8.5
		F53B6.8		C14C11.6
		T04C12.6		F25H2.10
		F32D8.2		F53G12.1
		ZK783.6		F14D2.13
		F21F3.3		F11G11.4
		C26C6.6		T12B5.4
		T05D4.5		H09G03.1
		T15B12.1		Y69A2AR.18
		K02D7.1		Y53F4B.11
		F36F12.6		F43G9.9
		R05D3.9		F58A6.5
		C47A4.2		K07A1.8
		R06B10.2		C33F10.12
		F56H6.6		C27F2.6
		Y26D4A.12		F09F7.3
		C14A6.5		Y48A6B.6
		C24H11.3		C34D4.13
		W05B2.2		F10G8.7
		F32B6.7		ZC518.2
		F01D5.7		K08E3.8
		F49E12.8		C27D8.1
		C56E6.1		Y38A8.3
		W04D2.1		F23H11.3
		C18G1.6		F23B12.5
		T10E9.6		F26A3.5
		R04B5.11		C28A5.2
		Y57G11C.8		K02F6.7
		M01E5.1		F01G10.1
		ZK970.3		F59A2.1
		F02D8.4		W09G10.4
		F40E12.2		C27C7.1
		Y39B6A.27		Y11D7A.12
		C17D12.6		Y43F11A.5
		T05C12.5		Y54G2A.23
		W03G9.5		Y53C12B.7
		F48A9.3		Y38F2AR.9
		C05B5.2		F56C9.1
		Y38H8A.2		T06E4.3
		C10H11.7		Y47D3A.29
		F21F8.7		Y17G7B.20
		F49E11.7		ZK520.4
		C18G1.9		ZK643.1
		K07A3.3		F56H11.3
		Y71G12B.33		Y18D10A.21
		ZK622.3		R05H5.4
		F46A8.4		K08E3.10
		C04H5.2		C38C10.3
		F20D6.6		C05D2.10
		T16A9.3		D2096.8
		R04B5.1		F57B10.4
		F18A12.5		F25H9.5
		Y52D5A.2		F25B5.4
		H01G02.2		ZK622.1
		ZK177.11		F53F4.4
		ZK669.1		Y73E7A.6
		H24G06.1		C26C6.1
		ZC412.10		Y76B12C.3
		Y22D7AR.2		ZK1321.3
		C04E6.4		C07A9.3
		C30A5.4		C44B9.2
		Y38C1BA.2		F28F8.2
		C33F10.9		F55A12.8
		T21E3.2		F54C8.1
		F58D5.8		K01G5.7
		F10G2.7		C38C10.5
		R09E10.3		Y71G12A.4
		Y67D8B.5		F58G11.1
		Y41C4A.21		Y18D10A.19
		Y105C5B.11		T08B2.11
		F54H5.2		ZK20.3
		ZC477.2		Y44E3A.1
		C41G7.5		K02E11.1
		F47G9.4		C30F12.5
		ZK938.1		ZK20.4
		C55B6.5		B0261.2
		ZK892.4		W02B12.15
		Y42H9AR.2		T02H6.1
		K08E7.9		R07B7.2
		F58F12.2		K04D7.1
		T02D1.4		Y39E4B.6
		B0513.5		R08D7.3
		Y39G10AR.16		Y48B6A.5
		K07F5.17		K05C4.7
		C01B10.44		Y47G6A.7
		C53A5.5		Y47G6A.23
		R08C7.5		Y53F4B.22
		C14A6.6		C24H11.7
		T28B8.4		Y54G2A.4
		C37C3.6		C47E12.10
		F27C1.1		F28B3.7
		C13D9.6		Y48C3A.7
		ZC477.7		Y38E10A.6
		Y39B6A.29		T08A11.1
		F46A9.1		Y43F8C.5
		F48C1.1		Y87G2A.5
		B0334.1		Y60A3A.8
		ZK265.3		Y38F1A.6
		F46C5.2		F26H11.5
		Y41E3.18		D2096.10
		C27A7.5		F25H2.9
		Y53C12A.8		Y48A5A.3
		K09C6.8		Y69E1A.2
		D1081.12		C29E4.4
		T04B8.1		F26A1.4
		Y5H2B.5		C46C2.1
		D1065.3		Y48G1A.2
		F10D11.4		C47D12.3
		T09F3.1		Y47D3A.22
		Y23H5B.12		R08C7.10
		ZK945.8		Y57G11C.6
		F12F6.9		B0035.6
		F13H8.12		B0379.3
		F56D6.13		T16G12.5
		C45G9.15		ZC434.8
		C17H12.9		C25H3.11
		Y51H7C.9		ZC250.5
		H12D21.5		C24G6.4
		Y73C8B.2		D1086.17
		D2062.7		F37A4.5
		F26E4.5		Y105E8A.21
		W09D10.5		Y57A10A.30
		F22D3.4		Y111B2A.22
		Y71G12B.27		T27F6.1
		C43G2.4		T27F2.1
		T19C4.9		K12D12.5
		Y53H1C.3		C15C8.7
		Y37E11AR.3		Y45F10D.12
		F32A5.5		Y49E10.20
		C42C1.9		F55A3.3
		C29F3.1		ZC513.3
		B0496.7		C44B9.4
		Y73F8A.14		C08B11.3
		C44H9.6		ZK632.11
		F36A4.2		VW02B12L.3
		C10F3.3		C32D5.10
		C48E7.9		Y6B3A.1
		C13C4.4		C05C8.4
		T19C4.1		Y92H12A.5
		F13D12.6		C09G9.4
		F36G9.13		T05H10.7
		C06E7.6		C11D2.3
		ZC581.6		F11A10.6
		T01B7.9		Y119D3B.16
		D2089.2		T12D8.5
		C04F12.7		F12F6.1
		T13A10.11		Y37A1B.4
		F32B6.6		Y47H9C.10
		Y69E1A.4		C56G2.1
		F08A10.1		K07A1.16
		C50E10.1		F44E5.3
		F28H1.5		Y66D12A.3
		F41E6.1		C13F10.4
		F42G4.6		Y53H1B.1
		F42G2.7		C05D11.13
		F29C4.2		ZK742.1
		D2062.4		Y62E10A.11
		Y57G11C.17		W02A11.2
		Y59E9AL.8		AC3.10
		R01H2.5		C16C10.5
		C14A6.3		Y55D5A.5
		W02H5.8		Y39E4B.8
		C04G2.4		C08B11.7
		Y47D3A.12		R05G6.7
		Y42A5A.1		ZK673.6
		F52H3.6		F33D11.7
		R05D7.7		ZK652.6
		T01E8.9		F54C8.4
		R09E12.4		C18E3.1
		K03B8.7		W03H9.1
		T14D7.1		ZK673.3
		ZK507.4		H06H21.9
		C09F9.1		T03F6.5
		Y106G6G.1		Y37E11B.4
		ZK1251.6		H04J21.1
		Y54G2A.49		B0286.1
		C25D7.1		K01G5.5
		H32K16.2		B0303.3
		C15C6.2		F56F3.1
		F28H7.4		T03F6.3
		ZK970.4		F53A3.4
		C31H1.2		C13B9.3
		C29E6.3		Y47G6A.3
		W01B6.4		C16A11.3
		F27D4.6		C29E4.2
		ZK354.9		C17E4.6
		F15H9.1		H24K24.4
		Y43C5B.2		Y65B4BR.5
		F46E10.18		C18A3.5
		T11F9.4		W09C3.6
		F17C11.22		C41G7.1
		ZK637.15		C24F3.1
		B0379.2		F43G6.1
		ZK1290.11		Y55F3AM.4
		T08B2.2		ZK265.9
		C55C2.3		Y105E8B.4
		F25D1.4		C01G5.2
		ZK783.4		Y32H12A.5
		F16B12.7		Y39F10C.3
		T04A6.3		C09B9.7
		F29D10.1		T05H4.12
		ZC21.2		F58B3.7
		R05F9.8		R53.1
		R13H9.6		Y39G10AR.8
		Y18H1A.10		C04E6.5
		F55C12.1		Y40H7A.9
		R07A4.1		Y54E5A.2
		T10H9.2		C05D2.5
		T28B8.6		Y119D3B.17
		C06C6.9		K05C4.2
		C16C8.22		F13D12.4
		Y67A10A.8		T09E8.2
		F54E7.6		B0464.5
		B0034.5		T07F8.3
		C42C1.3		Y53C10A.9
		T04H1.8		Y73B6BL.6
		F18A12.6		ZK1248.14
		F13G11.2		Y37F4.1
		Y60A3A.2		C03D6.4
		F59C6.7		F10G7.8
		ZK938.3		B0491.3
		W06D4.1		C25G4.4
		C29E6.5		R07H5.1
		Y116A8C.37		Y104H12D.2
		F44F4.9		Y69E1A.8
		Y54E2A.5		F38H4.9
		T11F8.1		Y37E3.15
		R06A10.5		W09C3.2
		K07F5.2		W03G9.4
		Y22D7AR.7		K07H8.10
		Y46G5A.14		Y57G11C.36
		T04G9.5		F28A10.9
		C55A6.7		C30B5.2
		F55H12.4		F36A2.11
		H34I24.1		Y57G7A.6
		F45E4.1		ZK1053.6
		ZC404.11		K12H4.6
		T13F2.12		B0261.6
		C28D4.5		W02A2.5
		F35C12.3		K05F1.3
		Y38C1AA.19		Y39A1B.3
		C08G5.3		ZK112.2
		M05B5.7		E01G4.3
		F32H2.9		ZK945.2
		ZK354.11		K08F4.2
		Y55B1AR.3		R07E5.2
		F54C1.8		C16A3.3
		K03H1.9		K08B12.5
		Y67A10A.10		ZC395.8
		Y116A8A.7		M106.1
		F37C4.8		C38C3.3
		T20H4.1		EEED8.16
		F58E6.12		ZK484.3
		M176.4		Y75B8A.25
		T08B6.7		T03D3.5
		ZK1321.4		T15B7.15
		F46B3.3		F15B10.2
		Y41E3.2		B0025.5
		F54H5.3		Y41C4A.5
		K07H8.12		T23D8.4
		F13B12.3		C05C10.2
		F09E8.1		T05F1.5
		T16A9.4		Y74C9A.5
		C17C3.11		C38C10.4
		Y116A8C.23		C23G10.8
		F46F5.11		Y67D2.7
		T01B11.2		Y48B6A.11
		T05A7.5		C18D11.4
		Y47D9A.4		F13A7.7
		K02A11.2		Y55B1AL.3
		K07E12.1		ZC155.2
		K07H8.5		C35D10.8
		Y57G7A.3		Y73F8A.34
		T21E12.5		R07H5.11
		C45B11.2		F42C5.8
		F36D4.6		C43E11.3
		F31D4.7		C26F1.7
		Y71G12B.21		F02C9.1
		D2062.13		F55H2.6
		C05A2.1		ZK632.6
		ZK546.6		F44D12.6
		T05H4.2		M04D8.6
		F08G2.6		C43E11.1
		K04A8.10		C34C12.1
		C49G7.1		D1007.7
		Y116A8C.24		F37B12.3
		ZK1058.9		C28C12.1
		F18E3.7		T05F1.6
		T03F1.11		R02D3.2
		C17H1.4		F53C3.1
		F28D1.9		F25H5.5
		C42D4.2		Y32B12B.4
		D2062.6		C27D6.3
		CD4.1		F21H7.5
		F40F11.4		E01A2.2
		F18E2.15		K10D2.3
		T20B6.1		ZK1127.2
		C14A6.8		F47C12.4
		F25H8.7		ZK617.3
		ZK1320.1		T06D8.6
		T22C8.6		F58E6.5
		R134.1		F14H3.2
		ZK858.2		C24F3.4
		T27F7.2		F36F12.7
		C14C10.1		T12A2.2
		T03F7.6		F17E9.5
		C46E10.1		Y53C12B.3
		ZK265.1		W04A4.5
		C06B3.4		AC7.3
		ZK84.5		C47E12.11
		T22B11.1		F42A10.5
		Y73C8B.3		B0495.7
		Y73B6BL.31		M01E11.5
		F22B5.4		T23G11.1
		K07A3.2		C32F10.1
		F47F6.4		F53A2.4
		E03H12.10		Y48G8AL.6
		D2092.7		K08E4.1
		F26B1.1		F36A2.10
		T05A7.10		Y110A7A.12
		C45B11.9		M01H9.4
		E04F6.8		F58B3.6
		F44D12.5		Y71F9B.2
		T02E1.6		T09E8.1
		K07F5.8		T05H4.14
		ZK1307.1		T28C12.3
		B0432.12		K08D12.4
		C16C10.13		C34H4.5
		T08G3.13		F26A1.10
		C31H5.1		T09A5.10
		C23H3.7		F45F2.11
		F59C6.6		Y59A8B.6
		T06D4.3		C01H6.9
		F07F6.2		T05C12.1
		C03C10.5		W03G9.2
		C05B5.7		F14E5.4
		B0507.9		W03F11.3
		C01G10.14		F59G1.3
		F14E5.3		ZK688.5
		F46F5.6		Y54E2A.7
		F35F10.7		Y43F4B.3
		T09B4.6		Y24D9A.1
		W09C3.1		Y46E12BL.4
		F46A9.2		ZK1251.9
		F59C6.8		T04C12.5
		Y119C1B.11		C07G1.6
		K08F4.8		Y34D9A.3
		C06B3.16		C34B2.4
		F55D12.4		F10B5.7
		Y8G1A.1		F58A4.10
		C33C12.4		T07F10.3
		Y73C8B.1		T25D3.3
		K06B4.15		C28H8.3
		C08F11.11		Y48A6B.11
		C55C2.4		ZC513.10
		F58G1.8		F26F4.8
		C06E1.7		T01D1.8
		C06C6.8		T24C4.6
		Y73F8A.12		T05C12.6
		C49C3.4		F56D5.2
		ZK484.6		C25A8.2
		C10A4.1		W02D3.10
		F18C5.6		K11D9.2
		F23H11.6		F55C5.1
		C50F7.9		F22G12.4
		F38H4.5		Y55D9A.1
		R13H4.7		F13G3.4
		C09B9.6		F22F7.5
		C08B6.6		K02F2.2
		F36D3.8		C01C7.1
		F37A4.6		C01G12.3
		ZC434.3		B0545.3
		K04G2.4		F55C5.8
		F28H7.9		W02B12.12
		W04A4.4		ZK1055.1
		F26E4.3		Y37E3.1
		F40F12.3		F35C5.1
		T13A10.5		Y113G7B.23
		M05D6.1		R05D7.2
		F56H1.2		Y105E8A.14
		F07F6.5		C36B1.4
		Y59H11AM.4		ZK1067.3
		C13C4.8		Y41D4A.3
		Y37E11AR.7		ZC581.10
		C05C12.3		ZC404.2
		Y32F6A.4		H14E04.2
		T26H10.1		Y87G2A.20
		Y47D9A.3		F11A10.1
		F59A3.13		C55A6.2
		C04F12.12		C26E6.4
		ZK1290.7		H27M09.3
		T15B7.14		M01E5.4
		ZK669.3		R10E11.1
		Y51B9A.7		T06C12.7
		Y50E8A.6		T21C12.8
		K02H11.6		C17E4.5
		F36H2.4		F55A11.3
		W05E10.4		D2030.7
		ZK1248.6		F56F3.4
		R08A2.1		Y54H5A.4
		F57B10.14		F59E12.9
		Y51H4A.935		C44E4.4
		R01B10.3		F40G12.7
		R13H9.2		W09C5.6
		T09B4.7		Y110A7A.14
		F11G11.14		K05F1.1
		ZK1307.4		M7.1
		C36F7.4		F10C5.2
		C27A2.5		Y71H2AM.13
		B0524.5		F23H12.2
		F36G9.15		C54F6.8
		C31B8.11		Y116A8C.36
		B0496.2		F17C11.8
		F27E5.5		Y81B9A.1
		T23B7.2		D2045.1
		R13D7.4		F59A1.15
		F22E5.1		Y37A1B.11
		Y4C6B.5		Y102A5C.36
		T16D1.1		C15H11.3
		F20D6.11		R10E11.2
		T13H10.2		F36A4.8
		R13H9.5		R08D7.6
		T04B2.8		ZK1005.1
		F53F4.2		Y23H5B.6
		K06A4.6		F44G4.5
		F36G9.14		F47B3.7
		F07G11.4		ZK637.9
		Y76B12C.9		Y18H1A.15
		Y43F8C.4		F44E7.5
		C45B11.5		F21D5.1
		F49A5.2		T23G11.11
		R155.5		M05B5.3
		R13A1.8		F46F11.1
		F41E6.7		T01G9.4
		C05D11.5		C04G2.2
		T15H9.4		C07A9.9
		E03H4.10		F31C3.6
		F28D1.8		Y59A8B.11
		F46B3.18		B0414.3
		F08G5.2		C04G2.9
		ZK185.5		F56D2.2
		C29H12.6		F23F12.6
		C33F10.11		F54H5.5
		R09B5.12		F31E3.4
		T13A10.1		F01G4.6
		C17C3.6		Y61A9LA.9
		K08E7.4		Y48E1C.2
		Y50E8A.11		C14C10.5
		Y116A8C.14		Y48C3A.14
		C28F5.4		Y41E3.4
		C33G8.11		T27E9.7
		ZK637.14		R04E5.8
		T19F4.1		T02H6.7
		ZK112.5		C35A5.7
		C25A6.1		C32D5.4
		Y53F4B.62		Y18D10A.20
		F56B3.6		C53A5.3
		D2062.1		F59C6.5
		ZC373.3		K01C8.10
		F49D11.4		Y76B12C.4
		F36H12.8		Y51H7C.6
		F56H1.3		F36F2.3
		F14D7.18		Y57G11C.10
		F44E7.6		C29F5.3
		F58A6.11		ZK1053.2
		F43G9.21		K08E3.7
		R09E10.4		ZK742.6
		Y57G11C.48		F07A5.2
		M04D8.5		K12B6.8
		T14D7.3		C16A3.8
		T11A5.6		K12H4.8
		W03B1.8		F36H2.6
		R13A5.10		C09H10.3
		F48G7.12		C27B7.5
		T10C6.15		T11G6.5
		Y53F4A.2		F22B5.2
		ZK262.4		C16A3.1
		F20D6.5		K08D12.3
		T13B5.5		W03F9.10
		F10C1.5		ZK643.5
		W10C4.1		C03C10.1
		F55F10.3		Y66H1B.2
		Y39F10A.3		ZK1290.6
		T25B9.1		C14B9.2
		ZK809.8		F35G12.10
		Y113G7A.1		Y49F6B.2
		Y71F9B.15		T28A8.5
		C52D10.3		R06A4.7
		F11A5.13		T07A9.9
		F09C12.7		F13A2.6
		Y54G11A.13		T22F3.12
		K11D9.3		C25D7.6
		T24B8.4		F19F10.10
		C02B10.6		F01G4.1
		C17C3.9		F37A4.8
		C33C12.7		T27C10.8
		R05F9.13		T07G12.6
		F14E5.6		F49C12.8
		F34D10.3		M04F3.1
		C45B11.8		Y75B8A.22
		C06B3.7		Y40H4A.2
		M04C9.2		F20C5.1
		T25B9.2		F35G12.8
		C13C4.6		Y79H2A.11
		C02C2.4		F08F8.2
		Y38C1AA.5		Y45G12B.2
		F12A10.6		C26C6.5
		T28A8.1		F55A8.2
		T04B2.3		Y105E8A.12
		M28.4		K01D12.15
		T13H5.2		C08F8.4
		Y116A8C.11		C24H11.2
		F28H7.1		Y54E2A.3
		T27A8.1		F56G4.7
		C28H8.2		C41C4.3
		F14F9.6		F38A5.13
		C27A7.1		C34C12.4
		C34D1.2		T23G11.3
		F47B8.8		F45E12.3
		F21F8.5		W07E6.4
		F56C9.5		F59E12.2
		F36A4.3		C27H6.2
		F13B12.4		T06D8.9
		T23G5.3		T12C9.7
		W09C3.8		T04H1.6
		R09H10.5		F10F2.1
		C49C3.20		Y39G10AR.2
		C47E12.6		W02D7.4
		F28A10.4		C07H6.9
		D1081.10		Y71A12B.1
		C30F12.7		W08F4.7
		Y67A6A.2		C05C10.4
		F20G2.6		B0024.10
		T21E12.3		T12D8.6
		C04C3.9		F23C8.8
		F14F9.7		W07G4.4
		ZK1307.3		ZC434.5
		ZK688.4		F54A3.2
		ZK688.2		Y116A8C.35
		Y71G12B.22		Y37D8A.9
		C50E10.6		T01E8.6
		F47F6.3		F12A10.4
		F57H12.4		C14A4.10
		T19B4.1		Y55F3BR.4
		C28D4.7		Y45F10D.3
		H04M03.4		Y105E8A.9
		C45G9.10		C51E3.10
		C29F5.5		ZK686.4
		C47A10.5		W05B2.4
		T07F10.4		Y39A1A.15
		C01F4.2		C56C10.8
		F56D6.12		T20G5.9
		ZK1290.5		ZK795.2
		H17B01.2		Y62E10A.6
		Y45F10D.15		Y54G2A.13
		Y106G6E.1		B0035.12
		F44F1.3		Y92H12BL.1
		ZK353.3		R01H2.6
		Y26D4A.21		Y57G11C.9
		F46F5.9		K08F11.3
		B0334.10		Y39B6A.42
		T07H8.6		F11A10.4
		F46F5.14		C04A2.7
		F10D2.10		T26A5.1
		T16A1.3		T07D4.3
		C52E4.12		Y97E10AR.8
		M02G9.4		R06F6.5
		F49C5.3		F27C1.2
		T23G11.10		D1081.8
		R102.8		T05C12.3
		K02F6.1		F34D10.9
		Y39C12A.5		F38A5.2
		Y71G12B.2		T08B2.5
		F25D1.3		B0454.9
		C54C6.11		W01G7.4
		F42H11.1		C44B11.6
		C09D4.1		F54C8.3
		F37H8.5		F49E11.1
		F58B6.1		F58E10.1
		K01A6.5		Y47H10A.5
		F32H5.6		R13A5.11
		ZK1251.2		K11H12.8
		F36F2.8		C25H3.4
		C14E2.5		C15H11.7
		B0491.2		T01C3.8
		F56F4.4		ZK856.12
		F37C12.12		C23G10.3
		T04F3.1		D1007.6
		Y37B11A.1		C32E12.1
		K12C11.3		B0464.4
		C44B11.1		W06H3.1
		Y81G3A.1		C53H9.1
		C18F10.5		Y47G6A.18
		ZK682.5		F58A4.3
		F57B1.9		C25H3.6
		K12B6.4		Y48B6A.1
		ZK250.6		T09F5.10
		Y26G10.6		T01E8.4
		F42G2.2		F56F3.6
		ZK1098.9		F46F11.9
		F54F3.1		T23B5.3
		Y71G12B.32		Y18H1A.1
		Y51H4A.7		F53B6.4
		C07C7.1		C05C12.1
		Y17G7B.19		K07H8.9
		F59A3.7		Y76B12C.7
		C18H7.11		F07F6.4
		F46F5.10		K06A5.3
		ZK39.2		Y37H9A.1
		T16G1.13		C06C3.10
		K10G4.3		M01D7.5
		F32B4.8		H06H21.3
		M117.1		Y56A3A.17
		ZC196.3		C48D1.2
		R04B5.7		H14A12.2
		W01B11.1		F43D9.4
		T16A1.1		T25D10.5
		T04B2.5		ZK675.1
		K02H11.4		C07H6.5
		C44C11.6		Y92H12BR.6
		Y18D10A.3		Y94H6A.3
		F36H12.10		C01G5.3
		T25G12.13		C04G6.3
		W06H8.4		T14G10.8
		W01B6.1		Y55F3AM.3
		F37A8.4		F25B4.1
		Y9C9A.2		Y82E9BR.18
		ZK1320.5		C36F7.5
		T18D3.5		C01G10.8
		F55G1.15		M01E11.3
		C50D2.2		T20H4.2
		Y71A12B.23		K02F2.3
		R10D12.17		C13B4.2
		K02B12.1		B0414.6
		F31F4.11		Y111B2A.1
		K05F1.7		R144.7
		F16D3.1		F54H12.1
		F11E6.5		K02E2.11
		T06C12.12		C53B4.2
[truncated: 15,993 more rows]

## Sheet: herm germline siRNA
Category	Term	Counts	ListSize	PopHit	Pop Size	Pvalue	Bonferroni	FDR	OverlappedID	Refs
Mutants	Depleted in small RNA libraries from csr-1 mutant	208	924	917	29469	4.70767e-119	4.77829e-116	4.77829e-116	B0281.4;VF13D12L.1;F13C5.2;T11F8.3;C44C10.5;T10A3.1;Y110A2AL.10;R06A4.6;Y110A2AL.1;F09C8.2;K08H2.1;M04G12.4;C52B11.2;F21G4.2;Y43D4A.6;Y63D3A.2;Y44A6D.3;R02C2.1;ZK1236.6;F18H3.3;F39C12.3;W05H12.2;K10B3.5;C16H3.3;F52G3.3;F18E9.5;F34H10.3;T22B2.5;M02D8.3;T07D3.3;T24A6.20;T03D8.6;T24E12.11;T27E9.6;F33C8.1;F02E11.4;Y47D3B.11;Y110A2AL.4;Y23H5B.3;Y39C12A.9;K11H3.6;Y57A10C.10;F44F1.7;H35N09.2;B0361.4;C24…	http://www.ncbi.nlm.nih.gov/pubmed/19804758
Mutants	UP by puf-8 mutant on fbf-1;lip-1	122	924	333	29469	3.008e-95	3.05312e-92	1.52656e-92	C52E2.6;K08E5.1;C28C12.2;T11F8.3;C44C10.5;R06A4.6;ZC53.6;W03D8.7;H02I12.5;F21G4.2;Y45F10A.2;F54C9.8;T01C3.3;T24D1.3;R12E2.10;T01H3.4;C25A1.8;F44F1.7;H35N09.2;T05F1.2;Y48B6A.10;Y106G6D.1;K09E9.3;C05C10.5;C18D1.1;ZK546.15;F26G5.1;T06D4.1;F16B4.8;ZC53.7;EEED8.3;K09E3.7;F14D7.2;ZC53.1;ZK858.3;C04B4.2;Y43E12A.1;Y62E10A.17;Y43B11AL.1;R06C7.4;F16H11.3;ZC308.4;F54D11.3;F45D11.9;ZK1127.1;F12E12.1;T08D10.1…	http://www.ncbi.nlm.nih.gov/pubmed/25146970
Mutants	Down gld-1 mutant, total RNA	155	924	643	29469	2.32813e-91	2.36305e-88	7.87683e-89	M01E11.6;C41G7.2;F13C5.2;C28C12.2;T11F8.3;K08H2.1;T01G9.5;H02I12.5;F21G4.2;Y45F10A.2;F54C9.8;T01C3.3;Y62E10A.14;T24D1.3;T01H3.4;T24E12.11;Y110A2AL.4;C25A1.8;F44F1.7;CC8.2;C50E3.12;T05F1.2;Y54G9A.5;W01A11.2;F33E2.5;C05C10.5;R02D5.1;C18D1.1;F52B11.3;T05A10.1;ZK546.15;F26G5.1;F16B12.6;T06D4.1;F16B4.8;B0365.1;T28F12.2;EEED8.3;K09E3.7;K08H2.6;C45H4.14;F14D7.2;ZK858.3;F48D6.1;Y62E10A.17;R06C7.4;C06H2.7…	http://www.ncbi.nlm.nih.gov/pubmed/22693456
Mutants	down in antisense 22G-RNAs by rde-8(ne3361) mutant	263	924	2062	29469	4.63543e-91	4.70496e-88	1.17624e-88	ZK892.6;C44C10.5;T10A3.1;T10A3.1;Y110A2AL.10;R06A10.2;T21C12.1;C52B11.2;Y70G10A.3;F54D10.3;Y44A6D.3;R02C2.1;R02C2.1;C29F9.1;F39C12.3;F39C12.3;W05H12.2;K10B3.5;C16H3.3;ZK1010.10;ZK1010.10;F52G3.3;F18E9.5;F34H10.3;T22B2.5;T22B2.5;C18D11.1;B0304.8;T24A6.20;T03D8.6;T27E9.6;T27E9.6;F33C8.1;F33C8.1;F07E5.12;Y110A2AL.4;Y39C12A.9;Y57A10C.10;H35N09.2;H35N09.2;B0361.4;B0361.4;Y48G1C.2;Y48G1C.2;Y39A3CL.5;Y3…	http://www.ncbi.nlm.nih.gov/pubmed/25635455
Mutants	down in antisense 22G-RNAs by nyn-1; nyn-2 mutants	224	924	1514	29469	6.16799e-89	6.26051e-86	1.2521e-86	ZK892.6;C44C10.5;ZC53.6;W03D8.7;R06A10.2;T21C12.1;C52B11.2;Y70G10A.3;F54D10.3;Y44A6D.3;C29F9.1;F39C12.3;W05H12.2;K10B3.5;C16H3.3;ZK1010.10;F52G3.3;F34H10.3;C18D11.1;B0304.8;T24A6.20;T03D8.6;T27E9.6;F33C8.1;Y47D3B.11;Y110A2AL.4;Y39C12A.9;Y57A10C.10;H35N09.2;B0361.4;Y39A3CL.5;C25G6.5;K07E3.2;F32B5.6;C50E3.12;F12E12.4;C25H3.12;C34F6.7;T16A1.8;Y48B6A.10;Y58A7A.2;ZC21.10;T27B7.6;Y106G6D.1;R09G11.2;F13…	http://www.ncbi.nlm.nih.gov/pubmed/25635455
Other	Enriched of Antisense 22G-RNAs in the fem-1 Oocyte Library	286	924	2543	29469	1.10432e-86	1.12088e-83	1.86814e-84	C32B5.6;T01C8.5;M01E11.6;B0281.4;C41G7.2;C52E2.6;F13C5.2;C28C12.2;M02F4.1;ZK892.6;C09G1.3;C44C10.5;T10A3.1;Y110A2AL.10;R06A4.6;ZC53.6;Y110A2AL.1;F46F2.4;W03D8.7;F09C8.2;K08H2.1;R06A10.2;T21C12.1;M04G12.4;C52B11.2;Y70G10A.3;T22B2.2;H02I12.5;Y43D4A.6;Y63D3A.2;F54D10.3;Y44A6D.3;R02C2.1;ZK1236.6;C29F9.1;F18H3.3;F39C12.3;W05H12.2;F59E12.10;T01C3.3;K10B3.5;Y62E10A.14;T24D1.3;C16H3.3;Y53F4B.2;R12E2.10;F…	http://www.ncbi.nlm.nih.gov/pubmed/19800275
Mutants	UP by mes-4 mutant (germline)	140	924	571	29469	3.22335e-83	3.2717e-80	4.67385e-81	B0281.4;C52E2.6;F13C5.2;F09C8.2;F21G4.2;F54D10.3;F18H3.3;K10B3.5;F34H10.3;ZK1073.1;Y57G11C.31;C34F6.7;F52E4.8;K09E9.3;H39E20.1;F48G7.4;F25E2.5;K10B3.9;Y15E3A.3;F42F12.3;F13C5.1;F55C10.1;F02E8.1;F45C12.2;F32E10.2;F46H6.2;Y37A1B.17;F16B12.6;D1025.1;C05E11.1;ZK909.3;F35H12.2;K09E3.7;K08H2.6;K09A11.1;C15B12.7;C24H10.1;F52A8.2;B0272.3;C04B4.2;F16H11.3;C06G1.4;T01H8.5;W07E11.1;H28G03.2;K10B3.10;VF11C1L…	http://www.ncbi.nlm.nih.gov/pubmed/24281426
Mutants	Down gld-1 mutant	120	924	408	29469	6.81537e-81	6.9176e-78	8.647e-79	M01E11.6;B0281.4;C41G7.2;C28C12.2;T11F8.3;C44C10.5;C52B11.2;H02I12.5;F21G4.2;Y45F10A.2;F54C9.8;T01C3.3;Y62E10A.14;T24D1.3;R12E2.10;T01H3.4;C25A1.8;CC8.2;C50E3.12;T05F1.2;Y54G9A.5;W01A11.2;C05C10.5;F47G3.2;F45C12.2;ZK546.15;F26G5.1;T06D4.1;F16B4.8;ZC53.7;EEED8.3;K08H2.6;C45H4.14;F14D7.2;ZK858.3;B0272.3;C29G2.1;F48D6.1;R06C7.4;C06H2.7;C01G6.3;ZC308.4;F45D11.9;ZK1127.1;H04M03.3;F12E12.1;F56A11.5;F54…	http://www.ncbi.nlm.nih.gov/pubmed/22693456
Mutants	Down glp-1 mutant	212	924	1525	29469	1.27903e-78	1.29822e-75	1.44246e-76	C32B5.6;M01E11.6;B0281.4;C41G7.2;K08E5.1;C28C12.2;T11F8.3;R06A4.6;Y110A2AL.1;W03D8.7;T01G9.5;H02I12.5;Y45F10A.2;Y63D3A.2;R02C2.1;F54C9.8;T01C3.3;Y62E10A.14;T24D1.3;R12E2.10;T01H3.4;T24E12.11;Y110A2AL.4;C25A1.8;F44F1.7;F43G6.7;C50E3.12;F12E12.4;T05F1.2;T16A1.8;Y54G9A.5;Y57G7A.2;F49B2.7;Y106G6D.1;W01A11.2;F33E2.5;C05C10.5;F23D12.5;Y44A6C.2;F48E3.6;C18D1.1;F45C12.2;F45D11.10;ZK546.15;F26G5.1;T15H9.6…	http://www.ncbi.nlm.nih.gov/pubmed/23499532
Mutants	down by cyc-1 RNAi	316	924	3330	29469	4.24996e-78	4.31371e-75	4.31371e-76	C41G7.2;C52E2.6;F13C5.2;T11F8.3;ZK892.6;T10A3.1;R06A4.6;ZC53.6;Y110A2AL.1;K08H2.1;T21C12.1;C52B11.2;F21G4.2;R02C2.1;F54C9.8;W05H12.2;K10B3.5;T24D1.3;R12E2.10;M02D8.3;T24E12.11;T27E9.6;F33C8.1;Y47D3B.11;CC8.2;H35N09.2;Y48G1C.2;C15F1.3;F32B5.6;F12E12.4;C34F6.7;T05F1.2;T16A1.8;Y48B6A.10;Y57G7A.2;Y106G6D.1;Y48G1C.10;W01A11.2;D2096.2;T05F1.13;ZK666.1;T01G9.2;F33E2.5;F58A4.1;R02D5.1;F11C3.1;F25E2.5;Y44…	http://www.ncbi.nlm.nih.gov/pubmed/19360127
Mutants	Depleted in small RNA libraries from ego-1 mutant	242	924	2079	29469	9.94307e-75	1.00922e-71	9.17474e-73	C32B5.6;T01C8.5;M01E11.6;B0281.4;C41G7.2;VF13D12L.1;F13C5.2;C28C12.2;M02F4.1;T11F8.3;ZK892.6;C09G1.3;C44C10.5;T10A3.1;Y110A2AL.10;R06A4.6;ZC53.6;Y110A2AL.1;F46F2.4;W03D8.7;F09C8.2;K08H2.1;M04G12.4;C52B11.2;T01G9.5;T22B2.2;H02I12.5;F21G4.2;Y45F10A.2;Y63D3A.2;Y44A6D.3;R02C2.1;ZK1236.6;F54C9.8;C29F9.1;F18H3.3;F39C12.3;W05H12.2;F59E12.10;T01C3.3;K10B3.5;Y62E10A.14;T24D1.3;C16H3.3;R12E2.10;F52G3.3;T01…	http://www.ncbi.nlm.nih.gov/pubmed/19804758
Mutants	down in antisense 22G-RNAs by gfp::rde-8(D76N) (function loss)	194	924	1337	29469	1.28545e-74	1.30473e-71	1.08727e-72	C09G1.3;C44C10.5;T10A3.1;Y110A2AL.10;W03D8.7;R06A10.2;T21C12.1;C52B11.2;Y70G10A.3;Y44A6D.3;C29F9.1;F18H3.3;F39C12.3;W05H12.2;K10B3.5;C16H3.3;ZK1010.10;F52G3.3;F34H10.3;C18D11.1;B0304.8;T24A6.20;T27E9.6;F33C8.1;Y110A2AL.4;Y39C12A.9;Y57A10C.10;H35N09.2;B0361.4;ZK1073.1;Y39A3CL.5;C15F1.3;C25G6.5;K07E3.2;F32B5.6;Y57G11C.31;C50E3.12;F12E12.4;C25H3.12;C34F6.7;T16A1.8;Y54G9A.5;F49B2.7;ZC21.10;T27B7.6;Y1…	http://www.ncbi.nlm.nih.gov/pubmed/25635455
Mutants	down by tut-1 & elpc-1 mutant, mRNA	183	924	1188	29469	2.32502e-74	2.3599e-71	1.81531e-72	R06A4.6;K08H2.1;T01H3.4;T24E12.11;Y110A2AL.4;K11H3.6;C25A1.8;F44F1.7;C50E3.12;T16A1.8;Y48B6A.10;Y54G9A.5;Y106G6D.1;W01A11.2;T05F1.13;K09E9.3;ZK666.1;C05C10.5;F11C3.1;F23D12.5;Y44A6C.2;F48E3.6;Y15E3A.3;T02C1.1;F45C12.2;C18B12.5;F53H8.4;ZK546.15;F12E12.8;ZC53.7;EEED8.3;K09E3.7;K08H2.6;C45H4.14;F14D7.2;Y46G5A.7;R04A9.7;ZC53.1;ZK858.3;C04B4.2;F48D6.1;Y62E10A.17;Y43B11AL.1;R06C7.4;ZK909.4;C06H2.7;F16H…	http://www.ncbi.nlm.nih.gov/pubmed/26052047
Mutants	down by skn-1 under daf-2 mutant	115	924	475	29469	2.85087e-67	2.89363e-64	2.06688e-65	C28C12.2;T11F8.3;Y110A2AL.1;H02I12.5;T01C3.3;C25A1.8;C50E3.12;Y54G9A.5;F33E2.5;C05C10.5;F11C3.1;ZK546.15;F26G5.1;T06D4.1;ZC53.7;EEED8.3;K09E3.7;C45H4.14;F14D7.2;ZK858.3;C06H2.7;C01G6.3;Y116A8C.22;ZC308.4;F45D11.9;ZK1127.1;H04M03.3;W05H9.4;F12E12.1;T08D10.1;F22E5.17;Y105C5B.13;C17F4.8;Y52B11A.8;F17A9.6;F53F8.3;C17E7.9;ZK177.1;F54D10.7;F02H6.2;Y6G8.3;T12G3.6;C50E3.13;ZK154.5;R07C3.6;F52B11.6;F14H3.…	http://www.ncbi.nlm.nih.gov/pubmed/25517099
Mutants	UP by crh-1(tz2) mutant	125	924	650	29469	5.66307e-61	5.74802e-58	3.83201e-59	F13C5.2;R06A4.6;K08H2.1;Y63D3A.2;W05H12.2;C16H3.3;F18E9.5;M02D8.3;Y110A2AL.4;F44F1.7;Y57G11C.31;C50E3.12;F12E12.4;F49B2.7;Y106G6D.1;F33E2.5;F23D12.5;Y44A6C.2;T02C1.1;C18D1.1;F52B11.3;F32E10.2;F45D11.10;T15H9.6;F16B12.6;C05E11.1;K08H2.6;Y56A3A.14;K05F6.9;M01D1.10;C33D9.6;F40F4.3;Y43B11AL.1;ZK909.4;C01G6.3;T22B7.4;Y116A8C.22;E01G4.5;F54B11.6;T05H10.4;T25G12.4;Y105C5B.13;R13G10.1;F53F8.3;ZC204.9;C32…	http://www.ncbi.nlm.nih.gov/pubmed/17900898
Mutants	Down miR-243 mutant	210	924	1897	29469	4.22201e-60	4.28534e-57	2.67834e-58	C32B5.6;B0281.4;C28C12.2;T11F8.3;ZK892.6;C44C10.5;R06A4.6;Y110A2AL.1;F46F2.4;W03D8.7;T01G9.5;H02I12.5;F21G4.2;Y45F10A.2;Y63D3A.2;F54C9.8;T01C3.3;Y62E10A.14;T24D1.3;R12E2.10;T01H3.4;T24E12.11;C25A1.8;F44F1.7;CC8.2;C24H10.4;F43G6.7;C15F1.3;C50E3.12;F12E12.4;T05F1.2;Y48B6A.10;Y54G9A.5;Y57G7A.2;W01A11.2;C05C10.5;F11C3.1;F23D12.5;Y15E3A.3;Y87G2A.11;C11G6.1;F45C12.2;F45D11.10;ZK546.15;F26G5.1;T06D4.1;F…	http://www.ncbi.nlm.nih.gov/pubmed/20386745
Other	UP by hermaphrodite young Adult	69	924	180	29469	7.57731e-55	7.69097e-52	4.5241e-53	T11F8.3;H02I12.5;Y45F10A.2;F54C9.8;T01C3.3;R12E2.10;C25A1.8;F43G6.7;C05C10.5;ZK546.15;F26G5.1;T06D4.1;ZC53.7;EEED8.3;K09E3.7;C45H4.14;F14D7.2;ZC53.1;ZK858.3;C04B4.2;Y43B11AL.1;R06C7.4;F16H11.3;C01G6.3;Y116A8C.22;ZC308.4;F45D11.9;ZK1127.1;H04M03.3;F12E12.1;Y60A9.3;F02E8.4;F22E5.17;Y46E12BL.3;F17A9.6;F53F8.3;C17E7.9;ZK177.1;F54D10.7;F02H6.2;Y6G8.3;T12G3.6;C50E3.13;E02H4.6;R09A8.1;F52B11.6;F14H3.4;Z…	http://www.ncbi.nlm.nih.gov/pubmed/26641248
Mutants	down by sig-7 RNAi	169	924	1430	29469	1.83267e-51	1.86016e-48	1.03342e-49	T10A3.1;R06A4.6;F09C8.2;K08H2.1;M04G12.4;C52B11.2;F18H3.3;F39C12.3;C16H3.3;Y39C12A.9;K07E3.2;R02C2.4;T16A1.8;R09G11.2;B0228.7;F52E4.8;T05F1.13;Y46G5A.21;F33E2.5;ZK822.2;F25E2.5;F48E3.6;C02F4.2;T02C1.1;T13B5.6;C18D1.1;F52B11.3;F49E7.2;F46H6.2;Y37A1B.17;F45D11.10;C44C1.1;K05F6.9;Y11D7A.19;Y46G5A.7;R04A9.7;M01D1.10;F52A8.2;C33D9.6;F40F4.3;T24D11.1;ZK909.4;C06G1.4;R04A9.3;F38E11.3;T22B7.4;K10B3.10;F4…	https://www.ncbi.nlm.nih.gov/pubmed/27541139
Other	Depleted for antisense 22G-RNAs	309	924	4173	29469	5.53419e-51	5.6172e-48	2.95642e-49	C32B5.6;T01C8.5;M01E11.6;B0281.4;C41G7.2;C52E2.6;VF13D12L.1;F13C5.2;C28C12.2;M02F4.1;T11F8.3;ZK892.6;C09G1.3;C44C10.5;T10A3.1;Y110A2AL.10;R06A4.6;ZC53.6;F46F2.4;W03D8.7;F09C8.2;K08H2.1;R06A10.2;T21C12.1;M04G12.4;C52B11.2;T01G9.5;Y70G10A.3;T22B2.2;H02I12.5;F21G4.2;Y43D4A.6;Y45F10A.2;Y63D3A.2;F54D10.3;Y44A6D.3;R02C2.1;ZK1236.6;F54C9.8;C29F9.1;F18H3.3;F39C12.3;F59E12.10;T01C3.3;K10B3.5;Y62E10A.14;T2…	http://www.ncbi.nlm.nih.gov/pubmed/19800275
Mutants	Down gld-1 mutant, polysomal	94	924	430	29469	1.38859e-50	1.40942e-47	7.04709e-49	C28C12.2;T11F8.3;K08H2.1;T01G9.5;H02I12.5;F21G4.2;Y45F10A.2;F54C9.8;T01C3.3;Y62E10A.14;T24D1.3;T01H3.4;C25A1.8;F44F1.7;F33E2.5;C05C10.5;C18D1.1;F52B11.3;F53H8.4;ZK546.15;F26G5.1;F16B12.6;T06D4.1;F16B4.8;B0365.1;T28F12.2;ZC53.7;EEED8.3;K09E3.7;C45H4.14;F14D7.2;ZK858.3;F48D6.1;R06C7.4;C06H2.7;F16H11.3;C06G1.4;C01G6.3;ZC308.4;ZK1127.1;H04M03.3;F12E12.1;F56A11.5;T05H10.4;C01G6.8;F02E8.4;F22E5.17;Y46E…	http://www.ncbi.nlm.nih.gov/pubmed/22693456
Mutants	Down D2030.4 RNAi ETC complex I	166	924	1481	29469	2.28164e-47	2.31586e-44	1.10279e-45	C41G7.2;C28C12.2;K08H2.1;Y45F10A.2;Y63D3A.2;R12E2.10;Y110A2AL.4;F44F1.7;T05F1.2;T16A1.8;Y54G9A.5;Y58A7A.2;Y106G6D.1;W01A11.2;K09E9.3;F33E2.5;C05C10.5;ZK822.2;F23D12.5;Y44A6C.2;F48E3.6;Y15E3A.3;F13C5.1;R11G11.2;C18B12.5;ZK546.15;F26G5.1;T06D4.1;F16B4.8;ZC53.7;EEED8.3;Y56A3A.14;K09A11.1;ZK858.3;C29G2.1;C33D9.6;Y62E10A.17;F40F4.3;Y43B11AL.1;ZK909.4;C01G6.3;T22B7.4;F52F12.3;F45D11.9;E01G4.5;F17C11.11…	http://www.ncbi.nlm.nih.gov/pubmed/18178500
Mutants	UP by pmk-1 (km25) (Bond)	67	924	238	29469	2.27425e-43	2.30836e-40	1.04926e-41	H02I12.5;F54C9.8;T01C3.3;Y62E10A.14;T24D1.3;T24E12.11;C50E3.12;C05C10.5;ZK546.15;T06D4.1;ZC53.7;EEED8.3;F14D7.2;C04B4.2;F16H11.3;C01G6.3;ZC308.4;ZK1127.1;F02E8.4;F22E5.17;Y105C5B.13;F17A9.6;F53F8.3;C17E7.9;ZK177.1;F54D10.7;Y6G8.3;T12G3.6;C50E3.13;F52B11.6;F14H3.4;ZK829.9;R04D3.3;T04D3.1;F47H4.1;C49F5.6;T07C4.6;F45C12.15;Y49F6C.8;F14H3.6;T01G5.7;Y39B6A.10;F14H3.3;F54F7.5;C29F7.5;T05G11.1;M151.7;C2…	http://www.ncbi.nlm.nih.gov/pubmed/25474640
Mutants	down by lin-54 mutant (germline)	85	924	428	29469	2.99233e-42	3.03721e-39	1.32053e-40	B0281.4;C52E2.6;VF13D12L.1;ZK892.6;K08H2.1;F21G4.2;F54C9.8;C29F9.1;F39C12.3;F59E12.10;T01C3.3;K10B3.5;Y62E10A.14;T24D1.3;T01H3.4;CC8.2;K07E3.2;C50E3.12;T05F1.2;K09E9.3;T01G9.2;F55C10.1;B0212.3;C18D1.1;F32E10.2;Y37A1B.17;F53H8.4;ZK546.15;F16B12.6;T06D4.1;C05E11.1;ZC53.7;EEED8.3;K09A11.1;C29G2.1;C04B4.2;F48B9.8;R06C7.4;F16H11.3;F54D11.3;D2089.5;F45E6.2;Y22D7AR.11;F02E8.4;F48F7.1;T25G12.4;F22E5.17;Y…	http://www.ncbi.nlm.nih.gov/pubmed/24281426
Mutants	UP by isp-1 mutant	175	924	1814	29469	3.99389e-41	4.0538e-38	1.68908e-39	T01C8.5;C28C12.2;T01G9.5;ZK1236.6;F54C9.8;F18H3.3;F59E12.10;T01C3.3;T24D1.3;C16H3.3;M02D8.3;T03D8.6;C25A1.8;CC8.2;ZK1073.1;F43G6.7;K07E3.2;R02C2.4;C50E3.12;T27B7.6;K09E9.3;ZK84.3;F33E2.5;C05C10.5;F48G7.4;K10B3.9;Y87G2A.11;B0212.3;F53H8.4;ZK546.15;F26G5.1;F16B12.6;T06D4.1;W05H7.4;T28F4.1;ZC53.7;F35H12.2;C45H4.14;F52A8.2;ZK858.3;B0272.3;C04B4.2;F10D11.2;F40F4.3;R06C7.4;R04A9.3;R144.6;C01G6.3;Y116A8…	http://www.ncbi.nlm.nih.gov/pubmed/24813612
Other	Cluster 7, decreasing expression postembryonic	230	924	3172	29469	9.59846e-35	9.74244e-32	3.89697e-33	VF13D12L.1;F09C8.2;R06A10.2;T21C12.1;C52B11.2;F54D10.3;Y44A6D.3;C29F9.1;F18H3.3;K10B3.5;F18E9.5;F34H10.3;M02D8.3;Y39C12A.9;CC8.2;H35N09.2;Y48G1C.2;ZK1073.1;K07E3.2;F32B5.6;R02C2.4;C25H3.12;T27B7.6;R09G11.2;T05F1.13;K09E9.3;T01G9.2;R02D5.1;F11C3.1;M162.5;F47G3.2;C02F4.2;Y87G2A.11;F55C10.1;M02B7.5;F02E8.1;B0212.3;R11G11.2;T05A10.1;F53H8.4;ZK546.15;F16B12.6;W05H7.4;D1025.1;T28F4.1;T28F12.2;Y119D3B.7…	http://www.ncbi.nlm.nih.gov/pubmed/24036951
Mutants	Down pie-1 mutant 23 min after 4 cell stage	152	924	1613	29469	2.94829e-34	2.99251e-31	1.15097e-32	M01E11.6;C41G7.2;F13C5.2;T11F8.3;R06A4.6;T01G9.5;H02I12.5;Y45F10A.2;R02C2.1;K10B3.5;T24D1.3;R12E2.10;F34H10.3;M02D8.3;T24A6.20;F33C8.1;C15F1.3;K07E3.2;T05F1.2;R09G11.2;W01A11.2;K09E9.3;T01G9.2;F33E2.5;F48G7.4;F13C5.1;Y87G2A.11;T13B5.6;B0212.3;F32E10.2;F46H6.2;F53H8.4;ZK546.15;C05E11.1;K09A11.1;C15B12.7;ZC53.1;T04B8.5;C04B4.2;F48D6.1;Y43B11AL.1;F16H11.3;C01G6.3;T22B7.4;T01H8.5;Y116A8C.22;F52F12.3;…	http://www.ncbi.nlm.nih.gov/pubmed/15772128
Mutants	Down pie-1; pal-1(RNAi) mutant 53 min after 4 cell stage	167	924	1897	29469	3.44492e-34	3.4966e-31	1.29504e-32	M01E11.6;F13C5.2;C28C12.2;T11F8.3;T01G9.5;Y45F10A.2;R02C2.1;F54C9.8;F18H3.3;T01C3.3;Y62E10A.14;C16H3.3;R12E2.10;F34H10.3;M02D8.3;T24E12.11;F33C8.1;C15F1.3;T05F1.2;F52E4.8;K09E9.3;F33E2.5;R02D5.1;F23D12.5;F25E2.5;Y44A6C.2;F42F12.3;F02E8.1;B0212.3;C18D1.1;F52B11.3;F46H6.2;T05A10.1;Y37A1B.17;F45D11.10;ZK546.15;T06D4.1;T28F12.2;F35H12.2;K09A11.1;F14D7.2;T04B8.5;B0272.3;C04B4.2;F10D11.2;F48D6.1;Y62E10…	http://www.ncbi.nlm.nih.gov/pubmed/15772128
Mutants	UP by pgl-1 mutant (Knutson)	215	924	2882	29469	5.34426e-34	5.42442e-31	1.93729e-32	C32B5.6;T01C8.5;C52E2.6;ZK892.6;T10A3.1;F46F2.4;F09C8.2;K08H2.1;R06A10.2;Y70G10A.3;T22B2.2;Y63D3A.2;F18H3.3;F39C12.3;K10B3.5;C16H3.3;Y53F4B.2;F18E9.5;T03D8.6;F33C8.1;B0361.4;ZK1073.1;Y39A3CL.5;F32B5.6;C34F6.7;ZC21.10;R09G11.2;F52E4.8;K09E9.3;Y54E10A.17;ZK822.2;F23D12.5;K10B3.9;C02F4.2;F55C10.1;F02E8.1;C11G6.1;F52B11.3;T05A10.1;Y37A1B.17;F53H8.4;F16B12.6;D1025.1;C44C1.1;C05E11.1;ZK909.3;F35H12.2;C…	https://www.ncbi.nlm.nih.gov/pubmed/28258184
Other	Putative ubiquitin genes	102	924	802	29469	3.68184e-33	3.73707e-30	1.28864e-31	B0281.4;K08H2.1;C52B11.2;Y63D3A.2;T01C3.3;T24D1.3;Y47D3B.11;F12E12.4;T16A1.8;F49B2.7;T05F1.13;T02C1.1;Y20C6A.2;F12E12.8;Y119D3B.7;Y56A3A.14;K05F6.9;Y46G5A.7;M01D1.10;Y43B11AL.1;W04A8.3;Y22D7AR.11;F22E5.17;Y46E12BL.3;Y105C5B.13;C17F4.8;F53F8.3;C02B8.6;ZC204.9;ZC204.3;F29A7.1;T10C6.10;F54B11.5;Y37H2A.7;F55C9.13;F45C12.11;ZC239.6;ZC204.7;T01G5.7;F36H5.8;Y56A3A.10;F49B2.2;ZC204.10;F31E9.3;M01D1.3;F58…	http://www.ncbi.nlm.nih.gov/pubmed/25523393
Mutants	Dependent on kgb-1	77	924	468	29469	2.00261e-32	2.03265e-29	6.77549e-31	F13C5.2;K08H2.1;K10B3.5;F34H10.3;M02D8.3;Y110A2AL.4;ZK1073.1;F12E12.4;Y106G6D.1;F33E2.5;R02D5.1;F23D12.5;F48E3.6;T02C1.1;F55C10.1;C18B12.5;T15H9.6;C05E11.1;Y56A3A.14;F46F6.2;Y105C5B.13;ZK287.2;R11A5.3;R04A9.2;F55C9.13;C25B8.4;T01C8.1;ZC204.7;F36H5.8;T01B6.3;F54B11.3;M01D1.3;C34E11.1;Y7A9D.1;F58E1.3;K02G10.8;C29F7.5;F45C12.5;F16B12.4;W04A8.4;C33E10.1;C44C8.6;C29F7.4;Y57A10A.9;F45C12.7;F14H12.4;F17…	http://www.ncbi.nlm.nih.gov/pubmed/23352664
Other	Cluster 11, decreasing expression postembryonic	103	924	854	29469	1.55336e-31	1.57666e-28	5.086e-30	R06A4.6;Y63D3A.2;T24E12.11;C25A1.8;F12E12.4;T16A1.8;Y57G7A.2;F48G7.4;Y44A6C.2;Y20C6A.2;F26G5.1;EEED8.3;Y56A3A.14;Y46G5A.7;F23B12.9;ZK858.3;C04B4.2;C33D9.6;Y43B11AL.1;ZK909.4;Y116A8C.22;ZC308.4;W04A8.3;E01G4.5;ZK1127.1;H04M03.3;Y60A9.3;ZC239.21;C17F4.8;F53F8.3;C17E7.9;Y38E10A.28;F54D10.7;ZC204.9;F43G6.10;T12G3.6;ZC204.3;C50E3.13;F52B11.6;R11A5.3;ZK829.9;T04D3.1;F47H4.1;Y38H6C.20;F55C9.13;T07C4.6;F…	http://www.ncbi.nlm.nih.gov/pubmed/24036951
Mutants	down by aak-2 overexpressed and daf-2:rsks-1 mutant	92	924	715	29469	2.90079e-30	2.9443e-27	9.20094e-29	B0281.4;ZK892.6;H02I12.5;F21G4.2;Y45F10A.2;F54C9.8;CC8.2;F43G6.7;C50E3.12;Y57G7A.2;Y106G6D.1;F53H8.4;F26G5.1;T15H9.6;T06D4.1;D1025.1;ZC53.7;F14D7.2;C29G2.1;C04B4.2;Y62E10A.17;F16H11.3;F54D11.3;F45D11.9;C46E10.4;ZK1127.1;T08D10.1;T05H10.4;F02E8.4;F22E5.17;Y105C5B.13;Y52B11A.8;F17A9.6;C17E7.9;ZK177.1;F54D10.7;F02H6.2;Y6G8.3;T12G3.6;C50E3.13;E02H4.6;F14H3.4;T10C6.10;R04D3.3;Y80D3A.4;F47H4.1;R193.2;Y…	http://www.ncbi.nlm.nih.gov/pubmed/26959186
Mutants	down by aak-2 overexpressed and rsks-1 mutant	76	924	522	29469	1.89359e-28	1.922e-25	5.82423e-27	F21G4.2;CC8.2;F43G6.7;Y57G7A.2;Y106G6D.1;F53H8.4;F26G5.1;T15H9.6;T06D4.1;ZC53.7;F14D7.2;C04B4.2;Y62E10A.17;F16H11.3;F54D11.3;F45D11.9;ZK1127.1;H04M03.3;T05H10.4;F22E5.17;Y105C5B.13;Y52B11A.8;F17A9.6;C17E7.9;F54D10.7;F02H6.2;Y6G8.3;F43G6.10;T12G3.6;E02H4.6;F14H3.4;R11A5.3;T10C6.10;R04D3.3;F47H4.1;Y49F6C.8;ZC239.20;C02B4.2;F35C8.7;F14H3.6;Y39B6A.10;K01G12.3;F14H3.3;F54B11.3;M01D1.3;F54F7.5;C29F7.5;…	http://www.ncbi.nlm.nih.gov/pubmed/26959186
Mutants	down by daf-16;daf-2;rsks-1 mutant	72	924	505	29469	2.14308e-26	2.17522e-23	6.39772e-25	C32B5.6;B0281.4;C52E2.6;ZK892.6;W03D8.7;Y57A10C.10;CC8.2;C50E3.12;Y57G7A.2;Y15E3A.3;T13B5.6;B0212.3;Y102A5C.17;F26G5.1;F14D7.2;F23B12.9;C29G2.1;C06H2.7;F16H11.3;F54D11.3;T21B4.17;C46E10.4;H04M03.3;Y51A2D.12;Y73C8C.3;F22E5.17;Y39H10A.2;F17A9.6;C17E7.9;ZK287.2;F02H6.2;Y6G8.3;C50E3.13;E02H4.6;F14H3.4;R04D3.3;T04D3.1;F47H4.1;Y18H1A.9;Y49F6C.8;F35C8.7;Y17D7A.3;Y48G8AR.2;C40C9.2;C17E7.12;K03D3.2;K01G12…	http://www.ncbi.nlm.nih.gov/pubmed/24332851
Mutants	Down dpl-1 mutant	46	924	195	29469	3.30784e-26	3.35745e-23	9.59272e-25	M01E11.6;C41G7.2;VF13D12L.1;C28C12.2;T11F8.3;H02I12.5;Y45F10A.2;F54C9.8;T01C3.3;T24D1.3;T01H3.4;F33C8.1;C05C10.5;ZK546.15;F26G5.1;B0365.1;EEED8.3;C45H4.14;F14D7.2;ZC53.1;ZK858.3;Y43E12A.1;R06C7.4;F16H11.3;C01G6.3;ZC308.4;F54D11.3;ZK1127.1;F02E8.4;C17E7.9;T12G3.6;T10C6.10;F35C8.7;F14H3.6;F14H3.3;T10C6.7;F02H6.3;R09A8.2;T05G11.1;F08F3.6;W06D11.3;C18B12.4;F35E12.3;AH9.2;C49F5.3;F45B8.1	http://www.ncbi.nlm.nih.gov/pubmed/17096596
Mutants	down by gld-2 RNAi (Nousch)	111	924	1165	29469	3.56611e-25	3.6196e-22	1.00544e-23	M01E11.6;C41G7.2;C28C12.2;K08H2.1;Y45F10A.2;F54C9.8;T01C3.3;Y62E10A.14;T24D1.3;R12E2.10;F18E9.5;Y110A2AL.4;C25A1.8;F44F1.7;CC8.2;C15F1.3;C50E3.12;Y54G9A.5;F33E2.5;C05C10.5;M02B7.5;F52B11.3;F32E10.2;ZK546.15;T06D4.1;W05H7.4;F16B4.8;T28F4.1;EEED8.3;C45H4.14;F14D7.2;ZK858.3;C04B4.2;Y43E12A.1;T24D11.1;ZK909.4;C06H2.7;F52F12.3;C14A11.3;ZK1127.1;H04M03.3;F12E12.1;C54H2.3;F46F6.2;C01G6.8;F02E8.4;F48F7.1…	http://www.ncbi.nlm.nih.gov/pubmed/25217583
Mutants	Down mex-3;skn-1 RNAi mutant 23min	143	924	1786	29469	6.34286e-25	6.438e-22	1.74e-23	T01C8.5;C41G7.2;Y110A2AL.1;F21G4.2;R02C2.1;F54C9.8;F33C8.1;F44F1.7;Y39A3CL.5;F12E12.4;R09G11.2;D2096.2;R02D5.1;F23D12.5;F48G7.4;C02F4.2;T13B5.6;F55C10.1;F02E8.1;B0212.3;F46H6.2;F53H8.4;T06D4.1;F16B4.8;T28F4.1;F52C6.4;C45H4.14;ZC53.1;T04B8.5;ZK858.3;B0272.3;C04B4.2;F40F4.3;F28H6.6;F38E11.3;T22B7.4;ZC308.4;F52F12.3;W07E11.1;H28G03.2;K10B3.10;VF11C1L.1;C54H2.3;Y73C8C.3;F46F6.2;C01G6.8;F48F7.1;T25G12…	http://www.ncbi.nlm.nih.gov/pubmed/15772128
Mutants	Down unc-32(e189);dcr-1(ok247) vs. unc-32(e189)	71	924	521	29469	7.53433e-25	7.64734e-22	2.01246e-23	F21G4.2;T24E12.11;C50E3.12;Y57G7A.2;Y46G5A.21;F47G3.2;B0212.3;F32E10.2;F26G5.1;T06D4.1;ZC53.7;K09E3.7;F14D7.2;ZC53.1;C29G2.1;C04B4.2;F48D6.1;Y62E10A.17;F16H11.3;F54D11.3;F45D11.9;W05H9.4;D2089.5;C54H2.3;F22E5.17;Y37E11AR.5;F53F8.3;C17E7.9;ZK177.1;F54D10.7;F02H6.2;ZC204.9;F47G3.3;E02H4.6;R09A8.1;F14H3.4;ZK829.9;T10C6.10;R04D3.3;C49F5.6;T07C4.6;Y49F6C.8;C03B1.7;T01G5.7;F49B2.2;K01G12.3;M01D1.3;F54F…	http://www.ncbi.nlm.nih.gov/pubmed/17526642
Mutants	down by daf-2;rsks-1 mutant	113	924	1248	29469	8.26131e-24	8.38523e-21	2.15006e-22	C32B5.6;B0281.4;C52E2.6;M02F4.1;ZK892.6;ZC53.6;W03D8.7;F21G4.2;Y57A10C.10;F43G6.7;C50E3.12;Y57G7A.2;H39E20.1;Y15E3A.3;T13B5.6;B0212.3;Y102A5C.17;R11G11.2;F26G5.1;F31D5.1;T15H9.6;F14D7.2;F23B12.9;ZC53.1;C29G2.1;C04B4.2;Y62E10A.17;C06H2.7;F16H11.3;F54D11.3;T21B4.17;F17C11.11;H04M03.3;F12E12.1;Y51A2D.12;Y73C8C.3;F02E8.4;F22E5.17;ZC239.21;Y39H10A.2;F17A9.6;K06A9.1;F53F8.3;C17E7.9;F54D10.7;F02H6.2;ZK6…	http://www.ncbi.nlm.nih.gov/pubmed/24332851
Mutants	UP by elo-5 mutant under C13ISO	119	924	1421	29469	3.06308e-22	3.10903e-19	7.77257e-21	VF13D12L.1;F09C8.2;F54C9.8;Y62E10A.14;R12E2.10;Y110A2AL.4;C25A1.8;F44F1.7;Y39A3CL.5;C50E3.12;T05F1.2;Y54G9A.5;C05C10.5;F48E3.6;ZK546.15;F26G5.1;T06D4.1;ZC53.7;EEED8.3;F14D7.2;ZK858.3;C29G2.1;C04B4.2;Y43E12A.1;Y43B11AL.1;F16H11.3;C01G6.3;ZC308.4;ZK1127.1;F17C11.11;H04M03.3;T05H10.4;F02E8.4;F22E5.17;Y46E12BL.3;Y57G11C.24;Y105C5B.13;Y52B11A.8;F17A9.6;F53F8.3;C17E7.9;ZK177.1;F54D10.7;F02H6.2;Y6G8.3;T…	http://www.ncbi.nlm.nih.gov/geo/query/acc.cgi?acc=GSE64973
Mutants	down by lin-54;mes-4 mutant (germline)	60	924	419	29469	3.83092e-22	3.88838e-19	9.48386e-21	T11F8.3;F21G4.2;C29F9.1;F59E12.10;T01C3.3;T01H3.4;CC8.2;T05F1.2;T01G9.2;B0212.3;T06D4.1;W05H7.4;F16B4.8;C44C1.1;C34D4.10;ZC53.7;EEED8.3;ZK858.3;C04B4.2;R06C7.4;C01G6.3;F54D11.3;F45D11.9;H04M03.3;D2089.5;Y22D7AR.11;C01G6.8;F02E8.4;F22E5.17;Y46E12BL.3;Y52B11A.8;C17E7.9;F54D10.7;F02H6.2;T12G3.6;C50E3.13;E02H4.6;C02F12.8;F14H3.4;T10C6.10;T04D3.1;T07C4.6;Y49F6C.8;Y51A2D.17;F49B2.2;Y39B6A.10;F29G9.6;R0…	http://www.ncbi.nlm.nih.gov/pubmed/24281426
Mutants	down by smg-2 depletion	73	924	623	29469	1.28026e-21	1.29946e-18	3.09396e-20	C32B5.6;B0281.4;C52E2.6;ZC53.6;Y110A2AL.1;W03D8.7;K08H2.1;C29F9.1;T24E12.11;Y110A2AL.4;Y39C12A.9;C24H10.4;ZC21.10;H39E20.1;F33E2.5;Y7A5A.6;F28B4.1;Y20C6A.2;F45C12.2;F18A12.7;F23B12.9;ZC53.1;ZK909.4;F54B11.6;C17F4.8;ZK1010.7;ZK673.10;Y6G8.3;F47G3.3;F08G12.3;Y116A8B.1;R193.2;Y49F6C.8;F35C8.7;C40C9.2;C17E7.12;C14C10.6;F49B2.2;Y39B6A.10;K01G12.3;F19B10.5;F21G4.4;Y23H5B.8;F36F12.3;Y39G8B.2;R04D3.4;T14…	http://www.ncbi.nlm.nih.gov/pubmed/23828042
Mutants	UP by bcat-1 RNAi	188	924	2951	29469	2.91554e-21	2.95928e-18	6.88204e-20	T01C8.5;F13C5.2;T10A3.1;F09C8.2;K08H2.1;R06A10.2;T21C12.1;M04G12.4;C52B11.2;Y63D3A.2;C29F9.1;F18H3.3;F39C12.3;W05H12.2;C16H3.3;F18E9.5;F34H10.3;C18D11.1;T03D8.6;Y110A2AL.4;Y39C12A.9;B0361.4;ZK1073.1;Y39A3CL.5;R02C2.4;Y57G11C.31;C25H3.12;Y58A7A.2;ZC21.10;T27B7.6;F52E4.8;T05F1.13;F33E2.5;R02D5.1;ZK822.2;F48E3.6;Y15E3A.3;F13C5.1;K03E6.7;F52B11.3;R11G11.2;F49E7.2;F46H6.2;T05A10.1;F45D11.10;F11C1.1;C4…	http://www.ncbi.nlm.nih.gov/pubmed/26620638
Other	enriched by dsRNA-specific antibody:J2 (wild-type)	183	924	2850	29469	5.00144e-21	5.07647e-18	1.15374e-19	M01E11.6;K08E5.1;VF13D12L.1;C28C12.2;T11F8.3;F09C8.2;R06A10.2;T21C12.1;M04G12.4;T01G9.5;F21G4.2;F54C9.8;F18H3.3;T01C3.3;T24D1.3;C16H3.3;R12E2.10;F18E9.5;M02D8.3;F33C8.1;C25A1.8;F44F1.7;CC8.2;Y48G1C.2;Y39A3CL.5;C15F1.3;F32B5.6;R09G11.2;Y48G1C.10;Y46G5A.21;F25E2.5;C02F4.2;M02B7.5;F02E8.1;C11G6.1;C18D1.1;F52B11.3;F32E10.2;Y57A10A.10;T05A10.1;F59D12.2;Y37A1B.17;F16B12.6;T06D4.1;W05H7.4;F16B4.8;T28F4.…	http://www.ncbi.nlm.nih.gov/pubmed/25391662
Other	Environemental genotypic genes	81	924	774	29469	7.40264e-21	7.51368e-18	1.66971e-19	T01C8.5;C52E2.6;T10A3.1;R06A4.6;T21C12.1;C52B11.2;Y43D4A.6;Y63D3A.2;F18H3.3;F39C12.3;F18E9.5;Y47D3B.11;Y110A2AL.4;ZK1073.1;Y57G11C.31;F12E12.4;Y46G5A.21;C02F4.2;T02C1.1;F11C1.1;W05H7.4;R04A9.7;F52A8.2;C29G2.1;F48B9.8;T24D11.1;F28E10.1;R09A1.3;E01G4.5;Y51A2D.12;T08B1.4;C04A11.3;C16C2.2;T03G6.2;F21G4.5;Y60A3A.1;Y38H6C.20;C33D9.3;F42G9.4;F15G9.1;Y39B6A.10;C34H3.1;M01D1.3;C10E2.3;Y71F9B.9;W04A8.4;F45…	http://www.ncbi.nlm.nih.gov/pubmed/22669615
Mutants	UP by fbf-1 mutant on puf-8;lip-1	34	924	131	29469	7.58986e-21	7.70371e-18	1.67472e-19	C28C12.2;T11F8.3;Y45F10A.2;F54C9.8;T01C3.3;T24D1.3;T01H3.4;C25A1.8;C05C10.5;ZK546.15;EEED8.3;F14D7.2;ZK858.3;C04B4.2;R06C7.4;F16H11.3;F02E8.4;F22E5.17;Y46E12BL.3;F53F8.3;F54D10.7;T12G3.6;E02H4.6;R09A8.1;T10C6.10;R04D3.3;T04D3.1;C49F5.6;Y49F6C.8;F14H3.6;Y39B6A.10;T10C6.7;F08F3.6;B0238.12	http://www.ncbi.nlm.nih.gov/pubmed/25146970
Mutants	Down C34B2.8 RNAi ETC complex I	75	924	685	29469	1.81919e-20	1.84648e-17	3.92868e-19	K08H2.1;F44F1.7;T16A1.8;Y58A7A.2;Y106G6D.1;F33E2.5;ZK822.2;F23D12.5;Y44A6C.2;F48E3.6;R11G11.2;C44C1.1;Y56A3A.14;F40F4.3;Y43B11AL.1;ZK909.4;F17C11.11;F54B11.6;T05H10.4;Y105C5B.13;C17E7.9;ZK673.10;C32B5.14;R07C3.6;F52B11.6;Y49F6C.8;C25B8.4;B0198.1;C31G12.1;T01G5.7;F15G9.1;Y39B6A.10;C01B10.3;Y23H5B.8;M01D1.3;Y7A9D.1;T27A1.2;W04A8.4;F36F12.1;Y57A10A.9;F45C12.7;F36G3.2;F49B2.1;F15A4.2;C44C10.8;C35E7.1…	http://www.ncbi.nlm.nih.gov/pubmed/18178500
Mutants	down by smgl-1 depletion	95	924	1045	29469	3.93772e-20	3.99679e-17	8.32665e-19	B0281.4;C52E2.6;C44C10.5;ZC53.6;K08H2.1;T27E9.6;F02E11.4;Y110A2AL.4;H35N09.2;C24H10.4;C15F1.3;C50E3.12;Y48B6A.10;Y106G6D.1;ZK666.1;F33E2.5;F11C3.1;F23D12.5;F28B4.1;F42F12.3;Y20C6A.2;F45C12.2;R11G11.2;C18B12.5;F18A12.7;F45D11.10;C34D4.10;Y46G5A.7;F23B12.9;R04A9.7;ZC53.1;M01D1.10;ZK909.4;Y116A8C.22;C17F4.8;ZK673.10;E02H4.6;R11A5.3;Y37H2A.7;C25B8.4;C31G12.1;ZC204.7;C14C10.6;F49B2.2;K01G12.3;T25G12.7…	http://www.ncbi.nlm.nih.gov/pubmed/23828042
Mutants	UP fer-1 mutant	31	924	111	29469	5.00049e-20	5.07549e-17	1.03581e-18	F44F1.7;Y57G7A.2;Y106G6D.1;Y73C8B.4;Y43B11AL.1;Y105C5B.13;R07C3.6;F47H4.1;ZC239.20;F39F10.4;C31G12.1;F14H3.3;M01D1.3;C29F7.5;C29F7.4;Y57A10A.9;F15A4.2;C35E7.1;R03H10.1;F08D12.9;F45D3.1;F10G2.4;F56D5.5;K06G5.2;K02E7.9;F19B10.9;Y47D7A.1;C47F8.1;K03A11.1;F45B8.1;C05D12.5	http://www.ncbi.nlm.nih.gov/pubmed/19755517
Mutants	down by gas-1 mutant, L1 (McCormack)	44	924	249	29469	6.99169e-20	7.09657e-17	1.41931e-18	R06A4.6;R02C2.1;T24E12.11;F44F1.7;F43G6.7;F12E12.4;Y57G7A.2;Y44A6C.2;B0212.3;T15H9.6;K09E3.7;K05F6.9;C45H4.14;ZC53.1;C29G2.1;C04B4.2;Y62E10A.17;Y43B11AL.1;F54D11.3;ZK673.5;C17E7.9;ZK673.10;ZC204.9;R07C3.6;Y49F6C.8;ZC239.20;Y56A3A.10;F14H3.3;M01D1.3;C29F7.5;R09A8.2;C29F7.4;F15A4.2;C35E7.3;C35E7.1;F58E1.5;F45D3.1;F56D5.5;K02E7.9;K02F3.3;F18E2.1;T27A8.2;F14H3.5;C05D12.5	http://www.ncbi.nlm.nih.gov/pubmed/25744875
Mutants	UP by sek-1 mutant (Wu)	79	924	793	29469	4.44356e-19	4.51021e-16	8.84356e-18	F09C8.2;R06A10.2;M04G12.4;F18H3.3;F39C12.3;F18E9.5;C18D11.1;T03D8.6;Y39A3CL.5;Y57G11C.31;R09G11.2;F52E4.8;K03E6.7;F52B11.3;T05A10.1;F16B4.8;T28F12.2;C24H10.1;F23B12.9;ZK909.4;C06G1.4;K10B3.10;H01A20.1;F48F7.1;Y57G11C.24;T08B1.4;C47E8.7;R13G10.1;F09E10.8;C04A11.3;ZK1010.7;F59F5.6;D2021.1;ZC123.3;F56F10.4;C15C7.5;T21B6.1;ZK470.2;H20J18.1;ZK899.8;F15G9.1;F54G8.3;K09A9.1;ZK377.2;F41E6.6;F21A10.2;C25A…	https://www.ncbi.nlm.nih.gov/geo/query/acc.cgi?acc=GSE92902
Mutants	Down wdr-5 mutant day 1	201	924	3412	29469	6.19239e-19	6.28528e-16	1.20871e-17	C09G1.3;T21C12.1;M04G12.4;C52B11.2;Y70G10A.3;T22B2.2;F39C12.3;C16H3.3;Y53F4B.2;F18E9.5;F34H10.3;T24A6.20;Y47D3B.11;Y39C12A.9;ZK1073.1;C25G6.5;F32B5.6;R02C2.4;C34F6.7;Y48B6A.10;R09G11.2;F52E4.8;Y46G5A.21;R02D5.1;M162.5;F47G3.2;F28B4.1;C02F4.2;F42F12.3;T13B5.6;F55C10.1;F52B11.3;Y57A10A.10;F49E7.2;F46H6.2;F59D12.2;W05H7.4;C34D4.10;T28F4.1;T28F12.2;K08H2.6;C15B12.7;C24H10.1;C01A2.1;T04B8.5;F52A8.2;B0…	http://www.ncbi.nlm.nih.gov/pubmed/22012258
Mutants	down by dpy-21 mutant early embryos	60	924	487	29469	6.81587e-19	6.91811e-16	1.3053e-17	T22B2.2;W05H12.2;F34H10.3;F43G6.7;C25G6.5;T16A1.8;D2096.2;ZK84.3;F58A4.1;F48E3.6;T02C1.1;M01D1.10;F52G3.4;Y43B11AL.1;C01G6.3;F52F12.3;Y19D2B.2;Y48D7A.1;Y60A9.3;ZC239.21;Y39H10A.2;C17F4.8;ZK177.1;ZK287.2;Y38E10A.28;ZC204.9;C32B5.14;T05E12.8;R04A9.9;ZC204.7;C14C10.6;F42G9.4;F49B2.2;F30A10.15;T10C6.7;F45C12.5;C33E10.1;C29F7.4;T24D8.1;F15A4.2;H27D07.6;ZC204.8;F26D2.16;K05F6.3;F19D8.2;T24D5.2;Y63D3A.9…	http://www.ncbi.nlm.nih.gov/pubmed/26641248
Mutants	UP mes-4 mes-2 mutant	38	924	194	29469	8.69133e-19	8.8217e-16	1.60683e-17	K10B3.9;F42F12.3;F02E8.1;F32E10.2;F11C1.1;C05E11.1;H28G03.2;F54B11.6;T08D10.1;EGAP2.2;W05H9.2;F54B11.5;K09A9.5;C15C7.5;C14C10.6;Y34B4A.8;K09A9.4;C35C5.4;F16B12.4;F53B3.1;C53B7.4;W06D11.3;C45B2.5;R04D3.4;T04H1.9;R03E1.2;C07A12.7;F13E6.1;K06G5.2;H28G03.1;C33G8.6;C34F6.4;C49G7.10;R11G1.2;B0041.3;F17H10.3;C06B3.6;K04C1.3	http://www.ncbi.nlm.nih.gov/pubmed/23103171
Mutants	Down cgh-1 mutant	33	924	141	29469	8.70697e-19	8.83758e-16	1.60683e-17	C28C12.2;T11F8.3;H02I12.5;F54C9.8;T01C3.3;Y62E10A.14;T24D1.3;R12E2.10;C25A1.8;CC8.2;C50E3.12;ZK546.15;T06D4.1;EEED8.3;C45H4.14;ZK858.3;C06H2.7;C01G6.3;H04M03.3;F12E12.1;E02H4.6;C15C7.5;F14H3.6;T05G11.1;W06D11.3;ZK637.11;C50E3.11;C55B6.1;F53H8.2;W09C2.3;T09B9.1;F38H12.3;F14H3.5	http://www.ncbi.nlm.nih.gov/pubmed/22693456
Tissue	Muscle depleted genes	160	924	2462	29469	9.45656e-19	9.59841e-16	1.714e-17	VF13D12L.1;T10A3.1;F09C8.2;K08H2.1;F18H3.3;F39C12.3;F34H10.3;C18D11.1;M02D8.3;T03D8.6;Y110A2AL.4;C25A1.8;F44F1.7;B0361.4;Y39A3CL.5;K07E3.2;Y57G11C.31;C25H3.12;Y58A7A.2;B0228.7;W01A11.2;R02D5.1;Y44A6C.2;F48E3.6;F42F12.3;F13C5.1;C18D1.1;F52B11.3;Y37A1B.17;W05H7.4;C44C1.1;T28F4.1;ZK909.3;K08H2.6;C24H10.1;Y46G5A.7;F23B12.9;T04B8.5;ZK858.3;F10D11.2;F40F4.3;Y43B11AL.1;F28E10.1;F16H11.3;C01G6.3;C14A11.3…	http://www.ncbi.nlm.nih.gov/pubmed/17848203
Mutants	UP by nuo-6 mutant	158	924	2433	29469	1.7707e-18	1.79726e-15	3.15309e-17	T01C8.5;W03D8.7;F09C8.2;T01G9.5;H02I12.5;ZK1236.6;F54C9.8;F18H3.3;F59E12.10;T24D1.3;C16H3.3;M02D8.3;T03D8.6;C25A1.8;CC8.2;ZK1073.1;Y39A3CL.5;K07E3.2;F32B5.6;R02C2.4;Y57G11C.31;C50E3.12;ZK84.3;R02D5.1;F47G3.2;K10B3.9;F42F12.3;Y87G2A.11;F02E8.1;B0212.3;Y37A1B.17;T06D4.1;D1025.1;T28F4.1;Y119D3B.7;F52A8.2;B0272.3;F40F4.3;R04A9.3;R144.6;F28H6.6;C01G6.3;R09A1.3;W07E11.1;C46E10.4;E01G4.5;H28G03.2;ZK1127…	http://www.ncbi.nlm.nih.gov/pubmed/24813612
Mutants	Up transgenic aex-3::his-SUMO-1	50	924	354	29469	2.79992e-18	2.84192e-15	4.89986e-17	B0281.4;T11F8.3;H02I12.5;F21G4.2;R12E2.10;F43G6.7;T05F1.2;ZK546.15;T06D4.1;EEED8.3;C29G2.1;C04B4.2;Y43E12A.1;R06C7.4;F16H11.3;C01G6.3;ZC308.4;ZK1127.1;F02E8.4;F22E5.17;Y52B11A.8;F17A9.6;F53F8.3;C17E7.9;F54D10.7;F02H6.2;Y6G8.3;T12G3.6;E02H4.6;F14H3.4;R04D3.3;C49F5.6;T07C4.6;Y49F6C.8;F14H3.6;Y39B6A.10;C29F7.5;C29F7.4;F08F3.6;W06D11.3;ZK637.11;R04D3.4;C50E3.11;M05B5.5;F19B10.9;F22F4.2;F08G12.10;D102…	http://www.ncbi.nlm.nih.gov/pubmed/21253676
Mutants	UP pie-1; pal-1(RNAi) mutant 66 min after 4 cell stage	78	924	805	29469	3.78798e-18	3.8448e-15	6.51662e-17	F13C5.2;F09C8.2;K08H2.1;F21G4.2;K10B3.5;K07E3.2;F25E2.5;F48E3.6;C18D1.1;T05A10.1;F53H8.4;W05H7.4;K05F6.9;Y43B11AL.1;W04A8.3;H28G03.2;H01A20.1;C01G6.8;Y105C5B.13;ZK154.5;C07E3.6;C32B5.14;E02H4.3;F28B4.2;Y116A8B.1;F39F10.4;C31G12.1;ZC204.7;H20J18.1;H28G03.6;ZK899.8;F54B11.3;Y7A9D.1;Y105E8B.1;F58E1.3;W04A8.4;F08F1.5;F53B3.1;C34F11.9;C53B7.4;K01D12.13;F36F12.1;F58A3.1;ZK637.11;C42D8.5;F15A4.2;R03E1.2…	http://www.ncbi.nlm.nih.gov/pubmed/15772128
Tissue	1.5X enriched PVD OLL cell-specific	146	924	2186	29469	4.31493e-18	4.37966e-15	7.29943e-17	F13C5.2;T10A3.1;F09C8.2;R06A10.2;T21C12.1;M04G12.4;F18H3.3;K10B3.5;C16H3.3;F18E9.5;F34H10.3;ZK1073.1;Y39A3CL.5;C15F1.3;F32B5.6;Y57G11C.31;C25H3.12;C34F6.7;R09G11.2;B0228.7;K09E9.3;R02D5.1;F48G7.4;F25E2.5;K10B3.9;F42F12.3;K03E6.7;F55C10.1;M02B7.5;C18D1.1;F52B11.3;F46H6.2;T05A10.1;Y37A1B.17;D1025.1;C44C1.1;T28F12.2;C26E6.7;T04B8.5;F52A8.2;C06G1.4;R04A9.3;F28H6.6;T22B7.4;T01H8.5;C14A11.3;H28G03.2;K1…	http://www.ncbi.nlm.nih.gov/pubmed/20537990
Other	SL2-Enriched total	250	924	4707	29469	4.6332e-18	4.7027e-15	7.70935e-17	T01C8.5;M01E11.6;C41G7.2;VF13D12L.1;F13C5.2;C28C12.2;T11F8.3;F09C8.2;T21C12.1;M04G12.4;C52B11.2;T01G9.5;H02I12.5;F21G4.2;Y45F10A.2;F54C9.8;F18H3.3;T01C3.3;T24D1.3;C16H3.3;R12E2.10;T01H3.4;F18E9.5;F34H10.3;C18D11.1;T03D8.6;F33C8.1;C25A1.8;ZK1073.1;F32B5.6;C50E3.12;T05F1.2;Y54G9A.5;B0228.7;W01A11.2;D2096.2;ZK666.1;C05C10.5;R02D5.1;K10B3.9;C02F4.2;F42F12.3;K03E6.7;F55C10.1;F02E8.1;F52B11.3;R11G11.2;…	http://www.ncbi.nlm.nih.gov/pubmed/12075352
Mutants	down by rsks-1 mutant	68	924	638	29469	5.50123e-18	5.58375e-15	9.00604e-17	C32B5.6;B0281.4;C52E2.6;W03D8.7;Y57A10C.10;Y15E3A.3;T13B5.6;B0212.3;Y102A5C.17;F52B11.3;F23B12.9;C29G2.1;C29G2.1;F54D11.3;F45D11.9;T21B4.17;C46E10.4;Y51A2D.12;F22E5.17;F22E5.17;Y39H10A.2;F17A9.6;F17A9.6;F02H6.2;Y6G8.3;Y6G8.3;F47G3.3;C50E3.13;R04D3.3;F47H4.1;Y18H1A.9;F35C8.7;T22F3.5;Y48G8AR.2;C40C9.2;T01G5.7;K01G12.3;F19B10.5;Y39G8B.2;F21A10.2;F28D9.2;C29F7.5;F02H6.3;T05G11.1;C29F7.4;K01D12.13;F45…	http://www.ncbi.nlm.nih.gov/pubmed/26959186
Mutants	UP by jmjd-1.2 neuron expressed	170	924	2745	29469	6.56834e-18	6.66687e-15	1.05823e-16	T10A3.1;F09C8.2;R06A10.2;Y70G10A.3;F18H3.3;F39C12.3;W05H12.2;C16H3.3;F18E9.5;F34H10.3;F33C8.1;Y47D3B.11;Y48G1C.2;F32B5.6;C34F6.7;R09G11.2;Y48G1C.10;K09E9.3;F58A4.1;ZK822.2;F48G7.4;F25E2.5;C02F4.2;F42F12.3;C18D1.1;Y57A10A.10;T05A10.1;Y37A1B.17;F53H8.4;F16B4.8;C05E11.1;T28F12.2;C15B12.7;C24H10.1;T04B8.5;C33D9.6;Y92H12BR.7;T22B11.3;C06G1.4;R04A9.3;F28H6.6;T22B7.4;T01H8.5;K10B3.10;D1025.10;VF11C1L.1;…	http://www.ncbi.nlm.nih.gov/pubmed/27133168
Other	O-GlcNAc peaks affy tags	78	924	814	29469	7.14078e-18	7.24789e-15	1.13248e-16	F13C5.2;F09C8.2;R06A10.2;M04G12.4;F18H3.3;ZK1073.1;Y39A3CL.5;F32B5.6;R02C2.4;C25H3.12;C05C10.5;F48G7.4;F25E2.5;K10B3.9;F48E3.6;C02F4.2;F13C5.1;F55C10.1;R11G11.2;T05A10.1;F53H8.4;W05H7.4;T28F4.1;T28F12.2;C06G1.4;F17C11.11;K10B3.10;C54H2.3;H01A20.1;F46F6.2;F48F7.1;C47E8.7;R13G10.1;C04A11.3;C16C2.2;T12G3.6;T03G6.2;Y60A3A.1;F19C6.2;R11A5.3;F08G12.3;R11A5.4;C33D9.3;Y51A2D.17;T01C8.1;F53E2.1;B0302.1;K0…	http://www.ncbi.nlm.nih.gov/pubmed/20368426
Mutants	UP by ife-1 mutant polysome	68	924	653	29469	1.82461e-17	1.85198e-14	2.8492e-16	M01E11.6;C52E2.6;C28C12.2;T11F8.3;H02I12.5;F21G4.2;Y45F10A.2;F54C9.8;T01C3.3;Y62E10A.14;R12E2.10;T01H3.4;Y110A2AL.4;C25A1.8;T05F1.2;W01A11.2;C05C10.5;B0212.3;T06D4.1;C05E11.1;ZC53.7;EEED8.3;K09E3.7;F14D7.2;C26E6.7;C04B4.2;Y43E12A.1;F16H11.3;ZC308.4;F45D11.9;ZK1127.1;VF11C1L.1;W05H9.4;F02E8.4;F22E5.17;F53F8.3;C17E7.9;ZK177.1;F54D10.7;F02H6.2;Y6G8.3;T12G3.6;C50E3.13;E02H4.6;D2021.1;W05H9.2;ZK829.9;…	http://www.ncbi.nlm.nih.gov/pubmed/26542024
Mutants	down by cgh-1 RNAi	46	924	316	29469	2.26561e-17	2.2996e-14	3.48424e-16	K08H2.1;H02I12.5;F54C9.8;T01C3.3;Y62E10A.14;T24D1.3;C16H3.3;Y110A2AL.4;C25A1.8;CC8.2;F33E2.5;C05C10.5;ZK546.15;T06D4.1;W05H7.4;F14D7.2;ZK858.3;F10D11.2;C06H2.7;C01G6.3;ZC308.4;F52F12.3;ZK1127.1;F17A9.6;C07E3.6;F54B11.5;F35C8.7;F14H3.6;Y7A9D.1;W04A8.4;T05G11.1;M151.7;F08F3.6;ZK637.11;C50E3.11;C35E7.5;F57C7.3;F53B3.5;F46A9.6;F42G2.6;F52F12.6;T09B9.1;F08G12.10;F44A6.2;Y47D9A.2;F14H3.5	http://www.ncbi.nlm.nih.gov/pubmed/22693456
Mutants	UP by cco-1 RNAi (Merkwirth)	118	924	1626	29469	3.34001e-17	3.39011e-14	5.05987e-16	F09C8.2;R06A10.2;Y70G10A.3;F18H3.3;F39C12.3;W05H12.2;C16H3.3;F18E9.5;F34H10.3;B0361.4;Y48G1C.2;ZK1073.1;C34F6.7;T27B7.6;R09G11.2;Y48G1C.10;ZK822.2;F48G7.4;K10B3.9;C02F4.2;F13C5.1;C18D1.1;Y57A10A.10;F53H8.4;F16B4.8;C05E11.1;T28F12.2;C15B12.7;Y92H12BR.7;F40F4.3;C06G1.4;R04A9.3;F28H6.6;C14A11.3;K10B3.10;K11H12.9;W05H9.4;C54H2.3;F45E6.2;H01A20.1;C01G6.8;F48F7.1;F55A4.1;K04G11.5;C04A11.3;C02B8.6;F59F5…	http://www.ncbi.nlm.nih.gov/pubmed/27133168
Other	UP Hyper Gravity	77	924	822	29469	4.23455e-17	4.29807e-14	6.32069e-16	F09C8.2;K08H2.1;F21G4.2;Y45F10A.2;F54D10.3;F54C9.8;Y62E10A.14;C15F1.3;F33E2.5;C05C10.5;K10B3.9;F52B11.3;T06D4.1;EEED8.3;F52C6.4;F14D7.2;ZK858.3;C29G2.1;C04B4.2;R06C7.4;ZK909.4;C01G6.3;F45D11.9;C14A11.3;ZK1127.1;K10B3.10;D2089.5;T08D10.1;T05H10.4;F02E8.4;Y46E12BL.3;ZK177.1;ZK1010.7;Y6G8.3;F22E5.13;ZK829.9;R04D3.3;F28B4.2;C49F5.6;T07C4.6;C25B8.4;F14H3.6;Y39B6A.10;T25G12.7;Y23H5B.8;C35C5.4;C29F7.5;W…	http://www.ncbi.nlm.nih.gov/geo/query/acc.cgi?acc=GSE36358
Mutants	Down pie-1 mutant 143 min after 4 cell stage	89	924	1048	29469	4.95882e-17	5.0332e-14	7.29449e-16	VF13D12L.1;M04G12.4;F21G4.2;Y45F10A.2;Y63D3A.2;R02C2.1;F18H3.3;F18E9.5;F33C8.1;R151.10;Y39A3CL.5;C25G6.5;F12E12.4;T05F1.2;Y54G9A.5;T01G9.2;R02D5.1;ZK822.2;F25E2.5;Y44A6C.2;F13C5.1;K03E6.7;B0212.3;C11G6.1;C18D1.1;ZK546.15;T28F4.1;T28F12.2;ZC53.7;T04B8.5;F48D6.1;Y43E12A.1;ZK909.4;C01G6.3;F52F12.3;C46E10.4;E01G4.5;ZK1127.1;VF11C1L.1;F56A11.5;C54H2.3;T08D10.1;T05H10.4;Y46E12BL.3;C16C2.2;F47G3.3;D2021…	http://www.ncbi.nlm.nih.gov/pubmed/15772128
Other	O-GlcNAc peaks	80	924	892	29469	1.13753e-16	1.1546e-13	1.64942e-15	F13C5.2;F09C8.2;R06A10.2;M04G12.4;F18H3.3;ZK1073.1;Y39A3CL.5;F32B5.6;R02C2.4;C25H3.12;C05C10.5;F48G7.4;F25E2.5;K10B3.9;F48E3.6;C02F4.2;F13C5.1;F55C10.1;R11G11.2;T05A10.1;F53H8.4;W05H7.4;T28F4.1;T28F12.2;C06G1.4;F17C11.11;K10B3.10;C54H2.3;H01A20.1;F46F6.2;F48F7.1;C47E8.7;R13G10.1;C04A11.3;C16C2.2;T12G3.6;T03G6.2;Y60A3A.1;F19C6.2;R11A5.3;F08G12.3;R11A5.4;C33D9.3;Y51A2D.17;T01C8.1;F53E2.1;B0302.1;K0…	http://www.ncbi.nlm.nih.gov/pubmed/20368426
Mutants	down by daf-2 RNAi (Roitenberg)	40	924	252	29469	1.79823e-16	1.8252e-13	2.57071e-15	R06A4.6;Y63D3A.2;R02C2.1;F18E9.5;Y110A2AL.4;F44F1.7;F49B2.7;F33E2.5;F23D12.5;F45D11.10;T15H9.6;ZK909.4;C01G6.3;Y73C8C.3;R07C3.6;C25B8.4;F36H5.8;M01D1.3;Y7A9D.1;C29F7.5;F45C12.5;F58E1.12;F45C12.7;F49B2.1;C35E7.5;C32B5.1;F53B3.5;Y63D3A.9;K09F6.8;K02E7.9;F27E11.3;F08G12.10;T09B4.5;Y47D7A.1;F45C12.6;R02C2.6;F34D6.1;Y47D7A.8;F53B2.6;F55C9.14	https://www.ncbi.nlm.nih.gov/geo/query/acc.cgi?acc=GSE100045
Mutants	down by prp-8:prp-6:prp-31 RNAi on glp-4 mutant	25	924	88	29469	2.13534e-16	2.16737e-13	3.01023e-15	T11F8.3;F54C9.8;T01C3.3;T01H3.4;C25A1.8;F44F1.7;T05F1.2;C05C10.5;F16B4.8;EEED8.3;C04B4.2;R06C7.4;T05H10.4;Y105C5B.13;F53F8.3;ZK177.1;T12G3.6;R04D3.3;C35E7.5;C35E7.1;T14B4.7;EEED8.15;F08G12.10;Y47D7A.1;F54D10.1	http://www.ncbi.nlm.nih.gov/pubmed/26490224
Mutants	UP by jmjd-3.1 expressed	206	924	3737	29469	2.86292e-16	2.90587e-13	3.98064e-15	T10A3.1;F09C8.2;R06A10.2;M04G12.4;Y70G10A.3;F18H3.3;F39C12.3;W05H12.2;C16H3.3;F18E9.5;F34H10.3;F33C8.1;Y47D3B.11;B0361.4;Y48G1C.2;Y39A3CL.5;F32B5.6;C34F6.7;R09G11.2;Y48G1C.10;ZK822.2;F48G7.4;F25E2.5;C02F4.2;F42F12.3;K03E6.7;C18D1.1;Y57A10A.10;F46H6.2;T05A10.1;F59D12.2;Y37A1B.17;F53H8.4;F31D5.1;F16B4.8;C05E11.1;T28F12.2;ZK652.8;C15B12.7;C24H10.1;T04B8.5;C33D9.6;Y92H12BR.7;K10G6.1;T22B11.3;T24D11.1…	http://www.ncbi.nlm.nih.gov/pubmed/27133168
Mutants	Changed between CB4856 and N2, Old	157	924	2567	29469	5.15771e-16	5.23508e-13	7.07443e-15	M01E11.6;B0281.4;C52E2.6;Y110A2AL.10;W03D8.7;Y44A6D.3;F54C9.8;C29F9.1;F39C12.3;W05H12.2;K10B3.5;Y53F4B.2;Y110A2AL.4;CC8.2;H35N09.2;C24H10.4;Y57G11C.31;C50E3.12;T16A1.8;K09E9.3;T01G9.2;H39E20.1;F58A4.1;F47G3.2;ZK822.2;F48E3.6;F13C5.1;Y20C6A.2;B0212.3;R11G11.2;T05A10.1;F11C1.1;T06D4.1;W05H7.4;C34D4.10;ZC53.7;T08G3.1;F52C6.4;F23B12.9;ZC53.1;C29G2.1;F48B9.8;F40F4.3;ZK909.4;C06G1.4;R144.6;F45D11.9;E01…	http://www.ncbi.nlm.nih.gov/pubmed/22670229
Mutants	UP by ogt-1 (ok1474) mutant	30	924	141	29469	6.19172e-16	6.28459e-13	8.37946e-15	F54C9.8;Y62E10A.14;ZC53.7;EEED8.3;ZC308.4;F45F2.6;Y105C5B.13;C17E7.9;ZK177.1;T12G3.6;R07C3.6;F52B11.6;F45C12.15;F14H3.3;C29F7.5;M151.7;C29F7.4;F08F3.6;F45C12.7;ZK637.11;F15A4.2;Y65B4BR.1;F10G2.4;K02B12.2;F19B10.9;F08G12.10;Y47D7A.1;C52A10.3;F11A5.9;F54D10.1	http://www.ncbi.nlm.nih.gov/pubmed/25474640
Mutants	Down efl-1/dpl-1 mutant	23	924	75	29469	6.9447e-16	7.04887e-13	9.27483e-15	VF13D12L.1;C28C12.2;T11F8.3;H02I12.5;Y45F10A.2;T05F1.2;C05C10.5;F26G5.1;EEED8.3;C45H4.14;ZK858.3;Y43E12A.1;R06C7.4;F16H11.3;ZC308.4;F54D11.3;C17E7.9;T12G3.6;R11A5.4;F35C8.7;T10C6.7;W06D11.3;F35E12.3	http://www.ncbi.nlm.nih.gov/pubmed/16854972
Mutants	UP unc-32(e189);dcr-1(ok247) vs. unc-32(e189)	90	924	1116	29469	7.50097e-16	7.61349e-13	9.88765e-15	F13C5.2;M04G12.4;F18H3.3;F18E9.5;F34H10.3;C18D11.1;T03D8.6;Y110A2AL.4;Y39A3CL.5;F32B5.6;Y57G11C.31;F52E4.8;R02D5.1;F25E2.5;F52B11.3;R11G11.2;T05A10.1;T28F4.1;C05E11.1;ZK909.3;C33D9.6;ZK909.4;C06G1.4;E01G4.5;F17C11.11;K10B3.10;H01A20.1;F48F7.1;T08B1.4;F35D11.3;ZK287.2;R05C11.3;F19C6.2;Y43F8B.2;C15C7.5;C25B8.4;T21B6.1;B0198.1;F15G9.1;F54G8.3;C52B9.7;K09A9.1;C34E11.1;ZK377.2;F41E6.6;W04A8.4;F57G12.1…	http://www.ncbi.nlm.nih.gov/pubmed/17526642
Mutants	down by gld-2 RNAi	60	924	571	29469	1.17821e-15	1.19589e-12	1.53319e-14	M01E11.6;C41G7.2;K08E5.1;C28C12.2;C09G1.3;T22B2.2;H02I12.5;F21G4.2;Y45F10A.2;F54C9.8;T01C3.3;Y62E10A.14;T24D1.3;R12E2.10;Y54G9A.5;W01A11.2;Y44A6C.2;ZC53.7;ZC53.1;C04B4.2;Y43E12A.1;Y73C8B.4;F16H11.3;ZK1127.1;F12E12.1;Y46E12BL.3;ZK673.5;Y52B11A.8;Y6G8.3;T12G3.6;E02H4.6;C02F12.8;R04D3.3;F47H4.1;F55C9.13;C49F5.6;T07C4.6;F45C12.15;F39F10.4;F14H3.6;Y39B6A.10;T08D10.2;F30A10.15;T05G11.1;M151.7;F58E1.12;…	http://www.ncbi.nlm.nih.gov/pubmed/26096734
Mutants	UP nob-1 RNAi in mex-3 mutant Strain	47	924	367	29469	1.45241e-15	1.47419e-12	1.86607e-14	C52E2.6;C16H3.3;R09G11.2;F13C5.1;F53H8.4;D1025.1;C44C1.1;K09A11.1;C01A2.1;B0272.3;F48B9.8;F40F4.3;C06G1.4;C01G6.3;F52F12.3;F45E6.2;F48F7.1;C47E8.7;F59F5.6;C02B4.2;H20J18.1;K09A9.1;F41E6.6;F45C12.5;W04A8.4;F58A3.1;F45C12.7;F36G3.2;K10C9.3;C35E7.5;C05D9.7;C18B12.4;F53H8.2;F53B3.5;F58E1.5;F46A9.6;Y49C4A.8;T21H8.1;F08G12.10;F44A6.2;Y34B4A.7;C34F6.4;K12H6.6;M02A10.3;C25G6.2;C05E11.3;F14D12.2	http://www.ncbi.nlm.nih.gov/pubmed/18277379
Mutants	prde-1 regulated	27	924	115	29469	1.76111e-15	1.78753e-12	2.23441e-14	C32B5.6;C52E2.6;M02F4.1;ZK892.6;R06A4.6;ZC53.6;T22B2.2;Y43D4A.6;K10B3.5;M02D8.3;T07D3.3;F07E5.12;ZK84.3;F48G7.4;F13C5.1;Y20C6A.2;B0212.3;Y37A1B.17;F26G5.1;ZC53.7;K09E3.7;Y116A8C.22;Y48D7A.1;F53F8.3;Y6G8.3;W06D11.3;Y47D7A.8	http://www.ncbi.nlm.nih.gov/pubmed/24696457
Mutants	Down mex-3;skn-1 RNAi mutant 53min	87	924	1074	29469	1.89067e-15	1.91903e-12	2.36918e-14	F13C5.2;H02I12.5;R02C2.1;ZK1236.6;F54C9.8;F18H3.3;M02D8.3;T24E12.11;F33C8.1;C15F1.3;K07E3.2;F12E12.4;T05F1.2;Y106G6D.1;T01G9.2;Y87G2A.11;K03E6.7;F32E10.2;T05A10.1;K08H2.6;C27C7.7;C26E6.7;B0272.3;C04B4.2;F48D6.1;Y62E10A.17;C06G1.4;F28H6.6;F52F12.3;W07E11.1;H28G03.2;H04M03.3;D2089.5;C29F7.6;C17F4.8;F53F8.3;Y105C5B.21;C34D10.1;D2021.1;E02H4.3;R11A5.4;K09A9.5;F55C9.13;C15C7.5;ZK402.1;F45C12.11;C05G5.…	http://www.ncbi.nlm.nih.gov/pubmed/15772128
Mutants	Down mex-3;skn-1 RNAi mutant 83min	85	924	1044	29469	3.13251e-15	3.1795e-12	3.87744e-14	C52E2.6;K08H2.1;F21G4.2;F18H3.3;T24A6.20;F44F1.7;C34F6.7;T16A1.8;Y57G7A.2;B0228.7;F23D12.5;F48E3.6;C18D1.1;F32E10.2;Y37A1B.17;F45D11.10;ZK546.15;F26G5.1;D1025.1;K05F6.9;C27C7.7;C15B12.7;C26E6.7;T04B8.5;Y73C8B.4;Y43B11AL.1;R144.6;F28H6.6;ZC308.4;C46E10.4;D2089.5;F56A11.5;C01G6.8;Y37E11AR.5;F53F8.3;ZK287.2;C34D10.1;ZC204.9;ZK154.5;Y80D3A.4;F45C12.11;C05G5.2;C25B8.4;F39F10.4;C03B1.7;H20J18.1;H28G03.…	http://www.ncbi.nlm.nih.gov/pubmed/15772128
Mutants	down by set-25 mutant (eemb)	68	924	725	29469	3.43001e-15	3.48146e-12	4.19453e-14	C28C12.2;F09C8.2;Y45F10A.2;ZK1236.6;F54C9.8;F18H3.3;T01H3.4;Y47D3B.11;CC8.2;ZK1073.1;F43G6.7;F52E4.8;D2096.2;ZK666.1;C05C10.5;R02D5.1;F53H8.4;F16B4.8;F23B12.9;ZC53.1;Y43E12A.1;Y73C8B.4;F16H11.3;T08D10.1;T25G12.4;Y46E12BL.3;ZK673.5;Y52B11A.8;C06A8.3;C17G1.4;K04C1.2;C34D10.1;F43G6.10;Y60A3A.1;F52B11.6;R04D3.3;F47H4.1;C25B8.4;T21B6.1;ZK470.2;H20J18.1;B0302.1;F54F7.5;C26B9.1;Y7A9D.1;F21A10.2;M151.7;C…	https://www.ncbi.nlm.nih.gov/geo/query/acc.cgi?acc=GSE100726
Mutants	Down pie-1; pal-1(RNAi) mutant 83 min after 4 cell stage	98	924	1326	29469	8.14222e-15	8.26435e-12	9.83851e-14	T01C8.5;C41G7.2;R06A4.6;T01G9.5;Y45F10A.2;F54C9.8;F18H3.3;T01C3.3;R12E2.10;F18E9.5;C18D11.1;C25A1.8;F44F1.7;C15F1.3;T05F1.2;K09E9.3;R02D5.1;F23D12.5;F25E2.5;F42F12.3;K03E6.7;C18D1.1;F52B11.3;F46H6.2;F53H8.4;ZK546.15;F26G5.1;T06D4.1;W05H7.4;T28F12.2;T04B8.5;F48D6.1;Y73C8B.4;F28E10.1;C06G1.4;R144.6;F38E11.3;W07E11.1;C14A11.3;C46E10.4;ZK1127.1;H04M03.3;VF11C1L.1;D2089.5;F12E12.1;F56A11.5;C54H2.3;F48…	http://www.ncbi.nlm.nih.gov/pubmed/15772128
Mutants	Activated by skn-1 (Germ cell absence)	55	924	524	29469	2.1966e-14	2.22955e-11	2.59866e-13	C28C12.2;R06A4.6;H02I12.5;Y45F10A.2;T01H3.4;T05F1.2;W01A11.2;C05C10.5;F32E10.2;F45D11.10;ZK546.15;F26G5.1;C34D4.10;F12E12.8;ZK858.3;C29G2.1;C04B4.2;Y43E12A.1;Y73C8C.3;T05H10.4;F02H6.2;Y6G8.3;C50E3.13;F14H3.4;R04D3.3;T04D3.1;Y49F6C.8;ZC204.7;T01G5.7;K01G12.3;F31E9.3;Y23H5B.8;F58E1.3;T10C6.7;F02H6.3;W01A8.2;Y57A10A.9;F45C12.12;ZC8.6;C44C10.8;M151.3;C35E7.3;C05D9.7;T17A3.6;F11G11.2;E03H4.8;T09B9.1;B…	http://www.ncbi.nlm.nih.gov/pubmed/26196144
Mutants	Down mex-3;skn-1 RNAi mutant 101min	72	924	828	29469	2.20182e-14	2.23485e-11	2.59866e-13	C52E2.6;VF13D12L.1;F13C5.2;K08H2.1;K10B3.5;F34H10.3;F33C8.1;F43G6.7;T16A1.8;B0228.7;K09E9.3;R02D5.1;M162.5;ZK822.2;F25E2.5;B0212.3;C18D1.1;F53H8.4;D1025.1;T28F4.1;T28F12.2;K05F6.9;T04B8.5;C46E10.4;T08D10.1;C01G6.8;T25G12.4;T20D4.6;F59F5.6;F40F4.7;F52B11.6;Y43F8B.2;F47H4.1;C25B8.4;M03A1.8;F39F10.4;C02B4.2;F36H5.8;H20J18.1;F49B2.2;Y34B4A.8;C52B9.7;F41E6.6;R03E1.1;C44C8.6;T28F2.2;F49B2.1;F56B6.2;C35…	http://www.ncbi.nlm.nih.gov/pubmed/15772128
Mutants	down by daf-2:rsks-1 mutant	42	924	320	29469	2.42202e-14	2.45836e-11	2.8257e-13	B0281.4;ZK892.6;F21G4.2;F43G6.7;F52B11.3;C45H4.14;ZC53.1;C04B4.2;ZK909.4;F54D11.3;F45D11.9;C46E10.4;F22E5.17;F17A9.6;F53F8.3;F54D10.7;F02H6.2;Y6G8.3;F47G3.3;C50E3.13;F14H3.4;T04D3.1;F47H4.1;Y49F6C.8;F35C8.7;T01G5.7;K01G12.3;F14H3.3;R08E5.2;C29F7.5;T05G11.1;C29F7.4;F45C12.12;F35E12.3;Y49C4A.8;B0432.1;Y75D11A.3;F18E2.1;F38H12.3;T27A8.2;F25E2.4;K05B2.2	http://www.ncbi.nlm.nih.gov/pubmed/26959186
Other	stabilized by gld-1	24	924	100	29469	5.01321e-14	5.08841e-11	5.78228e-13	M01E11.6;C41G7.2;C28C12.2;T11F8.3;H02I12.5;F54C9.8;T01C3.3;Y62E10A.14;T24D1.3;R12E2.10;C25A1.8;T05F1.2;W01A11.2;C05C10.5;ZK546.15;F14D7.2;ZK858.3;ZC308.4;Y46E12BL.3;T12G3.6;R04D3.3;F14H3.6;F08F3.6;T09B9.1	http://www.ncbi.nlm.nih.gov/pubmed/22693456
Other	Change with siRNA reads, coding region, post duaer	51	924	472	29469	7.11941e-14	7.2262e-11	8.11932e-13	F39C12.3;F52E4.8;K09E9.3;T01G9.2;F33E2.5;F58A4.1;R02D5.1;K10B3.9;F42F12.3;F02E8.1;D1025.1;C44C1.1;C05E11.1;ZK836.3;Y119D3B.7;F35H12.2;C06H2.7;R144.6;T08H10.4;H28G03.2;VF11C1L.1;W05H9.4;F54B11.6;F20D6.10;F45F2.6;ZK673.5;C06A8.3;Y105C5B.21;Y38F1A.8;C16C2.2;F29A7.1;F40F4.7;F54B11.5;R11A5.4;K09A9.5;ZC239.6;B0198.1;ZC204.7;T13H5.6;C53B7.4;F35C8.8;T05A7.1;C42D8.5;B0361.9;C32B5.1;Y63D3A.9;R05H11.1;Y47D7…	http://www.ncbi.nlm.nih.gov/pubmed/23329696
Mutants	Down pie-1; pal-1(RNAi) mutant 0 min after 4 cell stage	65	924	717	29469	7.23903e-14	7.34762e-11	8.16402e-13	F39C12.3;Y62E10A.14;R151.10;CC8.2;D2096.2;F42F12.3;F02E8.1;T28F4.1;T28F12.2;B0272.3;F40F4.3;F16H11.3;F54D11.3;C46E10.4;ZK1127.1;T25G12.4;Y57G11C.24;Y105C5B.21;C16C2.2;E02H4.6;D2021.1;Y60A3A.1;ZC123.3;F52B11.6;Y43F8B.2;F54B11.5;R04D3.3;Y80D3A.4;T04D3.1;E02H4.3;F56F10.4;K09A9.5;T07C4.6;Y51A2D.17;ZC239.20;M03A1.8;T01C8.1;Y39B6A.10;T25G12.7;C34E11.1;R08E5.2;C46H3.2;Y57A10A.9;T28F2.2;F46F2.2;F49B2.1;Z…	http://www.ncbi.nlm.nih.gov/pubmed/15772128
Mutants	UP glp-4 vs. wt Adult	137	924	2250	29469	8.30504e-14	8.42962e-11	9.26332e-13	T01C8.5;VF13D12L.1;T21C12.1;Y70G10A.3;F54D10.3;F18H3.3;W05H12.2;K10B3.5;C16H3.3;F18E9.5;T07D3.3;T03D8.6;F33C8.1;ZK1073.1;F32B5.6;Y57G11C.31;C02F4.2;F42F12.3;K03E6.7;F55C10.1;F02E8.1;F52B11.3;R11G11.2;F49E7.2;F46H6.2;D1025.1;T28F4.1;ZK909.3;ZK652.8;F35H12.2;K08H2.6;C15B12.7;T04B8.5;F52A8.2;C06G1.4;F38E11.3;T01H8.5;K11H12.9;H01A20.1;R13H4.2;T25G12.4;F11C1.5;T08B1.4;T20D4.6;F35D11.3;F09E10.8;ZK287.2…	http://www.ncbi.nlm.nih.gov/pubmed/17096596
Mutants	Down daf-16 jun-1 and kgb-1 mutant	31	924	182	29469	9.98875e-14	1.01386e-10	1.10202e-12	F13C5.2;K08H2.1;K10B3.5;ZK1073.1;F12E12.4;R02D5.1;F23D12.5;Y56A3A.14;E01G4.5;F46F6.2;Y105C5B.13;R11A5.4;T01C8.1;ZC204.7;T01B6.3;F54B11.3;C34E11.1;F58E1.3;K02G10.8;C44C8.6;F14H12.4;F17A2.13;F49B2.1;C35E7.5;C05D9.7;EEED8.15;C07A12.7;K09F6.8;T09B4.5;B0281.5;R12H7.5	http://www.ncbi.nlm.nih.gov/pubmed/23352664
Mutants	down by ceh-23 mutant	107	924	1577	29469	1.04446e-13	1.06013e-10	1.13992e-12	M01E11.6;C41G7.2;C28C12.2;T11F8.3;T01G9.5;H02I12.5;Y45F10A.2;F54C9.8;T01C3.3;Y62E10A.14;T24D1.3;R12E2.10;T01H3.4;C25A1.8;F43G6.7;C50E3.12;T05F1.2;Y54G9A.5;W01A11.2;C05C10.5;ZK546.15;F26G5.1;T06D4.1;ZC53.7;EEED8.3;C45H4.14;F14D7.2;ZK858.3;C29G2.1;C04B4.2;Y43E12A.1;Y62E10A.17;R06C7.4;C06H2.7;C01G6.3;Y116A8C.22;ZC308.4;F54D11.3;F45D11.9;ZK1127.1;H04M03.3;F12E12.1;F02E8.4;F22E5.17;Y46E12BL.3;Y105C5B.…	http://www.ncbi.nlm.nih.gov/geo/query/acc.cgi?acc=GSE67754
Mutants	UP by ife-1 mutant non-polysome	59	924	625	29469	2.18977e-13	2.22262e-10	2.36449e-12	C52E2.6;F21G4.2;F54C9.8;R12E2.10;T01H3.4;M02D8.3;Y54G9A.5;F16B12.6;W05H7.4;C05E11.1;K09E3.7;F14D7.2;C04B4.2;R06C7.4;F16H11.3;F45D11.9;ZK1127.1;VF11C1L.1;W05H9.4;T08D10.1;T05H10.4;F17A9.6;F53F8.3;C17E7.9;ZK177.1;F54D10.7;F02H6.2;F47G3.3;C50E3.13;E02H4.6;D2021.1;W05H9.2;F14H3.4;ZK829.9;R04A9.2;F47H4.1;T07C4.6;Y49F6C.8;F35C8.7;T01G5.7;Y39B6A.10;T08D10.2;K09A9.4;T27A1.2;C45B2.5;R04D3.4;T04H1.9;F52E4.…	http://www.ncbi.nlm.nih.gov/pubmed/26542024
Tissue	Muscle Depleted 24H	106	924	1574	29469	2.22494e-13	2.25832e-10	2.37717e-12	VF13D12L.1;T10A3.1;F09C8.2;K08H2.1;F18H3.3;F39C12.3;F34H10.3;C18D11.1;M02D8.3;T03D8.6;Y110A2AL.4;C25A1.8;F44F1.7;Y39A3CL.5;Y57G11C.31;C25H3.12;W01A11.2;R02D5.1;Y44A6C.2;C18D1.1;F52B11.3;W05H7.4;T28F4.1;ZK909.3;T04B8.5;F10D11.2;F40F4.3;F16H11.3;C01G6.3;C14A11.3;F54B11.6;T05H10.4;C01G6.8;Y57G11C.24;Y105C5B.13;C45E5.6;R13G10.1;C06A8.3;F09E10.8;Y102A11A.6;D2021.1;ZK154.5;C07E3.6;C02F12.8;ZK829.9;F58B…	http://www.ncbi.nlm.nih.gov/pubmed/17848203
Mutants	down by met-2 mutant (eemb)	70	924	831	29469	2.42556e-13	2.46194e-10	2.56452e-12	C28C12.2;F09C8.2;Y45F10A.2;ZK1236.6;F54C9.8;F18H3.3;ZK1073.1;F43G6.7;D2096.2;ZK666.1;C05C10.5;R02D5.1;F26G5.1;EEED8.3;K08H2.6;F23B12.9;C04B4.2;R06C7.4;F16H11.3;ZK1127.1;T08D10.1;Y60A9.3;T25G12.4;Y46E12BL.3;ZK673.5;Y52B11A.8;F17A9.6;C06A8.3;K04C1.2;C34D10.1;F43G6.10;T12G3.6;E02H4.6;Y60A3A.1;F52B11.6;Y43F8B.2;R04D3.3;F47H4.1;ZC239.20;F14H3.6;T01G5.7;Y7A9D.1;K02G10.8;M151.7;C14F11.1;C53B7.4;Y57A10A.…	https://www.ncbi.nlm.nih.gov/geo/query/acc.cgi?acc=GSE100726
Mutants	UP tbx-8,9 RNAi in mex-3 mutant strain	28	924	153	29469	3.15082e-13	3.19808e-10	3.29699e-12	R12E2.10;Y57G7A.2;W05H7.4;Y62E10A.17;F45E6.2;C01G6.8;F52B11.6;Y43F8B.2;F55C9.13;C25B8.4;ZC204.7;F36H5.8;ZK377.2;F08F1.5;F46H5.2;F15A4.2;K10C9.3;R03E1.2;C05D9.7;F58E1.5;F55A4.5;K09F6.8;Y38F1A.5;K12H6.6;F34D6.1;F53B2.6;C14H10.2;Y50D4B.2	http://www.ncbi.nlm.nih.gov/pubmed/18277379
Mutants	prg-1 regulated	63	924	708	29469	4.18324e-13	4.24599e-10	4.33265e-12	C32B5.6;C52E2.6;M02F4.1;ZK892.6;R06A4.6;ZC53.6;T22B2.2;Y43D4A.6;C29F9.1;K10B3.5;ZK1010.10;T22B2.5;M02D8.3;T07D3.3;F07E5.12;Y47D3B.11;Y106G6D.1;Y20C6A.2;B0212.3;C18D1.1;F18A12.7;K09A11.1;C04B4.2;F16H11.3;R04A9.3;Y48D7A.1;VF11C1L.1;W05H9.4;T05H10.4;F22E5.17;Y105C5B.13;K06A9.1;ZK177.1;Y38F1A.8;C02F12.8;R04D3.3;C49F5.6;T07C4.6;T05E12.8;F35C8.7;F22G12.1;K09A9.4;F45C12.12;R04D3.4;F48G7.11;AH9.2;R05H11.…	http://www.ncbi.nlm.nih.gov/pubmed/24696457
Other	UP by hermaphrodite early embryo	47	924	429	29469	4.67473e-13	4.74485e-10	4.79277e-12	C32B5.6;R06A4.6;F46F2.4;Y44A6D.3;F44F1.7;F32B5.6;ZC21.10;F58A4.1;F48G7.4;K10B3.9;F13C5.1;F48D6.1;E01G4.5;Y48D7A.1;Y73C8C.3;K04G11.5;T20D4.6;K06A9.1;ZK1010.7;ZC204.9;F21G4.5;Y116A8B.1;T05E12.8;C40C9.2;F42G9.4;Y49C4A.9;F18G5.6;F31A9.4;T10C6.7;F55G7.1;T24A11.2;C29F7.4;T21F2.1;F36H9.5;C35E7.3;F31B9.1;ZC204.8;Y63D3A.9;C36C9.2;K06G5.2;F54A5.1;C35D6.3;W03H1.2;K03A11.1;C07G3.3;C35E7.2;F46C3.7	http://www.ncbi.nlm.nih.gov/pubmed/26641248
Tissue	Hermaphrodite Z1 Z4 enriched	46	924	415	29469	5.67654e-13	5.76169e-10	5.76169e-12	H02I12.5;M02D8.3;T24E12.11;B0212.3;F45C12.2;F45D11.10;Y119D3B.7;Y46G5A.7;M01D1.10;C29G2.1;Y73C8B.4;F45D11.9;D2089.5;T20D4.6;ZK1010.7;F47G3.3;F21G4.5;T04D3.1;T07C4.6;F45C12.15;F48G7.2;F12E12.11;F19B10.5;C34H3.1;F54F7.5;Y71F9B.9;T10C6.7;W01A8.2;F17A2.13;T14C1.3;F59B2.9;F36H9.5;C35E7.5;C32B5.1;EEED8.15;C29G2.2;AH9.2;F42G2.6;K02E7.9;H12D21.10;F37B4.10;F32D1.8;F23D12.10;F47B10.9;R11.3;C31C9.4	http://www.ncbi.nlm.nih.gov/pubmed/26497144
Mutants	Down pie-1; pal-1(RNAi) mutant 23 min after 4 cell stage	88	924	1217	29469	7.82631e-13	7.9437e-10	7.86505e-12	M01E11.6;F13C5.2;T11F8.3;Y110A2AL.1;F09C8.2;H02I12.5;ZK1236.6;F54C9.8;K10B3.5;Y62E10A.14;T24D1.3;R12E2.10;T27E9.6;Y47D3B.11;CC8.2;C25G6.5;Y54G9A.5;D2096.2;K09E9.3;ZK822.2;F48G7.4;F25E2.5;F13C5.1;Y87G2A.11;B0212.3;F53H8.4;B0365.1;K08H2.6;C15B12.7;B0272.3;T22B7.4;W07E11.1;C14A11.3;C46E10.4;ZK1127.1;F56A11.5;F46F6.2;F02E8.4;F48F7.1;F54D10.7;C16C2.2;F47G3.3;Y43F8B.2;R04D3.3;Y80D3A.4;E02H4.3;F56F10.4;…	http://www.ncbi.nlm.nih.gov/pubmed/15772128
Mutants	Down pie-1 mutant 41 min after 4 cell stage	50	924	487	29469	8.76956e-13	8.90111e-10	8.72657e-12	T11F8.3;F09C8.2;ZK1236.6;F18H3.3;T01C3.3;T24D1.3;C16H3.3;CC8.2;C50E3.12;D2096.2;K09E9.3;ZK822.2;F55C10.1;B0212.3;T06D4.1;T28F4.1;K08H2.6;K09A11.1;B0272.3;C04B4.2;C46E10.4;ZK1127.1;F19C6.2;Y43F8B.2;Y80D3A.4;F56F10.4;K09A9.5;Y116A8B.1;C15C7.5;C43H6.7;Y39B6A.10;F54G8.3;T08D10.2;T05G11.1;F53E10.1;ZK1236.2;W06D11.3;F49B2.1;K10C9.3;C18B12.4;F35E12.3;F49B2.3;Y34B4A.7;Y75D11A.3;ZK470.5;Y34D9B.1;F17A2.5;F…	http://www.ncbi.nlm.nih.gov/pubmed/15772128
Mutants	Down Y56A3A.19 RNAi ETC complex I	57	924	611	29469	9.52042e-13	9.66322e-10	9.38177e-12	K08H2.1;T16A1.8;Y58A7A.2;Y106G6D.1;ZK822.2;F23D12.5;Y44A6C.2;F48E3.6;Y15E3A.3;R11G11.2;C18B12.5;F16B4.8;C44C1.1;F40F4.3;Y43B11AL.1;ZK909.4;F54B11.6;Y105C5B.13;ZK673.10;C32B5.14;R07C3.6;F52B11.6;Y49F6C.8;C25B8.4;C31G12.1;T01G5.7;F15G9.1;Y39B6A.10;Y23H5B.8;M01D1.3;Y7A9D.1;T27A1.2;C29F7.5;W04A8.4;C29F7.4;F36F12.1;F49B2.1;T14C1.3;F15A4.2;C50E3.11;C44C10.8;C35E7.3;C32B5.1;EEED8.15;F42G2.6;Y49C4A.8;K02…	http://www.ncbi.nlm.nih.gov/pubmed/18178500
Other	aln-1 related genes	149	924	2616	29469	1.0214e-12	1.03672e-09	9.96843e-12	K08H2.1;T21C12.1;Y45F10A.2;ZK1236.6;F39C12.3;F59E12.10;C16H3.3;F34H10.3;T24A6.20;H35N09.2;C25G6.5;T16A1.8;D2096.2;R02D5.1;F13C5.1;K03E6.7;C18D1.1;F53H8.4;D1025.1;F16B4.8;C44C1.1;B0365.1;C15B12.7;Y46G5A.7;F23B12.9;F52A8.2;Y73C8B.4;ZK909.4;F28E10.1;C06G1.4;C46E10.4;E01G4.5;F17C11.11;F45E6.2;F54B11.6;T08D10.1;C01G6.8;F02E8.4;F20D6.10;T25G12.4;R05H11.2;T20D4.6;C45E5.6;K06A9.1;ZK177.1;C02B8.6;C34D10.1…	http://www.ncbi.nlm.nih.gov/pubmed/18042455
Mutants	down by gas-1 mutant (Marni)	43	924	380	29469	1.80358e-12	1.83063e-09	1.74346e-11	R06A4.6;R02C2.1;T24E12.11;F44F1.7;F43G6.7;Y57G7A.2;F58A4.1;F47G3.2;Y44A6C.2;B0212.3;K09E3.7;K05F6.9;C45H4.14;ZC53.1;C29G2.1;Y43B11AL.1;F54D11.3;Y105C5B.13;C17E7.9;ZK673.10;ZC204.9;C32B5.14;R07C3.6;Y49F6C.8;ZC239.20;Y56A3A.10;F14H3.3;M01D1.3;C29F7.5;R09A8.2;C29F7.4;C08A9.9;F15A4.2;C35E7.3;C35E7.1;F58E1.5;F56D5.5;K02E7.9;B0281.5;Y47D7A.1;F45C12.6;F14H3.5;C05D12.5	https://www.ncbi.nlm.nih.gov/geo/query/acc.cgi?acc=GSE66680
Mutants	down by bcat-1 RNAi	33	924	231	29469	2.05481e-12	2.08563e-09	1.96758e-11	F21G4.2;F12E12.4;ZK666.1;Y44A6C.2;ZC53.7;K09E3.7;C45H4.14;C29F7.10;Y60A9.3;ZC239.21;ZK673.10;R09A8.1;T27D12.4;T04D3.1;ZC239.20;K03D3.2;C29F7.5;F12E12.6;R09A8.2;T05G11.1;C29F7.4;Y57A10A.9;C29G2.2;F10G2.4;F56D5.5;F54A5.1;T27A8.2;T24C2.2;C47F8.1;C49D10.11;F54D10.1;W04E12.2;C05D12.5	http://www.ncbi.nlm.nih.gov/pubmed/26620638
Tissue	N2 Enriched Genes vs unc-4 GFP, motor neurons	98	924	1456	29469	2.16493e-12	2.1974e-09	2.05365e-11	VF13D12L.1;K08H2.1;T01G9.5;F18H3.3;C18D11.1;M02D8.3;T03D8.6;F33C8.1;C25A1.8;F44F1.7;Y57G11C.31;W01A11.2;F23D12.5;C18D1.1;F52B11.3;W05H7.4;F16B4.8;T28F4.1;ZK909.3;C15B12.7;C24H10.1;F23B12.9;ZK858.3;F40F4.3;ZK909.4;F16H11.3;C01G6.3;F38E11.3;T01H8.5;E01G4.5;F46F6.2;F54B11.6;T05H10.4;Y57G11C.24;Y37E11AR.5;C45E5.6;C06A8.3;F53F8.3;Y102A11A.6;C07E3.6;ZK829.9;F58B4.3;Y43F8B.2;Y80D3A.4;R11A5.4;C33D9.3;C25…	http://www.ncbi.nlm.nih.gov/pubmed/15780142
Mutants	Dependent on jun-1	32	924	218	29469	2.25612e-12	2.28996e-09	2.12033e-11	F13C5.2;K10B3.5;F34H10.3;ZK1073.1;R02D5.1;F23D12.5;T02C1.1;C18B12.5;E01G4.5;F46F6.2;R11A5.4;T01C8.1;T01B6.3;F54B11.3;C34E11.1;Y7A9D.1;K02G10.8;F16B12.4;C44C8.6;F14H12.4;C35E7.5;C05D9.7;EEED8.15;AH9.2;C07A12.7;K09F6.8;F08G12.10;T09B4.5;F44A6.2;K04C1.3;R12H7.5;C36H8.3	http://www.ncbi.nlm.nih.gov/pubmed/23352664
Other	genotype-environment interactions	30	924	197	29469	4.80879e-12	4.88092e-09	4.47791e-11	K08H2.1;K10B3.5;C16H3.3;F34H10.3;C18D11.1;C25G6.5;K07E3.2;T05F1.13;F33E2.5;F47G3.2;F25E2.5;K03E6.7;Y43B11AL.1;F38E11.3;T22B7.4;D2030.12;R13H4.2;K04G11.5;Y102A11A.6;T03G6.2;F19C6.2;C25B8.4;F55G7.1;T24D8.1;T28F2.2;F59B2.9;F53B3.5;F14F4.1;C06B3.6;K04C1.4	http://www.ncbi.nlm.nih.gov/pubmed/22669615
Mutants	Up transgenic myo-4::his-SUMO-1	36	924	283	29469	5.36433e-12	5.44479e-09	4.94981e-11	C28C12.2;T11F8.3;H02I12.5;F21G4.2;Y45F10A.2;T24D1.3;R12E2.10;F43G6.7;T05F1.2;T06D4.1;EEED8.3;C04B4.2;F16H11.3;C01G6.3;F52F12.3;ZK1127.1;H04M03.3;F02E8.4;ZK177.1;F02H6.2;Y6G8.3;T12G3.6;F14H3.4;R04D3.3;F14H3.6;Y39B6A.10;C29F7.5;C29F7.4;C08A9.9;T04H1.9;C50E3.11;Y49C4A.8;F22F4.2;F08G12.10;C47F8.1;F45B8.1	http://www.ncbi.nlm.nih.gov/pubmed/21253676
Mutants	Down pie-1 mutant 53 min after 4 cell stage	70	924	891	29469	6.13973e-12	6.23183e-09	5.61426e-11	F13C5.2;C28C12.2;T11F8.3;R06A4.6;K08H2.1;F21G4.2;Y45F10A.2;K10B3.5;Y62E10A.14;F18E9.5;F34H10.3;T24E12.11;CC8.2;F42F12.3;F55C10.1;B0212.3;C18D1.1;F52B11.3;T05A10.1;F53H8.4;T28F4.1;K08H2.6;C27C7.7;F48B9.8;ZC308.4;ZK1127.1;H04M03.3;D2089.5;T25G12.4;T20D4.6;C17G1.4;Y105C5B.21;ZK1010.7;F47G3.3;Y60A3A.1;Y43F8B.2;R04D3.3;T04D3.1;C15C7.5;T07C4.6;K09A9.1;K08F8.1;R03E1.1;F53B3.1;C25A11.4;M151.7;C14F11.1;F0…	http://www.ncbi.nlm.nih.gov/pubmed/15772128
Mutants	down by glp-1 mutant (Boyd)	122	924	2037	29469	7.60012e-12	7.71412e-09	6.88761e-11	M01E11.6;C41G7.2;C28C12.2;T11F8.3;K08H2.1;T01G9.5;H02I12.5;F21G4.2;Y45F10A.2;F54C9.8;T01C3.3;Y62E10A.14;T24D1.3;R12E2.10;T01H3.4;C25A1.8;F44F1.7;C15F1.3;C50E3.12;T05F1.2;Y54G9A.5;W01A11.2;K09E9.3;F33E2.5;C05C10.5;F23D12.5;C18D1.1;F32E10.2;ZK546.15;F26G5.1;T06D4.1;F16B4.8;C34D4.10;B0365.1;ZC53.7;EEED8.3;C45H4.14;F14D7.2;C26E6.7;ZK858.3;C04B4.2;F10D11.2;Y43E12A.1;Y62E10A.17;Y43B11AL.1;R06C7.4;F16H1…	http://www.ncbi.nlm.nih.gov/pubmed/19879883
Mutants	Down mex-3;skn-1 RNAi mutant 186min	53	924	574	29469	9.72424e-12	9.8701e-09	8.7346e-11	K08H2.1;F18E9.5;B0228.7;T01G9.2;F25E2.5;F48E3.6;F16B12.6;T28F4.1;F48D6.1;ZK1127.1;F54B11.6;C01G6.8;Y37E11AR.5;C47E8.7;ZK287.2;F56F10.4;F55C9.13;C25B8.4;T21B6.1;F39F10.4;F53E2.1;F54B11.3;F08F1.5;F53B3.1;F53E10.1;T05A7.1;F46H5.2;F14H12.4;K10C9.3;R03E1.2;C05D9.7;C32B5.1;F11G11.2;R12H7.3;T21H8.1;K09C4.10;T24B8.6;F52F12.6;K09F6.8;M05B5.5;F22F4.2;F27E11.3;F08G12.10;F44A6.2;Y34B4A.7;ZK470.5;K12H6.6;F35H…	http://www.ncbi.nlm.nih.gov/pubmed/15772128
Mutants	UP gld-1 mutant	54	924	597	29469	1.31734e-11	1.3371e-08	1.17289e-10	C52E2.6;F09C8.2;F54D10.3;F18H3.3;T22B2.5;ZK1073.1;Y39A3CL.5;F32B5.6;ZC21.10;B0228.7;F02E8.1;C11G6.1;C05E11.1;ZK909.3;F23B12.9;F17C11.11;D1025.10;C02B8.6;D2021.1;R11A5.3;Y80D3A.4;E02H4.3;K09A9.5;C05G5.2;ZC239.6;F48G7.2;F54B11.3;C52B9.7;F22G12.1;K09A9.1;R07B1.12;W04A8.4;F53E10.1;C11H1.8;T04H1.9;Y62E10A.4;M163.1;AH9.2;F52B11.5;F28C10.3;F55D10.2;R10E9.1;F56C3.9;F26E4.2;F43C1.5;Y47D7A.1;K01D12.11;T01B…	http://www.ncbi.nlm.nih.gov/pubmed/22693456
Mutants	Down mex-3;skn-1 RNAi mutant 143min	59	924	695	29469	1.70932e-11	1.73496e-08	1.50866e-10	M04G12.4;F21G4.2;R02C2.1;F18H3.3;C16H3.3;R12E2.10;T05F1.2;Y54G9A.5;B0228.7;R02D5.1;C18D1.1;Y37A1B.17;F53H8.4;F16B4.8;T04B8.5;Y73C8B.4;Y43B11AL.1;F38E11.3;H28G03.2;C34D10.1;C16C2.2;C07E3.6;F40F4.7;Y43F8B.2;T21B6.1;C31G12.1;F49B2.2;T08D10.2;F41E6.6;F21A10.2;R03E1.1;K02G10.8;C14F11.1;F08F3.6;C45B2.5;ZK637.11;F28C1.3;K10C9.3;C35E7.1;Y73B6BL.36;W05H7.3;F11G11.2;T21H8.1;F13E6.1;ZC13.1;H28G03.1;F27E11.3…	http://www.ncbi.nlm.nih.gov/pubmed/15772128
Mutants	Down pie-1; pal-1(RNAi) mutant 143 min after 4 cell stage	54	924	604	29469	2.04064e-11	2.07125e-08	1.78556e-10	M04G12.4;Y45F10A.2;F54C9.8;T01C3.3;R12E2.10;F34H10.3;C18D11.1;Y47D3B.11;Y39A3CL.5;F12E12.4;T05F1.2;C05C10.5;W05H7.4;T28F12.2;EEED8.3;Y73C8B.4;F16H11.3;ZC308.4;F52F12.3;C46E10.4;E01G4.5;H28G03.2;ZK1127.1;C54H2.3;Y46E12BL.3;F35D11.3;C16C2.2;F47G3.3;F47H4.1;F45C12.11;T07C4.6;T21B6.1;F39F10.4;F54B11.3;F41E6.6;K02G10.8;F57G12.1;T24H7.5;K10C9.3;C44C10.8;C35E7.1;F53B3.5;F58E1.5;AH9.2;F52F12.6;ZC13.1;H28…	http://www.ncbi.nlm.nih.gov/pubmed/15772128
Mutants	down efl-1 mutant vs. N2	28	924	182	29469	2.17137e-11	2.20394e-08	1.88371e-10	VF13D12L.1;C28C12.2;T11F8.3;Y45F10A.2;T05F1.2;C05C10.5;ZK546.15;F26G5.1;T06D4.1;B0365.1;EEED8.3;C45H4.14;ZK858.3;C04B4.2;Y43E12A.1;R06C7.4;F16H11.3;C01G6.3;ZC308.4;F54D11.3;ZK1127.1;F02E8.4;T12G3.6;R11A5.4;F35C8.7;T10C6.7;F02H6.3;M151.4	http://www.ncbi.nlm.nih.gov/pubmed/17096596
Other	Changed between CB4856 and N2, Reproductives	110	924	1797	29469	2.76893e-11	2.81047e-08	2.38175e-10	C32B5.6;M01E11.6;B0281.4;C52E2.6;VF13D12L.1;Y110A2AL.10;C29F9.1;F39C12.3;K10B3.5;T24E12.11;R151.10;F44F1.7;H35N09.2;F43G6.7;Y39A3CL.5;C50E3.12;H39E20.1;Y7A5A.6;F11C3.1;F48G7.4;F13C5.1;C44C1.1;C34D4.10;T28F12.2;ZC53.7;F52G3.4;F45D11.9;E01G4.5;H28G03.2;Y73C8C.3;Y22D7AR.11;F11C1.5;Y37E11AR.5;K04G11.5;T08B1.4;C17F4.8;Y52B11A.8;F17A9.6;C17E7.9;ZK287.2;F54D10.7;F02H6.2;Y6G8.3;F43G6.10;ZC204.3;Y116F11B.…	http://www.ncbi.nlm.nih.gov/pubmed/22670229
Other	Transcription factors (Reece-Hoyes)	70	924	928	29469	3.78695e-11	3.84375e-08	3.23004e-10	F13C5.2;M04G12.4;K10B3.5;R02C2.4;T27B7.6;R09G11.2;F52E4.8;F25E2.5;C18D1.1;F45C12.2;R11G11.2;T05A10.1;F16B12.6;W05H7.4;T28F12.2;K09A11.1;Y62E10A.17;ZK909.4;Y116A8C.22;F45E6.2;H01A20.1;T08D10.1;Y60A9.3;C45E5.6;F17A9.6;Y6G8.3;T03G6.2;F21G4.5;C07E3.6;ZC123.3;Y80D3A.4;F47H4.1;C43H6.7;T07C4.6;F45C12.15;Y51A2D.17;C02B4.2;Y17D7A.3;C49C3.5;F21A10.2;C29F7.5;F53B3.1;T05G11.1;C29F7.4;C44C10.8;F48G7.11;C12D12…	http://www.ncbi.nlm.nih.gov/pubmed/16420670
Tissue	Positive Enriched Intestinal genes	136	924	2431	29469	4.393e-11	4.45889e-08	3.71574e-10	T01C8.5;Y110A2AL.1;T21C12.1;Y44A6D.3;C29F9.1;F39C12.3;F59E12.10;K10B3.5;Y53F4B.2;T24E12.11;CC8.2;Y39A3CL.5;F32B5.6;R02C2.4;C34F6.7;T16A1.8;Y57G7A.2;T27B7.6;D2096.2;Y46G5A.21;F25E2.5;C02F4.2;F42F12.3;F13C5.1;R11G11.2;Y57A10A.10;T05A10.1;F16B12.6;W05H7.4;D1025.1;T28F4.1;Y119D3B.7;K08H2.6;C01A2.1;Y92H12BR.7;F28H6.6;T01H8.5;Y19D2B.2;F17C11.11;F45E6.2;H01A20.1;F48F7.1;EGAP2.2;Y57G11C.24;K06A9.1;F09E10…	http://www.ncbi.nlm.nih.gov/pubmed/22467213
Mutants	UP by oga-1 (ok1207) mutant	23	924	127	29469	7.12879e-11	7.23572e-08	5.97993e-10	ZC53.7;F16H11.3;ZC308.4;F22E5.17;F17A9.6;F53F8.3;C17E7.9;ZK177.1;Y6G8.3;R07C3.6;F45C12.15;F14H3.3;C29F7.5;M151.7;C29F7.4;F08F3.6;F45C12.7;ZK637.11;T04H1.9;K02B12.2;Y47D7A.1;K01D12.11;F54D10.1	http://www.ncbi.nlm.nih.gov/pubmed/25474640
Other	aln-2 related genes	110	924	1852	29469	1.62761e-10	1.65203e-07	1.35412e-09	F09C8.2;K08H2.1;T21C12.1;Y45F10A.2;F18H3.3;Y47D3B.11;C25G6.5;T16A1.8;R02D5.1;F13C5.1;K03E6.7;C18D1.1;F53H8.4;F31D5.1;F16B4.8;T28F4.1;Y46G5A.7;F23B12.9;C04B4.2;C34C12.7;ZK909.4;C06G1.4;T01H8.5;E01G4.5;F17C11.11;F45E6.2;F46F6.2;C01G6.8;Y60A9.3;F48F7.1;F20D6.10;T25G12.4;Y57G11C.24;R05H11.2;T20D4.6;C45E5.6;K06A9.1;C17G1.4;Y105C5B.21;Y38F1A.8;C02B8.6;F59F5.6;R05C11.3;T03G6.2;F19C6.2;E01F3.1;F08G12.3;T…	http://www.ncbi.nlm.nih.gov/pubmed/18042455
Mutants	UP by nhr-62 mutant under eat-2 mutant	36	924	323	29469	2.20495e-10	2.23803e-07	1.81954e-09	T11F8.3;F21G4.2;F54C9.8;C15F1.3;C05C10.5;C18D1.1;ZK546.15;F16B12.6;F16B4.8;B0365.1;K09E3.7;F14D7.2;C01G6.3;T05H10.4;F02E8.4;F11C1.5;F02H6.2;T12G3.6;D2021.1;F14H3.4;R04A9.2;R04D3.3;T04D3.1;F35C8.7;F14H3.6;ZK899.8;ZK377.2;M151.7;F56B6.2;C35E7.5;F09G8.5;C17E4.20;T09B9.1;F59B10.1;T09B4.5;H30A04.1	http://www.ncbi.nlm.nih.gov/pubmed/23935515
Mutants	UP unc-120 RNAi in mex-3 mutant strain	29	924	216	29469	2.37471e-10	2.41033e-07	1.94382e-09	F13C5.2;F18H3.3;K10B3.5;C16H3.3;F34H10.3;M02D8.3;F25E2.5;B0272.3;ZK909.4;C06G1.4;F45E6.2;F46F6.2;F48F7.1;F55A4.1;C29F7.6;C17G1.4;F59F5.6;F40F4.7;F53E2.1;H20J18.1;K09A9.1;C26B9.1;F58A3.1;F46A9.6;T21H8.1;F38E9.5;ZC449.3;M02A10.3;C14H10.2	http://www.ncbi.nlm.nih.gov/pubmed/18277379
Tissue	Male Z1 Z4 enriched	43	924	449	29469	3.69518e-10	3.7506e-07	3.00048e-09	T24E12.11;F45C12.2;F45D11.10;Y119D3B.7;Y46G5A.7;M01D1.10;C29G2.1;C01G6.3;ZC308.4;F45D11.9;C46E10.4;D2089.5;Y51A2D.12;ZK1010.7;F47G3.3;R11A5.3;T04D3.1;T07C4.6;F45C12.15;F48G7.2;F12E12.11;F54F7.5;Y71F9B.9;W01A8.2;F17A2.13;T14C1.3;F36H9.5;C35E7.5;C52B9.3;C32B5.1;EEED8.15;M163.1;R11G1.7;C29G2.2;AH9.2;K02E7.9;H12D21.10;C33A11.2;R11G1.2;F32D1.8;F23D12.10;F47B10.9;R11.3	http://www.ncbi.nlm.nih.gov/pubmed/26497144
Mutants	down by npr-1 mutant (ur89)	38	924	363	29469	3.86063e-10	3.91854e-07	3.10995e-09	B0281.4;C52E2.6;C29F9.1;C50E3.12;R11G11.2;F12E12.8;ZC53.7;F52C6.4;Y46G5A.7;C29G2.1;ZC239.21;C17F4.8;F54D10.7;C02B8.6;ZC204.9;C50E3.13;ZC239.6;ZC239.20;Y17D7A.3;ZC204.7;F31E9.3;T05G11.1;C50E3.11;F35E12.3;C29G2.2;K05F6.3;Y49C4A.8;K02E7.9;F19B10.9;F27E11.3;B0281.5;T12B5.14;W03H1.2;F36H5.5;F11A5.9;Y82E9BL.13;T26E3.8;F45B8.1	http://www.ncbi.nlm.nih.gov/pubmed/27066825
Mutants	down by ercc-1 mutant	50	924	584	29469	5.46577e-10	5.54776e-07	4.36831e-09	M01E11.6;B0281.4;C52E2.6;R12E2.10;T24E12.11;Y39C12A.9;C15F1.3;K09E9.3;F11C3.1;F47G3.2;F13C5.1;C18B12.5;Y56A3A.14;K09A11.1;C29G2.1;F48B9.8;D2089.5;Y22D7AR.11;F22E5.17;W05H9.2;R04D3.3;Y80D3A.4;C31G12.1;Y17D7A.3;F21G4.4;T08D10.2;F54F7.5;Y39G8B.2;K09A9.4;F16B12.4;R09A8.2;F15A4.2;C50E3.11;K09C4.10;T09B9.1;F19B10.9;C34F6.4;R03A10.1;C06E2.5;F38H12.3;T27A8.2;C52A10.3;C47F8.1;K04C1.3;F45E6.3;C04F6.5;W04E1…	http://www.ncbi.nlm.nih.gov/pubmed/24013725
Mutants	UP by hcf-1 mutant	46	924	514	29469	7.34593e-10	7.45611e-07	5.82509e-09	T24D1.3;T05F1.2;T01G9.2;C05C10.5;K10B3.9;R11G11.2;F46H6.2;ZC53.7;K09E3.7;F14D7.2;F40F4.3;R06C7.4;C01G6.8;Y46E12BL.3;Y37E11AR.5;Y52B11A.8;C34D10.1;E02H4.6;R09A8.1;ZK829.9;F14H3.6;F12E12.11;T01B6.3;T25G12.7;F21G4.4;F54B11.3;F54F7.5;F41E6.6;C26B9.1;K08F8.1;C14F11.1;F08F3.6;T24H7.5;F21C10.4;F36H9.5;C44C10.8;F11G11.2;R12H7.3;F22D3.6;T24C2.2;C06B3.6;C42D8.3;F47B10.9;C50D2.6;F54F3.4;F45B8.1	http://www.ncbi.nlm.nih.gov/pubmed/21909281
Mutants	UP by cco-1 RNAi	66	924	911	29469	7.71669e-10	7.83244e-07	6.07166e-09	F09C8.2;Y70G10A.3;F18H3.3;F39C12.3;W05H12.2;F18E9.5;F34H10.3;ZK1073.1;T27B7.6;R09G11.2;Y48G1C.10;K10B3.9;Y57A10A.10;F53H8.4;F16B4.8;Y92H12BR.7;C06G1.4;K10B3.10;C54H2.3;C01G6.8;F48F7.1;K04G11.5;C04A11.3;C02B8.6;R05C11.3;C43H6.4;Y60A3A.1;E01F3.1;E02H4.3;F28B4.2;C33D9.3;T07C4.6;T21B6.1;F12E12.11;H20J18.1;T01B6.3;F54B11.3;K09A9.1;C34E11.1;ZK377.2;C10E2.3;F21A10.2;R03E1.1;T13H5.6;F57G12.1;H01G02.3;T24…	http://www.ncbi.nlm.nih.gov/pubmed/27133166
Mutants	Down lin-35(n745) mutant	37	924	364	29469	1.51214e-09	1.53482e-06	1.18063e-08	F33C8.1;T05F1.2;F42F12.3;Y20C6A.2;T05A10.1;ZK546.15;F26G5.1;T06D4.1;B0365.1;K08H2.6;ZC53.1;R06C7.4;F16H11.3;C01G6.3;T22B7.4;Y116A8C.22;F54D11.3;H04M03.3;F56A11.5;T08D10.1;K04C1.2;C50E3.13;K09A9.1;F46E10.3;F54F7.5;T10C6.7;K02G10.8;F46H5.2;F43G6.8;C18B12.4;R07E3.5;F11G11.2;F22F4.2;F35H12.3;F38H12.3;C49F5.3;F35F10.12	http://www.ncbi.nlm.nih.gov/pubmed/17096596
Mutants	UP by sir-2.1(O/E)	46	924	530	29469	1.92548e-09	1.95436e-06	1.49188e-08	T24D1.3;T05F1.2;T01G9.2;C05C10.5;K10B3.9;F46H6.2;ZC53.7;K09E3.7;F14D7.2;F40F4.3;R06C7.4;Y46E12BL.3;Y37E11AR.5;Y52B11A.8;C34D10.1;E02H4.6;R09A8.1;ZK829.9;F14H3.6;F12E12.11;T01B6.3;T25G12.7;F21G4.4;F54B11.3;F54F7.5;F41E6.6;C26B9.1;K08F8.1;C14F11.1;F08F3.6;T24H7.5;F21C10.4;F36H9.5;C44C10.8;B0361.9;C12D12.5;F11G11.2;R12H7.3;D1025.2;T24C2.2;C06B3.6;C42D8.3;F47B10.9;C50D2.6;F54F3.4;F45B8.1	http://www.ncbi.nlm.nih.gov/pubmed/21909281
Mutants	Down pie-1; pal-1(RNAi) mutant 122 min after 4 cell stage	51	924	627	29469	2.03593e-09	2.06647e-06	1.56551e-08	T10A3.1;T01G9.5;R12E2.10;C18D11.1;T27E9.6;C25A1.8;C50E3.12;C05C10.5;K10B3.9;F13C5.1;T13B5.6;F26G5.1;T28F4.1;ZC53.7;B0272.3;Y73C8B.4;F28E10.1;C06G1.4;F28H6.6;T01H8.5;F45D11.9;C46E10.4;ZK1127.1;F56A11.5;F02E8.4;Y46E12BL.3;C06A8.3;W05H9.2;C07E3.6;Y43F8B.2;T04D3.1;K09A9.5;Y116A8B.1;C15C7.5;T07C4.6;F35C8.7;F12E12.11;K03D3.2;T25G12.7;F54B11.3;C25A11.4;T05G11.1;R04D3.4;K10C9.3;C44C10.8;F54A5.1;F49B2.3;Y…	http://www.ncbi.nlm.nih.gov/pubmed/15772128
Mutants	UP lin-26 RNAi in mex-3 mutant strain	27	924	207	29469	2.05302e-09	2.08382e-06	1.56678e-08	C52E2.6;F18H3.3;C16H3.3;M02D8.3;F23D12.5;F13C5.1;B0272.3;F40F4.3;ZK909.4;C06G1.4;F48F7.1;F55A4.1;C47E8.7;C17G1.4;F59F5.6;K09A9.1;F21A10.2;W04A8.4;C05D9.7;F14F3.2;F59F3.1;F08G12.10;F44A6.2;K12H6.6;M02A10.3;C25G6.2;Y50D4B.2	http://www.ncbi.nlm.nih.gov/pubmed/18277379
Mutants	UP nhr-25 RNAi in mex-3 mutant strain	29	924	241	29469	2.95244e-09	2.99673e-06	2.23637e-08	F18H3.3;F23D12.5;F48E3.6;K09A11.1;B0272.3;F40F4.3;ZK909.4;C06G1.4;C01G6.3;F52F12.3;F48F7.1;F11C1.5;C47E8.7;C17G1.4;F59F5.6;C43H6.4;C02B4.2;F21A10.2;W04A8.4;F58A3.1;K10C9.3;C35E7.5;F59C12.3;F53B3.5;Y49C4A.8;F22F4.2;F08G12.10;C05E11.3;F14D12.2	http://www.ncbi.nlm.nih.gov/pubmed/18277379
Mutants	UP by dpy-27 RNAi L3	27	924	213	29469	3.78919e-09	3.84603e-06	2.84891e-08	K10B3.5;C34F6.7;K09E9.3;F46H6.2;W05H7.4;F48D6.1;F28H6.6;C14A11.3;C17G1.4;F09E10.8;F59F5.6;D2021.1;C49F5.6;F35C8.7;Y34B4A.8;K09A9.1;F53B3.1;F14H12.4;F46F2.2;T04H1.9;AH9.2;F35B3.5;W03D2.6;K04C1.3;C17G1.3;C05E11.3;C15C7.7	http://www.ncbi.nlm.nih.gov/pubmed/26641248
Tissue	WT-Pico Pan-neural Enriched Genes	94	924	1579	29469	3.95444e-09	4.01376e-06	2.95129e-08	VF13D12L.1;F13C5.2;T10A3.1;T21C12.1;C29F9.1;F59E12.10;T24A6.20;H35N09.2;B0361.4;ZK1073.1;Y39A3CL.5;C25H3.12;T27B7.6;R09G11.2;F48G7.4;F25E2.5;C02F4.2;F13C5.1;F55C10.1;F49E7.2;T05A10.1;F53H8.4;F16B12.6;W05H7.4;F35H12.2;F52A8.2;F48B9.8;C33D9.6;F28E10.1;C06G1.4;T22B7.4;W07E11.1;H28G03.2;K10B3.10;K11H12.9;W05H9.4;C54H2.3;C01G6.8;K04G11.5;T20D4.6;F35D11.3;C43H6.1;T03G6.2;F40F4.7;R11A5.3;F58B4.3;F08G12.…	http://www.ncbi.nlm.nih.gov/pubmed/18284693
Mutants	Down pie-1 mutant 122 min after 4 cell stage	47	924	563	29469	4.26654e-09	4.33054e-06	3.16098e-08	M01E11.6;T01G9.5;ZK1236.6;R12E2.10;K09E9.3;F33E2.5;F45D11.10;ZK546.15;T28F4.1;B0272.3;F48D6.1;C06G1.4;T01H8.5;C46E10.4;H28G03.2;ZK1127.1;F56A11.5;T25G12.4;Y46E12BL.3;Y57G11C.24;C47E8.7;W05H9.2;Y43F8B.2;K09A9.5;C15C7.5;F45C12.11;T07C4.6;C49H3.1;T25G12.7;K09A9.1;C29F7.5;F53B3.1;T05G11.1;F58E1.12;C44C8.6;C29F7.4;ZK1236.2;F14H12.4;K10C9.3;C05D9.7;C07A12.7;T21H8.1;K12H6.6;F45C12.6;F17H10.3;W05H7.1;F14…	http://www.ncbi.nlm.nih.gov/pubmed/15772128
Tissue	Male Z1 Z4 daughter enriched	37	924	381	29469	5.11545e-09	5.19218e-06	3.76245e-08	C44C10.5;M02D8.3;T24E12.11;F23D12.5;Y20C6A.2;F45D11.10;Y46G5A.7;M01D1.10;ZK909.4;C01G6.3;D2089.5;Y51A2D.12;C29F7.6;F47G3.3;T04D3.1;C49F5.6;T07C4.6;F45C12.15;F48G7.2;F12E12.11;F54F7.5;F12E12.6;F17A2.13;Y62E10A.4;C32B5.1;F19D8.2;AH9.2;K02E7.9;H12D21.10;T24E12.3;F44A6.2;C33A11.2;C06E2.5;F25E5.4;F32D1.8;F47B10.9;F53B2.6	http://www.ncbi.nlm.nih.gov/pubmed/26497144
Mutants	Down pie-1; pal-1(RNAi) mutant 41 min after 4 cell stage	72	924	1091	29469	6.14965e-09	6.24189e-06	4.49057e-08	C28C12.2;T11F8.3;H02I12.5;Y45F10A.2;ZK1236.6;F54C9.8;T01C3.3;Y62E10A.14;T24D1.3;C16H3.3;R151.10;CC8.2;C15F1.3;Y54G9A.5;T27B7.6;R09G11.2;D2096.2;F42F12.3;B0212.3;ZK546.15;F26G5.1;B0365.1;T28F4.1;ZC53.7;K08H2.6;C04B4.2;F48B9.8;F16H11.3;C14A11.3;C46E10.4;ZK1127.1;F56A11.5;C01G6.8;F02E8.4;T25G12.4;F22E5.17;Y46E12BL.3;ZK673.5;F53F8.3;F54D10.7;C50E3.13;F14H3.4;F54B11.5;R04D3.3;Y80D3A.4;F56F10.4;Y116A8B…	http://www.ncbi.nlm.nih.gov/pubmed/15772128
Mutants	Down pie-1 mutant 186 min after 4 cell stage	37	924	390	29469	9.44096e-09	9.58257e-06	6.8447e-08	T01C8.5;M04G12.4;T01G9.5;Y45F10A.2;R12E2.10;F18E9.5;C25A1.8;Y39A3CL.5;Y37A1B.17;F53H8.4;D1025.1;Y119D3B.7;F48D6.1;C46E10.4;E01G4.5;ZK1127.1;F55A4.1;C47E8.7;C06A8.3;W05H9.2;C15C7.5;ZC239.6;R03E1.1;F53B3.1;T24H7.5;R03E1.2;F52E4.7;F53H8.2;Y40A1A.3;F53B3.5;F35F10.1;M05B5.5;R09A8.3;Y34D9B.1;F20D1.9;F14D12.2;Y57A10A.26	http://www.ncbi.nlm.nih.gov/pubmed/15772128
Mutants	UP kgb-1 mutant vs. wt by fast	25	924	193	29469	1.03689e-08	1.05244e-05	7.46414e-08	Y62E10A.14;C50E3.12;F13C5.1;F18A12.7;ZK546.15;T06D4.1;F14D7.2;ZK858.3;C04B4.2;ZC308.4;F45D11.9;ZK1127.1;H04M03.3;F02E8.4;F43G6.10;R04D3.3;Y49F6C.8;Y48G8AR.2;M151.7;F08F3.6;F45C12.12;T04H1.9;C50E3.11;Y75D11A.3;F45B8.1	http://www.ncbi.nlm.nih.gov/pubmed/23352664
Mutants	UP by smg-2 depletion	85	924	1403	29469	1.1403e-08	1.1574e-05	8.15071e-08	R02C2.1;W05H12.2;F44F1.7;F12E12.4;C25H3.12;Y106G6D.1;F47G3.2;K10B3.9;R11G11.2;Y57A10A.10;T15H9.6;C34D4.10;Y56A3A.14;C29G2.1;F54D11.3;H28G03.2;F17C11.11;Y22D7AR.11;C29F7.6;ZK287.2;ZC204.9;ZC204.3;C33E10.8;F22E5.13;C32B5.14;Y37H2A.7;ZC239.6;C25B8.4;M03A1.8;C03B1.7;F12E12.11;F31E9.3;C49C3.5;M01D1.3;C26B9.1;F15D4.4;T27A1.2;Y105E8B.1;F08G5.3;W01A8.2;ZK673.9;F58E1.12;C33E10.1;C08A9.9;T04H1.9;F49B2.1;F2…	http://www.ncbi.nlm.nih.gov/pubmed/23828042
Mutants	Down mex-3;skn-1 RNAi mutant 66min	63	924	914	29469	1.29171e-08	1.31108e-05	9.16842e-08	VF13D12L.1;T21C12.1;T01G9.5;ZK1236.6;T24D1.3;F33C8.1;T01G9.2;Y44A6C.2;C02F4.2;Y87G2A.11;F02E8.1;Y102A5C.17;F26G5.1;Y56A3A.14;C27C7.7;C26E6.7;F10D11.2;Y62E10A.17;T01H8.5;F52F12.3;W07E11.1;C46E10.4;H04M03.3;C01G6.8;F48F7.1;Y57G11C.24;Y52B11A.8;F53F8.3;C34D10.1;F40F4.7;F39F10.4;F14H3.6;T08D10.2;F54B11.3;R03E1.1;C29F7.5;F58E1.12;F53E10.1;C29F7.4;K01D12.13;F08F3.6;W06D11.3;F35E12.3;T24D5.2;C07A12.7;T2…	http://www.ncbi.nlm.nih.gov/pubmed/15772128
Mutants	Down mex-3;skn-1 RNAi mutant 41min	49	924	625	29469	1.41119e-08	1.43236e-05	9.94692e-08	F13C5.2;F09C8.2;ZK1236.6;T24D1.3;C16H3.3;Y57A10C.10;ZK84.3;Y44A6C.2;T06D4.1;T28F4.1;B0272.3;Y62E10A.17;C46E10.4;F56A11.5;T20D4.6;F53F8.3;ZC204.9;F29A7.1;C07E3.6;Y80D3A.4;F45C12.11;ZC239.20;ZC204.7;ZK899.8;F15G9.1;T28F2.2;C45B2.5;F46H5.2;F15A4.2;K10C9.3;C44C10.8;K09C4.10;F52F12.6;F19B10.9;F27E11.3;Y75D11A.3;C34F6.4;K12H6.6;F45C12.6;F47E1.1;C35D6.3;F34D6.1;F35F10.12;F54D10.1;F53B2.6;K03H6.4;F45B8.1…	http://www.ncbi.nlm.nih.gov/pubmed/15772128
Mutants	UP by sig-7 RNAi	33	924	326	29469	1.46355e-08	1.4855e-05	1.02275e-07	C09G1.3;F43G6.7;T05F1.2;Y57G7A.2;ZK666.1;Y20C6A.2;EEED8.3;ZK858.3;C06H2.7;Y19D2B.2;F45D11.9;Y60A9.3;F53F8.3;ZK177.1;F02H6.2;T12G3.6;E02H4.6;C17E7.12;T01G5.7;F31A9.4;C29F7.5;F02H6.3;C29F7.4;T24D8.1;R04D3.4;T04H1.9;F53H2.1;W05H7.3;F09G8.5;C36C9.2;F56D5.5;T23F2.5;T27A8.2	https://www.ncbi.nlm.nih.gov/pubmed/27541139
Mutants	UP glp-4 vs. wt L4	78	924	1250	29469	1.47115e-08	1.49322e-05	1.02275e-07	ZK1073.1;F32B5.6;R02C2.4;T01G9.2;F33E2.5;F47G3.2;ZK822.2;K03E6.7;F55C10.1;F46H6.2;F59D12.2;K08H2.6;F48B9.8;F40F4.3;F38E11.3;F54B11.6;F55A4.1;F35D11.3;ZK287.2;C02B8.6;C34D10.1;F08G12.3;Y43F8B.2;F54B11.5;ZC239.6;Y51A2D.17;K03D3.2;T25G12.7;C52B9.7;C49C3.5;R08E5.2;F41E6.6;C35C5.4;W04A8.4;F53E10.1;ZK1236.2;T24H7.5;F43G6.8;F36G3.2;T04H1.9;Y75B8A.27;F53H2.1;F09A5.4;C18B12.4;F48G7.11;R07E3.5;C12D12.5;W05…	http://www.ncbi.nlm.nih.gov/pubmed/17096596
Mutants	Down daf-19 mutant	15	924	67	29469	1.68165e-08	1.70687e-05	1.16114e-07	T01C3.3;Y57G7A.2;C45H4.14;F17A9.6;F53F8.3;F54D10.7;T01G5.7;F08F1.5;C29F7.4;Y57A10A.9;W06D11.3;R04D3.4;R03H10.1;K02B12.2;T27A8.2	http://www.ncbi.nlm.nih.gov/pubmed/17187676
Tissue	Muscle Depleted 0h and 24H	57	924	797	29469	2.0174e-08	2.04766e-05	1.38356e-07	VF13D12L.1;T10A3.1;K08H2.1;F39C12.3;C18D11.1;T03D8.6;Y110A2AL.4;C25A1.8;Y39A3CL.5;C25H3.12;R02D5.1;C18D1.1;F52B11.3;T28F4.1;ZK909.3;T04B8.5;F40F4.3;C01G6.3;Y57G11C.24;C06A8.3;Y102A11A.6;D2021.1;C07E3.6;F58B4.3;Y43F8B.2;C25B8.4;ZK899.8;F15G9.1;R13A5.9;F54G8.3;C34E11.1;C25A11.4;C46H3.2;C42D8.5;C35E7.5;T14B4.7;EEED8.15;F53B3.5;F46A9.6;AH9.2;W09C2.3;H42K12.3;F52F12.6;AH9.3;M05B5.5;F22F4.2;F08G12.10;C…	http://www.ncbi.nlm.nih.gov/pubmed/17848203
Mutants	UP spr-5 mutant (sprf1 vs. N2)	70	924	1085	29469	2.51495e-08	2.55267e-05	1.7132e-07	W03D8.7;Y110A2AL.4;F44F1.7;F43G6.7;ZK666.1;Y54E10A.17;F33E2.5;F52B11.3;F32E10.2;C44C1.1;Y56A3A.14;C01G6.3;Y116A8C.22;W04A8.3;D2089.5;Y60A9.3;F11C1.5;ZK1010.7;C16C2.2;T10C6.10;Y116A8B.1;F47H4.1;T19C3.2;C03B1.7;ZC204.7;Y56A3A.10;T01B6.3;C01B10.3;M01D1.3;T13H5.6;F55G7.1;M151.7;K01D12.13;ZK637.11;C42D8.5;C35E7.5;C35E7.3;C35E7.1;Y62E10A.4;F35E12.3;EEED8.15;M03B6.4;F45D3.1;H42K12.3;Y49C4A.8;F23D12.1;H1…	http://www.ncbi.nlm.nih.gov/pubmed/19379696
Mutants	UP pal-1 RNAi in mex-3 mutant strain	14	924	59	29469	2.77373e-08	2.81534e-05	1.87689e-07	K08H2.1;F25E2.5;R07C3.6;F55C9.13;C25B8.4;T21B6.1;ZC204.7;F08F1.5;C05D9.7;K09F6.8;F22F4.2;K12H6.6;F34D6.1;C14H10.2	http://www.ncbi.nlm.nih.gov/pubmed/18277379
Mutants	down at the Ribosome-protected fragment (RPF) level in the cey-1 & cey-4 mutants	14	924	61	29469	4.24674e-08	4.31044e-05	2.8546e-07	T11F8.3;H02I12.5;Y45F10A.2;T01C3.3;Y62E10A.14;T24D1.3;R12E2.10;W01A11.2;ZK546.15;F26G5.1;ZC53.7;ZK858.3;Y43E12A.1;Y38F1A.5	http://www.ncbi.nlm.nih.gov/pubmed/25378320
Tissue	Hermap. Z1 Z4 daughter enriched	39	924	453	29469	4.79018e-08	4.86204e-05	3.19871e-07	C44C10.5;M02D8.3;T24E12.11;B0212.3;F45D11.10;Y46G5A.7;C29G2.1;ZC308.4;F45D11.9;C46E10.4;D2089.5;T05H10.4;F47G3.3;F22E5.13;T04D3.1;C49F5.6;T07C4.6;F45C12.15;F48G7.2;F19B10.5;F54B11.3;F54F7.5;F16B12.4;W01A8.2;F17A2.13;T14C1.3;Y62E10A.4;C32B5.1;AH9.2;K02E7.9;H12D21.10;F44A6.2;C33A11.2;Y38F1A.5;C06E2.5;Y71G12B.6;F23D12.10;F53B2.6;F45B8.1	http://www.ncbi.nlm.nih.gov/pubmed/26497144
Mutants	alg-1 candidates	147	924	3001	29469	4.86209e-08	4.93503e-05	3.22551e-07	T10A3.1;F09C8.2;R06A10.2;T21C12.1;M04G12.4;C52B11.2;R02C2.1;F18H3.3;F39C12.3;F33C8.1;Y39C12A.9;CC8.2;ZK1073.1;F32B5.6;Y57G11C.31;R09G11.2;Y54E10A.17;F47G3.2;C02F4.2;K03E6.7;F55C10.1;M02B7.5;F02E8.1;C18D1.1;F52B11.3;F46H6.2;T05A10.1;F18A12.7;Y37A1B.17;F53H8.4;T28F4.1;T28F12.2;F52A8.2;F10D11.2;Y43B11AL.1;C06G1.4;Y116A8C.22;C14A11.3;H28G03.2;F17C11.11;K10B3.10;F45E6.2;H01A20.1;F46F6.2;C01G6.8;F48F7.…	http://www.ncbi.nlm.nih.gov/pubmed/20062054
Mutants	Down pie-1 mutant 101 min after 4 cell stage	64	924	974	29469	5.65937e-08	5.74426e-05	3.73004e-07	M01E11.6;C41G7.2;VF13D12L.1;R06A4.6;Y45F10A.2;F54C9.8;W05H12.2;T01C3.3;R12E2.10;F43G6.7;C34F6.7;T01G9.2;C05C10.5;B0212.3;C18D1.1;EEED8.3;B0272.3;Y62E10A.17;C01G6.3;F52F12.3;W07E11.1;E01G4.5;ZK1127.1;F56A11.5;Y46E12BL.3;Y37E11AR.5;Y105C5B.13;C17E7.9;C34D10.1;F47G3.3;Y60A3A.1;F19C6.2;R04D3.3;K09A9.5;T07C4.6;ZC239.20;T25G12.7;Y34B4A.8;C52B9.7;R08E5.2;F41E6.6;R03E1.1;K02G10.8;F53B3.1;M151.7;F58E1.12;…	http://www.ncbi.nlm.nih.gov/pubmed/15772128
Mutants	UP by jmjd-1.2 expressed	119	924	2292	29469	6.27488e-08	6.369e-05	4.09072e-07	T10A3.1;Y70G10A.3;F18H3.3;F39C12.3;W05H12.2;C16H3.3;F33C8.1;Y48G1C.2;F32B5.6;C34F6.7;Y48G1C.10;ZK822.2;F48G7.4;K10B3.9;F42F12.3;Y102A5C.17;Y57A10A.10;T05A10.1;F31D5.1;F16B4.8;C05E11.1;C15B12.7;C24H10.1;T04B8.5;C33D9.6;Y92H12BR.7;C06G1.4;F28H6.6;T22B7.4;T01H8.5;K10B3.10;W05H9.4;F45E6.2;C01G6.8;F48F7.1;F20D6.10;F55A4.1;K04G11.5;ZK287.2;C04A11.3;Y38F1A.8;C02B8.6;F59F5.6;R05C11.3;C43H6.4;T03G6.2;Y60A…	http://www.ncbi.nlm.nih.gov/pubmed/27133168
Mutants	Down rrf-3 mutant	37	924	420	29469	6.28721e-08	6.38152e-05	4.09072e-07	B0304.8;Y57G11C.31;F52B11.3;F46H6.2;C24H10.1;C06G1.4;Y22D7AR.11;F48F7.1;Y37E11AR.5;K06A9.1;ZC123.3;T19C3.2;Y17D7A.3;R13A5.9;K09A9.1;ZK377.2;K09A9.4;C34F11.9;F14H12.4;F56B6.2;T17A3.6;F53B3.5;F46A9.6;Y37D8A.3;C14A11.7;H28G03.1;F59B10.1;F29D11.1;F54A5.1;ZK470.5;C04F6.5;Y65B4BR.2;F59D6.1;F53B2.6;C05E11.3;F54F3.4;R04B3.2	http://www.ncbi.nlm.nih.gov/pubmed/17919598
Mutants	Down gas-1 RNAi, ETC complex I	41	924	499	29469	7.30918e-08	7.41882e-05	4.72536e-07	K08H2.1;F23D12.5;F48E3.6;F52B11.3;C24H10.1;K10B3.10;R13H4.2;F54B11.6;R05H11.2;Y105C5B.13;Y38F1A.8;C02B8.6;C07E3.6;C32B5.14;Y39B6A.10;Y23H5B.8;M01D1.3;Y7A9D.1;Y105E8B.1;C25A11.4;T05G11.1;F36F12.1;C35E7.1;EEED8.15;F53B3.5;T04C9.4;Y110A2AL.3;R05H11.1;F52F12.6;R10E9.1;H10E21.4;K02E7.9;F22F4.2;F08G12.10;T09B4.5;B0281.5;Y38F1A.5;Y65B4BR.2;C39E9.10;F59D6.1;F45B8.1	http://www.ncbi.nlm.nih.gov/pubmed/18178500
Mutants	Down mex-3;skn-1 RNAi mutant 122min	68	924	1080	29469	1.01996e-07	0.000103526	6.55225e-07	M01E11.6;F13C5.2;R06A4.6;K08H2.1;K10B3.5;Y53F4B.2;F44F1.7;C15F1.3;R09G11.2;B0228.7;Y46G5A.21;C05C10.5;R02D5.1;F32E10.2;F45D11.10;ZK546.15;F26G5.1;F16B4.8;K08H2.6;B0272.3;Y73C8B.4;Y43B11AL.1;C06G1.4;F54D11.3;C46E10.4;H28G03.2;F56A11.5;C01G6.8;Y46E12BL.3;C17G1.4;K04C1.2;W05H9.2;C07E3.6;F40F4.7;F19C6.2;Y80D3A.4;F56F10.4;K09A9.5;C15C7.5;M03A1.8;F49B2.2;T25G12.7;F21G4.4;F54B11.3;C52B9.7;C34E11.1;F28D9…	http://www.ncbi.nlm.nih.gov/pubmed/15772128
Tissue	AB cell class (from zygote)	15	924	79	29469	1.5086e-07	0.000153123	9.63037e-07	C50E3.12;F14D7.2;T01H8.5;F46F6.2;F02H6.2;C50E3.13;E02H4.6;F14H3.4;F14H3.6;K01G12.3;T08D10.2;R09A8.2;F08F3.6;ZK637.11;M05B5.5	http://www.ncbi.nlm.nih.gov/pubmed/25875092
Mutants	UP elt-3 RNAi	25	924	224	29469	1.83032e-07	0.000185777	1.16111e-06	K07E3.2;F13C5.1;D1025.1;F48B9.8;F52F12.3;F45E6.2;F48F7.1;F59F5.6;C02B4.2;F45C12.5;W04A8.4;F58A3.1;F45C12.7;K10C9.3;C05D9.7;C18B12.4;EEED8.15;F53B3.5;F46A9.6;F08G12.10;F44A6.2;Y34B4A.7;M02A10.3;C05E11.3;F14D12.2	http://www.ncbi.nlm.nih.gov/pubmed/18277379
Mutants	down by aak-2 overexpressed	32	924	348	29469	2.20508e-07	0.000223815	1.39016e-06	ZK1073.1;Y57G7A.2;Y106G6D.1;F48E3.6;T15H9.6;T06D4.1;Y56A3A.14;F54D11.3;E01G4.5;Y105C5B.13;Y52B11A.8;C17E7.9;T12G3.6;R11A5.3;T10C6.10;R04D3.3;F14H3.6;Y105C5B.14;F54B11.3;F58E1.3;C29F7.5;C29F7.4;W06D11.3;F45C12.7;R04D3.4;T17A3.6;F58E1.5;Y110A2AL.3;K02E7.9;K02B12.2;Y47D7A.1;F54D10.1	http://www.ncbi.nlm.nih.gov/pubmed/26959186
Tissue	Neuron expression Key 24h	59	924	902	29469	2.33905e-07	0.000237414	1.46552e-06	T01C8.5;R06A10.2;T21C12.1;Y48G1C.2;B0228.7;F25E2.5;C02F4.2;F55C10.1;M02B7.5;T05A10.1;F35H12.2;K08H2.6;F23B12.9;F52A8.2;B0272.3;C06G1.4;K10B3.10;F46F6.2;F48F7.1;T25G12.4;F35D11.3;C16C2.2;F59F5.6;T03G6.2;Y60A3A.1;F28B4.2;K09A9.5;C49H3.1;T21B6.1;C02B4.2;T01C8.1;F53E2.1;F54B11.3;K09A9.1;ZK377.2;F41E6.6;R03E1.1;C35C5.4;C34F11.9;ZK1236.2;F14H12.4;C35E7.11;F53H8.2;F57C7.3;T17A3.1;F14F3.2;T04C9.4;F55A4.5…	http://www.ncbi.nlm.nih.gov/pubmed/17848203
Mutants	down by eat-2 mutant	21	924	166	29469	2.89905e-07	0.000294254	1.80524e-06	C50E3.12;B0212.3;K09E3.7;ZC53.1;T05H10.4;F11C1.5;F52B11.6;K01G12.3;F08F1.5;C42D8.5;C35E7.3;T14B4.7;C32B5.1;F58E1.5;F42G2.6;K09F6.8;K02B12.2;T09B4.5;B0281.5;C52A10.3;C50D2.6	http://www.ncbi.nlm.nih.gov/pubmed/23935515
Mutants	Down nuo-5 RNAi, ETC complex I	48	924	671	29469	3.06023e-07	0.000310613	1.89398e-06	ZK1073.1;Y58A7A.2;ZK822.2;Y44A6C.2;F48E3.6;Y15E3A.3;C02F4.2;R11G11.2;Y57A10A.10;F46H6.2;C18B12.5;C24H10.1;Y43B11AL.1;ZK909.4;F28E10.1;C06G1.4;K10B3.10;F09E10.8;ZK673.10;B0198.1;T01C8.1;Y23H5B.8;W04A8.4;C25A11.4;F36F12.1;F46F2.2;F49B2.1;C52B9.3;R02E12.2;C32B5.1;F57C7.3;F53B3.5;R10E9.1;K02B12.2;F52H2.4;C33G8.6;T09B4.5;C27C12.2;W03D2.6;T27A8.2;F34D6.1;C06B3.6;H30A04.1;C11H1.3;F53B2.6;C05E11.3;C14H10…	http://www.ncbi.nlm.nih.gov/pubmed/18178500
Mutants	UP by lin-54;mes-4 mutant (germline)	31	924	337	29469	3.49417e-07	0.000354658	2.14944e-06	F18H3.3;Y54G9A.5;B0228.7;F02E8.1;C05E11.1;H28G03.2;VF11C1L.1;F46F6.2;F54B11.6;D2021.1;F54B11.5;K09A9.5;K09A9.1;K09A9.4;F08G5.3;F57G12.1;C53B7.4;C45B2.5;T24H7.5;M163.1;C56G3.1;F14F3.2;R12H7.3;F55D10.2;H28G03.1;B0281.5;K01D12.11;C34F6.4;F38B2.4;Y65B4BR.2;C15C7.7	http://www.ncbi.nlm.nih.gov/pubmed/24281426
Mutants	elt-2 regulated (Block)	22	924	186	29469	4.43008e-07	0.000449653	2.70875e-06	Y45F10A.2;R02C2.1;Y62E10A.14;F44F1.7;ZK858.3;Y62E10A.17;C01G6.3;F56A11.5;T05H10.4;F55A4.1;F14H3.6;M01D1.3;Y39G8B.2;K10C9.3;C35E7.1;K02E7.9;F22F4.2;B0281.5;Y47D7A.1;C34F6.4;F37B4.10;C17G1.3	http://www.ncbi.nlm.nih.gov/pubmed/26016853
Mutants	UP spr-5 mutant (sprf26 vs. N2)	73	924	1247	29469	5.25641e-07	0.000533526	3.19476e-06	B0281.4;C41G7.2;C52E2.6;W03D8.7;Y110A2AL.4;Y57A10C.10;F44F1.7;F43G6.7;ZK666.1;F48E3.6;B0212.3;C18D1.1;F45D11.10;T06D4.1;C44C1.1;C01G6.3;F17C11.11;Y46E12BL.3;Y105C5B.13;C47E8.7;F52B11.6;R11A5.3;Y43F8B.2;F35C8.7;C03B1.7;T01G5.7;F36H5.8;F19B10.5;F31E9.3;C01B10.3;M01D1.3;T13H5.6;F55G7.1;M151.7;K01D12.13;F35C8.8;C35E7.5;C44C10.8;H27D07.6;C35E7.1;T17A3.6;C32B5.1;F35E12.3;EEED8.15;F58E1.5;F09G8.5;Y49C4A…	http://www.ncbi.nlm.nih.gov/pubmed/19379696
Other	Cluster 9, increasing expression postembryonic	54	924	815	29469	5.53074e-07	0.000561371	3.33468e-06	R02C2.1;Y110A2AL.4;F44F1.7;F43G6.7;ZC21.10;Y106G6D.1;F23D12.5;F48E3.6;Y102A5C.17;F45D11.10;T15H9.6;T06D4.1;F12E12.8;ZC53.7;F14D7.2;M01D1.10;C01G6.3;F12E12.1;Y73C8C.3;Y105C5B.13;F17A9.6;ZK177.1;F02H6.2;Y6G8.3;C32B5.14;R07C3.6;C25B8.4;ZC204.7;M01D1.3;F58E1.3;C29F7.5;F45C12.5;F02H6.3;C29F7.4;F12E12.9;Y57A10A.9;F45C12.7;R05A10.1;C35E7.5;C35E7.1;EEED8.15;F58E1.5;F26D2.16;K09F6.8;K02B12.2;F19B10.9;B028…	http://www.ncbi.nlm.nih.gov/pubmed/24036951
Tissue	Larval Pan-neural enriched	84	924	1512	29469	5.55232e-07	0.000563561	3.33468e-06	VF13D12L.1;F13C5.2;T10A3.1;T21C12.1;C29F9.1;W05H12.2;C16H3.3;B0361.4;ZK1073.1;Y39A3CL.5;C25H3.12;R09G11.2;K09E9.3;F25E2.5;F13C5.1;F55C10.1;F53H8.4;F52A8.2;C33D9.6;F28E10.1;W07E11.1;K10B3.10;H01A20.1;F54B11.6;T20D4.6;F35D11.3;T03G6.2;W05H9.2;C07E3.6;Y23B4A.2;Y60A3A.1;F19C6.2;ZC123.3;R11A5.3;F58B4.3;F08G12.3;Y38H6C.20;C49H3.1;B0198.1;Y48G8AR.2;C40C9.2;F42G9.4;F15G9.1;R13A5.9;Y49E10.24;ZK377.2;F29G9…	http://www.ncbi.nlm.nih.gov/pubmed/17612406
Other	affected by copy number variants	82	924	1465	29469	5.76598e-07	0.000585247	3.44263e-06	B0281.4;C52E2.6;Y110A2AL.1;F46F2.4;F39C12.3;T07D3.3;Y110A2AL.4;T16A1.8;Y20C6A.2;F18A12.7;F45D11.10;T06D4.1;F12E12.8;ZC53.7;K05F6.9;F52C6.4;Y46G5A.7;C29G2.1;C33D9.6;Y116A8C.22;T08H10.4;E01G4.5;Y48D7A.1;Y73C8C.3;ZC239.21;Y105C5B.13;T20D4.6;C17F4.8;Y38E10A.28;F54D10.7;ZC204.9;ZC204.3;Y37H2A.7;F47H4.1;ZC239.6;ZC239.20;ZC204.7;F36H5.8;K03D3.2;F49B2.2;ZC204.10;F31E9.3;F22G12.1;ZK673.9;F58E1.12;F45C12.1…	http://www.ncbi.nlm.nih.gov/pubmed/20100350
Tissue	Neuron expression Key total	63	924	1021	29469	6.37504e-07	0.000647067	3.78402e-06	T01C8.5;R06A10.2;T21C12.1;Y48G1C.2;B0228.7;F25E2.5;C02F4.2;F55C10.1;M02B7.5;T05A10.1;F35H12.2;K08H2.6;F23B12.9;F52A8.2;B0272.3;C06G1.4;K10B3.10;VF11C1L.1;F46F6.2;C01G6.8;F48F7.1;T25G12.4;F35D11.3;C16C2.2;F59F5.6;T03G6.2;Y60A3A.1;F28B4.2;K09A9.5;C49H3.1;T21B6.1;C02B4.2;T01C8.1;F53E2.1;H20J18.1;F54B11.3;K09A9.1;ZK377.2;F41E6.6;R03E1.1;C35C5.4;C34F11.9;ZK1236.2;F58A3.1;F14H12.4;C35E7.11;F53H8.2;F57C…	http://www.ncbi.nlm.nih.gov/pubmed/17848203
Mutants	UP daf-19 mutant, Phirke	30	924	334	29469	9.10276e-07	0.00092393	5.37169e-06	Y63D3A.2;Y39A3CL.5;F33E2.5;F48E3.6;F52B11.3;F16B4.8;C01G6.3;Y105C5B.13;F52B11.6;F58B4.3;T07C4.6;F54B11.3;F08F1.5;C33E10.1;F45C12.7;K10C9.3;C35E7.5;C05D9.7;C32B5.1;F53B3.5;R12H7.3;F52F12.6;K02E7.9;F22F4.2;T09B4.5;B0281.5;Y47D7A.8;F54D10.1;C04F6.5;F53B2.6	http://www.ncbi.nlm.nih.gov/pubmed/21740898
Mutants	UP by gas-1 mutant, L1 (McCormack)	68	924	1150	29469	9.67674e-07	0.000982189	5.67739e-06	K08H2.1;R06A10.2;M04G12.4;F18H3.3;F39C12.3;C16H3.3;C18D11.1;Y110A2AL.4;ZK1073.1;Y39A3CL.5;Y57G11C.31;F52B11.3;F49E7.2;C44C1.1;ZK909.3;C24H10.1;F52A8.2;C33D9.6;ZK909.4;C06G1.4;K10B3.10;H01A20.1;F20D6.10;Y57G11C.24;K06A9.1;ZK1010.7;ZC123.3;R11A5.3;F58B4.3;Y43F8B.2;C33D9.3;Y18H1A.9;C25B8.4;M03A1.8;H20J18.1;K03D3.2;F15G9.1;T01B6.3;Y23H5B.8;C52B9.7;Y71F9B.9;W04A8.4;F57G12.1;C25A11.4;F53E10.1;F43G6.8;C…	http://www.ncbi.nlm.nih.gov/pubmed/25744875
Other	UP Clino Rotation	28	924	300	29469	1.07712e-06	0.00109328	6.28319e-06	C16H3.3;Y110A2AL.4;F33E2.5;F48G7.4;K10B3.9;ZC53.7;C29G2.1;K10B3.10;C54H2.3;F43G6.10;F22E5.13;ZC239.6;C25B8.4;F57G12.1;F45C12.7;ZK637.11;C35E7.5;F59C12.3;F58E1.5;H10E21.4;M05B5.5;F19B10.9;F10D2.5;F08G12.10;C28A5.3;H24O09.2;C50F7.1;C06E2.5	http://www.ncbi.nlm.nih.gov/geo/query/acc.cgi?acc=GSE36358
Mutants	UP vhl-1 mutant vs. widetype	89	924	1663	29469	1.1508e-06	0.00116806	6.67465e-06	B0281.4;T10A3.1;R06A4.6;T21C12.1;T22B2.5;F33C8.1;F43G6.7;R02C2.4;ZK666.1;F11C3.1;M162.5;Y44A6C.2;C18D1.1;F45C12.2;ZK546.15;T15H9.6;T06D4.1;ZK836.3;ZC53.7;K05F6.9;F14D7.2;F52G3.4;T22B11.3;T24D11.1;ZK909.4;F28E10.1;C06G1.4;F54D11.3;C14A11.3;E01G4.5;Y73C8C.3;C01G6.8;F48F7.1;T08B1.4;R13G10.1;F17A9.6;F53F8.3;C17E7.9;C17G1.4;ZK177.1;C04A11.3;K04C1.2;R05C11.3;Y6G8.3;E02H4.6;D2021.1;C07E3.6;E01F3.1;F14H3…	NULL
Tissue	Hermaphrodite-enriched genes (Kim)	13	924	68	29469	1.21801e-06	0.00123628	7.02433e-06	C32B5.6;C50E3.12;Y20C6A.2;ZC53.7;ZK1127.1;ZK177.1;C50E3.13;E02H4.6;F14H3.4;Y49F6C.8;F49B2.2;T05G11.1;F10G2.4	https://www.ncbi.nlm.nih.gov/pubmed/27732864
Mutants	Down pmk-1 mutant	23	924	218	29469	1.61984e-06	0.00164414	9.28892e-06	T01G9.5;T01H3.4;C05C10.5;F47G3.2;C18D1.1;T06D4.1;ZC53.7;EEED8.3;C45H4.14;C26E6.7;ZK909.4;F16H11.3;C50E3.13;C31G12.1;F45C12.7;R04D3.4;F15A4.2;C50E3.11;C05D9.7;F22F4.2;C49G7.10;T27A8.2;W04E12.2	http://www.ncbi.nlm.nih.gov/pubmed/23117578
Mutants	UP by dpy-21(e428) mutant, L3 (Lau)	57	924	915	29469	1.7636e-06	0.00179005	1.00565e-05	F13C5.2;K08H2.1;Y110A2AL.4;Y58A7A.2;ZC21.10;F47G3.2;F23D12.5;K10B3.9;F42F12.3;F13C5.1;F23B12.9;T22B11.3;Y73C8B.4;E01G4.5;F17C11.11;Y51A2D.12;R05H11.2;C17G1.8;C50E3.13;F48G7.2;F39F10.4;F18G5.6;K09A9.1;F54F7.5;C26B9.1;C45B2.5;T04H1.9;R05A10.1;B0238.12;C52B9.3;Y62E10A.4;H01M10.1;C12D12.5;M163.1;F53B3.5;Y65B4BR.1;AH9.2;F35F10.1;F42G2.6;Y46G5A.39;F22F4.2;F10D2.5;F08G12.10;K01D12.11;C49G7.10;W03D2.6;R0…	https://www.ncbi.nlm.nih.gov/pubmed/27777629
Mutants	UP hpl-2 KO	54	924	850	29469	1.94275e-06	0.00197189	1.10162e-05	R06A4.6;F46F2.4;C24H10.4;C50E3.12;F12E12.4;Y57G7A.2;Y15E3A.3;Y20C6A.2;B0212.3;T15H9.6;ZC53.7;Y116A8C.22;Y73C8C.3;Y22D7AR.11;F54B11.6;Y105C5B.13;F53F8.3;C17E7.9;ZK287.2;F02H6.2;Y6G8.3;C32B5.14;R07C3.6;F14H3.4;F48G7.2;C25B8.4;F39F10.4;F14H3.6;ZC204.7;C17E7.12;K03D3.2;K01G12.3;F14H3.3;Y39G8B.2;F02H6.3;W06D11.3;F15A4.2;Y75B8A.27;F53H2.1;C35E7.5;T17A3.6;Y62E10A.4;F58E1.5;C56G3.1;Y110A2AL.3;F10G2.4;F56…	http://www.ncbi.nlm.nih.gov/pubmed/22083954
Other	Cluster 10, decreasing expression postembryonic	98	924	1924	29469	2.60087e-06	0.00263988	1.4666e-05	F13C5.2;T10A3.1;K08H2.1;W05H12.2;C16H3.3;Y23H5B.3;B0361.4;Y39A3CL.5;C25G6.5;F13H10.9;ZK84.3;F33E2.5;F25E2.5;Y15E3A.3;F13C5.1;C18B12.5;ZK836.3;R04A9.7;ZC53.1;C01A2.1;R08A2.7;Y62E10A.17;F28E10.1;C06H2.7;K11H12.9;Y51A2D.12;F22E5.17;F45F2.6;Y37E11AR.5;K04G11.5;ZK154.5;Y23B4A.2;F22E5.13;E01F3.1;F58B4.3;F54B11.5;C49F5.6;C49H3.1;M03A1.8;Y48G8AR.2;F42G9.4;T01B6.3;Y49C4A.9;Y49E10.24;K09A9.1;Y7A9D.1;F15D4.…	http://www.ncbi.nlm.nih.gov/pubmed/24036951
Mutants	down by daf-12 mutant (Delaney)	74	924	1340	29469	3.60101e-06	0.00365503	2.01935e-05	T01C8.5;C28C12.2;Y70G10A.3;F54C9.8;T01C3.3;ZK1010.10;Y110A2AL.4;Y23H5B.3;Y58A7A.2;T27B7.6;Y54E10A.17;F42F12.3;F45D11.10;EEED8.3;C35D10.17;C24H10.1;ZK858.3;Y92H12BR.7;T22B11.3;Y62E10A.17;F40F4.3;R06C7.4;F38E11.3;T22B7.4;ZC308.4;H04M03.3;T12G3.6;R04D3.3;T04D3.1;M03A1.8;F39F10.4;R04A9.9;F14H3.6;F12E12.11;K03D3.2;F31E9.3;C01B10.3;F22G12.1;F41E6.6;F15D4.4;F57G12.1;Y39D8B.3;T04H1.9;F21C10.4;R05A10.1;Y3…	https://www.ncbi.nlm.nih.gov/pubmed/28209779
Mutants	UP pie-1; pal-1(RNAi) mutant 186 min after 4 cell stage	35	924	457	29469	3.62206e-06	0.00367639	2.01999e-05	Y110A2AL.10;F18H3.3;K10B3.5;ZK1073.1;R02D5.1;F55C10.1;C18D1.1;T05A10.1;F02D10.7;W05H7.4;C06G1.4;T01H8.5;F46F6.2;C01G6.8;F48F7.1;Y57G11C.24;R13G10.1;C17G1.4;T01C8.1;H20J18.1;ZK899.8;W04A8.4;C34F11.9;F57C7.3;R12H7.3;T21H8.1;F59F3.1;H28G03.1;F27E11.3;C27C12.2;C34F6.4;C47F8.1;Y47D9A.2;F53B2.6;C15C7.7	http://www.ncbi.nlm.nih.gov/pubmed/15772128
Mutants	Regulated directly by hif-1	21	924	195	29469	3.71631e-06	0.00377206	2.06123e-05	T11F8.3;ZK1073.1;T05F1.2;C05C10.5;K10B3.9;ZK546.15;ZK858.3;C34C12.7;ZK1127.1;Y46E12BL.3;C50E3.13;F47H4.1;F15G9.1;F31E9.3;Y105E8B.1;F08F3.6;R02E12.2;F11G11.2;T25F10.6;Y47D9A.2;F45B8.1	http://www.biorxiv.org/content/early/2017/03/02/112920.1
Tissue	Muscle Key 0h and 24h in bwm	47	924	715	29469	4.10179e-06	0.00416332	2.26267e-05	T01C8.5;R06A10.2;T21C12.1;Y44A6D.3;Y48G1C.2;F25E2.5;C02F4.2;F55C10.1;F35H12.2;K08H2.6;Y56A3A.14;F52A8.2;B0272.3;C06G1.4;K10B3.10;VF11C1L.1;C01G6.8;F48F7.1;T25G12.4;F55A4.1;C47E8.7;C16C2.2;T03G6.2;Y60A3A.1;R11A5.4;K09A9.5;C02B4.2;F53E2.1;H20J18.1;H28G03.6;ZK377.2;F41E6.6;Y105E8B.1;R03E1.1;F58A3.1;F53H8.2;R07E3.5;T27A1.4;F14F3.2;T04C9.4;K03E6.6;F55A4.5;Y34D9B.1;F38E9.5;C05D9.5;C42D8.3;F14D12.2	http://www.ncbi.nlm.nih.gov/pubmed/17848203
Tissue	muscle gene induced by hlh-1	112	924	2310	29469	4.35349e-06	0.0044188	2.38854e-05	W03D8.7;R06A10.2;T21C12.1;M04G12.4;F54D10.3;Y44A6D.3;C29F9.1;F39C12.3;C16H3.3;F18E9.5;Y110A2AL.4;Y39A3CL.5;F32B5.6;C25H3.12;Y58A7A.2;R09G11.2;F33E2.5;Y7A5A.6;F25E2.5;K10B3.9;Y87G2A.11;K03E6.7;F55C10.1;R11G11.2;Y57A10A.10;F49E7.2;F46H6.2;T05A10.1;D1025.1;T28F12.2;F23B12.9;F52A8.2;C33D9.6;C34C12.7;ZK909.4;F28E10.1;C06G1.4;R04A9.3;F17C11.11;R13H4.2;F46F6.2;Y22D7AR.11;C01G6.8;F48F7.1;F20D6.10;F11C1.5…	http://www.ncbi.nlm.nih.gov/pubmed/17848203
Mutants	down by htz-1 mutant (Latorre)	46	924	697	29469	4.76066e-06	0.00483207	2.59789e-05	M04G12.4;C29F9.1;T24A6.20;R151.10;K11H3.6;CC8.2;T27B7.6;B0228.7;K10B3.9;D1025.1;T28F12.2;C35D10.17;Y92H12BR.7;R08A2.7;Y41D4B.27;C46E10.4;H28G03.2;D1025.10;F54B11.6;C06A8.3;C02B8.6;F22E5.13;ZC123.3;Y116F11B.3;R11A5.3;ZC239.6;C02B4.2;ZK470.2;C35C5.4;C45B2.5;F36G3.2;F35B12.7;ZC8.6;K09C4.10;H12D21.10;H28G03.1;F22F4.2;C28A5.3;T23F2.5;K01D12.11;F18E2.1;F35C8.4;D1025.2;F53B2.6;C50D2.6;Y57A10A.26	http://www.ncbi.nlm.nih.gov/pubmed/25737279
Mutants	Down pie-1; pal-1(RNAi) mutant 186 min after 4 cell stage	32	924	407	29469	6.01563e-06	0.00610587	3.26517e-05	M04G12.4;Y45F10A.2;R12E2.10;F34H10.3;C18D11.1;C25A1.8;Y39A3CL.5;C25G6.5;K09E9.3;F25E2.5;ZK546.15;F48D6.1;ZK1127.1;F55A4.1;C29F7.6;C06A8.3;T04D3.1;R11A5.4;Y116A8B.1;F39F10.4;T25G12.7;F41E6.6;B0238.12;R07C3.15;K03E6.6;F49B2.3;Y34D9B.1;Y71G12B.6;F38B2.4;F35F10.12;W05H7.1;F45B8.1	http://www.ncbi.nlm.nih.gov/pubmed/15772128
Tissue	muscle depeleted 0h only	54	924	888	29469	6.8202e-06	0.00692251	3.68218e-05	B0361.4;K07E3.2;Y58A7A.2;B0228.7;F48E3.6;F42F12.3;F13C5.1;Y37A1B.17;C44C1.1;K08H2.6;C24H10.1;Y46G5A.7;F23B12.9;ZK858.3;Y43B11AL.1;F28E10.1;F45E6.2;T25G12.4;Y37E11AR.5;F35D11.3;ZK1010.7;F19C6.2;Y18H1A.9;Y17D7A.3;F12E12.11;Y71F9B.9;C34F11.9;ZK1236.2;C45B2.5;T04H1.9;ZC8.6;F56B6.2;F53H8.2;H01M10.1;C12D12.5;T04C9.4;C07A12.7;R12H7.3;C25B8.1;F13E6.1;H10E21.4;F29D11.1;Y41D4A.1;K01D12.11;K12H6.6;R11G1.2;T…	http://www.ncbi.nlm.nih.gov/pubmed/17848203
Mutants	UP by aak-2 mutant (Burkewitz)	36	924	492	29469	7.00435e-06	0.00710942	3.7616e-05	M01E11.6;C41G7.2;C28C12.2;T11F8.3;T01G9.5;H02I12.5;F21G4.2;Y45F10A.2;F54C9.8;T01C3.3;Y62E10A.14;T24D1.3;R12E2.10;T01H3.4;C25A1.8;T05F1.2;C05C10.5;C18D1.1;F52B11.3;F16B12.6;B0365.1;ZK858.3;F10D11.2;Y43E12A.1;R06C7.4;F02E8.4;Y46E12BL.3;T01C8.1;F14H3.6;T14B4.7;H42K12.3;Y37D8A.3;F59B10.1;F29D11.1;C06B3.6;Y34B4A.10	http://www.ncbi.nlm.nih.gov/pubmed/25723162
Tissue	muscle depeleted 24h only	49	924	777	29469	7.54997e-06	0.00766322	4.03327e-05	F09C8.2;F18H3.3;F34H10.3;M02D8.3;F44F1.7;Y57G11C.31;W01A11.2;Y44A6C.2;W05H7.4;F10D11.2;F16H11.3;C14A11.3;F54B11.6;T05H10.4;C01G6.8;Y105C5B.13;C45E5.6;R13G10.1;F09E10.8;ZK154.5;C02F12.8;ZK829.9;F54B11.5;F56F10.4;H20J18.1;C01B10.3;T13H5.6;F58A3.1;B0395.3;C11H1.8;F46F2.2;C35E7.1;C32B5.1;M163.1;F11G11.2;E03H4.8;Y49C4A.8;R10E9.1;F27E11.3;T09B4.5;B0281.5;Y47D7A.1;F35H12.3;Y71G12B.6;F47E1.1;F37B4.10;Y47…	http://www.ncbi.nlm.nih.gov/pubmed/17848203
Mutants	down by osm-9 (King)	59	924	1008	29469	7.5985e-06	0.00771248	4.03795e-05	C52E2.6;VF13D12L.1;F34H10.3;T03D8.6;CC8.2;Y39A3CL.5;Y58A7A.2;ZC21.10;F52E4.8;R02D5.1;F13C5.1;Y20C6A.2;M02B7.5;B0212.3;F52B11.3;F23B12.9;C33D9.6;R09A1.3;W07E11.1;K11H12.9;F56A11.5;ZC416.8;Y37E11AR.5;R05H11.2;T08B1.4;T20D4.6;C17G1.4;R05C11.3;R11A5.3;M03A1.8;K03D3.2;F54B11.3;F22G12.1;F41E6.6;F21A10.2;C14F11.1;C42D8.5;B0238.12;F53H2.1;K10C9.3;C52B9.3;T14B4.7;H01M10.1;M163.1;F53B3.5;F35F10.1;Y37D8A.3;…	https://www.ncbi.nlm.nih.gov/pubmed/27111894
Mutants	down by lem-2(tm1582) mutant and emr-1 RNAi	68	924	1231	29469	9.4072e-06	0.0095483	4.97308e-05	M01E11.6;C41G7.2;C28C12.2;T11F8.3;T01G9.5;H02I12.5;Y45F10A.2;F54C9.8;T01C3.3;Y62E10A.14;R12E2.10;C25A1.8;Y48G1C.2;T05F1.2;W01A11.2;C05C10.5;C11G6.1;F26G5.1;F16B12.6;T06D4.1;W05H7.4;F16B4.8;B0365.1;K09E3.7;ZK858.3;C04B4.2;Y43E12A.1;R06C7.4;F52F12.3;T08D10.1;F02E8.4;F22E5.17;F17A9.6;ZK177.1;F02H6.2;ZK673.10;Y6G8.3;E02H4.6;ZK154.5;C07E3.6;C02F12.8;ZK829.9;R04D3.3;F47H4.1;T07C4.6;F35C8.7;F14H3.6;T08D…	http://www.ncbi.nlm.nih.gov/pubmed/24490688
Mutants	UP mes-4 mutant (SS0803)	14	924	96	29469	9.50356e-06	0.00964611	4.99798e-05	C44C10.5;F02E8.1;C05E11.1;H28G03.2;F54B11.6;F54B11.5;K09A9.5;K09A9.4;F59C12.3;K02B12.2;H28G03.1;B0041.3;K04C1.3;C15C7.7	http://www.ncbi.nlm.nih.gov/pubmed/23103171
Tissue	Muscle Key 24h in bwm	43	924	651	29469	9.98007e-06	0.0101298	5.22153e-05	T01C8.5;R06A10.2;T21C12.1;Y44A6D.3;Y48G1C.2;F25E2.5;C02F4.2;F55C10.1;F35H12.2;K08H2.6;Y56A3A.14;F52A8.2;B0272.3;C06G1.4;K10B3.10;F48F7.1;T25G12.4;F55A4.1;C47E8.7;C16C2.2;T03G6.2;Y60A3A.1;R11A5.4;K09A9.5;C02B4.2;F53E2.1;H28G03.6;ZK377.2;F41E6.6;Y105E8B.1;R03E1.1;F53H8.2;R07E3.5;T27A1.4;F14F3.2;T04C9.4;K03E6.6;F55A4.5;Y34D9B.1;F38E9.5;C05D9.5;C42D8.3;F14D12.2	http://www.ncbi.nlm.nih.gov/pubmed/17848203
Mutants	Down pie-1 mutant 83 min after 4 cell stage	43	924	653	29469	1.07407e-05	0.0109018	5.59065e-05	M01E11.6;C28C12.2;R06A4.6;F46F2.4;Y45F10A.2;Y63D3A.2;T01C3.3;C16H3.3;R12E2.10;C05C10.5;R02D5.1;Y62E10A.17;ZK1127.1;H04M03.3;F02E8.4;F22E5.17;Y46E12BL.3;C29F7.6;Y39H10A.2;C17E7.9;ZK829.9;R04D3.3;F28B4.2;C25B8.4;F18G5.6;F54B11.3;F41E6.6;C35C5.4;F08F3.6;T24H7.5;F43G6.8;F56B6.2;C35E7.5;R02E12.2;R12H7.3;M05B5.5;F22F4.2;F08G12.10;F54A5.1;Y75D11A.3;K12H6.6;C42D8.3;K05B2.2	http://www.ncbi.nlm.nih.gov/pubmed/15772128
Mutants	UP by crtc-1 mutant	38	924	545	29469	1.10326e-05	0.011198	5.69516e-05	C28C12.2;T11F8.3;T01G9.5;H02I12.5;F21G4.2;Y45F10A.2;F54C9.8;T01C3.3;Y62E10A.14;T24D1.3;T01H3.4;C25A1.8;T05F1.2;C05C10.5;C18D1.1;F52B11.3;F16B12.6;B0365.1;ZK858.3;F10D11.2;Y43E12A.1;R06C7.4;F17C11.11;F02E8.4;Y46E12BL.3;Y116F11B.3;F14H3.6;ZK470.2;K08F8.1;Y75B8A.27;T14B4.7;H42K12.3;Y37D8A.3;F59B10.1;F29D11.1;K01D12.11;C06B3.6;Y34B4A.10	http://www.ncbi.nlm.nih.gov/pubmed/25723162
Other	lethality and developmental abnormalities when RNAi	105	924	2175	29469	1.10537e-05	0.0112195	5.69516e-05	T01C8.5;F13C5.2;T11F8.3;Y110A2AL.1;K08H2.1;R06A10.2;Y43D4A.6;Y63D3A.2;Y44A6D.3;W05H12.2;T03D8.6;F44F1.7;F43G6.7;Y106G6D.1;B0228.7;W01A11.2;T01G9.2;Y46G5A.21;C02F4.2;F42F12.3;C18D1.1;R11G11.2;F46H6.2;EEED8.3;T04B8.5;ZK858.3;F10D11.2;T01H8.5;F52F12.3;C46E10.4;ZK1127.1;K11H12.9;VF11C1L.1;F45E6.2;Y51A2D.12;T08D10.1;C01G6.8;F20D6.10;Y39H10A.2;ZK673.5;ZK673.10;ZC204.3;Y60A3A.1;C32B5.14;R11A5.4;F28B4.2;…	http://www.ncbi.nlm.nih.gov/pubmed/22413862
Mutants	UP by crh-1 mutant (Xiao)	59	924	1023	29469	1.17257e-05	0.0119016	6.01091e-05	C52B11.2;Y57G11C.31;F48G7.4;C18D1.1;Y102A5C.17;F52B11.3;C24H10.1;F28E10.1;F20D6.10;T25G12.4;R05H11.2;T08B1.4;T20D4.6;C17G1.8;T03G6.2;F22E5.13;Y38H6C.20;ZC239.6;K03D3.2;ZK899.8;C34H3.1;F41E6.6;Y7A9D.1;F15D4.4;F21A10.2;W04A8.4;T13H5.6;Y105E8A.26;C42D8.5;T04H1.9;T22F7.5;K10C9.3;C35E7.11;C05D9.7;T14B4.7;F57C7.3;F53B3.5;F46A9.6;F35F10.1;H42K12.3;T22F7.3;Y37D8A.3;F59B10.1;F27E11.3;T09B4.5;F54A5.1;T01B6…	http://www.ncbi.nlm.nih.gov/geo/query/acc.cgi?acc=GSE40809
Other	Down exposed to space condition	27	924	322	29469	1.2083e-05	0.0122643	6.16296e-05	C18D11.1;M162.5;Y37A1B.17;C45H4.14;F48F7.1;F11C1.5;Y37E11AR.5;T08B1.4;F56F10.4;R11A5.4;C05G5.2;F15D4.4;K09A9.4;T13H5.6;C42D8.5;B0238.12;C35E7.11;T14B4.7;C12D12.5;M163.1;H42K12.3;F10D2.5;F08G12.10;ZK470.5;F14B8.4;F53B2.6;F39G3.5	http://www.ncbi.nlm.nih.gov/geo/query/acc.cgi?acc=GSE32949
Tissue	UP in Wt between total and muscle nuclei	53	924	888	29469	1.40001e-05	0.0142101	7.10503e-05	T01C8.5;R06A10.2;T21C12.1;F18H3.3;ZK1073.1;F32B5.6;K10B3.9;C02F4.2;F55C10.1;F02E8.1;Y57A10A.10;T05A10.1;T28F12.2;Y41D4B.27;C14A11.3;K10B3.10;R13H4.2;F20D6.10;C47E8.7;T03G6.2;Y60A3A.1;E01F3.1;E02H4.3;R11A5.4;K09A9.5;D1086.8;ZK470.2;T01B6.3;C10E2.3;F41E6.6;Y105E8B.1;F57G12.1;F55G7.1;H01G02.3;C14F11.1;B0395.3;F43G6.8;K10C9.3;C18B12.4;T27A1.4;T04C9.4;T25F10.6;K03E6.6;T21H8.1;R10E9.1;H28G03.1;R11G1.2;…	http://www.ncbi.nlm.nih.gov/pubmed/22219512
Tissue	Detected in the total muscle enriched dataset but not the L1 mRNA-tagging	59	924	1031	29469	1.46983e-05	0.0149188	7.42227e-05	Y44A6D.3;C29F9.1;Y39C12A.9;D2096.2;Y46G5A.21;ZK822.2;F55C10.1;Y57A10A.10;W05H7.4;B0272.3;E01G4.5;Y48D7A.1;F56A11.5;F38E9.4;F20D6.10;T25G12.4;C47E8.7;C02B8.6;ZC204.3;E02H4.3;C23G10.5;K09A9.5;F55C9.13;H28G03.6;F18G5.6;C52B9.7;K08F8.1;Y105E8B.1;F28D9.2;C14F11.1;F35C8.8;T05A7.1;T24D8.1;Y105E8A.26;T24H7.5;K10C9.3;C35E7.11;Y62E10A.4;Y40A1A.3;F59C12.3;M151.4;T27A1.4;T04C9.4;W07G1.3;T21H8.1;H28G03.1;C33G…	http://www.ncbi.nlm.nih.gov/pubmed/17848203
Mutants	down by crh-1 mutant (Xiao)	72	924	1349	29469	1.55211e-05	0.0157539	7.79895e-05	M01E11.6;C28C12.2;T11F8.3;T01G9.5;H02I12.5;F21G4.2;Y45F10A.2;F54C9.8;T01C3.3;Y62E10A.14;T24D1.3;R12E2.10;T01H3.4;C25A1.8;F43G6.7;T05F1.2;Y54G9A.5;W01A11.2;C05C10.5;ZK546.15;T06D4.1;ZC53.7;EEED8.3;C45H4.14;F14D7.2;ZK858.3;C04B4.2;Y43E12A.1;R06C7.4;F16H11.3;C01G6.3;ZC308.4;ZK1127.1;H04M03.3;F12E12.1;F02E8.4;F22E5.17;Y46E12BL.3;Y52B11A.8;F53F8.3;C17E7.9;F02H6.2;F43G6.10;T12G3.6;C50E3.13;E02H4.6;ZK82…	http://www.ncbi.nlm.nih.gov/geo/query/acc.cgi?acc=GSE40809
Mutants	Down by Resveratrol daf-16 mutant	104	924	2173	29469	1.75179e-05	0.0177807	8.75897e-05	F13C5.2;M02F4.1;R06A4.6;T22B2.2;R02C2.1;K10B3.5;C16H3.3;T22B2.5;M02D8.3;Y57G7A.2;ZK84.3;F25E2.5;C18D1.1;F52B11.3;T15H9.6;F16B4.8;K08H2.6;K05F6.9;F14D7.2;C01A2.1;F10D11.2;E01G4.5;VF11C1L.1;T08D10.1;T05H10.4;C01G6.8;F02E8.4;F55A4.1;C29F7.6;T20D4.6;R13G10.1;C06A8.3;ZK287.2;C16C2.2;C33E10.8;E01F3.1;R04A9.2;E02H4.3;F56F10.4;C05G5.2;F45C12.15;C49H3.1;Y51A2D.17;T22F3.5;F53E2.1;F49B2.2;T25G12.7;F19B10.5;…	http://www.ncbi.nlm.nih.gov/pubmed/16256736
Mutants	Down pie-1; pal-1(RNAi) mutant 101 min after 4 cell stage	28	924	350	29469	1.87722e-05	0.0190538	9.34008e-05	C52E2.6;Y45F10A.2;F54C9.8;T24D1.3;R12E2.10;C34F6.7;C05C10.5;F42F12.3;T06D4.1;EEED8.3;ZK858.3;Y62E10A.17;ZK1127.1;F56A11.5;F02E8.4;F22E5.17;Y46E12BL.3;T20D4.6;C17E7.9;F58B4.3;ZC239.20;R08E5.2;F41E6.6;T24H7.5;F46F2.2;R07C3.15;R12H7.3;Y75D11A.3	http://www.ncbi.nlm.nih.gov/pubmed/15772128
Tissue	Neuron expression Key 0h	48	924	785	29469	2.07667e-05	0.0210782	0.00010282	T01C8.5;R06A10.2;T21C12.1;Y48G1C.2;F25E2.5;F55C10.1;M02B7.5;T05A10.1;F35H12.2;F52A8.2;B0272.3;C06G1.4;K10B3.10;VF11C1L.1;F46F6.2;C01G6.8;F48F7.1;C16C2.2;F59F5.6;T03G6.2;F28B4.2;K09A9.5;T21B6.1;T01C8.1;F53E2.1;H20J18.1;F54B11.3;K09A9.1;ZK377.2;F41E6.6;R03E1.1;C35C5.4;F58A3.1;F14H12.4;C35E7.11;F57C7.3;F14F3.2;T04C9.4;F55A4.5;T21H8.1;ZC13.1;ZK470.5;C34F6.4;Y34D9B.1;F38E9.5;C05D9.5;H30A04.1;F14D12.2	http://www.ncbi.nlm.nih.gov/pubmed/17848203
Mutants	UP DBL-1 ++ vs. SMA-6 -	75	924	1440	29469	2.27667e-05	0.0231082	0.000112176	Y110A2AL.10;W03D8.7;Y43D4A.6;F54D10.3;Y53F4B.2;Y23H5B.3;C34F6.7;T27B7.6;D2096.2;ZK666.1;Y46G5A.21;M02B7.5;W05H7.4;C05E11.1;T28F12.2;T04B8.5;K10G6.1;ZK909.4;E01G4.5;F56A11.5;C01G6.8;Y57G11C.24;Y105C5B.13;K06A9.1;C17E7.9;C04A11.3;C43H6.1;Y23B4A.2;F22E5.13;R07C3.6;F52B11.6;Y116F11B.3;R04D3.3;R11A5.4;T25G12.7;Y39G8B.2;K09A9.4;ZC404.1;T13H5.6;C53B7.4;C44C8.6;F46F2.2;F36G3.2;F09A5.4;M163.1;E03H4.8;W07G…	http://www.ncbi.nlm.nih.gov/pubmed/20529267
Mutants	down by csr-1 RNAi (Campbell)	18	924	168	29469	2.32309e-05	0.0235794	0.000113362	F18E9.5;F34H10.3;T03D8.6;F52B11.3;C33D9.6;ZK909.4;F28H6.6;R193.2;C25B8.4;C02B4.2;K01D12.13;C32B5.1;F59C12.3;F48G7.11;R05H11.1;K09C4.10;F38H12.3;Y53F4B.37	http://www.ncbi.nlm.nih.gov/pubmed/25968310
Mutants	UP by P-granule RNAi (pgl-1, pgl-3, glh-1 and glh-4)	18	924	168	29469	2.32309e-05	0.0235794	0.000113362	F18E9.5;F34H10.3;T03D8.6;F52B11.3;C33D9.6;ZK909.4;F28H6.6;R193.2;C25B8.4;C02B4.2;K01D12.13;C32B5.1;F59C12.3;F48G7.11;R05H11.1;K09C4.10;F38H12.3;Y53F4B.37	http://www.ncbi.nlm.nih.gov/pubmed/25968310
Tissue	Muscle Key 0h in bwm	40	924	611	29469	2.60213e-05	0.0264116	0.000126371	T01C8.5;R06A10.2;T21C12.1;Y44A6D.3;Y48G1C.2;F25E2.5;F55C10.1;F35H12.2;Y56A3A.14;F52A8.2;B0272.3;C06G1.4;K10B3.10;VF11C1L.1;C01G6.8;F48F7.1;F55A4.1;C47E8.7;C16C2.2;T03G6.2;R11A5.4;K09A9.5;F53E2.1;H20J18.1;H28G03.6;ZK377.2;F41E6.6;Y105E8B.1;R03E1.1;F58A3.1;R07E3.5;T27A1.4;F14F3.2;T04C9.4;K03E6.6;F55A4.5;Y34D9B.1;F38E9.5;C05D9.5;F14D12.2	http://www.ncbi.nlm.nih.gov/pubmed/17848203
Mutants	Down pie-1 mutant 66 min after 4 cell stage	60	924	1079	29469	2.82076e-05	0.0286307	0.000136337	C41G7.2;C28C12.2;T11F8.3;F09C8.2;Y45F10A.2;ZK1236.6;F54C9.8;T01C3.3;R12E2.10;R151.10;C15F1.3;Y54G9A.5;T01G9.2;C05C10.5;B0212.3;F53H8.4;ZK546.15;T06D4.1;ZC53.7;C15B12.7;B0272.3;C04B4.2;F10D11.2;Y43E12A.1;F52F12.3;W07E11.1;C46E10.4;ZK1127.1;VF11C1L.1;F02E8.4;F22E5.17;Y46E12BL.3;C47E8.7;C17E7.9;C50E3.13;F40F4.7;R04D3.3;C43H6.7;C49F5.6;Y49F6C.8;F35C8.7;F53E2.1;F54G8.3;F54B11.3;K09A9.1;R09A8.2;F53B3.1…	http://www.ncbi.nlm.nih.gov/pubmed/15772128
Mutants	down by cep-1	11	924	64	29469	2.85757e-05	0.0290043	0.000136813	K09E3.7;C25B8.4;C29F7.5;C29F7.4;C35E7.5;F56D5.5;T09B4.5;B0281.5;Y47D7A.1;F17A2.5;W04E12.2	http://www.ncbi.nlm.nih.gov/pubmed/24586177
Mutants	UP by set-4 mutant mixed embryos	11	924	64	29469	2.85757e-05	0.0290043	0.000136813	K03E6.7;R04A9.3;K09A9.5;B0198.1;T01C8.1;C34H3.1;C10E2.3;F52H2.4;T01B6.1;F38E9.5;T02G5.14	http://www.ncbi.nlm.nih.gov/pubmed/26641248
Mutants	UP by htz-1 mutant (Latorre)	37	924	548	29469	2.90006e-05	0.0294356	0.000138195	F54D10.3;K10B3.5;F34H10.3;Y39A3CL.5;F52E4.8;T01G9.2;C18D1.1;R11G11.2;F46H6.2;T28F4.1;ZK836.3;W07E11.1;F56A11.5;F46F6.2;T05H10.4;F48F7.1;F20D6.10;T08B1.4;C43H6.1;Y51A2D.17;F35C8.7;F15G9.1;T01B6.3;F18G5.6;F54B11.3;F53E10.1;F43G6.8;F53H8.2;W05H7.3;F11G11.2;E03H4.8;F28C10.3;F45H10.4;M02A10.3;R07B7.10;C42D8.3;C05E11.3	http://www.ncbi.nlm.nih.gov/pubmed/25737279
Mutants	down by aak-2 overexpressed and daf-2 mutant	50	924	849	29469	3.5605e-05	0.0361391	0.000168874	F21G4.2;ZK1073.1;F43G6.7;C50E3.12;Y57G7A.2;Y106G6D.1;F58A4.1;T15H9.6;T06D4.1;F14D7.2;C04B4.2;F54D11.3;C46E10.4;E01G4.5;ZK1127.1;Y105C5B.13;Y52B11A.8;C17E7.9;F02H6.2;T12G3.6;R11A5.3;R04D3.3;Y49F6C.8;T21B6.1;C02B4.2;F14H3.6;F18G5.6;Y105C5B.14;F54B11.3;T27A1.2;C29F7.5;C29F7.4;T05A7.1;F08F3.6;W06D11.3;ZK637.11;R04D3.4;ZC204.8;C12D12.5;Y110A2AL.3;Y49C4A.8;R10E9.1;F56C3.9;R09A8.3;K02F3.3;F18E2.1;F14B8.…	http://www.ncbi.nlm.nih.gov/pubmed/26959186
Mutants	UP tdp-1 mutant	79	924	1567	29469	4.02135e-05	0.0408167	0.000189845	C32B5.6;B0281.4;M02F4.1;F09C8.2;K08H2.1;F18H3.3;K10B3.5;Y48G1C.2;C25H3.12;Y54G9A.5;Y57G7A.2;F23D12.5;F45C12.2;F53H8.4;W05H7.4;F16B4.8;K08H2.6;C01G6.3;R09A1.3;F17C11.11;VF11C1L.1;W05H9.4;F46F6.2;Y22D7AR.11;T08D10.1;F22E5.17;Y37E11AR.5;Y52B11A.8;C47E8.7;F53F8.3;F54D10.7;D2021.1;F52B11.6;Y116F11B.3;F28B4.2;Y49F6C.8;Y17D7A.3;H20J18.1;F15G9.1;Y39B6A.10;F54G8.3;F36F12.3;C34E11.1;R08E5.2;C26B9.1;C35C5.4…	http://www.ncbi.nlm.nih.gov/pubmed/22232551
Mutants	UP by crtc-1 and aak-2 mutant (Burkewitz)	43	924	698	29469	5.04351e-05	0.0511916	0.000236998	M01E11.6;C41G7.2;C28C12.2;T11F8.3;T01G9.5;H02I12.5;F21G4.2;Y45F10A.2;F54C9.8;T01C3.3;Y62E10A.14;T24D1.3;R12E2.10;T01H3.4;C25A1.8;T05F1.2;C05C10.5;M02B7.5;C18D1.1;F52B11.3;F16B12.6;B0365.1;ZK858.3;F10D11.2;Y43E12A.1;R06C7.4;F02E8.4;Y46E12BL.3;C06A8.3;Y116F11B.3;T01C8.1;F14H3.6;Y75B8A.27;T14B4.7;M163.1;F11G11.2;H42K12.3;Y37D8A.3;F59B10.1;F29D11.1;K01D12.11;C06B3.6;Y34B4A.10	http://www.ncbi.nlm.nih.gov/pubmed/25723162
Other	Hermaphrodite enriched	11	924	69	29469	5.57064e-05	0.056542	0.000260562	B0281.4;K09E9.3;F45C12.2;F32E10.2;ZC53.7;H04M03.3;F02E8.4;F43G6.10;T12G3.6;F14H3.6;C29F7.5	http://www.ncbi.nlm.nih.gov/pubmed/11030340
Mutants	down by gas-1 mutant (McCormack)	15	924	131	29469	6.59551e-05	0.0669445	0.000307085	K10B3.5;Y106G6D.1;K09E9.3;F53H8.4;C29G2.1;T08D10.1;ZK673.10;F29A7.1;F21G4.4;F15A4.2;C35E7.3;C35E7.1;T09B9.1;C42D8.3;R04B3.2	http://www.ncbi.nlm.nih.gov/pubmed/25744875
Mutants	UP by 4um hemine hrg-2 mutant vs. wt	31	924	440	29469	6.74604e-05	0.0684723	0.000312659	Y110A2AL.1;F46F2.4;F21G4.2;Y63D3A.2;ZK666.1;H39E20.1;F33E2.5;T13B5.6;F45C12.2;K09E3.7;Y56A3A.14;C26E6.7;C29G2.1;F10D11.2;F45D11.9;E01G4.5;F02E8.4;ZK177.1;R09A8.1;ZC239.20;M01D1.3;F08G5.3;T05A7.1;C44C10.8;T17A3.6;C18B12.4;F35E12.3;C46E10.9;F19B10.9;K03A11.1;C05D12.5	http://www.ncbi.nlm.nih.gov/pubmed/22303006
Mutants	UP lin-35;mes-4 RNAi	11	924	71	29469	7.1498e-05	0.0725704	0.000329866	W05H12.2;Y110A2AL.4;C24H10.4;E01G4.5;C49F5.6;T01B6.3;E03H4.8;Y47D7A.1;C49G7.10;F37B4.13;C49F5.3	http://www.ncbi.nlm.nih.gov/pubmed/21343362
Mutants	UP spg-7 RNAi	40	924	641	29469	7.3304e-05	0.0744036	0.000336668	R06A4.6;F18H3.3;F34H10.3;ZK1073.1;K10B3.9;F13C5.1;H28G03.2;F17C11.11;H01A20.1;F35D11.3;ZK287.2;C02B8.6;F40F4.7;F54B11.5;Y80D3A.4;R193.2;F48G7.2;Y17D7A.3;F12E12.11;ZK470.2;Y105C5B.14;K09A9.1;T24H7.5;T04H1.9;Y75B8A.27;K06G5.3;C12D12.5;F11G11.2;W07G1.3;H28G03.1;K01D12.11;ZK488.2;C49G7.10;W03D2.6;C45H4.17;K04C1.3;R12H7.5;F47B10.9;Y82E9BL.13;K05B2.2	http://www.ncbi.nlm.nih.gov/pubmed/22700657
Other	enriched by dsRNA-specific antibody:J2 (tdp-1(ok803) vs. wild-type)	78	924	1572	29469	7.59292e-05	0.0770681	0.000347154	M01E11.6;F09C8.2;R06A10.2;ZK1236.6;T01C3.3;T24D1.3;C16H3.3;ZK1073.1;C50E3.12;R09G11.2;W01A11.2;D2096.2;K09E9.3;K10B3.9;M02B7.5;F02E8.1;F32E10.2;Y57A10A.10;F59D12.2;F26G5.1;T06D4.1;F14D7.2;F52A8.2;F10D11.2;F28H6.6;T21B4.17;W05H9.4;C54H2.3;C01G6.8;Y52B11A.8;K06A9.1;F35D11.3;F53F8.3;F02H6.2;C50E3.13;ZK154.5;Y60A3A.1;F40F4.7;F14H3.4;F54B11.5;R193.2;T07C4.6;ZK470.2;H20J18.1;F18G5.6;F14H3.3;K09A9.1;C34…	http://www.ncbi.nlm.nih.gov/pubmed/25391662
Mutants	UP by glp-1 mutant (Boyd)	80	924	1633	29469	9.16408e-05	0.0930154	0.00041711	F54D10.3;K10B3.5;C18D11.1;Y39A3CL.5;F32B5.6;F52E4.8;ZK822.2;K10B3.9;F42F12.3;F02E8.1;R11G11.2;Y57A10A.10;F49E7.2;C05E11.1;ZK909.3;T04B8.5;C34C12.7;F38E11.3;T01H8.5;R09A1.3;F17C11.11;R13H4.2;T08B1.4;C06A8.3;F35D11.3;ZK287.2;Y43F8B.2;C33D9.3;Y17D7A.3;F15G9.1;T25G12.7;C01B10.3;F54B11.3;C52B9.7;C34E11.1;Y71F9B.9;F53E10.1;B0395.3;F43G6.8;F36G3.2;T04H1.9;B0238.12;F53H2.1;K10C9.3;R03E1.2;R07E3.5;C12D12.…	http://www.ncbi.nlm.nih.gov/pubmed/19879883
Mutants	down by gld-1 RNAi	6	924	16	29469	9.81562e-05	0.0996285	0.00044477	C05C10.5;ZK546.15;EEED8.3;ZK858.3;H04M03.3;F02H6.3	http://www.ncbi.nlm.nih.gov/pubmed/26759963
Mutants	UP pie-1; pal-1(RNAi) mutant 83 min after 4 cell stage	33	924	495	29469	0.000106364	0.10796	0.000479821	C41G7.2;K08H2.1;F18H3.3;Y48G1C.2;ZK1073.1;W05H7.4;C01G6.3;T08D10.1;EGAP2.2;C45E5.6;R05C11.3;ZK154.5;E02H4.3;F28B4.2;F55C9.13;T01C8.1;F42G9.4;C26B9.1;F57C7.3;F08D12.9;F59F3.1;F10G2.4;F29D11.1;F27E11.3;T09B4.5;C27C12.2;ZK488.2;F34D6.1;C47F8.1;K03A11.1;R07B7.10;K04C1.3;F23A7.1	http://www.ncbi.nlm.nih.gov/pubmed/15772128
Mutants	UP by lsm-1 mutant	29	924	412	29469	0.000122884	0.124728	0.000551892	T10A3.1;M04G12.4;Y70G10A.3;T28F4.1;F48D6.1;C06H2.7;H28G03.2;H01A20.1;C01G6.8;Y57G11C.24;F58B4.3;C33D9.3;C26B9.1;F29G9.6;C25A11.4;C14F11.1;T04H1.9;F53B3.5;F11G11.2;T24D5.2;F55D10.2;Y34B4A.7;F35C8.4;ZC449.3;Y47D9A.2;F11A5.9;C04F6.5;F52H2.5;C39E9.10	http://www.ncbi.nlm.nih.gov/pubmed/26150554
Mutants	Down pie-1; pal-1(RNAi) mutant 66 min after 4 cell stage	67	924	1323	29469	0.000148654	0.150884	0.000664687	M01E11.6;C41G7.2;C28C12.2;T11F8.3;T01G9.5;Y45F10A.2;F54C9.8;T01C3.3;T24D1.3;R12E2.10;R151.10;T05F1.2;Y54G9A.5;C05C10.5;C02F4.2;F42F12.3;F13C5.1;T13B5.6;B0212.3;F52B11.3;ZK546.15;F26G5.1;T06D4.1;ZC53.7;C26E6.7;B0272.3;C04B4.2;W07E11.1;ZK1127.1;H04M03.3;VF11C1L.1;F56A11.5;F02E8.4;F22E5.17;Y46E12BL.3;C16C2.2;F52B11.6;ZK829.9;R04D3.3;Y49F6C.8;ZC239.20;F35C8.7;T01C8.1;F14H3.6;F12E12.11;Y39B6A.10;T25G1…	http://www.ncbi.nlm.nih.gov/pubmed/15772128
Mutants	Down pie-1 mutant 0 min after 4 cell stage	17	924	177	29469	0.000153477	0.155779	0.000683243	W01A11.2;D2096.2;R06C7.4;T24D11.1;C46E10.4;F22E5.17;ZK1010.7;F56F10.4;F14H3.6;Y39B6A.10;R08E5.2;T24H7.5;F46F2.2;F09A5.4;ZC13.1;W05H7.1;C11H1.3	http://www.ncbi.nlm.nih.gov/pubmed/15772128
Mutants	UP lin-15b mutant	66	924	1302	29469	0.000163322	0.165771	0.000723893	T11F8.3;F54D10.3;F54C9.8;F18H3.3;C25A1.8;Y54G9A.5;F13C5.1;C18B12.5;F53H8.4;W05H7.4;ZK909.3;C15B12.7;M01D1.10;ZK858.3;R144.6;C01G6.3;ZC308.4;R09A1.3;ZK1127.1;F17C11.11;C29F7.6;Y105C5B.13;ZK1010.7;F22E5.13;F54B11.5;ZK402.1;ZC239.6;F48G7.2;C25B8.4;F14H3.6;ZK470.2;ZK899.8;M01D1.3;C29F7.5;C29F7.4;Y54F10BM.6;B0238.12;Y75B8A.27;F53H2.1;C35E7.5;C35E7.1;C12D12.5;EEED8.15;W05H7.3;F11G11.2;E03H4.8;AH9.2;F52…	http://www.ncbi.nlm.nih.gov/pubmed/21343362
Mutants	UP pie-1 mutant 101 min after 4 cell stage	24	924	316	29469	0.000180205	0.182908	0.000792894	F13C5.2;K10B3.5;F46H6.2;W05H7.4;Y43B11AL.1;W04A8.3;F59F5.6;Y80D3A.4;H20J18.1;ZC204.10;F54B11.3;R09F10.9;F58A3.1;F13E6.1;F23D12.1;F29D11.1;C27C12.2;F35C8.4;R07B7.10;C17G1.3;C06A8.7;R11.3;F39G3.5;Y50D4B.2	http://www.ncbi.nlm.nih.gov/pubmed/15772128
Mutants	Down tdp-1 mutant	103	924	2281	29469	0.000180452	0.183158	0.000792894	M01E11.6;C41G7.2;T11F8.3;T21C12.1;C52B11.2;H02I12.5;Y45F10A.2;Y44A6D.3;F54C9.8;F39C12.3;Y62E10A.14;T24D1.3;T01H3.4;C18D11.1;F33C8.1;C25A1.8;F44F1.7;F32B5.6;Y58A7A.2;D2096.2;C05C10.5;K10B3.9;F02E8.1;F52B11.3;F32E10.2;Y37A1B.17;F53H8.4;ZK909.3;C15B12.7;Y43E12A.1;C06G1.4;W07E11.1;H28G03.2;Y73C8C.3;T25G12.4;F11C1.5;Y57G11C.24;T20D4.6;C45E5.6;C06A8.3;ZK1010.7;ZK673.10;C32B5.14;R11A5.3;ZK829.9;Y43F8B.2…	http://www.ncbi.nlm.nih.gov/pubmed/22232551
Mutants	UP mes-2 mutant embryo 8E stage vs. widetype	15	924	144	29469	0.000182499	0.185236	0.000798432	R02C2.1;F44F1.7;T02C1.1;B0365.1;F14D7.2;F52F12.3;ZC204.7;F14H3.3;Y105C5B.14;T24H7.5;Y8A9A.5;B0281.5;Y38F1A.5;R07B7.10;W04E12.2	http://www.ncbi.nlm.nih.gov/pubmed/19460346
Mutants	down by mex-5 RNAi	27	924	382	29469	0.000206459	0.209556	0.000899381	Y44A6C.2;C27C7.7;F23B12.9;Y19D2B.2;E01G4.5;K06A9.1;E02H4.6;ZK402.1;F45C12.11;T21B6.1;F39F10.4;F14H3.6;C17E7.12;F53E2.1;F49B2.2;ZK637.11;R04D3.4;C36C9.2;T24B8.6;F52F12.6;K09F6.8;F27E11.3;K02F3.3;Y38F1A.5;F53B2.6;F46C3.7;F55C9.14	http://www.ncbi.nlm.nih.gov/pubmed/26096734
Mutants	UP elt-1 RNAi	12	924	97	29469	0.000231549	0.235022	0.00100437	R12E2.10;F34H10.3;E01G4.5;ZK177.1;F59F5.6;F41E6.6;F14H12.4;B0395.3;R03E1.2;Y8A9A.5;F55D10.2;Y50D4B.2	http://www.ncbi.nlm.nih.gov/pubmed/18277379
Mutants	UP by mes-6 mutant (Seelk)	23	924	304	29469	0.000267142	0.27115	0.00115383	ZK892.6;F32B5.6;K09E9.3;R02D5.1;F02E8.1;D1025.1;C05E11.1;ZK652.8;F52A8.2;C33D9.6;D1025.10;VF11C1L.1;F54B11.6;C47E8.7;D2021.1;F54B11.5;K09A9.5;C15C7.5;Y34B4A.8;K09A9.1;K09A9.4;R10E9.1;F45B8.1	https://www.ncbi.nlm.nih.gov/pubmed/27602485
Mutants	UP mex-3;skn-1 RNAi mutant 186min	32	924	499	29469	0.00027193	0.276009	0.00116953	T21C12.1;F54D10.3;ZK1073.1;K10B3.9;F55C10.1;C18D1.1;W05H7.4;C34D4.10;B0365.1;R06C7.4;F38E11.3;W07E11.1;H01A20.1;F54D10.7;K09A9.5;T01C8.1;H20J18.1;F54F7.5;F57G12.1;C44C10.8;C18B12.4;F57C7.3;W09C2.3;F59F3.1;H28G03.1;F54A5.1;ZK488.2;T24C2.2;M02A10.3;K02E2.2;K03H6.4;T26E3.8	http://www.ncbi.nlm.nih.gov/pubmed/15772128
Mutants	UP by clk-1 mutant	51	924	949	29469	0.000273249	0.277348	0.00117024	T21C12.1;M04G12.4;T24A6.20;F33C8.1;Y48G1C.2;ZK1073.1;F43G6.7;F32B5.6;Y54E10A.17;ZK822.2;K10B3.9;W05H7.4;C44C1.1;ZC53.7;C45H4.14;B0272.3;F40F4.3;F38E11.3;T01H8.5;VF11C1L.1;C06A8.3;Y23B4A.2;K09A9.5;R193.2;C01B10.3;Y105E8B.1;R03E1.1;F57G12.1;C14F11.1;C53B7.4;C42D8.5;F21C10.4;B0238.12;F36H9.5;Y73B6BL.36;F52E4.7;Y40A1A.3;Y54G2A.16;T24D5.2;F23D12.1;F52H2.4;W03D2.6;K11G12.5;F38E9.5;F45H10.4;B0041.3;Y71G…	http://www.ncbi.nlm.nih.gov/pubmed/19360127
Mutants	down by swsn-2.2 RNAi	25	924	347	29469	0.000281905	0.286133	0.00120224	F18H3.3;T03D8.6;F47G3.2;C33D9.6;D2089.5;F48F7.1;ZK1010.7;R11A5.3;C05G5.2;C02B4.2;K03D3.2;Y34B4A.8;C52B9.7;Y71F9B.9;F16B12.4;T22F7.5;W09C2.3;C07A12.7;T22F7.3;F59F3.1;F59B10.1;H30A04.1;Y39B6A.23;F54F3.4;F39G3.5	http://www.ncbi.nlm.nih.gov/pubmed/26739451
Other	worm fly orthologs	154	924	3733	29469	0.000288561	0.29289	0.00122548	T01C8.5;T10A3.1;R06A10.2;T21C12.1;C52B11.2;T01G9.5;Y70G10A.3;F18H3.3;T03D8.6;F33C8.1;R151.10;ZK1073.1;C25G6.5;C34F6.7;B0228.7;D2096.2;T01G9.2;C02F4.2;Y87G2A.11;K03E6.7;F55C10.1;M02B7.5;F02E8.1;F52B11.3;T05A10.1;ZK546.15;B0365.1;C05E11.1;T28F12.2;ZK909.3;F35H12.2;C15B12.7;T04B8.5;F52A8.2;F48D6.1;K10G6.1;T24D11.1;W07E11.1;K10B3.10;VF11C1L.1;D2089.5;F46F6.2;F54B11.6;C01G6.8;F48F7.1;T25G12.4;F11C1.5;…	http://www.ncbi.nlm.nih.gov/pubmed/14730301
Mutants	UP scrt-1 RNAi in mex-3 mutant strain	11	924	84	29469	0.000296592	0.301041	0.00125434	F18H3.3;R09G11.2;F25E2.5;W05H7.4;K09A11.1;F45E6.2;F46F6.2;W05H9.2;F16B12.4;T17A3.1;K12H6.6	http://www.ncbi.nlm.nih.gov/pubmed/18277379
Mutants	UP by aak-2 overexpressed and rsks-1 mutant	49	924	910	29469	0.000350648	0.355908	0.0014768	K08H2.1;C29F9.1;C16H3.3;C18D11.1;Y110A2AL.4;Y39C12A.9;Y58A7A.2;F33E2.5;M162.5;F52B11.3;F49E7.2;ZK909.3;C24H10.1;ZK909.4;R13H4.2;C06A8.3;ZK1010.7;Y116F11B.3;Y43F8B.2;C25B8.4;M03A1.8;F12E12.11;Y23H5B.8;Y105E8B.1;Y71F9B.9;W04A8.4;F57G12.1;C25A11.4;C34F11.9;F53E10.1;C42D8.5;T04H1.9;T14B4.7;C32B5.1;F53B3.5;R11G1.7;T25F10.6;H42K12.3;R12H7.3;Y37D8A.3;H10E21.4;K09F6.8;F29D11.1;C49G7.10;R11G1.2;Y71G12B.6;…	http://www.ncbi.nlm.nih.gov/pubmed/26959186
Mutants	down by lin-45 mutant (Burton)	64	924	1294	29469	0.000398519	0.404497	0.00167148	K08H2.1;F39C12.3;T03D8.6;Y110A2AL.4;R02D5.1;C18D1.1;F52B11.3;F59D12.2;ZK836.3;C34C12.7;Y41E3.22;T24D11.1;C01G6.3;C01G6.8;Y38F1A.8;ZK1010.7;C07E3.6;ZC123.3;F52B11.6;F55C9.13;Y18H1A.9;T21B6.1;B0198.1;T19C3.2;C40C9.2;Y23H5B.8;C34H3.1;Y7A9D.1;Y71F9B.9;W04A8.4;C25A11.4;F36F12.1;F46F2.2;C42D8.5;F59B2.9;F36H9.5;T22F7.5;C52B9.3;T14B4.7;F57C7.3;EEED8.15;R11G1.7;F45G2.1;H42K12.3;T22F7.3;H10E21.4;F29D11.1;F…	https://www.ncbi.nlm.nih.gov/pubmed/28166192
Mutants	UP ash-2 RNAi L3	24	924	337	29469	0.000450473	0.45723	0.0018816	Y57G7A.2;C44C1.1;K08H2.6;F17C11.11;C29F7.6;C33D9.3;C15C7.5;F53E10.1;F14H12.4;C42D8.5;C35E7.3;R07E3.5;F53B3.5;Y110A2AL.3;H42K12.3;F52B11.5;Y37D8A.3;T10C6.14;B0041.3;F34D6.1;K04C1.3;R12H7.5;D1022.4;K04C1.4	http://www.ncbi.nlm.nih.gov/pubmed/20555324
Mutants	UP by daf-2 mutant (Rizki)	66	924	1357	29469	0.000497357	0.504818	0.00206892	F54D10.3;C18D11.1;ZK1073.1;Y39A3CL.5;T05F1.2;K10B3.9;F42F12.3;F46H6.2;ZK909.3;Y119D3B.7;F40F4.3;R06C7.4;F38E11.3;R09A1.3;D2030.12;Y46E12BL.3;Y57G11C.24;Y52B11A.8;C06A8.3;F35D11.3;Y38F1A.8;E02H4.6;C33E10.8;ZK829.9;R11A5.4;D1086.8;F14H3.6;F12E12.11;F15G9.1;T01B6.3;T25G12.7;F54B11.3;C52B9.7;R08E5.2;F41E6.6;C26B9.1;K08F8.1;Y105E8B.1;C14F11.1;F53E10.1;T24H7.5;B0395.3;F35B12.7;F21C10.4;F36H9.5;B0361.9;…	http://www.ncbi.nlm.nih.gov/pubmed/21909281
Mutants	UP hnd-1 RNAi used mex-3 mutant strain	12	924	106	29469	0.00050182	0.509347	0.00207897	F18H3.3;F23D12.5;F25E2.5;T05A10.1;B0272.3;C06G1.4;F48F7.1;H20J18.1;K08F8.1;F58A3.1;F08G12.10;K12H6.6	http://www.ncbi.nlm.nih.gov/pubmed/18277379
Tissue	Germline-enriched mRNA tag (Pauli)	53	924	1027	29469	0.000525106	0.532983	0.0021666	M01E11.6;C41G7.2;T11F8.3;T01G9.5;H02I12.5;Y63D3A.2;F54C9.8;T01C3.3;R12E2.10;T01H3.4;F43G6.7;C50E3.12;T05F1.2;ZK666.1;C05C10.5;F32E10.2;F26G5.1;C34D4.10;ZC53.7;K09E3.7;F52C6.4;F14D7.2;C04B4.2;F10D11.2;F16H11.3;C01G6.3;ZC308.4;ZK1127.1;T05H10.4;F02E8.4;F53F8.3;ZK177.1;F02H6.2;E02H4.6;R09A8.1;T10C6.10;R04D3.3;T04D3.1;C23G10.5;F45C12.15;T08D10.2;M01D1.3;T10C6.7;R09A8.2;F08F3.6;F45C12.7;ZK637.11;F17A2…	http://www.ncbi.nlm.nih.gov/pubmed/16354718
Mutants	UP hlh-1 RNAi used mex-3 mutant strain	14	924	142	29469	0.000548223	0.556446	0.00225282	F18H3.3;B0272.3;ZK909.4;F45E6.2;F48F7.1;C17G1.4;W04A8.4;F58A3.1;T14B4.7;F53B3.5;F46A9.6;F08G12.10;C05E11.3;F14D12.2	http://www.ncbi.nlm.nih.gov/pubmed/18277379
Tissue	Ectoderm genes	30	924	479	29469	0.000636908	0.646462	0.0026067	C18D11.1;T03D8.6;Y110A2AL.4;C25G6.5;Y57G11C.31;Y54E10A.17;C44C1.1;ZK909.3;C24H10.1;F23B12.9;F28E10.1;F38E11.3;R05C11.3;Y18H1A.9;M03A1.8;B0198.1;F15G9.1;R13A5.9;C25A11.4;C42D8.5;T24B8.6;C07A9.12;F29D11.1;K01D12.11;Y71G12B.6;C04F6.5;F48E3.9;Y65B4BR.2;C50D2.6;F18E9.1	http://www.ncbi.nlm.nih.gov/pubmed/25487147
Mutants	down by daf-2 mutant (Rizki)	52	924	1014	29469	0.000686558	0.696857	0.00279862	B0281.4;T01C3.3;Y62E10A.14;T24A6.20;T24E12.11;C50E3.12;D2096.2;Y46G5A.21;Y87G2A.11;B0212.3;F45C12.2;F32E10.2;T06D4.1;F16B4.8;K09A11.1;F14D7.2;C29G2.1;C04B4.2;F10D11.2;Y43E12A.1;Y62E10A.17;C06H2.7;F16H11.3;T22B7.4;ZC308.4;F54D11.3;F52F12.3;C46E10.4;D2089.5;F54B11.6;F22E5.17;F11C1.5;F17A9.6;F54D10.7;T12G3.6;C50E3.13;ZK154.5;T10C6.10;R193.2;Y49F6C.8;C17E7.12;Y71F9B.9;T10C6.7;ZK673.9;F45C12.12;F15A4.…	http://www.ncbi.nlm.nih.gov/pubmed/21909281
Tissue	oogenesis-enriched	49	924	942	29469	0.000741837	0.752965	0.00301186	M01E11.6;C28C12.2;T01G9.5;H02I12.5;F21G4.2;Y45F10A.2;T24D1.3;R12E2.10;T01H3.4;F43G6.7;C50E3.12;T05F1.2;W01A11.2;C05C10.5;F32E10.2;ZK546.15;F26G5.1;T06D4.1;B0365.1;ZC53.7;EEED8.3;F52C6.4;F14D7.2;C26E6.7;C04B4.2;F10D11.2;R06C7.4;F16H11.3;ZC308.4;ZK1127.1;F02E8.4;F53F8.3;F54D10.7;F02H6.2;E02H4.6;F14H3.4;R04D3.3;F47H4.1;F45C12.15;F14H3.6;F02H6.3;R09A8.2;ZK637.11;M151.4;F10G2.4;F56D5.5;M05B5.5;F19B10.…	http://www.ncbi.nlm.nih.gov/pubmed/14668411
Mutants	Down hpl-2 mutant emb	64	924	1328	29469	0.000770026	0.781576	0.00311385	C32B5.6;M02F4.1;R06A4.6;Y110A2AL.1;W03D8.7;W05H12.2;F59E12.10;T01C3.3;Y57A10C.10;W01A11.2;F33E2.5;ZK546.15;C27C7.7;F45D11.9;T21B4.17;C46E10.4;E01G4.5;Y51A2D.12;Y22D7AR.11;ZC239.21;Y39H10A.2;Y38E10A.28;F54D10.7;F43G6.10;E02H4.6;Y80D3A.4;Y116A8B.1;ZK402.1;T07C4.6;Y49F6C.8;ZC239.20;T05E12.8;F36H5.8;T25G12.7;ZC204.10;M01D1.3;R09F10.9;F31A9.4;F58E1.12;Y57A10A.9;F45C12.7;F49B2.1;R05A10.1;C05D9.7;ZC204.…	http://www.ncbi.nlm.nih.gov/pubmed/22185090
Mutants	UP by mes-2 mutant (Seelk)	24	924	352	29469	0.000817399	0.82966	0.0032923	ZK892.6;T21C12.1;F32B5.6;C34F6.7;D1025.1;C05E11.1;ZK652.8;F52A8.2;T01H8.5;F54D11.3;D1025.10;VF11C1L.1;F54B11.6;R13G10.1;C17E7.9;D2021.1;F54B11.5;K09A9.5;Y34B4A.8;K09A9.1;K09A9.4;C35C5.4;T24H7.5;R10E9.1	https://www.ncbi.nlm.nih.gov/pubmed/27602485
Other	Change with siRNA reads, coding region, 3'UTR	13	924	130	29469	0.000821348	0.833668	0.00329513	C32B5.6;C09G1.3;W05H12.2;ZC21.10;F47G3.2;Y11D7A.19;C01A2.1;F52G3.4;Y73C8B.4;Y41D4B.27;F20D6.10;C31G12.1;F31A9.4	http://www.ncbi.nlm.nih.gov/pubmed/23329696
Mutants	Down spr-5 mutant (sprf13 vs. sprf1)	9	924	64	29469	0.000848912	0.861646	0.00337997	F13C5.2;F16H11.3;F22E5.17;C25B8.4;W04A8.4;C18B12.4;F57C7.3;F53B3.5;T09B4.5	http://www.ncbi.nlm.nih.gov/pubmed/19379696
Mutants	down by emr-1(gk119) mutant	24	924	353	29469	0.000849156	0.861893	0.00337997	T11F8.3;H02I12.5;F54C9.8;C25A1.8;T05F1.2;Y46G5A.21;C05C10.5;F26G5.1;W05H7.4;T08D10.1;F02E8.4;Y6G8.3;C02F12.8;R04D3.3;F47H4.1;C31G12.1;F29G9.6;Y57A10A.9;F45C12.7;F28C10.3;K09C4.10;F22F4.2;F35H12.3;C49F5.3	http://www.ncbi.nlm.nih.gov/pubmed/24490688
Mutants	Down mex-3;skn-1 RNAi mutant 0min	13	924	132	29469	0.000939799	0.953896	0.00372616	D2096.2;C46E10.4;C16C2.2;F40F4.7;F54B11.5;T04D3.1;C34E11.1;W06D11.3;F53B3.5;F46A9.6;ZC13.1;ZK470.5;Y34D9B.1	http://www.ncbi.nlm.nih.gov/pubmed/15772128
Mutants	UP kgb-1 mutant vs. wt by Fed	25	924	379	29469	0.000982606	0.997345	0.00388072	C28C12.2;C25A1.8;B0228.7;C05C10.5;F13C5.1;B0272.3;C34C12.7;ZK1127.1;F11C1.5;E02H4.6;F40F4.7;T10C6.10;Y49F6C.8;Y7A9D.1;F16B12.4;M151.7;W06D11.3;C50E3.11;H01M10.1;E03H4.8;AH9.2;C34F6.4;F36H5.5;F11A5.9;F45B8.1	http://www.ncbi.nlm.nih.gov/pubmed/23352664
Mutants	down by P-granule RNAi (Knutson)	12	924	115	29469	0.000996624	1	0.00392083	T01H3.4;T05F1.2;W01A11.2;C05C10.5;T06D4.1;R06C7.4;ZC308.4;H04M03.3;T10C6.10;F49B2.2;C50E3.11;C55B6.1	https://www.ncbi.nlm.nih.gov/pubmed/28258184
Mutants	Down Day1 wdr-5 mutant vs. wt Transgenerational	33	924	566	29469	0.0010816	1	0.00423871	C16H3.3;Y39C12A.9;C34F6.7;R02D5.1;F42F12.3;Y57A10A.10;B0272.3;F28E10.1;R04A9.3;T22B7.4;T20D4.6;K04C1.2;Y102A11A.6;E01F3.1;Y116F11B.3;C43H6.7;F45C12.11;F15D4.4;F45C12.5;K01D12.13;T14B4.7;H01M10.1;F14F3.2;F19D8.2;T09B4.5;Y34B4A.7;Y38F1A.5;Y34D9B.1;Y71G12B.6;R07B7.10;Y65B4BR.2;F53B2.6;ZC373.5	http://www.ncbi.nlm.nih.gov/pubmed/22012258
Mutants	down by mes-2 mutant (Seelk)	7	924	38	29469	0.00109446	1	0.0042726	K09E3.7;K08H2.6;Y6G8.3;T25G12.7;F54A5.1;C49F5.3;F47B10.9	https://www.ncbi.nlm.nih.gov/pubmed/27602485
Mutants	UP by flcn-1 mutant	18	924	232	29469	0.00111105	1	0.00432073	R06A4.6;T21C12.1;Y62E10A.17;C54H2.3;ZK899.8;C34F11.9;C50E3.11;F56B6.2;F46A9.6;T25F10.6;W09C2.3;T24B8.6;ZC13.1;M05B5.5;T09B4.5;Y41D4A.1;Y47D7A.8;Y41E3.6	http://www.ncbi.nlm.nih.gov/pubmed/23566034
Mutants	UP mes-4 mutant vs. N2	9	924	69	29469	0.00139832	1	0.00541716	F02E8.1;C05E11.1;H28G03.2;VF11C1L.1;R09A8.1;R04D3.3;K09A9.5;K09A9.1;F15A4.2	http://www.ncbi.nlm.nih.gov/pubmed/17096596
Mutants	UP by egl-9;vhl-1 mutant (Albores)	30	924	505	29469	0.00143492	1	0.00553782	C41G7.2;T11F8.3;T21C12.1;F18H3.3;T05F1.2;T28F12.2;R06C7.4;C06H2.7;C01G6.8;C45E5.6;ZK287.2;K04C1.2;ZC123.3;F28B4.2;ZK899.8;F15G9.1;F41E6.6;F21A10.2;Y105E8B.1;C44C8.6;C29F7.4;Y105E8A.26;C52B9.3;R02E12.2;T25F10.6;F55A4.5;Y49C4A.8;C07A12.7;T21H8.1;F17H10.3	http://www.biorxiv.org/content/early/2017/03/02/112920.1
Mutants	Down elt-1 RNAi	12	924	121	29469	0.00151064	1	0.00580797	Y39A3CL.5;C45E5.6;F29A7.1;C32B5.14;Y116A8B.1;Y56A3A.10;C35E7.3;B0281.5;F49B2.3;F45C12.6;Y71G12B.6;F37B4.10	http://www.ncbi.nlm.nih.gov/pubmed/18277379
Mutants	UP pie-1; pal-1(RNAi) mutant 122 min after 4 cell stage	25	924	392	29469	0.00154729	1	0.00592642	K08H2.1;Y58A7A.2;F48E3.6;T02C1.1;C01A2.1;K10B3.10;R13G10.1;F19C6.2;T01C8.1;Y17D7A.3;ZK899.8;F58A3.1;F57C7.3;R12H7.3;C25B8.1;F13E6.1;F59F3.1;M05B5.5;H28G03.1;F59B10.1;T09B4.5;ZK488.2;C06A8.7;F54F3.4;ZC373.5	http://www.ncbi.nlm.nih.gov/pubmed/15772128
Mutants	UP tax-6 null	49	924	986	29469	0.00189345	1	0.00722502	C28C12.2;Y45F10A.2;T01C3.3;C25A1.8;T05F1.2;ZK84.3;C05C10.5;T02C1.1;EEED8.3;C24H10.1;ZK858.3;C34C12.7;R06C7.4;R09A1.3;C46E10.4;F45E6.2;H01A20.1;Y52B11A.8;K06A9.1;F35D11.3;Y38F1A.8;Y23B4A.2;F40F4.7;F14H3.6;K03D3.2;F15G9.1;W04A8.4;ZK673.9;T05A7.1;T24H7.5;B0238.12;F56B6.2;B0361.9;H01M10.1;M163.1;F45G2.1;Y49C4A.8;R05H11.1;H10E21.4;F56C3.9;K01D12.11;C49G7.10;W03D2.6;F14B8.4;F11A5.9;Y82E9BL.13;C36H8.3;F…	http://www.ncbi.nlm.nih.gov/pubmed/21331044
Mutants	Down nth-1;xbp-1 mutant	38	924	711	29469	0.00201186	1	0.00764807	M01E11.6;C28C12.2;H02I12.5;Y45F10A.2;T01C3.3;Y62E10A.14;R12E2.10;T01H3.4;T05F1.2;T06D4.1;Y43E12A.1;F16H11.3;F17C11.11;F02E8.4;C17E7.9;F02H6.2;C49F5.6;C25B8.4;F39F10.4;C31G12.1;F14H3.6;F14H3.3;F08F3.6;W06D11.3;R04D3.4;T04H1.9;C50E3.11;C35E7.5;C35E7.1;T17A3.6;EEED8.15;Y65B4BR.1;F23D12.1;K02B12.2;F08G12.10;K02F3.3;R07B7.10;Y26D4A.2	http://www.ncbi.nlm.nih.gov/pubmed/20382984
Mutants	down by elo-5 mutant under C13ISO	56	924	1176	29469	0.00221209	1	0.00837787	F39C12.3;Y47D3B.11;Y39C12A.9;CC8.2;Y58A7A.2;F58A4.1;F52B11.3;C44C1.1;B0365.1;ZK652.8;C24H10.1;B0272.3;K10G6.1;Y73C8B.4;R04A9.3;F38E11.3;E01G4.5;T25G12.4;F11C1.5;R05H11.2;T20D4.6;C33D9.3;T21B6.1;M03A1.8;T19C3.2;T25G12.7;Y39G8B.2;Y71F9B.9;W01A8.2;C42D8.5;F36H9.5;K10C9.3;T14B4.7;F53B3.5;T27A1.4;H42K12.3;R05H11.1;T24B8.6;F52F12.6;Y37D8A.3;H10E21.4;F56C3.9;F59B10.1;F29D11.1;T09B4.5;T01B6.1;Y38F1A.5;Y7…	http://www.ncbi.nlm.nih.gov/geo/query/acc.cgi?acc=GSE64973
Mutants	UP by ash-2 mutant	14	924	166	29469	0.00229416	1	0.00865638	T21C12.1;F58A4.1;F54D11.3;C29F7.6;Y39H10A.2;K03D3.2;T27A1.2;R07B1.12;C44C10.8;T17A3.1;C49G7.10;Y65B4BR.2;Y53F4B.37;C36H8.3	http://www.ncbi.nlm.nih.gov/pubmed/25310986
Other	Changed between CB4856 and N2, Juveniles	89	924	2072	29469	0.00233398	1	0.00877403	Y110A2AL.1;H02I12.5;Y44A6D.3;ZK1236.6;F39C12.3;R12E2.10;T22B2.5;F43G6.7;C25G6.5;C50E3.12;B0228.7;W01A11.2;C05C10.5;F25E2.5;F45C12.2;Y102A5C.17;R11G11.2;T05A10.1;ZK546.15;F31D5.1;C34D4.10;B0365.1;ZK909.3;F52C6.4;ZK858.3;C04B4.2;F52G3.4;T22B11.3;F45D11.9;H28G03.2;ZK1127.1;H04M03.3;Y57G11C.24;R05H11.2;T20D4.6;C45E5.6;K06A9.1;C17E7.9;C43H6.1;Y23B4A.2;T04D3.1;Y37H2A.7;F47H4.1;ZK402.1;R193.2;C49H3.1;ZC…	http://www.ncbi.nlm.nih.gov/pubmed/22670229
Mutants	Down jun-1 mutant vs. wt by Fast	38	924	721	29469	0.00254312	1	0.00951676	T01C8.5;Y44A6D.3;F42F12.3;F55C10.1;F49E7.2;ZK909.3;Y46G5A.7;T04B8.5;F40F4.3;F35D11.3;C43H6.1;Y43F8B.2;R11A5.4;K09A9.5;T01B6.3;C01B10.3;M01D1.3;F41E6.6;T27A1.2;F58E1.12;F53E10.1;F49B2.1;K10C9.3;F35F10.1;C07A12.7;T21H8.1;ZK6.3;F43C1.5;F45H10.4;D1025.2;C45H4.17;F25E5.4;R07B7.10;C17G1.3;C25G6.2;D1022.4;F55C9.14;T27A1.5	http://www.ncbi.nlm.nih.gov/pubmed/23352664
Mutants	UP by aak-2 overexpressed and daf-2:rsks-1 mutant	50	924	1027	29469	0.0025503	1	0.00951676	K08H2.1;C16H3.3;C18D11.1;Y110A2AL.4;Y58A7A.2;F33E2.5;M162.5;K10B3.9;F52B11.3;F49E7.2;Y37A1B.17;ZK909.3;C24H10.1;ZK909.4;R13H4.2;F48F7.1;F11C1.5;ZK1010.7;F58B4.3;C25B8.4;M03A1.8;H20J18.1;F15G9.1;Y23H5B.8;W04A8.4;F57G12.1;C25A11.4;F53E10.1;C42D8.5;T04H1.9;B0238.12;T14B4.7;C32B5.1;F59C12.3;F53B3.5;H42K12.3;F52B11.5;R12H7.3;H10E21.4;F29D11.1;W03D2.6;Y71G12B.6;C45H4.17;C06B3.6;C04F6.5;D1022.4;F23A7.1;…	http://www.ncbi.nlm.nih.gov/pubmed/26959186
Mutants	Regulated by vhl-1 but not hif-1	7	924	45	29469	0.00268239	1	0.009973	C01G6.3;C01G6.8;F22E5.17;Y6G8.3;ZK829.9;Y57A10A.9;C17E4.20	http://www.biorxiv.org/content/early/2017/03/02/112920.1
Mutants	changed by mir-35-41(nDf50) embryos	42	924	828	29469	0.00291584	1	0.0108014	T01C8.5;K08H2.1;F34H10.3;Y39A3CL.5;C34F6.7;F48E3.6;ZK909.3;F52D2.12;R13H4.2;ZK673.5;T08B1.4;F35D11.3;Y38F1A.8;R05C11.3;Y116F11B.3;ZK829.9;F49B2.2;T01B6.3;C01B10.3;K09A9.1;Y7A9D.1;Y71F9B.9;C35C5.4;C14F11.1;F36F12.1;F43G6.8;T04H1.9;F35B12.7;F21C10.4;F28C1.3;B0238.12;R02E12.2;M163.1;F53B3.5;F59B10.1;C33A11.2;C49G7.10;W03D2.6;F18E2.1;F47E1.1;C06B3.6;C36H8.3	https://www.ncbi.nlm.nih.gov/pubmed/28279983
Mutants	UP by rde-1 mutant	41	924	807	29469	0.0032022	1	0.011819	K07E3.2;W05H7.4;R09A1.3;C14A11.3;H28G03.2;K10B3.10;VF11C1L.1;F46F6.2;F02E8.4;F02H6.2;D2021.1;Y116F11B.3;R04A9.2;R04D3.3;F45C12.15;H28G03.6;Y39B6A.10;K01G12.3;F54G8.3;F54F7.5;C34E11.1;R08E5.2;C29F7.5;R09A8.2;C29F7.4;F45C12.7;F46H5.2;T24H7.5;T04H1.9;C12D12.5;Y49C4A.8;C07A12.7;F28C10.3;H28G03.1;B0281.5;W03D2.6;F38H12.3;F25E2.4;T24C2.2;F45B8.1;K05B2.2	http://www.ncbi.nlm.nih.gov/pubmed/23811144
Mutants	UP unc-43 mutant	9	924	79	29469	0.00332025	1	0.0122103	C28C12.2;F54C9.8;Y62E10A.14;C25A1.8;T05F1.2;EEED8.3;R06C7.4;F14H3.6;Y49C4A.8	http://www.ncbi.nlm.nih.gov/pubmed/16103915
Other	Down Space Flight	13	924	155	29469	0.00364863	1	0.0133695	Y110A2AL.4;F58A4.1;R11A5.3;C25B8.4;C02B4.2;Y23H5B.8;F56B6.2;C35E7.5;F53B3.5;H24O09.2;Y47D7A.1;C06B3.6;F59D6.1	http://www.ncbi.nlm.nih.gov/pubmed/22768380
Tissue	UP in germline-ablated animals	56	924	1206	29469	0.00373689	1	0.0136437	T01C8.5;F18H3.3;ZK1073.1;Y39A3CL.5;Y57G11C.31;Y54E10A.17;F42F12.3;F55C10.1;F02E8.1;Y57A10A.10;C44C1.1;K10B3.10;H01A20.1;R13H4.2;T08B1.4;C06A8.3;Y60A3A.1;Y43F8B.2;K09A9.5;C43H6.7;T21B6.1;K03D3.2;F15G9.1;T25G12.7;F18G5.6;C01B10.3;K09A9.1;F41E6.6;F15D4.4;K08F8.1;Y105E8B.1;R07B1.12;F57G12.1;T28F2.2;F35B12.7;B0238.12;K10C9.3;R02E12.2;M03B6.4;Y65B4BR.1;T25F10.6;Y110A2AL.3;K03E6.6;F59F3.1;F56C3.9;ZK488.…	http://www.ncbi.nlm.nih.gov/pubmed/25093668
Mutants	UP by rhy-1 mutant (Albores)	51	924	1076	29469	0.00388962	1	0.0141504	T11F8.3;M04G12.4;F18H3.3;CC8.2;ZK1073.1;Y57G11C.31;T05F1.2;B0228.7;M162.5;M02B7.5;Y37A1B.17;C26E6.7;T04B8.5;C34C12.7;R06C7.4;C06H2.7;T01H8.5;K10B3.10;H01A20.1;C45E5.6;ZK287.2;ZK1010.7;ZC123.3;F28B4.2;Y18H1A.9;T19C3.2;F35C8.7;ZK899.8;F15G9.1;B0302.1;F21A10.2;Y105E8B.1;C25A11.4;C44C8.6;F58A3.1;F46F2.2;F53H2.1;F56B6.2;C52B9.3;R02E12.2;M163.1;F45G2.1;W09C2.3;F55A4.5;Y49C4A.8;T21H8.1;H10E21.4;F29D11.1…	http://www.biorxiv.org/content/early/2017/03/02/112920.1
Tissue	Depleted in the PVD OLL	47	924	974	29469	0.00409617	1	0.0148486	B0281.4;H02I12.5;Y43D4A.6;T24D1.3;R12E2.10;C25A1.8;C50E3.12;Y48B6A.10;Y44A6C.2;T13B5.6;T06D4.1;ZK909.3;C29G2.1;C14E2.2;C01G6.3;F45D11.9;F22E5.17;Y52B11A.8;ZK1010.7;E02H4.6;Y116A8B.1;Y49F6C.8;C25B8.4;Y39B6A.10;Y49C4A.9;C29F7.4;T05A7.1;W06D11.3;C08A9.9;F35E12.3;Y8A9A.5;Y40A1A.3;F11G11.2;H10E21.4;T10C6.14;T23F2.5;F49B2.3;F38H12.3;C49F5.3;C35D6.3;F54D12.8;F14B8.4;B0302.4;R04B3.2;T15B7.12;Y110A2AL.5;F…	http://www.ncbi.nlm.nih.gov/pubmed/20537990
Tissue	Down in Wt between total and muscle nuclei	70	924	1590	29469	0.00412312	1	0.0148931	B0281.4;K08E5.1;C28C12.2;ZK892.6;C44C10.5;ZC53.6;K08H2.1;T22B2.2;H02I12.5;F21G4.2;F59E12.10;Y62E10A.14;ZK1010.10;Y57A10C.10;H35N09.2;C25H3.12;Y54G9A.5;ZC21.10;Y48G1C.10;F13H10.9;W01A11.2;T01G9.2;F28B4.1;F48E3.6;Y87G2A.11;Y102A5C.17;F32E10.2;F18A12.7;T06D4.1;B0365.1;C45H4.14;Y46G5A.7;C29G2.1;F10D11.2;Y43E12A.1;R144.6;Y116A8C.22;ZC308.4;F52F12.3;F17A9.6;C17E7.9;F54D10.7;C17G1.8;Y6G8.3;T12G3.6;E02H4…	http://www.ncbi.nlm.nih.gov/pubmed/22219512
Mutants	UP by tdp-1(ok803) mutant	45	924	923	29469	0.00417839	1	0.0150392	Y70G10A.3;T03D8.6;Y57G11C.31;Y58A7A.2;ZK822.2;F52B11.3;Y57A10A.10;C44C1.1;C33D9.6;F40F4.3;T22B7.4;R09A1.3;T05H10.4;F20D6.10;K04G11.5;C17F4.8;C47E8.7;F21G4.5;D1086.8;Y73B6A.3;C35C5.4;K01D12.13;T21F2.1;F36G3.2;C05D9.7;T14B4.7;F53B3.5;R11G1.7;T27A1.4;T24D5.2;F35F10.1;H42K12.3;Y37D8A.3;C07A9.12;K02F3.3;C49G7.10;Y71G12B.6;F38H12.3;ZK154.4;K11D12.11;C04F6.5;Y65B4BR.2;C14H10.2;F14D12.2;F52B10.2	http://www.ncbi.nlm.nih.gov/pubmed/25391662
Other	Cluster 2, cycling expression postembryonic	23	924	377	29469	0.00421406	1	0.015114	F39C12.3;C18D1.1;C44C1.1;B0365.1;T04B8.5;B0272.3;K10G6.1;T24D11.1;T25G12.4;C43H6.1;C34H3.1;R08E5.2;Y71F9B.9;K10C9.3;F59B10.1;T01B6.1;F45H10.4;Y71G12B.6;F38H12.3;H30A04.1;Y47G6A.32;C04F6.5;C14H10.2	http://www.ncbi.nlm.nih.gov/pubmed/24036951
Mutants	down by lin-35 mutant (Latorre)	26	924	450	29469	0.00449871	1	0.0160781	T27B7.6;Y46G5A.21;Y54E10A.17;F02E8.1;B0272.3;H28G03.2;C06A8.3;R05C11.3;R11A5.4;Y17D7A.3;C26B9.1;C45B2.5;F35B12.7;W07G1.3;T25F10.6;H28G03.1;F22F4.2;F08G12.10;T23F2.5;K01D12.11;F22D3.6;K11G12.5;F53B2.6;F54F3.4;F20D1.9;Y57A10A.26	http://www.ncbi.nlm.nih.gov/pubmed/25737279
Mutants	Down xpa-1 mutant	49	924	1033	29469	0.00461975	1	0.0164528	K08H2.1;Y110A2AL.4;Y7A5A.6;ZK822.2;K10B3.9;F13C5.1;F49E7.2;Y119D3B.7;F40F4.3;F38E11.3;T08B1.4;C07E3.6;R11A5.3;Y43F8B.2;C15C7.5;F48G7.2;C25B8.4;F39F10.4;F36H5.8;F42G9.4;F15G9.1;F18G5.6;C01B10.3;F58E1.3;F45C12.5;C33E10.1;T04H1.9;F21C10.4;F53H2.1;B0361.9;R03H10.1;ZC204.8;Y65B4BR.1;Y110A2AL.3;F52B11.5;F23D12.1;Y37D8A.3;H28G03.1;F26E4.2;Y34B4A.7;K02F3.3;C49G7.10;W03D2.6;Y71G12B.6;F14B8.4;R12H7.5;D1022…	http://www.ncbi.nlm.nih.gov/pubmed/20382984
Mutants	Deregulated L4 oga-1(ok430)	61	924	1358	29469	0.00498326	1	0.0176853	T01C8.5;F21G4.2;Y45F10A.2;Y62E10A.14;Y39A3CL.5;T05F1.2;Y54G9A.5;B0228.7;C05C10.5;R11G11.2;F26G5.1;C44C1.1;C34D4.10;B0365.1;ZC53.7;K08H2.6;F14D7.2;C26E6.7;B0272.3;Y43E12A.1;Y62E10A.17;F40F4.3;F16H11.3;ZK1127.1;R13H4.2;Y52B11A.8;F54D10.7;Y23B4A.2;Y116F11B.3;Y43F8B.2;R11A5.4;K09A9.5;F14H3.6;F15G9.1;F18G5.6;Y73B6A.3;R08E5.2;K08F8.1;W01A8.2;C53B7.4;C45B2.5;F43G6.8;R04D3.4;B0361.9;R03E1.2;C05D9.7;Y65B4…	http://www.ncbi.nlm.nih.gov/pubmed/20368426
Mutants	Down hlh-1 RNAi used mex-3 mutant strain	12	924	142	29469	0.00523735	1	0.0185223	F09C8.2;F18H3.3;F45D11.10;C06A8.3;R11A5.4;F53E10.1;T05A7.1;K02E7.9;Y47D7A.1;R03A10.1;Y47D7A.8;K02E2.2	http://www.ncbi.nlm.nih.gov/pubmed/18277379
Mutants	UP pie-1; pal-1(RNAi) mutant 23 min after 4 cell stage	41	924	832	29469	0.00533462	1	0.0188008	F39C12.3;Y48G1C.2;ZK1073.1;W05H7.4;Y56A3A.14;C14A11.3;Y105C5B.13;C17G1.4;F59F5.6;F28B4.2;F55C9.13;T01C8.1;ZC204.7;ZK470.2;F42G9.4;ZK899.8;K02G10.8;W04A8.4;C25A11.4;F35C8.8;C45B2.5;B0361.9;F57C7.3;F45D3.1;F10G2.4;R10E9.1;H10E21.4;H28G03.1;F59B10.1;F29D11.1;F27E11.3;T09B4.5;ZK488.2;C49G7.10;Y38F1A.5;C45H4.17;H30A04.1;Y47D9A.2;F45E6.3;C06A8.7;F54F3.4	http://www.ncbi.nlm.nih.gov/pubmed/15772128
Mutants	UP by set-2 mutant	25	924	433	29469	0.0054543	1	0.0191561	C52E2.6;W03D8.7;T21C12.1;Y20C6A.2;B0212.3;Y102A5C.17;Y37A1B.17;VF11C1L.1;W05H9.4;D2021.1;W05H9.2;Y18H1A.9;Y105C5B.14;R07B1.12;F08G5.3;T24D8.1;T17A3.1;C56G3.1;F14F4.1;F52B11.5;K02F3.3;B0041.3;F19H6.5;Y53F4B.37;F39G3.5	http://www.ncbi.nlm.nih.gov/pubmed/25310986
Other	Cluster 4, cycling expression postembryonic	29	924	531	29469	0.00558964	1	0.0195637	T01C8.5;M04G12.4;Y57G11C.31;Y54E10A.17;ZK822.2;K03E6.7;F16B4.8;W05H9.4;C06A8.3;F35D11.3;R04A9.2;Y17D7A.3;F15G9.1;K08F8.1;T24H7.5;F21C10.4;F56B6.2;R07E3.5;T27A1.4;Y49C4A.8;T09B9.1;C28A5.3;T23F2.5;ZK488.2;W03D2.6;T08A9.3;D1025.2;F38B2.4;K05B2.2	http://www.ncbi.nlm.nih.gov/pubmed/24036951
Mutants	UP by egl-9 mutant (Albores)	16	924	232	29469	0.00677514	1	0.0236315	T11F8.3;Y44A6D.3;F18H3.3;T28F12.2;ZK287.2;ZC123.3;F28B4.2;F35C8.7;F21A10.2;Y105E8B.1;C29F7.4;R02E12.2;T04C9.4;W09C2.3;C07A12.7;T21H8.1	http://www.biorxiv.org/content/early/2017/03/02/112920.1
Other	down in sleep vs. wake	14	924	189	29469	0.00686766	1	0.0238722	F52B11.3;F21G4.5;Y105C5B.14;R08E5.2;K01D12.13;F21C10.4;F53B3.5;Y110A2AL.3;Y37D8A.3;F29D11.1;C04F6.5;C50D2.6;Y53F4B.37;C31C9.4	http://www.ncbi.nlm.nih.gov/pubmed/25409030
Mutants	Down mev-1 RNAi, ETC complex I	26	924	466	29469	0.00691932	1	0.0239077	ZK287.2;Y38F1A.8;ZK1010.7;Y116F11B.3;ZK470.2;Y39B6A.10;M01D1.3;Y7A9D.1;F53E10.1;B0361.9;C35E7.1;C35E7.11;C32B5.1;F45G2.1;Y65B4BR.1;Y110A2AL.3;H10E21.4;F22F4.2;F27E11.3;ZK470.5;W03D2.6;Y38F1A.5;H30A04.1;F11A5.9;F59D6.1;C35E7.2	http://www.ncbi.nlm.nih.gov/pubmed/18178500
Mutants	UP by 20um hemine hrg-2 mutant vs. wt	22	924	370	29469	0.006925	1	0.0239077	C52B11.2;F52E4.8;F46H6.2;Y56A3A.14;C01G6.8;C06A8.3;C17G1.4;R11A5.3;F28B4.2;ZK899.8;C01B10.3;ZK377.2;T13H5.6;F53H2.1;F56B6.2;K06G5.3;T21H8.1;R09A8.3;F44A6.2;D1025.2;F14D12.2;T04A8.1	http://www.ncbi.nlm.nih.gov/pubmed/22303006
Mutants	down by csr-1 hypomorphic mutant	21	924	349	29469	0.0074749	1	0.0257187	T01C8.5;M01E11.6;C41G7.2;T11F8.3;Y45F10A.2;T01C3.3;Y62E10A.14;T24D1.3;C25A1.8;T05F1.2;Y54G9A.5;W01A11.2;C05C10.5;C34D4.10;C45E5.6;Y17D7A.3;F18G5.6;K08F8.1;F28C1.3;F56C3.9;F11A5.9	http://www.ncbi.nlm.nih.gov/pubmed/24681887
Mutants	UP by sams-1 RNAi	38	924	772	29469	0.00752888	1	0.0257876	F34H10.3;Y39A3CL.5;F32B5.6;ZK84.3;R09A1.3;F17C11.11;H01A20.1;F55A4.1;F35D11.3;C02B8.6;F22E5.13;R08C7.12;C33D9.3;C15C7.5;R193.2;ZC239.6;M03A1.8;F18G5.6;K09A9.1;F16B12.4;C44C8.6;T04H1.9;Y75B8A.27;F09A5.4;C12D12.5;M163.1;E03H4.8;F09G8.5;C07A12.7;C33G8.6;K01D12.11;C49G7.10;W03D2.6;F25E2.4;R03G5.6;C50D2.6;Y82E9BL.13;F39G3.5	http://www.ncbi.nlm.nih.gov/pubmed/26321661
Mutants	down by lin-35 mutant (Grishok)	13	924	170	29469	0.00754574	1	0.0257876	F39C12.3;C16H3.3;Y110A2AL.4;Y46G5A.21;E01G4.5;Y38F1A.8;C05G5.2;ZK470.2;W04A8.4;C33E10.1;C42D8.5;T09B4.5;C36H8.3	http://www.ncbi.nlm.nih.gov/pubmed/19073934
Mutants	Down rrf-3 and eri-1 mutant	11	924	130	29469	0.00794476	1	0.0270602	F52B11.3;F48F7.1;ZC123.3;F56B6.2;F53B3.5;Y37D8A.3;F59B10.1;F54A5.1;C04F6.5;Y65B4BR.2;F59D6.1	http://www.ncbi.nlm.nih.gov/pubmed/17919598
Mutants	UP by lin-28 RNAi	42	924	881	29469	0.00822049	1	0.0279057	F18H3.3;F44F1.7;C15F1.3;C50E3.12;T05F1.2;W01A11.2;F23D12.5;F48E3.6;C02F4.2;C18D1.1;T05A10.1;T28F12.2;EEED8.3;C45H4.14;Y46G5A.7;R06C7.4;C01G6.3;C01G6.8;C07E3.6;C32B5.14;R07C3.6;R11A5.3;C25B8.4;T01G5.7;M01D1.3;F29G9.6;F08F1.5;F46F2.2;C55B6.1;C35E7.5;T14B4.7;F57C7.3;F53B3.5;F46A9.6;F10G2.4;R10E9.1;K02B12.2;F22F4.2;T09B4.5;F26E4.2;R02C2.6;Y47D7A.8	https://www.ncbi.nlm.nih.gov/pubmed/27730721
Mutants	Down mep-1 RNAi	31	924	598	29469	0.00835658	1	0.0282731	F21G4.2;Y110A2AL.4;Y58A7A.2;B0228.7;Y46G5A.21;K10B3.9;Y73C8B.4;Y51A2D.12;R13H4.2;F54B11.6;F29A7.1;C02B4.2;F12E12.11;T01B6.3;W01A8.2;F12E12.9;B0238.12;F36H9.5;F11G11.2;T24B8.6;F22F4.2;K01D12.11;F18E2.1;F38H12.3;D1025.2;F32D1.8;W05H7.1;F59D6.1;F47B10.9;Y53F4B.37;T27A1.5	http://www.ncbi.nlm.nih.gov/pubmed/21060680
Mutants	UP by glh-1 mutant (Knutson)	32	924	625	29469	0.00866765	1	0.0292281	C52E2.6;R06A10.2;F18H3.3;F18E9.5;ZK1073.1;Y39A3CL.5;F02E8.1;C05E11.1;T01H8.5;F17C11.11;D1025.10;VF11C1L.1;W05H9.4;D2021.1;W05H9.2;F54B11.5;R11A5.4;K09A9.5;C15C7.5;R193.2;T21B6.1;K09A9.1;K08F8.1;K09A9.4;K02G10.8;T04H1.9;R03E1.2;W07G1.3;F55D10.2;R10E9.1;F29D11.1;F22D3.6	https://www.ncbi.nlm.nih.gov/pubmed/28258184
Tissue	unc-4 enriched, motor neurons	45	924	967	29469	0.00923855	1	0.0310501	T10A3.1;W05H12.2;C16H3.3;R12E2.10;ZK1073.1;K09E9.3;K10B3.9;F13C5.1;F55C10.1;F49E7.2;W05H7.4;F35H12.2;C04B4.2;F28E10.1;K10B3.10;F56A11.5;H01A20.1;C47E8.7;C17E7.9;F59F5.6;F19C6.2;E02H4.3;Y38H6C.20;F48G7.2;F53E2.1;F15G9.1;K09A9.4;F29G9.6;F08G5.3;C25A11.4;Y75B8A.27;Y62E10A.4;W05H7.3;F09G8.5;F19D8.2;F55A4.5;Y34B4A.7;R03A10.1;T08A9.3;F38E9.5;B0041.3;F34D6.1;K04C1.3;C05E11.3;C50D2.6	http://www.ncbi.nlm.nih.gov/pubmed/15780142
Other	Environemental genes	37	924	758	29469	0.00948793	1	0.031783	Y53F4B.2;T01H3.4;R02C2.4;F49E7.2;F59D12.2;ZK836.3;Y41E3.22;Y19D2B.2;R05H11.2;R05C11.3;E01F3.1;T22F3.5;Y48G8AR.2;C40C9.2;F15D4.4;R07B1.12;F28D9.2;W01A8.2;F35C8.8;F36F12.1;F46F2.2;T04H1.9;W09C2.3;F45D3.1;R10E9.1;F56C3.9;T10C6.14;K02B12.2;C28A5.3;F45H10.4;C06B3.6;C17G1.3;C39E9.10;F53B2.6;K02E2.2;R11.3;T27A1.5	http://www.ncbi.nlm.nih.gov/pubmed/22669615
Mutants	Down elt-3 RNAi	15	924	221	29469	0.0103098	1	0.0343095	C44C10.5;F09C8.2;F18H3.3;T24A6.20;ZK1073.1;R09G11.2;W07E11.1;ZK287.2;C16C2.2;Y43F8B.2;F52F12.6;F55D10.2;K02E7.9;H30A04.1;K02E2.2	http://www.ncbi.nlm.nih.gov/pubmed/18277379
Mutants	UP by pos-1 RNAi	15	924	221	29469	0.0103098	1	0.0343095	F13C5.2;K08H2.1;C16H3.3;F52B11.3;C33D9.6;R13G10.1;C06A8.3;C17G1.8;C34F11.9;C42D8.5;C35E7.5;F53B3.5;F29D11.1;F35B3.5;F54F3.4	http://www.ncbi.nlm.nih.gov/pubmed/26096734
Mutants	Common down elf-1 dpl-1 lin-35 mutant	6	924	43	29469	0.0107693	1	0.0357217	F54C9.8;ZK546.15;F14D7.2;T10C6.10;F08F3.6;F11G11.2	http://www.ncbi.nlm.nih.gov/pubmed/16854972
Mutants	UP by mec-8 mutant, exons	12	924	157	29469	0.0108224	1	0.0357809	F09C8.2;R06A10.2;T05A10.1;K10B3.10;H01A20.1;Y57G11C.24;ZC123.3;Y43F8B.2;C25A11.4;F53B3.5;T21H8.1;F38H12.3	http://www.ncbi.nlm.nih.gov/pubmed/25798732
Tissue	L1 DD neurons	14	924	201	29469	0.0111905	1	0.0368779	T10A3.1;CC8.2;Y37A1B.17;W05H7.4;B0365.1;W07E11.1;K10B3.10;C43H6.1;Y43F8B.2;C02B4.2;C40C9.2;T24D5.2;F52H2.4;T08A9.3	http://www.ncbi.nlm.nih.gov/geo/query/acc.cgi?acc=GSE71618
Tissue	Intestine-enriched mRNA tag (Pauli)	30	924	589	29469	0.0119158	1	0.0391409	W05H12.2;T28F4.1;C06G1.4;C14A11.3;C46E10.4;F35D11.3;Y38F1A.8;C33D9.3;C05G5.2;C03B1.7;F15G9.1;F54G8.3;F18G5.6;K08F8.1;C45B2.5;C12D12.5;E03H4.8;C27C12.2;K01D12.11;C49G7.10;W03D2.6;F18E2.1;F25E5.4;F25E2.4;F17H10.3;R07B7.10;C17G1.3;F11A5.9;F20D1.9;F39G3.5	http://www.ncbi.nlm.nih.gov/pubmed/16354718
Mutants	down by tut-1 mutant, L4, ribosome	7	924	61	29469	0.0120082	1	0.0393171	Y58A7A.2;Y23H5B.8;Y105E8A.26;T09B4.5;F54A5.1;Y71G12B.6;F53B2.6	http://www.ncbi.nlm.nih.gov/pubmed/26052047
Mutants	UP vab-7 RNAi in mex-3 mutant strain	10	924	118	29469	0.012093	1	0.0394674	F18H3.3;Y110A2AL.4;K07E3.2;C44C1.1;F48F7.1;C17G1.4;C04A11.3;W04A8.4;F13E6.1;M02A10.3	http://www.ncbi.nlm.nih.gov/pubmed/18277379
Other	WAGO loci with perfect piRNA targeting site	5	924	29	29469	0.0122222	1	0.0397612	M02D8.3;C02B8.6;F59C12.3;F45D3.1;F10D2.5	http://www.ncbi.nlm.nih.gov/pubmed/22738724
Mutants	Down let-418 RNAi	22	924	391	29469	0.0124212	1	0.0402796	R06A10.2;F21G4.2;Y110A2AL.4;K09E9.3;Y46G5A.21;T01H8.5;F45F2.6;Y105C5B.13;R193.2;F12E12.11;F12E12.9;C35E7.5;F11G11.2;F22F4.2;F10D2.5;B0281.5;K01D12.11;D1025.2;B0302.4;F45E6.3;F47B10.9;Y50D4B.2	http://www.ncbi.nlm.nih.gov/pubmed/21060680
Mutants	Down spr-5 mutant (sprf13)	59	924	1368	29469	0.0126971	1	0.041043	T21C12.1;F34H10.3;F02E11.4;ZK1073.1;F32B5.6;F12E12.4;Y58A7A.2;M162.5;F28B4.1;F13C5.1;T05A10.1;Y92H12BR.7;H01A20.1;F20D6.10;R05H11.2;K04G11.5;T08B1.4;K04C1.2;C16C2.2;T03G6.2;Y23B4A.2;Y60A3A.1;E01F3.1;F58B4.3;Y38H6C.20;C33D9.3;F48G7.2;C02B4.2;F35C8.7;F42G9.4;K03D3.2;T01B6.3;F18G5.6;C10E2.3;F41E6.6;T27A1.2;F29G9.6;F36F12.1;F43G6.8;R05A10.1;B0238.12;K06G5.3;C52B9.3;C18B12.4;H01M10.1;M163.1;Y65B4BR.1;…	http://www.ncbi.nlm.nih.gov/pubmed/19379696
Mutants	Down by 4um hemine hrg-2 mutant vs. wt	25	924	467	29469	0.0130724	1	0.0421221	ZK1236.6;Y53F4B.2;M02D8.3;Y58A7A.2;F46H6.2;W05H7.4;W07E11.1;F45E6.2;F48F7.1;ZK673.5;ZK287.2;T21B6.1;F35C8.7;Y71F9B.9;K02G10.8;C25A11.4;K01D12.13;ZK1236.2;F46H5.2;C42D8.5;F09A5.4;C36C9.2;ZK1225.1;K12H6.6;K03H6.4	http://www.ncbi.nlm.nih.gov/pubmed/22303006
Mutants	UP wdr-5 mutant Day1	119	924	3087	29469	0.0135524	1	0.0435308	M01E11.6;B0281.4;C52E2.6;C28C12.2;T11F8.3;W03D8.7;T01G9.5;H02I12.5;Y45F10A.2;F54C9.8;F59E12.10;T01C3.3;Y62E10A.14;T24D1.3;T01H3.4;C25A1.8;T05F1.2;Y54G9A.5;W01A11.2;K09E9.3;T01G9.2;C05C10.5;T02C1.1;Y87G2A.11;F32E10.2;F26G5.1;F16B12.6;T06D4.1;B0365.1;ZC53.7;EEED8.3;F14D7.2;C26E6.7;ZK858.3;C29G2.1;C04B4.2;F10D11.2;Y43E12A.1;Y62E10A.17;F40F4.3;R06C7.4;F16H11.3;C01G6.3;ZC308.4;F54D11.3;F45D11.9;W07E11…	http://www.ncbi.nlm.nih.gov/pubmed/22012258
Tissue	gonad-enrichment	11	924	141	29469	0.0135973	1	0.0435371	F23D12.5;Y20C6A.2;B0365.1;T28F12.2;C29F7.6;T01B6.3;ZK1236.2;T24B8.6;F52F12.6;T24E12.3;H24O09.2	http://www.ncbi.nlm.nih.gov/pubmed/26497144
Mutants	UP lin-35 num emb	54	924	1236	29469	0.0137289	1	0.0438202	C28C12.2;F21G4.2;CC8.2;Y39A3CL.5;Y54G9A.5;Y46G5A.21;M162.5;B0212.3;F32E10.2;ZK909.3;R06C7.4;F17C11.11;H01A20.1;R13H4.2;T08B1.4;K06A9.1;ZK154.5;Y116F11B.3;R11A5.3;Y37H2A.7;C49F5.6;C02B4.2;C01B10.3;F54B11.3;K09A9.1;F28D9.2;ZK673.9;T05A7.1;T04H1.9;B0238.12;Y75B8A.27;B0361.9;M163.1;E03H4.8;C56G3.1;Y65B4BR.1;Y110A2AL.3;Y49C4A.8;F52B11.5;Y37D8A.3;B0432.1;C28A5.3;K01D12.11;C49G7.10;W03D2.6;K11G12.5;F47E…	http://www.ncbi.nlm.nih.gov/pubmed/17368442
Mutants	UP by vhl-1 mutant under egl-9 mutant (Albores)	9	924	102	29469	0.014968	1	0.0475564	T11F8.3;T21C12.1;C26E6.7;F28E10.1;T05H10.4;F48F7.1;F11C1.5;F35C8.7;ZK899.8	http://www.biorxiv.org/content/early/2017/03/02/112920.1
Mutants	UP by mes-4 mutant	7	924	64	29469	0.0149932	1	0.0475564	F02E8.1;C05E11.1;VF11C1L.1;F54B11.5;K09A9.5;K09A9.1;C34F6.4	http://www.ncbi.nlm.nih.gov/pubmed/16968818
Other	down by hermaphrodite early embryo	38	924	810	29469	0.0151647	1	0.0479506	M04G12.4;C29F9.1;F39C12.3;F18E9.5;C18D11.1;Y110A2AL.4;Y39C12A.9;Y57G11C.31;C50E3.12;C25H3.12;F52B11.3;B0365.1;ZK836.3;F23B12.9;ZK909.4;K11H12.9;B0198.1;F15G9.1;K01G12.3;F41E6.6;Y105E8B.1;Y71F9B.9;C25A11.4;C42D8.5;F35B12.7;F59B2.9;C50E3.11;T14B4.7;F53B3.5;T04C9.4;K03E6.6;H42K12.3;H12D21.10;T28A11.22;Y47G6A.32;C04F6.5;F39G3.5;T27A1.5	http://www.ncbi.nlm.nih.gov/pubmed/26641248
Mutants	Down ash-2 RNAi L3	13	924	187	29469	0.0152791	1	0.0481625	T11F8.3;F21G4.2;T24A6.20;F02H6.2;Y6G8.3;F47H4.1;Y57A10A.9;F36G3.2;Y49C4A.8;C49G7.10;C09G1.1;Y82E9BL.13;F14H3.5	http://www.ncbi.nlm.nih.gov/pubmed/20555324
Mutants	UP pie-1; pal-1(RNAi) mutant 101 min after 4 cell stage	15	924	233	29469	0.0157521	1	0.0494997	ZK1073.1;C18D1.1;W05H7.4;F23B12.9;W05H9.4;C02B8.6;F28B4.2;ZK899.8;F58A3.1;R03E1.2;EEED8.15;F59F3.1;K02B12.2;F08G12.10;C49G7.10	http://www.ncbi.nlm.nih.gov/pubmed/15772128
Mutants	down by aak-2 mutant (Burkewitz)	36	924	763	29469	0.0168383	1	0.0527497	T01C8.5;Y44A6D.3;Y53F4B.2;F32B5.6;B0228.7;F02E8.1;ZK909.3;C15B12.7;B0272.3;C34C12.7;F11C1.5;K06A9.1;C04A11.3;C43H6.1;F28B4.2;K09A9.5;R193.2;Y18H1A.9;F18G5.6;K08F8.1;C53B7.4;B0395.3;F36G3.2;R03E1.2;R02E12.2;W07G1.3;T25F10.6;Y49C4A.8;H10E21.4;K11G12.5;C17G1.3;D1022.4;F20D1.9;F14D12.2;C15C7.7;T27A1.5	http://www.ncbi.nlm.nih.gov/pubmed/25723162
Other	Constitutiely expressed genes in evironment interaction	107	924	2761	29469	0.0169017	1	0.0527853	T01G9.5;F21G4.2;F54C9.8;R12E2.10;R151.10;C25A1.8;T05F1.2;R09G11.2;D2096.2;K09E9.3;T01G9.2;C05C10.5;F02E8.1;Y37A1B.17;ZK546.15;T28F4.1;EEED8.3;F35H12.2;K08H2.6;C26E6.7;ZK858.3;B0272.3;C04B4.2;F10D11.2;F48D6.1;Y62E10A.17;R144.6;C01G6.3;ZC308.4;F52F12.3;H28G03.2;H04M03.3;D2089.5;F56A11.5;C54H2.3;T08D10.1;T25G12.4;C45E5.6;Y52B11A.8;C47E8.7;R13G10.1;F17A9.6;F53F8.3;C17E7.9;C34D10.1;T12G3.6;D2021.1;ZK1…	http://www.ncbi.nlm.nih.gov/pubmed/22669615
Mutants	down by hyl-2 mutant	10	924	125	29469	0.0170908	1	0.0532121	EEED8.3;R04A9.7;ZK673.10;R07C3.6;ZC239.20;C02B4.2;C31G12.1;C14F11.1;F23D12.1;K02E7.9	https://www.ncbi.nlm.nih.gov/pubmed/27507791
Mutants	UP by lem-2(tm1582) mutant and emr-1 RNAi	101	924	2598	29469	0.0188302	1	0.0584483	T10A3.1;T21C12.1;M04G12.4;Y53F4B.2;F18E9.5;F34H10.3;C18D11.1;T03D8.6;R151.10;Y39C12A.9;R09G11.2;Y54E10A.17;C02F4.2;T02C1.1;K03E6.7;F55C10.1;Y20C6A.2;Y57A10A.10;F59D12.2;F11C1.1;C44C1.1;ZK836.3;ZK909.3;Y119D3B.7;ZK652.8;F35H12.2;C35D10.17;F23B12.9;F52A8.2;C33D9.6;Y41E3.22;R04A9.3;F17C11.11;D2089.5;F11C1.5;Y57G11C.24;F55A4.1;C47E8.7;C06A8.3;C43H6.4;C43H6.1;Y23B4A.2;F28B4.2;T19C3.2;D1086.8;ZK470.2;F…	http://www.ncbi.nlm.nih.gov/pubmed/24490688
Mutants	Deregulated L4 oga-1(ok1207)	10	924	128	29469	0.0196394	1	0.0607742	Y54G9A.5;C05C10.5;F32E10.2;R11G11.2;EEED8.3;Y57A10A.9;B0238.12;B0361.9;Y65B4BR.1;Y110A2AL.3	http://www.ncbi.nlm.nih.gov/pubmed/20368426
Mutants	UP glp-4 vs. wt L3	15	924	240	29469	0.0198124	1	0.0611233	ZK1073.1;F35D11.3;F54B11.5;C01B10.3;C52B9.7;T04H1.9;C55B6.1;M163.1;F13E6.1;R09A8.3;C49G7.10;W03D2.6;K11G12.5;ZC449.3;F11A5.9	http://www.ncbi.nlm.nih.gov/pubmed/17096596
Mutants	UP by cyc-1 RNAi	141	924	3784	29469	0.020285	1	0.0623917	T01C8.5;R06A10.2;T21C12.1;M04G12.4;Y70G10A.3;Y44A6D.3;C29F9.1;F18H3.3;F34H10.3;C18D11.1;T03D8.6;CC8.2;ZK1073.1;F32B5.6;R02C2.4;Y57G11C.31;T27B7.6;B0228.7;Y46G5A.21;ZK84.3;H39E20.1;M162.5;K10B3.9;C02F4.2;T13B5.6;F55C10.1;R11G11.2;T05A10.1;T28F12.2;ZK909.3;Y119D3B.7;K08H2.6;C35D10.17;C15B12.7;F52A8.2;T24D11.1;R04A9.3;F45D11.9;H28G03.2;F17C11.11;K10B3.10;F48F7.1;F20D6.10;F11C1.5;Y57G11C.24;T08B1.4;T…	http://www.ncbi.nlm.nih.gov/pubmed/19360127
Mutants	down by rde-4 mutant (Welker)	8	924	89	29469	0.0218179	1	0.0669038	Y56A3A.14;ZK673.5;R11A5.3;Y37H2A.7;C25B8.4;M01D1.3;Y57A10A.9;K03A11.1	http://www.ncbi.nlm.nih.gov/pubmed/17526642
Mutants	Down by Cu2 in kgb-1 mutant	13	924	198	29469	0.0228013	1	0.0697088	B0361.4;Y51A2D.12;K06A9.1;K03D3.2;Y105E8B.1;B0361.9;F59C12.3;F45D3.1;M02H5.6;F11A5.9;Y41E3.6;K03H6.4;C15C7.7	http://www.ncbi.nlm.nih.gov/pubmed/23437011
Mutants	UP by jmjd-5 mutant (Amendola)	6	924	52	29469	0.0231319	1	0.0705073	T10A3.1;F45D11.9;Y80D3A.4;T04H1.9;K01D12.11;C50D2.6	https://www.ncbi.nlm.nih.gov/pubmed/28207814
Mutants	Down ash-2 RNAi on glp-1 (e2141ts) L3	13	924	201	29469	0.0252594	1	0.0767612	Y44A6D.3;F52E4.8;F42F12.3;T22B7.4;Y57G11C.24;C04A11.3;Y116F11B.3;C01B10.3;C52B9.7;F43G6.8;Y41D4A.1;C25G6.2;C05E11.3	http://www.ncbi.nlm.nih.gov/pubmed/20555324
Mutants	down hif-1; vhl-1 vs. hif-1	12	924	179	29469	0.0260667	1	0.0789782	C32B5.6;T01C3.3;C50E3.12;F10D11.2;Y43E12A.1;C01G6.3;W07E11.1;ZK1127.1;C02B4.2;R04D3.4;F35F10.1;C50D2.6	http://www.ncbi.nlm.nih.gov/pubmed/15361934
Mutants	UP by gei-8(ok1671) homozygous mutant	16	924	273	29469	0.0261662	1	0.0790436	ZK84.3;H01A20.1;R11A5.3;Y43F8B.2;F56F10.4;Y17D7A.3;T01B6.3;T04H1.9;B0238.12;B0361.9;M163.1;C17F4.4;K01D12.11;C47F8.1;C06B3.6;F48E3.9	http://www.ncbi.nlm.nih.gov/pubmed/23484030
Mutants	UP mex-3;skn-1 RNAi mutant 122min	21	924	398	29469	0.0271225	1	0.0816893	Y48G1C.2;Y58A7A.2;W05H7.4;R06C7.4;F46F6.2;Y57G11C.24;C29F7.6;R11A5.3;H20J18.1;ZK899.8;K02G10.8;C45B2.5;M151.3;B0361.9;F53B3.5;F45D3.1;F28C10.3;H28G03.1;ZK6.3;K03A11.1;C42D8.3	http://www.ncbi.nlm.nih.gov/pubmed/15772128
Mutants	down by crtc-1 and aak-2 mutant (Burkewitz)	39	924	873	29469	0.0272154	1	0.0817266	T01C8.5;Y44A6D.3;Y53F4B.2;F32B5.6;B0228.7;D2096.2;F02E8.1;C15B12.7;B0272.3;C34C12.7;F11C1.5;K06A9.1;C04A11.3;C43H6.1;R11A5.4;F28B4.2;K09A9.5;R193.2;Y18H1A.9;T19C3.2;T25G12.7;F18G5.6;K08F8.1;C53B7.4;B0395.3;F36G3.2;R03E1.2;W07G1.3;T25F10.6;K03E6.6;Y49C4A.8;H10E21.4;K11G12.5;C17G1.3;D1022.4;F20D1.9;F14D12.2;C15C7.7;T27A1.5	http://www.ncbi.nlm.nih.gov/pubmed/25723162
Mutants	Down nduf-6 RNAi, ETC complex I	32	924	685	29469	0.0274864	1	0.0822969	Y57G11C.31;T16A1.8;Y58A7A.2;Y106G6D.1;F23D12.5;Y44A6C.2;F48E3.6;Y15E3A.3;T02C1.1;R11G11.2;Y57A10A.10;F59D12.2;C18B12.5;C44C1.1;ZK673.10;C32B5.14;C31G12.1;F15G9.1;Y23H5B.8;T27A1.2;ZK1236.2;F36F12.1;T14C1.3;F15A4.2;C32B5.1;T04C9.4;Y37D8A.3;ZK154.4;T27A8.2;F34D6.1;F38B2.4;F14D12.2	http://www.ncbi.nlm.nih.gov/pubmed/18178500
Mutants	UP lin-35 mutant( n745, NULL) L4	53	924	1261	29469	0.0276804	1	0.0826341	C28C12.2;R06A4.6;C29F9.1;M02D8.3;C25A1.8;Y39A3CL.5;Y54G9A.5;M162.5;B0212.3;F32E10.2;ZK909.3;R09A1.3;F17C11.11;H01A20.1;R13H4.2;Y73C8C.3;F48F7.1;T08B1.4;K06A9.1;ZK154.5;Y116F11B.3;C49F5.6;C01B10.3;F54B11.3;Y73B6A.3;K09A9.1;F28D9.2;ZK673.9;T05A7.1;T04H1.9;B0238.12;Y75B8A.27;M163.1;F11G11.2;E03H4.8;C56G3.1;Y65B4BR.1;F52B11.5;B0432.1;C28A5.3;K01D12.11;C49G7.10;W03D2.6;K12H6.6;C06B3.6;F14B8.4;K04C1.3;…	http://www.ncbi.nlm.nih.gov/pubmed/17368442
Mutants	UP by vhl-1 mutant (Albores)	22	924	427	29469	0.0293915	1	0.0874849	T11F8.3;M04G12.4;F18H3.3;ZK1073.1;T04B8.5;F48D6.1;C01G6.8;ZK287.2;ZK1010.7;ZC123.3;F28B4.2;F35C8.7;F15G9.1;F21A10.2;Y105E8B.1;C25A11.4;C29F7.4;T25F10.6;W09C2.3;C25B8.1;T21H8.1;Y34B4A.7	http://www.biorxiv.org/content/early/2017/03/02/112920.1
Mutants	down lin-35 mutant(n745, NULL) L1	34	924	745	29469	0.030553	1	0.0906074	R06A4.6;F21G4.2;CC8.2;Y46G5A.21;R06C7.4;Y73C8C.3;F11C1.5;K06A9.1;R11A5.3;R11A5.4;Y37H2A.7;C02B4.2;T05A7.1;C35E7.1;R02E12.2;F08D12.9;E03H4.8;W07G1.3;Y49C4A.8;C28A5.3;F18E2.1;F22D3.6;K11G12.5;F38E9.5;F47E1.1;D1025.2;C06B3.6;F14B8.4;H30A04.1;C17G1.3;Y47D9A.2;F47B10.9;K02E2.2;C05G5.3	http://www.ncbi.nlm.nih.gov/pubmed/17368442
Mutants	UP alg-1 mutant (gk214)	28	924	585	29469	0.0306191	1	0.0906074	F39C12.3;C18D1.1;F52B11.3;F59D12.2;C06G1.4;W07E11.1;F17C11.11;T08B1.4;Y18H1A.9;M03A1.8;T19C3.2;K03D3.2;C42D8.5;T22F7.5;T14B4.7;F53B3.5;H42K12.3;H10E21.4;F56C3.9;F29D11.1;C49G7.10;W03D2.6;Y38F1A.5;H30A04.1;Y65B4BR.2;F47B10.9;C05E11.3;C14H10.2	http://www.ncbi.nlm.nih.gov/pubmed/20062054
Mutants	UP mex-3;skn-1 RNAi mutant 53min	28	924	587	29469	0.031751	1	0.093684	C41G7.2;T11F8.3;F54D10.3;F39C12.3;C25A1.8;Y48G1C.2;R09G11.2;K10B3.9;C24H10.1;T08H10.4;C14A11.3;ZC416.8;F59F5.6;R05C11.3;T12G3.6;C43H6.1;ZC123.3;F28B4.2;ZK899.8;Y105E8B.1;C53B7.4;F15A4.2;Y8A9A.5;AH9.2;F56C3.9;T23D5.11;C49G7.10;F45E6.3	http://www.ncbi.nlm.nih.gov/pubmed/15772128
Mutants	Down eri-1 mutant	17	924	305	29469	0.0320882	1	0.0944045	F52B11.3;F48F7.1;ZC123.3;ZK899.8;F15D4.4;T24A11.2;K01D12.13;F56B6.2;F53B3.5;E03H4.8;Y37D8A.3;F59B10.1;F54A5.1;Y71G12B.6;C04F6.5;Y65B4BR.2;F59D6.1	http://www.ncbi.nlm.nih.gov/pubmed/17919598
Mutants	down by plep-1 mutant (young adult hermaphrodites)	22	924	432	29469	0.0327142	1	0.0959678	M01E11.6;R12E2.10;C18D11.1;C04B4.2;F48D6.1;Y62E10A.17;R13H4.2;F22E5.17;F11C1.5;T08B1.4;T20D4.6;C17E7.9;C25B8.4;T21B6.1;F11C1.7;T25G12.7;R08E5.2;T05G11.1;C14F11.1;F53H8.2;F19D8.2;F20D1.9	http://www.ncbi.nlm.nih.gov/geo/query/acc.cgi?acc=GSE68351

## Sheet: male germline siRNA
Category	Term	Counts	ListSize	PopHit	Pop Size	Pvalue	Bonferroni	FDR	OverlappedID	Refs
Mutants	UP aak-2 null	745	2218	1120	29469	0	0	0	K08A2.1;F59A6.2;Y37D8A.5;B0457.4;ZK930.6;C28F5.1;Y38F1A.1;ZK1290.9;F54A3.4;C04G2.8;ZK550.5;F59A3.8;ZK507.3;K07F5.11;C49C8.1;T27A3.3;Y106G6G.3;C01G10.1;Y47G6A.13;C24D10.1;C18H7.4;Y113G7C.1;K08E4.7;C17H12.3;M117.4;C24D10.2;K08C9.2;C34D4.2;T23F6.3;K09G1.2;T28H11.5;F40E3.5;Y80D3A.8;F36H12.4;ZK930.4;C39H7.1;C33F10.8;C35D10.2;T06C10.3;ZK757.3;F57B9.8;W08E3.4;K07F5.4;F23B12.1;C50F4.2;T06C10.6;F02E11.1;Z…	http://www.ncbi.nlm.nih.gov/pubmed/21331044
Mutants	UP eri-1 mutant	454	2218	639	29469	0	0	0	K08A2.1;F59A6.2;Y37D8A.5;Y38F1A.1;F54A3.4;C04G2.8;F59A3.8;ZK507.3;C49C8.1;T27A3.3;Y106G6G.3;W06A11.4;Y47G6A.13;C24D10.1;C18H7.4;K08E4.7;C17H12.3;Y25C1A.1;M117.4;C24D10.2;K08C9.2;C34D4.2;K09G1.2;F40E3.5;F36H12.4;ZK930.4;C39H7.1;C33F10.8;T06C10.3;ZK757.3;F57B9.8;W08E3.4;K07F5.4;F23B12.1;T06C10.6;F02E11.1;ZK484.7;F23C8.7;T05A7.6;F10G7.12;F26A1.3;C53A5.4;F39E9.4;B0218.5;B0205.10;F09C12.8;T25B9.6;C25G…	http://www.ncbi.nlm.nih.gov/pubmed/17919598
Mutants	Down glp-4 vs. wt L4	606	2218	1116	29469	0	0	0	C14B1.7;F59A6.2;F59E12.3;F55G1.8;Y37D8A.5;B0457.4;ZK930.6;F30F8.1;Y38F1A.1;ZK1290.9;C04G2.8;ZK550.5;F59A3.8;ZK507.3;K07F5.11;C49C8.1;T27A3.3;Y106G6G.3;C24D10.1;C18H7.4;Y113G7C.1;C17H12.3;Y25C1A.1;C24D10.2;K08C9.2;C34D4.2;T23F6.3;K09G1.2;T28H11.5;F36H12.4;ZK930.4;C39H7.1;C33F10.8;C35D10.2;T06C10.3;ZK757.3;F57B9.8;W08E3.4;K07F5.4;F23B12.1;B0393.4;T06C10.6;ZK484.7;T05A7.6;F26A1.3;C53A5.4;ZK484.5;W05…	http://www.ncbi.nlm.nih.gov/pubmed/17096596
Mutants	UP by mir-58 & mir-80 mutant	915	2218	1477	29469	0	0	0	F59A6.2;F19B6.3;F55G1.8;Y37D8A.5;ZK930.6;C01A2.6;Y38F1A.1;ZK1290.9;F54A3.4;C09H10.1;C04G2.8;ZK550.5;F59A3.8;Y6B3B.3;ZK507.3;K07F5.11;C49C8.1;T27A3.3;H12I13.6;Y47G6A.13;C24D10.1;C07A9.13;C18H7.4;Y113G7C.1;K08E4.7;C17H12.3;Y25C1A.1;M117.4;C24D10.2;K08C9.2;C34D4.2;T23F6.3;K09G1.2;T28H11.5;F13D12.9;F40E3.5;Y80D3A.8;ZK930.4;C39H7.1;C33F10.8;C35D10.2;T06C10.3;ZK757.3;F57B9.8;W08E3.4;K07F5.4;F23B12.1;B0…	http://www.ncbi.nlm.nih.gov/pubmed/26232411
Mutants	UP by mir-58, mir-80, mir-81, mir-82 mutant	960	2218	1931	29469	0	0	0	F59A6.2;T10G3.5;F19B6.3;Y37D8A.5;ZK930.6;C01A2.6;Y38F1A.1;ZK1290.9;F54A3.4;C09H10.1;C04G2.8;ZK550.5;C50H2.7;F59A3.8;Y6B3B.3;ZK507.3;K07F5.11;C49C8.1;T27A3.3;H12I13.6;Y47G6A.13;C24D10.1;C07A9.13;C18H7.4;Y113G7C.1;K08E4.7;C25H3.1;C17H12.3;Y25C1A.1;M117.4;C24D10.2;K08C9.2;C34D4.2;T23F6.3;K09G1.2;T28H11.5;F13D12.9;F40E3.5;ZK930.4;C39H7.1;C33F10.8;C35D10.2;T06C10.3;ZK757.3;F57B9.8;W08E3.4;K07F5.4;F23B…	http://www.ncbi.nlm.nih.gov/pubmed/26232411
Mutants	UP by tut-1 & elpc-1 mutant, mRNA	1290	2218	1957	29469	0	0	0	F08F3.8;T24H10.5;F59A6.2;K03H9.3;F46F5.5;VY10G11R.1;F19B6.3;F59E12.3;Y75B8A.10;C24H12.6;Y37D8A.5;B0457.4;ZK930.6;F20B6.5;Y73B6BL.7;CD4.2;C28F5.1;Y38F1A.1;ZK1290.9;F54A3.4;C09H10.1;ZK550.5;C50H2.7;F59A3.8;Y6B3B.3;ZK507.3;Y32G9A.3;K07F5.11;C49C8.1;T27A3.3;Y106G6G.3;H12I13.6;T26C12.2;C01G10.1;Y47G6A.13;C24D10.1;C07A9.13;C18H7.4;Y113G7C.1;K08E4.7;C17H12.3;Y25C1A.1;F21F8.11;M117.4;C24D10.2;K08C9.2;C34…	http://www.ncbi.nlm.nih.gov/pubmed/26052047
Mutants	UP by csr-1 RNAi (Campbell)	495	2218	781	29469	0	0	0	Y38F1A.1;F54A3.4;C04G2.8;K07F5.11;T27A3.3;C18H7.4;C17H12.3;Y25C1A.1;C24D10.2;K08C9.2;C34D4.2;T23F6.3;K09G1.2;T28H11.5;F13D12.9;F36H12.4;ZK930.4;C39H7.1;C35D10.2;T06C10.3;W08E3.4;F23B12.1;T06C10.6;ZK484.7;F23C8.7;C53A5.4;ZK484.5;C55B7.3;T27E7.1;F09C12.8;R102.3;T25B9.6;C25G4.6;K03H1.12;F14F7.4;C06A1.3;Y47G6A.26;F07F6.1;C09D4.3;K01H12.2;F58G1.3;AH10.1;C30B5.3;ZK1010.5;C17H12.5;C24A11.1;F58D2.2;ZC581…	http://www.ncbi.nlm.nih.gov/pubmed/25968310
Mutants	down by nuo-6 mutant	985	2218	2265	29469	0	0	0	C04G2.10;K08A2.1;F59A6.2;K03H9.3;F59E12.3;ZK930.6;F30F8.1;Y73B6BL.7;C42C1.11;Y38A10A.5;Y38F1A.1;ZK1290.9;F54A3.4;T12D8.8;Y39A3CR.8;Y57A10A.2;F43E2.8;C04G2.8;ZK550.5;C50H2.7;F59A3.8;ZK507.3;K07F5.11;C49C8.1;T27A3.3;Y106G6G.3;Y47G6A.13;C24D10.1;C18H7.4;Y113G7C.1;Y47H9C.6;C25H3.1;C17H12.3;Y25C1A.1;M117.4;C24D10.2;K08C9.2;C34D4.2;T23F6.3;K09G1.2;T28H11.5;F40E3.5;Y80D3A.8;F36H12.4;ZK930.4;C39H7.1;C33F…	http://www.ncbi.nlm.nih.gov/pubmed/24813612
Mutants	down by isp-1 mutant	919	2218	1737	29469	0	0	0	K08A2.1;F59A6.2;F59E12.3;ZK930.6;W02B12.9;Y38A10A.5;Y38F1A.1;ZK1290.9;F54A3.4;T12D8.8;Y39A3CR.8;F43E2.8;C04G2.8;ZK550.5;C50H2.7;F59A3.8;ZK507.3;K07F5.11;C49C8.1;T27A3.3;Y106G6G.3;C01G10.1;Y47G6A.13;C24D10.1;C18H7.4;Y113G7C.1;K08E4.7;C17H12.3;Y25C1A.1;M117.4;C24D10.2;K08C9.2;C34D4.2;T23F6.3;K09G1.2;T28H11.5;F40E3.5;Y80D3A.8;F36H12.4;ZK930.4;C39H7.1;C33F10.8;C35D10.2;T06C10.3;ZK757.3;F57B9.8;W08E3.…	http://www.ncbi.nlm.nih.gov/pubmed/24813612
Mutants	UP by eat-2 mutant	947	2218	1720	29469	0	0	0	T24H10.5;F59A6.2;K03H9.3;F59E12.3;Y37D8A.5;ZK930.6;Y73B6BL.7;C28F5.1;Y38F1A.1;ZK1290.9;F54A3.4;C04G2.8;ZK550.5;C50H2.7;F59A3.8;ZK507.3;C49C8.1;T27A3.3;T26C12.2;C01G10.1;Y47G6A.13;C24D10.1;C07A9.13;C18H7.4;Y113G7C.1;K08E4.7;C25H3.1;C17H12.3;Y25C1A.1;M117.4;C24D10.2;K08C9.2;C34D4.2;T23F6.3;K09G1.2;F13D12.9;F40E3.5;Y80D3A.8;F36H12.4;ZK930.4;C33F10.8;T06C10.3;ZK757.3;F57B9.8;K07F5.4;F23B12.1;B0393.4;…	http://www.ncbi.nlm.nih.gov/pubmed/23935515
Mutants	down by crh-1 mutant (Xiao)	614	2218	1349	29469	0	0	0	F59A6.2;C24H12.6;ZK930.6;F30F8.1;W04A8.6;Y38F1A.1;ZK1290.9;C09H10.1;Y39A3CR.8;C04G2.8;ZK550.5;F59A3.8;ZK507.3;T27A3.3;Y47G6A.13;C07A9.13;C18H7.4;C17H12.3;Y25C1A.1;C24D10.2;K08C9.2;K09G1.2;ZK930.4;C35D10.2;T06C10.3;W08E3.4;ZK484.7;T05A7.6;F10G7.12;ZK484.5;F39E9.4;C34F11.5;T25B9.6;C36F7.2;F09G8.4;T22B3.2;K03H1.12;F14F7.4;Y71F9AL.2;F59A6.4;Y47G6A.26;F58G1.3;C17C3.15;C06A5.2;AH10.1;Y46H3D.1;C17H12.5;…	http://www.ncbi.nlm.nih.gov/geo/query/acc.cgi?acc=GSE40809
Mutants	down by crh-1(tz2) mutant	536	2218	1030	29469	0	0	0	F59A6.2;Y37D8A.5;Y38F1A.1;C04G2.8;ZK550.5;C50H2.7;F59A3.8;K07F5.11;C49C8.1;T27A3.3;Y47G6A.13;C24D10.1;C18H7.4;Y113G7C.1;Y47H9C.6;C17H12.3;Y25C1A.1;C24D10.2;K08C9.2;T23F6.3;T28H11.5;ZK930.4;C39H7.1;C35D10.2;ZK757.3;F57B9.8;F23B12.1;C50F4.2;T06C10.6;ZK484.7;F23C8.7;T05A7.6;Y38E10A.17;F26A1.3;ZK484.5;C55B7.3;C34F11.5;B0205.10;T27E7.1;F09C12.8;C01G5.4;W03F11.4;C25G4.6;T22B3.2;F14F7.4;C06A1.3;F59A6.4;…	http://www.ncbi.nlm.nih.gov/pubmed/17900898
Mutants	down by jmjd-1.2 neuron expressed	824	2218	2358	29469	0	0	0	F59A6.2;F55G1.8;W02B12.9;C28F5.1;T09F3.4;F54A3.4;C09H10.1;Y57A10A.2;C04G2.8;ZK550.5;F59A3.8;ZK507.3;K07F5.11;T27A3.3;Y106G6G.3;W06A11.4;H12I13.6;C01G10.1;F19F10.12;Y47G6A.13;C24D10.1;C07A9.13;C18H7.4;K01G5.2;C17H12.3;Y25C1A.1;K08C9.2;C34D4.2;T23F6.3;K09G1.2;T28H11.5;F40E3.5;F36H12.4;ZK930.4;C39H7.1;C33F10.8;C35D10.2;F09E5.8;ZK757.3;F57B9.8;K07F5.4;F23B12.1;Y62F5A.10;C50F4.2;F43G9.6;T06C10.6;F02E1…	http://www.ncbi.nlm.nih.gov/pubmed/27133168
Mutants	down by jmjd-3.1 expressed	1026	2218	3741	29469	0	0	0	C04G2.10;K08A2.1;F59A6.2;F55G1.8;C24H12.6;Y73B6BL.7;W02B12.9;C45G9.2;C28F5.1;T09F3.4;ZK1290.9;F54A3.4;B0511.13;C09H10.1;D2005.7;T12D8.8;Y57A10A.2;C26E6.11;C04G2.8;ZK550.5;C50H2.7;F59A3.8;ZK507.3;Y48A5A.1;K07F5.11;C49C8.1;T27A3.3;B0035.5;Y106G6G.3;W06A11.4;H12I13.6;C01G10.1;F19F10.12;Y47G6A.13;C24D10.1;C07A9.13;C18H7.4;K08E4.7;K01G5.2;C17H12.3;Y25C1A.1;K08C9.2;C34D4.2;T23F6.3;K09G1.2;T28H11.5;F13D…	http://www.ncbi.nlm.nih.gov/pubmed/27133168
Mutants	UP by cdk-8 mutant	510	2218	957	29469	0	0	0	F19B6.3;Y38F1A.1;ZK1290.9;Y39A3CR.8;ZK550.5;F59A3.8;ZK507.3;Y32G9A.3;T26C12.2;C01G10.1;ZK1053.4;Y47G6A.13;Y113G7C.1;C17H12.3;C24D10.2;T23F6.3;Y80D3A.8;C35D10.2;T06C10.3;ZK757.3;F23B12.1;C50F4.2;ZK484.7;T05A7.6;F26A1.3;ZK484.5;C34F11.5;B0205.10;C50C3.2;C01G5.4;W03F11.4;C25G4.6;R13G10.4;F14F7.4;F59A6.4;T28C6.5;C09D4.3;W03A5.1;ZK1010.5;C17H12.5;C35E7.9;K09D9.11;W01B6.5;F44D12.8;ZC581.7;F35E2.5;B0252…	http://www.ncbi.nlm.nih.gov/pubmed/26715664
Mutants	UP by P-granule RNAi (Knutson)	848	2218	2253	29469	0	0	0	C04G2.10;F08F3.8;K08A2.1;F59A6.2;F46F5.5;F19B6.3;Y37D8A.5;ZK930.6;F26D10.9;Y38F1A.1;ZK1290.9;F54A3.4;ZC15.1;C04G2.8;ZK550.5;F59A3.8;ZK507.3;K07F5.11;C49C8.1;T27A3.3;C24D10.1;C18H7.4;Y113G7C.1;Y37H2A.4;C17H12.3;Y25C1A.1;F21F8.11;M117.4;C24D10.2;K08C9.2;C34D4.2;T23F6.3;K09G1.2;T28H11.5;F13D12.9;F40E3.5;Y80D3A.8;F36H12.4;C39H7.1;C33F10.8;C35D10.2;T06C10.3;ZK757.3;K07F5.4;F23B12.1;B0393.4;F43G9.6;T06…	https://www.ncbi.nlm.nih.gov/pubmed/28258184
Tissue	Sperm enriched	458	2218	568	29469	0	0	0	F59A6.2;F19B6.3;F59E12.3;Y37D8A.5;ZK1290.9;ZK550.5;C50H2.7;C49C8.1;T27A3.3;C01G10.1;C24D10.1;M117.4;K08C9.2;C34D4.2;K09G1.2;T28H11.5;ZK930.4;C33F10.8;C35D10.2;T06C10.3;F57B9.8;K07F5.4;F23B12.1;B0393.4;C50F4.2;T06C10.6;F02E11.1;ZK484.7;T05A7.6;F26A1.3;ZK484.5;F39E9.4;C55B7.3;C34F11.5;C50C3.2;T27E7.1;W03F11.4;T25B9.6;T05E8.1;F14F7.4;C06A1.3;F59A6.4;F07F6.1;C09D4.3;K01H12.2;F58G1.3;W01B11.2;C06A5.2;…	http://www.ncbi.nlm.nih.gov/pubmed/11030340
Tissue	Male-enriched genes (Kim)	1165	2218	1750	29469	0	0	0	F59A6.2;C50C3.19;F19B6.3;F59E12.3;C24H12.6;Y37D8A.5;B0457.4;ZK930.6;Y73B6BL.7;Y38F1A.1;F54A3.4;C04G2.8;ZK550.5;C50H2.7;F59A3.8;Y6B3B.3;ZK507.3;Y32G9A.3;K07F5.11;C49C8.1;T27A3.3;Y106G6G.3;H12I13.6;C01G10.1;Y47G6A.13;C24D10.1;C07A9.13;C18H7.4;Y113G7C.1;K08E4.7;C17H12.3;Y25C1A.1;M117.4;C24D10.2;K08C9.2;C34D4.2;T23F6.3;K09G1.2;F13D12.9;F40E3.5;Y80D3A.8;F36H12.4;ZK930.4;C39H7.1;C33F10.8;C35D10.2;T06C1…	https://www.ncbi.nlm.nih.gov/pubmed/27732864
Other	down by hermaphrodite young Adult	1030	2218	2439	29469	0	0	0	F08F3.8;T24H10.5;F59A6.2;K03H9.3;K02D10.2;VY10G11R.1;F19B6.3;F59E12.3;Y75B8A.10;F41H10.12;C24H12.6;Y37D8A.5;ZK930.6;K02D10.3;C01A2.6;F42E8.1;Y73B6BL.7;C28F5.1;Y38F1A.1;ZK1290.9;C27A2.7;F54A3.4;C09H10.1;Y39A3CR.8;F43E2.8;ZC15.1;C50H2.7;F59A3.8;Y6B3B.3;ZK507.3;Y32G9A.3;K07F5.11;Y106G6G.3;H12I13.6;T26C12.2;C07A9.13;K08E4.7;Y47H9C.6;C25H3.1;C24D10.2;K09G1.2;T28H11.5;Y80D3A.8;F36H12.4;C33F10.8;C35D10.…	http://www.ncbi.nlm.nih.gov/pubmed/26641248
Mutants	UP wdr-5 mutant Day1	869	2218	3087	29469	7.6021011177108E-310	7.71613e-307	3.85807e-308	T24H10.5;F59A6.2;T10G3.5;F55G1.8;F22H10.1;Y37D8A.5;B0457.4;ZK930.6;F20B6.5;K02D10.3;F42E8.1;Y62F5A.1;T28A8.7;CD4.2;Y38F1A.1;ZK1290.9;F54A3.4;B0511.13;F55F8.4;C04G2.8;ZK550.5;F59A3.8;ZK507.3;K07F5.11;C49C8.1;T27A3.3;Y106G6H.12;Y106G6G.3;C01G10.1;Y47G6A.13;C24D10.1;C18H7.4;Y113G7C.1;K08E4.7;Y47H9C.6;K01G5.2;C17H12.3;Y25C1A.1;C24D10.2;K08C9.2;C34D4.2;T23F6.3;K08A2.4;K09G1.2;T28H11.5;F40E3.5;Y80D3A.8…	http://www.ncbi.nlm.nih.gov/pubmed/22012258
Mutants	UP by wdr-23 mutant	748	2218	2276	29469	9.54961709126015E-310	9.69286e-307	4.61565e-308	F59A6.2;Y37D8A.5;F26D10.9;Y38F1A.1;C04G2.8;ZK550.5;F59A3.8;T27A3.3;B0035.5;Y47G6A.13;C24D10.1;C18H7.4;Y113G7C.1;K08E4.7;C17H12.3;Y25C1A.1;F21F8.11;M117.4;C24D10.2;K08C9.2;C34D4.2;T23F6.3;T28H11.5;F13D12.9;F40E3.5;ZK930.4;C39H7.1;C35D10.2;T06C10.3;ZK757.3;W08E3.4;K07F5.4;F23B12.1;B0393.4;Y62F5A.10;C50F4.2;F43G9.6;T06C10.6;F02E11.1;ZK484.7;T05F1.7;T05A7.6;Y38E10A.17;T28D9.9;F26A1.3;C53A5.4;ZK484.5;…	http://www.ncbi.nlm.nih.gov/pubmed/23555279
Mutants	UP wdr-5 mutant Day1 Transgenerational	501	2218	1100	29469	1.31368e-275	1.33338e-272	6.06082e-274	T10G3.5;F55G1.8;T28A8.7;Y38F1A.1;C04G2.8;ZK550.5;F59A3.8;K07F5.11;C49C8.1;T27A3.3;Y106G6G.3;C24D10.1;Y113G7C.1;K08E4.7;C17H12.3;Y25C1A.1;C24D10.2;K08C9.2;T23F6.3;K09G1.2;T28H11.5;F36H12.4;ZK930.4;C39H7.1;C35D10.2;ZK757.3;ZK484.7;F22D6.8;T05A7.6;Y38E10A.17;F26A1.3;ZK484.5;B0205.10;T27E7.1;F09C12.8;T25B9.6;C25G4.6;T22B3.2;F14F7.4;C06A1.3;F59A6.4;T28C6.5;Y47G6A.26;F07F6.1;C09D4.3;K01H12.2;F58G1.3;AH…	http://www.ncbi.nlm.nih.gov/pubmed/22012258
Other	Cluster 9, increasing expression postembryonic	436	2218	815	29469	2.33757e-275	2.37263e-272	1.03158e-273	C04G2.10;F19B6.3;F54A3.4;C04G2.8;ZK550.5;ZK507.3;K07F5.11;T27A3.3;C01G10.1;ZK1053.4;C24D10.1;C18H7.4;Y113G7C.1;K08E4.7;C17H12.3;Y25C1A.1;C24D10.2;K08C9.2;C34D4.2;T23F6.3;K09G1.2;T28H11.5;F36H12.4;ZK930.4;C39H7.1;C33F10.8;C35D10.2;T06C10.3;ZK757.3;K07F5.4;F23B12.1;B0393.4;C50F4.2;F43G9.6;T06C10.6;F02E11.1;ZK484.7;T05A7.6;ZK484.5;F39E9.4;B0205.10;C50C3.2;T27E7.1;C01G5.4;W03F11.4;T25B9.6;C25G4.6;T22…	http://www.ncbi.nlm.nih.gov/pubmed/24036951
Other	Cluster 8, increasing expression postembryonic	370	2218	577	29469	6.05853e-272	6.14941e-269	2.56225e-270	Y38F1A.1;ZK1290.9;F59A3.8;C49C8.1;M117.4;Y80D3A.8;W08E3.4;F10G7.12;F26A1.3;T26C11.3;B0218.5;C34F11.5;F09C12.8;R102.3;F09G8.4;ZK666.8;R13G10.4;Y71F9AL.2;C06A1.3;T28C6.5;W01B11.2;C06A5.2;Y46H3D.1;M04G7.2;C17H12.5;C35E7.9;T13F3.8;F35E2.9;W01B6.5;Y47H9B.2;T04B2.2;ZK849.6;F21F3.2;R01H2.2;F08H9.2;F49F1.12;Y116A8A.4;F56A11.6;F40H6.1;C50E10.2;T08H10.3;W08D2.8;T16H12.6;K11C4.1;T04F3.3;T16G12.7;R07E5.6;ZC4…	http://www.ncbi.nlm.nih.gov/pubmed/24036951
Mutants	down by mir-58 mutant	367	2218	569	29469	5.06671e-271	5.14271e-268	2.05709e-269	C04G2.10;T24H10.5;F19B6.3;F22H10.1;Y37D8A.5;Y38F1A.1;F54A3.4;C04G2.8;ZK550.5;ZK507.3;K07F5.11;C49C8.1;T27A3.3;C18H7.4;Y113G7C.1;K08E4.7;C17H12.3;Y25C1A.1;K08C9.2;C34D4.2;K09G1.2;T28H11.5;ZK930.4;C39H7.1;C33F10.8;C35D10.2;T06C10.3;ZK757.3;F57B9.8;K07F5.4;F23B12.1;B0393.4;Y62F5A.10;F43G9.6;F02E11.1;ZK484.7;T05A7.6;Y38E10A.17;F26A1.3;C53A5.4;ZK484.5;B0218.5;B0205.10;T27E7.1;C01G5.4;W03F11.4;T25B9.6;…	http://www.ncbi.nlm.nih.gov/pubmed/26232411
Mutants	Targets 26G-RNAs in alg-3; alg-4 double mutant	485	2218	1079	29469	7.6807e-263	7.79591e-260	2.99843e-261	C04G2.10;F54F2.2;Y116A8C.18;F59A6.2;F41H10.12;K02D10.3;F42E8.1;W04A8.6;T26C5.3;C45G9.2;Y38F1A.1;Y37E3.17;C26E6.11;C04G2.8;F59A3.8;Y6B3B.3;ZK507.3;K07F5.11;C50F4.14;T27A3.3;Y106G6H.12;C24D10.1;C18H7.4;Y113G7C.1;H35B03.2;K08E4.7;Y47H9C.6;C17H12.3;Y25C1A.1;F21F8.11;M117.4;C24D10.2;K08C9.2;C34D4.2;K09G1.2;T28H11.5;F13D12.9;F36H12.4;C39H7.1;C33F10.8;C35D10.2;F57B9.8;W08E3.4;C34E10.6;Y62F5A.10;F43G9.6;…	http://www.ncbi.nlm.nih.gov/pubmed/20133686
Mutants	UP D2030.4 RNAi ETC complex I	624	2218	1847	29469	1.23858e-259	1.25716e-256	4.65616e-258	Y37D8A.5;C04G2.8;ZK550.5;F59A3.8;ZK507.3;K07F5.11;T27A3.3;Y106G6G.3;C24D10.1;C18H7.4;Y113G7C.1;C17H12.3;Y25C1A.1;F21F8.11;C24D10.2;K08C9.2;C34D4.2;T23F6.3;K09G1.2;T28H11.5;F13D12.9;F36H12.4;ZK930.4;C39H7.1;C33F10.8;C35D10.2;ZK757.3;K07F5.4;F23B12.1;B0393.4;C50F4.2;F02E11.1;K11H3.3;ZK484.7;T05A7.6;Y38E10A.17;F26A1.3;ZK484.5;C55B7.3;B0205.10;T27E7.1;F09C12.8;W03F11.4;T25B9.6;C25G4.6;F09G8.4;T22B3.2…	http://www.ncbi.nlm.nih.gov/pubmed/18178500
Mutants	UP rrf-3 mutant	354	2218	566	29469	4.86513e-254	4.9381e-251	1.76361e-252	K08A2.1;F59A6.2;Y38F1A.1;F54A3.4;C04G2.8;F59A3.8;ZK507.3;C49C8.1;T27A3.3;Y106G6G.3;Y47G6A.13;C24D10.1;C18H7.4;K08E4.7;C17H12.3;C24D10.2;K08C9.2;C34D4.2;K09G1.2;F13D12.9;F40E3.5;F36H12.4;ZK930.4;C39H7.1;C33F10.8;T06C10.3;F57B9.8;W08E3.4;F23B12.1;F02E11.1;ZK484.7;F23C8.7;C53A5.4;B0218.5;C25D7.16;F09C12.8;T25B9.6;C25G4.6;F09G8.4;ZK666.8;T22B3.2;R13G10.4;K03H1.12;F14F7.4;Y71F9AL.2;C06A1.3;T28C6.5;F07…	http://www.ncbi.nlm.nih.gov/pubmed/17919598
Mutants	down by nhr-62 mutant under eat-2 mutant	365	2218	669	29469	2.29062e-232	2.32498e-229	8.01716e-231	ZK550.5;F59A3.8;C49C8.1;T27A3.3;C24D10.1;C18H7.4;K08E4.7;C34D4.2;K09G1.2;C39H7.1;T06C10.3;ZK757.3;K07F5.4;F23B12.1;C50F4.2;T06C10.6;T05A7.6;T28D9.9;B0218.5;C34F11.5;F09C12.8;C01G5.4;W03F11.4;T25B9.6;T22B3.2;R13G10.4;Y71F9AL.2;C06A1.3;F59A6.4;T28C6.5;Y47G6A.26;F07F6.1;C09D4.3;K01H12.2;C17C3.15;W01B11.2;C30B5.3;C17H12.5;C35E7.9;T13F3.8;K09D9.11;F58D2.2;F35E2.9;ZK1098.6;W01B6.5;ZC581.7;F35E2.5;B0252…	http://www.ncbi.nlm.nih.gov/pubmed/23935515
Other	Down of 22G-RNAs for loci targeted by alg-3; alg-4 dependent 26G-RNAs	285	2218	394	29469	1.07518e-230	1.09131e-227	3.63769e-229	F59A6.2;Y38A10A.5;Y38F1A.1;C04G2.8;F59A3.8;ZK507.3;K07F5.11;C49C8.1;T27A3.3;K08E4.7;C17H12.3;Y25C1A.1;M117.4;C24D10.2;K08C9.2;C34D4.2;T23F6.3;K09G1.2;T28H11.5;F13D12.9;F40E3.5;F36H12.4;C33F10.8;T06C10.3;ZK757.3;F57B9.8;W08E3.4;F23B12.1;B0393.4;Y62F5A.10;Y38E10A.17;F26A1.3;ZK484.5;C55B7.3;B0205.10;F09C12.8;W03F11.4;C25G4.6;F09G8.4;T22B3.2;K03H1.12;F59A6.4;T28C6.5;F07F6.1;C09D4.3;W01B11.2;C06A5.2;A…	http://www.ncbi.nlm.nih.gov/pubmed/20133686
Mutants	Two fold or less 26G-RNAs in the alg-3; alg-4 double mutant	285	2218	397	29469	3.86897e-229	3.92701e-226	1.26678e-227	F59A6.2;Y38A10A.5;Y38F1A.1;C04G2.8;F59A3.8;ZK507.3;K07F5.11;C49C8.1;T27A3.3;K08E4.7;C17H12.3;Y25C1A.1;M117.4;C24D10.2;K08C9.2;C34D4.2;T23F6.3;K09G1.2;T28H11.5;F13D12.9;F40E3.5;F36H12.4;C33F10.8;T06C10.3;ZK757.3;F57B9.8;W08E3.4;F23B12.1;B0393.4;Y62F5A.10;Y38E10A.17;F26A1.3;ZK484.5;C55B7.3;B0205.10;F09C12.8;W03F11.4;C25G4.6;F09G8.4;T22B3.2;K03H1.12;F59A6.4;T28C6.5;F07F6.1;C09D4.3;W01B11.2;C06A5.2;A…	http://www.ncbi.nlm.nih.gov/pubmed/20133686
Mutants	down by ahr-1 (ju145) mutant	302	2218	486	29469	3.92869e-214	3.98762e-211	1.24613e-212	F08F3.8;K03H9.3;ZK930.6;F59A3.8;H12I13.6;C01G10.1;C24D10.1;C18H7.4;T06C10.3;F32B5.3;T28D9.9;C25D7.16;C50C3.2;T25B9.6;F59A6.4;C09D4.3;C35E7.9;T13F3.8;ZK1098.6;Y47H9B.2;T11F8.4;F01G10.5;C12D8.9;F36H12.3;C50E10.2;K03B4.6;W08D2.8;C06C3.8;F40G12.10;AH6.3;R11E3.1;Y69F12A.1;C31H1.1;K07F5.6;F44G3.7;Y39E4B.11;F19C7.5;Y73F8A.15;C18G1.3;C18E9.8;C04G2.5;C06G4.4;C27F2.6;Y18D10A.21;D2096.10;T27F6.1;ZC513.3;C09…	http://www.ncbi.nlm.nih.gov/pubmed/24463456
Mutants	UP by gld-2 RNAi (Nousch)	312	2218	522	29469	5.29881e-214	5.37829e-211	1.62979e-212	C41D11.8;Y38F1A.1;ZK688.8;Y37E3.17;T12D8.8;C04G2.8;K07F5.11;T27A3.3;C18H7.4;Y113G7C.1;C17H12.3;Y25C1A.1;M117.4;C24D10.2;K08C9.2;C34D4.2;T28H11.5;C39H7.1;C35D10.2;T06C10.3;ZK757.3;B0393.4;F43G9.6;T05A7.6;Y38E10A.17;ZK484.5;C34F11.5;B0205.10;C50C3.2;T27E7.1;W03F11.4;C25G4.6;T22B3.2;F14F7.4;C09D4.3;K01H12.2;ZK1010.5;C24A11.1;T13F3.8;F58D2.2;C56G2.5;F35E2.9;B0252.5;F26F4.2;Y54F10BM.3;C36H8.1;T16A9.5;…	http://www.ncbi.nlm.nih.gov/pubmed/25217583
Mutants	down by ceh-23 mutant	524	2218	1577	29469	5.43688e-210	5.51843e-207	1.62307e-208	F55G1.8;Y37D8A.5;F30F8.1;B0511.13;ZK550.5;C50H2.7;K07F5.11;T27A3.3;C24D10.1;Y37H2A.4;C17H12.3;C24D10.2;K08C9.2;K09G1.2;T28H11.5;F36H12.4;C39H7.1;C35D10.2;ZK757.3;T05A7.6;Y38E10A.17;ZK484.5;F39E9.4;C34F11.5;T27E7.1;F09C12.8;T25B9.6;C36F7.2;C25G4.6;T22B3.2;K04G7.1;Y47G6A.26;C09D4.3;C17H12.5;C35E7.9;F26F4.2;ZK849.6;F21F3.2;F27C8.5;C36H8.1;W02B12.7;T16A9.5;Y43C5A.1;ZK354.2;C01G12.8;F08H9.2;C08F11.10;…	http://www.ncbi.nlm.nih.gov/geo/query/acc.cgi?acc=GSE67754
Mutants	Down glp-1 (e2141ts) L3	542	2218	1711	29469	1.5404e-206	1.56351e-203	4.46716e-205	F55G1.8;F30F8.1;Y62F5A.1;T28A8.7;C45G9.2;Y38F1A.1;B0511.13;D2005.7;Y57A10A.2;C04G2.8;ZK550.5;F59A3.8;ZK507.3;K07F5.11;T27A3.3;Y106G6H.12;Y106G6G.3;W06A11.4;Y47G6A.13;C15F1.8;C24D10.1;C18H7.4;Y113G7C.1;H35B03.2;K08E4.7;Y37H2A.4;K01G5.2;C17H12.3;Y25C1A.1;C24D10.2;K08C9.2;C34D4.2;T23F6.3;K09G1.2;T28H11.5;F36H12.4;ZK930.4;C39H7.1;C33F10.8;C35D10.2;T06C10.3;ZK757.3;F57B9.8;W08E3.4;K07F5.4;F23B12.1;B03…	http://www.ncbi.nlm.nih.gov/pubmed/20555324
Mutants	down by daf-9 mutant	333	2218	701	29469	6.63363e-186	6.73313e-183	1.87031e-184	F19B6.3;C04G2.8;ZK507.3;C24D10.1;C18H7.4;Y113G7C.1;Y25C1A.1;M117.4;K08C9.2;C34D4.2;T23F6.3;K09G1.2;ZK930.4;C33F10.8;ZK757.3;F57B9.8;K07F5.4;Y62F5A.10;C50F4.2;F43G9.6;T06C10.6;ZK484.7;C55B7.3;C34F11.5;F09C12.8;W03F11.4;T22B3.2;C06A1.3;T28C6.5;Y47G6A.26;F07F6.1;C09D4.3;F58G1.3;W01B11.2;M04G7.2;C17H12.5;C24A11.1;F58D2.2;F44D12.8;ZC581.7;ZK849.4;ZC21.8;Y54F10BM.3;C36H8.1;W02B12.7;T11F8.4;Y105E8A.27;Z…	http://www.ncbi.nlm.nih.gov/geo/query/acc.cgi?acc=GSE41661
Mutants	UP by osm-9 (King)	306	2218	638	29469	9.51396e-172	9.65667e-169	2.60991e-170	Y37H2A.4;T23F6.3;ZK484.5;C34F11.5;F09C12.8;F07F6.1;C09D4.3;C17C3.15;B0252.5;F26F4.2;T27A3.5;K07F5.5;F41H10.2;W08D2.8;K11C4.1;C01G12.13;ZK1248.5;T04F3.3;F58A6.9;R10E9.2;F32D8.6;R11E3.1;C05C12.5;F44D12.4;ZK512.8;ZK484.8;C36B1.10;T27A3.4;Y38C1AA.7;T08G11.2;Y57G11A.2;B0511.4;Y6E2A.9;C04G2.5;C50F2.5;F58A6.5;C38C10.3;ZK622.1;F54C8.1;Y71G12A.4;Y38F1A.6;ZC250.5;D1086.17;F33D11.7;H06H21.9;Y47G6A.3;C04E6.5…	https://www.ncbi.nlm.nih.gov/pubmed/27111894
Mutants	Down alg-3, alg-4 double mutant dependent 26G-RNA targets	222	2218	330	29469	2.57552e-167	2.61415e-164	6.87935e-166	F59A6.2;Y38A10A.5;Y38F1A.1;C04G2.8;ZK507.3;K07F5.11;C49C8.1;F31E3.5;T27A3.3;C17H12.3;Y25C1A.1;M117.4;C24D10.2;K08C9.2;C34D4.2;T23F6.3;K09G1.2;T28H11.5;F13D12.9;F36H12.4;T06C10.3;ZK757.3;F57B9.8;F23B12.1;Y62F5A.10;Y38E10A.17;F26A1.3;ZK484.5;C55B7.3;B0205.10;F09C12.8;W03F11.4;C25G4.6;F09G8.4;T22B3.2;K03H1.12;F59A6.4;T28C6.5;F07F6.1;C09D4.3;W01B11.2;C06A5.2;AH10.1;C32D5.8;W03A5.1;C30B5.3;ZK1010.5;Y4…	http://www.ncbi.nlm.nih.gov/pubmed/20133686
Mutants	Down tax-6 null	360	2218	943	29469	9.87531e-163	1.00234e-159	2.57011e-161	K08A2.1;F59A6.2;ZK930.6;C29H12.2;Y38F1A.1;F54A3.4;ZK550.5;F59A3.8;ZK507.3;C49C8.1;Y106G6G.3;C01G10.1;Y47G6A.13;C24D10.1;C18H7.4;Y113G7C.1;K08E4.7;Y25C1A.1;K08C9.2;C34D4.2;T23F6.3;K09G1.2;F13D12.9;F40E3.5;C33F10.8;T06C10.3;ZK757.3;F57B9.8;B0393.4;C50F4.2;F43G9.6;T06C10.6;F02E11.1;ZK484.7;T05A7.6;F26A1.3;C53A5.4;B0205.10;C01G5.4;W03F11.4;T25B9.6;F09G8.4;ZK666.8;K03H1.12;F14F7.4;Y71F9AL.2;F59A6.4;T2…	http://www.ncbi.nlm.nih.gov/pubmed/21331044
Mutants	UP pmk-1 mutant	468	2218	1579	29469	1.38432e-162	1.40509e-159	3.51272e-161	F59A6.2;F26D10.9;T26C5.3;Y38F1A.1;C04G2.8;ZK550.5;T27A3.3;C18H7.4;C17H12.3;Y25C1A.1;C24D10.2;K08C9.2;T23F6.3;K09G1.2;F40E3.5;F36H12.4;C39H7.1;C33F10.8;C35D10.2;W08E3.4;Y38E10A.17;T28D9.9;C53A5.4;ZK484.5;C55B7.3;B0205.10;C25D7.16;T27E7.1;F09C12.8;C25G4.6;ZK666.8;K03H1.12;C06A1.3;C09D4.3;K01H12.2;F58G1.3;C30B5.3;C24A11.1;K08F8.4;C35E7.9;T13F3.8;ZC581.7;F26F4.2;T04B2.2;ZC21.8;W02B12.7;T16A9.5;Y105E8…	http://www.ncbi.nlm.nih.gov/pubmed/23117578
Mutants	UP by smgl-1 depletion	515	2218	1892	29469	1.75173e-162	1.77801e-159	4.33661e-161	ZK1290.9;C04G2.8;ZK550.5;C49C8.1;C01G10.1;C24D10.1;M01B12.4;Y113G7C.1;C17H12.3;Y25C1A.1;M117.4;C24D10.2;K08C9.2;T23F6.3;C39H7.1;C35D10.2;ZK757.3;C50F4.2;F02E11.1;F23C8.7;T05A7.6;Y38E10A.17;ZK484.5;F39E9.4;C34F11.5;B0205.10;T27E7.1;W03F11.4;C25G4.6;T22B3.2;F14F7.4;C06A1.3;F59A6.4;T28C6.5;F07F6.1;C09D4.3;F58G1.3;AH10.1;C30B5.3;ZK1010.5;C17H12.5;F58D2.2;F35E2.9;F44D12.8;ZC581.7;Y54F10BM.3;F27C8.5;C3…	http://www.ncbi.nlm.nih.gov/pubmed/23828042
Mutants	UP by age-1(mg44) mutant	322	2218	784	29469	6.6678e-156	6.76782e-153	1.61139e-154	F59A6.2;Y37D8A.5;Y38F1A.1;C04G2.8;ZK550.5;K07F5.11;T27A3.3;C24D10.1;Y37H2A.4;Y25C1A.1;C24D10.2;T28H11.5;F40E3.5;C39H7.1;C33F10.8;C35D10.2;T06C10.3;ZK484.7;F23C8.7;T05A7.6;Y38E10A.17;ZK484.5;C55B7.3;T27E7.1;W03F11.4;C25G4.6;T22B3.2;C06A1.3;F59A6.4;Y47G6A.26;F07F6.1;C09D4.3;F58G1.3;C06A5.2;C32D5.8;C24A11.1;C35E7.9;F58D2.2;ZK849.6;F27C8.5;T16A9.5;Y43C5A.1;C01G12.8;F08H9.2;W01B6.2;K07F5.9;T08B6.4;F36…	http://www.ncbi.nlm.nih.gov/pubmed/21408062
Mutants	UTR5 enriched and down in alg-3, alg-4 double mutant dependent 26G-RNA targets	146	2218	157	29469	1.88051e-148	1.90871e-145	4.43887e-147	F59A6.2;Y38F1A.1;C04G2.8;ZK507.3;K07F5.11;C49C8.1;Y25C1A.1;M117.4;C24D10.2;K08C9.2;C34D4.2;T23F6.3;T28H11.5;F36H12.4;T06C10.3;F57B9.8;F23B12.1;Y62F5A.10;Y38E10A.17;F26A1.3;C55B7.3;B0205.10;F09C12.8;W03F11.4;C25G4.6;T22B3.2;F59A6.4;T28C6.5;W01B11.2;C06A5.2;AH10.1;C30B5.3;ZK1010.5;Y46H3D.1;M04G7.2;C24A11.1;C35E7.9;F35E2.9;ZC581.7;B0252.5;F26F4.2;ZK849.4;F27C8.5;W02B12.7;T11F8.4;Y49E10.10;C01G12.8;C…	http://www.ncbi.nlm.nih.gov/pubmed/20133686
Mutants	UP spr-5 mutant (sprf13 vs. N2)	453	2218	1609	29469	2.63233e-147	2.67181e-144	6.0723e-146	F59A6.2;Y37D8A.5;B0457.4;F20B6.5;F54A3.4;ZK507.3;Y32G9A.3;K07F5.11;T27A3.3;Y106G6G.3;H12I13.6;C24D10.1;C18H7.4;C17H12.3;Y25C1A.1;C24D10.2;K08C9.2;T28H11.5;F36H12.4;C39H7.1;C33F10.8;C35D10.2;ZK757.3;W08E3.4;F43G9.6;T06C10.6;ZK484.7;Y38E10A.17;ZK484.5;C55B7.3;B0205.10;T27E7.1;C25G4.6;F09G8.4;C06A1.3;F07F6.1;C09D4.3;F58G1.3;C17C3.15;W03A5.1;C17H12.5;C35E7.9;F35E2.5;F26F4.2;K07G5.4;T16A9.5;Y43C5A.1;C…	http://www.ncbi.nlm.nih.gov/pubmed/19379696
Mutants	UP unc-120 mutant muscle	217	2218	364	29469	7.40006e-147	7.51106e-144	1.66912e-145	F59A6.2;F46F5.5;VY10G11R.1;Y37D8A.5;C04G2.8;F59A3.8;T26C12.2;C07A9.13;Y113G7C.1;C17H12.3;M117.4;C34D4.2;C33F10.8;K07F5.4;F23B12.1;B0393.4;F43G9.6;C26E6.1;T05A7.6;Y38E10A.17;C53A5.4;T26C11.3;B0205.10;W03F11.4;T25B9.6;F14F7.4;Y47G6A.26;F07F6.1;Y46H3D.1;T13F3.8;F58D2.2;B0252.5;ZK849.6;C36H8.1;T16A9.5;C01G12.8;C47E8.11;F08H9.2;C08F11.10;H04M03.1;W01B6.2;C15H7.3;T08B6.4;H01G02.4;Y41C4A.7;Y38H8A.4;T08H…	http://www.ncbi.nlm.nih.gov/pubmed/22219512
Mutants	Down spr-5 mutant (sprf26 vs. sprf13)	200	2218	347	29469	4.30758e-131	4.37219e-128	9.50477e-130	Y37D8A.5;ZK507.3;T27A3.3;C18H7.4;Y113G7C.1;C24D10.2;K08C9.2;T28H11.5;F13D12.9;F40E3.5;F36H12.4;C39H7.1;C35D10.2;ZK484.7;Y38E10A.17;ZK484.5;C55B7.3;T27E7.1;F09C12.8;C25G4.6;K01H12.2;F58G1.3;Y46H3D.1;C35E7.9;F58D2.2;F26F4.2;T16A9.5;Y43C5A.1;ZK354.2;F08H9.2;T27A3.5;T08B6.4;T03F1.5;ZC168.6;F40H6.1;K07F5.5;F32H2.7;T21G5.4;F58A6.9;R10E9.2;F32A11.3;F44D12.4;ZK484.8;C36B1.10;T27A3.4;B0041.1;ZK945.7;T10E9…	http://www.ncbi.nlm.nih.gov/pubmed/19379696
Other	Changed in mutation-accumulation (MA) lines	282	2218	730	29469	1.49027e-127	1.51263e-124	3.21836e-126	Y37D8A.5;C04G2.8;ZK550.5;K07F5.11;T27A3.3;C18H7.4;Y113G7C.1;C17H12.3;Y25C1A.1;C24D10.2;T28H11.5;ZK930.4;C39H7.1;C35D10.2;T06C10.3;F23B12.1;T06C10.6;ZK484.5;T27E7.1;T25B9.6;C25G4.6;C06A1.3;F58G1.3;AH10.1;C35E7.9;F58D2.2;F26F4.2;T16A9.5;Y43C5A.1;ZK354.2;C08F11.10;T27A3.5;Y39E4A.1;W01B6.2;K07F5.9;C15H7.3;T08B6.4;F36H12.3;ZC168.6;T01B11.4;K07F5.5;F58D5.7;T16H12.6;T21G5.4;F32B4.2;W03G1.2;F40G12.10;F58…	http://www.ncbi.nlm.nih.gov/pubmed/15852004
Mutants	UP nth-1;xbp-1 mutant	323	2218	973	29469	8.05752e-125	8.17839e-122	1.70383e-123	Y73B6BL.7;W02B12.9;K08E4.7;C17H12.3;Y25C1A.1;C24D10.2;K08C9.2;F40E3.5;C39H7.1;C35D10.2;ZK757.3;W08E3.4;Y38E10A.17;T28D9.9;ZK484.5;C55B7.3;B0205.10;F09C12.8;C25G4.6;F09G8.4;ZK666.8;T22B3.2;F14F7.4;Y71F9AL.2;F07F6.1;C09D4.3;C30B5.3;C17H12.5;C24A11.1;K08F8.4;C35E7.9;B0252.5;T04B2.2;ZC21.8;W02B12.7;T16A9.5;C08F11.10;T27A3.5;C15H7.3;T08B6.4;F36H12.3;F56A11.6;T03F1.5;T01B11.4;F40H6.1;K07F5.5;F32H2.7;F5…	http://www.ncbi.nlm.nih.gov/pubmed/20382984
Mutants	Down vhl-1 mutant vs. wildtype	367	2218	1271	29469	3.4399e-121	3.4915e-118	7.12552e-120	Y75B8A.10;T26C5.3;C04G2.8;ZK550.5;K07F5.11;T27A3.3;W06A11.4;Y47H9C.6;Y25C1A.1;M117.4;C24D10.2;K08C9.2;C34D4.2;K09G1.2;T28H11.5;C39H7.1;C35D10.2;F57B9.8;T05A7.6;ZK484.5;C55B7.3;C34F11.5;B0205.10;T27E7.1;C25G4.6;K03H1.12;C06A1.3;W01B11.2;AH10.1;ZK1010.5;C35E7.9;K09D9.11;ZK1098.6;ZC581.7;B0252.5;K07G5.4;T16A9.5;Y43C5A.1;ZK354.2;C12D8.9;Y39E4A.1;K07F5.9;T08B6.4;T03F1.5;ZC168.6;F40H6.1;K07F5.5;K03B4.6…	http://www.ncbi.nlm.nih.gov/pubmed/15361934
Mutants	UP by tut-1 mutant, L4, ribosome	203	2218	430	29469	7.95306e-111	8.07236e-108	1.61447e-109	ZK550.5;F59A3.8;C39H7.1;C35D10.2;Y38E10A.17;F26A1.3;ZK484.5;W03F11.4;C25G4.6;T19B10.8;C24A11.1;F44D12.8;F21F3.2;Y43C5A.1;ZK354.2;F08H9.2;K07F5.9;T08B6.4;F56A11.6;R10F2.6;T03F1.5;ZC168.6;T16H12.6;T21G5.4;F32B4.2;F58A6.9;R10E9.2;K04H4.5;F44D12.4;K07F5.6;ZK484.8;F21H7.2;T27A3.4;ZK354.8;Y38C1AA.7;ZK945.7;Y57G11A.2;C06G4.4;F11G11.4;F26A3.5;Y69E1A.2;AC3.10;W09C3.6;B0491.3;B0261.6;C35D10.8;F53C3.1;F21H7…	http://www.ncbi.nlm.nih.gov/pubmed/26052047
Mutants	UP mev-1 RNAi, ETC complex I	263	2218	727	29469	1.01756e-110	1.03283e-107	2.02515e-109	Y37D8A.5;W04A8.6;T27A3.3;W06A11.4;C24D10.1;Y113G7C.1;K08E4.7;Y37H2A.4;C17H12.3;Y25C1A.1;K09G1.2;ZK757.3;T06C10.6;Y38E10A.17;C55B7.3;B0205.10;C50C3.2;T27E7.1;F09C12.8;W03F11.4;C25G4.6;F09G8.4;T22B3.2;F14F7.4;C06A1.3;F07F6.1;C09D4.3;F58G1.3;C30B5.3;ZK1010.5;M04G7.2;F58D2.2;F44D12.8;F35E2.5;T04B2.2;C36H8.1;T16A9.5;Y105E8A.27;ZK354.2;R01H2.2;C08F11.10;T27A3.5;H04M03.1;Y116A8A.4;C15H7.3;F36H12.3;T01B1…	http://www.ncbi.nlm.nih.gov/pubmed/18178500
Other	UP by hermaphrodite early embryo	190	2218	429	29469	1.96923e-97	1.99877e-94	3.84379e-96	Y38F1A.1;F54A3.4;C04G2.8;Y47G6A.13;C18H7.4;Y25C1A.1;K08C9.2;F13D12.9;F36H12.4;C39H7.1;C35D10.2;T06C10.3;ZK757.3;K07F5.4;C50F4.2;ZK484.7;F23C8.7;T05A7.6;ZK484.5;F39E9.4;C34F11.5;B0205.10;C50C3.2;W03F11.4;T25B9.6;C25G4.6;F09G8.4;T22B3.2;F59A6.4;F58G1.3;W01B11.2;C06A5.2;AH10.1;W03A5.1;C30B5.3;ZK1010.5;M04G7.2;F58D2.2;F44D12.8;C36H8.1;T16A9.5;Y49E10.10;Y43C5A.1;F01G10.5;F59B2.5;ZK354.2;C01G12.8;H04M0…	http://www.ncbi.nlm.nih.gov/pubmed/26641248
Mutants	down by ahr-1 (ia03) mutant	163	2218	316	29469	2.95827e-96	3.00264e-93	5.66536e-95	F59E12.3;ZK550.5;F59A3.8;T27A3.3;Y47G6A.13;Y80D3A.8;F36H12.4;ZK930.4;T28D9.9;F28A10.2;Y47G6A.26;M04G7.2;C35E7.9;T13F3.8;ZC21.8;K08H2.5;Y43C5A.1;T27A3.5;F36H12.3;K07F5.5;T08H10.3;W03D8.2;AH6.3;Y69F12A.1;ZK970.8;Y73F8A.15;Y6E2A.9;Y1A5A.1;C06G4.4;Y43F8C.5;W09C3.2;B0261.6;F44D12.6;F26A1.10;Y54E2A.7;F56F3.4;F59A1.15;Y76B12C.4;K01D12.15;F34D10.9;C32E12.1;T09F5.10;C01G5.3;C17G10.3;F18A12.1;Y45F10B.3;K08…	http://www.ncbi.nlm.nih.gov/pubmed/24463456
Mutants	down by zip-2 RNAi on OP50	136	2218	217	29469	1.95064e-95	1.9799e-92	3.66649e-94	C04G2.8;ZK550.5;T27A3.3;Y25C1A.1;C24D10.2;K08C9.2;T23F6.3;C39H7.1;C35D10.2;ZK757.3;K07F5.4;B0393.4;C55B7.3;C34F11.5;B0205.10;C50C3.2;C25G4.6;T22B3.2;Y47G6A.26;F07F6.1;C35E7.9;C36H8.1;T16A9.5;ZK354.2;Y116A8A.4;T08B6.4;T03F1.5;Y38H8A.4;R10D12.10;ZC168.6;F40H6.1;F32H2.7;K11C4.1;T21G5.4;ZK1248.5;AH6.3;T01C3.5;Y116A8A.6;F32A11.3;Y46C8AL.1;F44D12.4;C36B1.10;T27A3.4;Y38C1AA.7;T10E9.4;Y43F8A.2;Y57G11A.2;…	http://www.ncbi.nlm.nih.gov/pubmed/20133860
Other	Down Clino Rotation	144	2218	283	29469	7.79948e-84	7.91648e-81	1.43936e-82	C04G2.8;K07F5.11;T27A3.3;Y113G7C.1;C17H12.3;C39H7.1;F43G9.6;T06C10.6;ZK484.5;T27E7.1;C25G4.6;C09D4.3;F26F4.2;C36H8.1;T16A9.5;F08H9.2;T27A3.5;F36H12.3;T03F1.5;ZC168.6;T01B11.4;F32H2.7;K11C4.1;F58A6.9;R10E9.2;F32A11.3;F44D12.4;ZK484.8;C36B1.10;Y38C1AA.7;T10E9.4;T08G11.2;Y57G11A.2;C27D8.2;F26A3.5;Y69E1A.2;F37A4.5;W09C3.6;B0491.3;F21H7.5;F14H3.2;F36A2.10;W03F11.3;W02B12.12;C04G2.9;F07A5.2;K01D12.15;F…	http://www.ncbi.nlm.nih.gov/geo/query/acc.cgi?acc=GSE36358
Mutants	Down alg-1 mutant (gk214)	168	2218	424	29469	6.07571e-77	6.16684e-74	1.10122e-75	C04G2.10;C04G2.8;T27A3.3;Y113G7C.1;Y25C1A.1;K08C9.2;C34D4.2;C39H7.1;C33F10.8;C35D10.2;ZK757.3;K07F5.4;B0393.4;F43G9.6;ZK484.7;ZK484.5;C50C3.2;T27E7.1;C25G4.6;T22B3.2;C09D4.3;K01H12.2;F58G1.3;C30B5.3;ZK1010.5;ZC581.7;F35E2.5;T04B2.2;Y54F10BM.3;T16A9.5;Y105E8A.27;F59B2.5;T27A3.5;K07F5.9;T03F1.5;T01B11.4;K07F5.5;F58D5.7;T22H9.3;T21G5.4;ZK1248.5;F58A6.9;R10E9.2;F32A11.3;E03A3.4;Y46C8AL.1;F44D12.4;ZK4…	http://www.ncbi.nlm.nih.gov/pubmed/20062054
Mutants	UP by cgh-1 RNAi	137	2218	299	29469	2.98867e-72	3.0335e-69	5.32194e-71	C41D11.8;Y38F1A.1;Y37E3.17;C04G2.8;ZK550.5;K07F5.11;C17H12.3;K08C9.2;T28H11.5;F13D12.9;C39H7.1;C35D10.2;ZK484.7;T05A7.6;Y38E10A.17;ZK484.5;C25G4.6;K01H12.2;B0252.5;F26F4.2;F27C8.5;C36H8.1;T16A9.5;F08H9.2;C08F11.10;T27A3.5;W01B6.2;T03F1.5;Y38H8A.4;ZC168.6;T01B11.4;F32H2.7;F58D5.7;T16H12.6;T21G5.4;F32B4.2;R10E9.2;C05C12.5;F32A11.3;Y46C8AL.1;C09B9.4;F44D12.4;C36B1.10;ZK354.8;F44G3.7;Y38C1AA.7;ZK945.…	http://www.ncbi.nlm.nih.gov/pubmed/22693456
Mutants	UP by ercc-1 mutant	324	2218	1483	29469	4.99994e-72	5.07494e-69	8.7499e-71	K03H9.3;Y37D8A.5;B0457.4;C01A2.6;F55A12.3;C04G2.8;K07F5.11;T27A3.3;W06A11.4;Y37H2A.4;C17H12.3;C24D10.2;K08C9.2;T23F6.3;T28H11.5;C39H7.1;C35D10.2;C50F4.2;T05A7.6;F26A1.3;ZK484.5;C08G5.1;C25G4.6;F09G8.4;Y39G10AR.15;T22B3.2;C09D4.3;W01B11.2;Y46H3D.1;C24A11.1;F35E2.9;F26F4.2;T04B2.2;T16A9.5;Y43C5A.1;K07F5.9;C15H7.3;F36H12.3;T03F1.5;Y38H8A.4;R10D12.10;ZC168.6;F40H6.1;K07F5.5;F58D5.7;K11C4.1;F42G4.2;C4…	http://www.ncbi.nlm.nih.gov/pubmed/24013725
Mutants	UP by pgl-1 mutant (Knutson)	488	2218	2882	29469	4.76359e-71	4.83504e-68	8.19499e-70	C04G2.10;K08A2.1;T24H10.5;F20B6.5;ZC328.2;F26D10.9;Y38F1A.1;F54A3.4;ZC15.1;C04G2.8;ZK550.5;ZK507.3;K07F5.11;C24D10.1;Y113G7C.1;Y37H2A.4;C17H12.3;Y25C1A.1;F21F8.11;K08C9.2;C34D4.2;T23F6.3;T28H11.5;F13D12.9;F40E3.5;C39H7.1;C35D10.2;T06C10.3;ZK757.3;C50F4.2;F43G9.6;ZK484.7;F23C8.7;T05A7.6;Y38E10A.17;ZK484.5;C55B7.3;B0218.5;C34F11.5;B0205.10;C50C3.2;T27E7.1;W03F11.4;T25B9.6;C25G4.6;T05E8.1;F09G8.4;T2…	https://www.ncbi.nlm.nih.gov/pubmed/28258184
Mutants	UP by daf-2;rsks-1 mutant	262	2218	1071	29469	2.97669e-68	3.02134e-65	5.03557e-67	F54F2.2;F08F3.8;T24H10.5;Y37D8A.5;Y38F1A.1;C04G2.8;T26C12.2;Y113G7C.1;C17H12.3;K08C9.2;C39H7.1;C35D10.2;ZK757.3;W08E3.4;F43G9.6;F22D6.8;ZK484.5;B0205.10;T27E7.1;T25B9.6;C25G4.6;B0213.11;K01H12.2;C35E7.9;F58D2.2;F26F4.2;Y54F10BM.3;F27C8.5;C36H8.1;T16A9.5;Y105E8A.27;C01G12.8;F08H9.2;T27A3.5;T03F1.5;T01B11.4;F40H6.1;K07F5.5;F32H2.7;F58D5.7;T16H12.6;W01C9.3;F58A6.9;R10E9.2;Y69F12A.1;F32A11.3;Y46C8AL.…	http://www.ncbi.nlm.nih.gov/pubmed/24332851
Mutants	Down tom-1 mutant	111	2218	216	29469	4.55039e-65	4.61865e-62	7.57155e-64	C04G2.8;K07F5.11;T28H11.5;C39H7.1;ZK757.3;ZK484.5;T16A9.5;Y43C5A.1;K07F5.9;T08B6.4;T03F1.5;K07F5.5;F58A6.9;R10E9.2;F44D12.4;ZK484.8;C36B1.10;T27A3.4;Y38C1AA.7;F26A3.5;Y69E1A.2;W09C3.6;F21H7.5;F17E9.5;W02B12.12;C04G2.9;F07A5.2;K01D12.15;F53B6.4;Y69E1A.1;W03D8.9;Y106G6H.13;Y38H8A.3;C24D10.8;C54G4.3;C34F11.4;F32B6.4;B0244.9;B0280.17;C06A8.6;ZC116.2;W09C3.7;C34F11.6;F32B6.5;W06A7.5;F11G11.8;C35D10.11…	http://www.ncbi.nlm.nih.gov/pubmed/16103915
Other	down at 6 generation (Amendola)	76	2218	97	29469	1.14897e-64	1.1662e-61	1.88097e-63	Y113G7C.1;C39H7.1;C35D10.2;ZK757.3;ZK484.5;T27E7.1;W03F11.4;T22B3.2;ZK1010.5;F58D2.2;C36H8.1;T16A9.5;C01G12.8;K07F5.9;T08B6.4;T03F1.5;K07F5.5;F32H2.7;T16H12.6;Y69A2AR.19;F58A6.9;R10E9.2;F32A11.3;K04H4.5;F44D12.4;ZK484.8;C36B1.10;Y38C1AA.7;ZK945.7;T10E9.4;Y43F8A.2;C18E9.8;C27D8.2;Y69E1A.2;W09C3.6;Y57G7A.6;F21H7.5;F17E9.5;W02B12.12;C04G2.9;F07A5.2;F53B6.4;Y69E1A.1;W03D8.9;Y38H8A.3;F26D2.10;C41G7.6;…	https://www.ncbi.nlm.nih.gov/pubmed/28207814
Mutants	Down nduf-6 RNAi, ETC complex I	199	2218	685	29469	1.43825e-64	1.45983e-61	2.31719e-63	T24H10.5;C04G2.8;K07F5.11;T27A3.3;C17H12.3;Y25C1A.1;T28H11.5;C39H7.1;C35D10.2;T05A7.6;Y38E10A.17;ZK484.5;T27E7.1;F09C12.8;C25G4.6;C09D4.3;F26F4.2;T16A9.5;Y43C5A.1;C01G12.8;F08H9.2;C08F11.10;T27A3.5;W01B6.2;K07F5.9;T08B6.4;T03F1.5;ZC168.6;F40H6.1;K07F5.5;K11C4.1;T21G5.4;ZK1248.5;F58A6.9;R10E9.2;F32A11.3;K04H4.5;F44D12.4;ZK512.8;ZK484.8;C36B1.10;T27A3.4;Y38C1AA.7;ZK945.7;T10E9.4;C27D8.2;F26A3.5;Y69…	http://www.ncbi.nlm.nih.gov/pubmed/18178500
Mutants	down by jmjd-1.2 expressed	359	2218	1888	29469	1.4684e-63	1.49042e-60	2.32879e-62	F59A6.2;F55G1.8;W02B12.9;F54A3.4;C09H10.1;C04G2.8;ZK550.5;ZK507.3;Y48A5A.1;K07F5.11;T27A3.3;K01G5.2;C34D4.2;K09G1.2;T28H11.5;F40E3.5;F36H12.4;F09E5.8;F57B9.8;K07F5.4;C34E10.6;F43G9.6;T06C10.6;F22D6.8;F10G7.12;F10E7.5;C53A5.4;C55B7.3;B0218.5;C25D7.16;T27E7.1;T25B9.6;C25G4.6;T22B3.2;K03H1.12;F14F7.4;Y62E10A.9;Y47G6A.26;K01H12.2;K08H10.9;F58G1.3;W01B11.2;C32D5.8;W03A5.1;C30B5.3;Y46H3D.1;C24A11.1;K08…	http://www.ncbi.nlm.nih.gov/pubmed/27133168
Mutants	UP rrf-3 and eri-1 mutant	65	2218	72	29469	3.55859e-63	3.61197e-60	5.55687e-62	F59A6.2;F54A3.4;C04G2.8;F59A3.8;C49C8.1;T27A3.3;Y106G6G.3;C24D10.1;C39H7.1;C33F10.8;W08E3.4;K07F5.4;ZK484.7;B0218.5;B0205.10;F09C12.8;C25G4.6;F09G8.4;ZK666.8;T22B3.2;Y71F9AL.2;F07F6.1;ZK1010.5;C35E7.9;F58D2.2;ZC581.7;F26F4.2;W01B6.2;F56A11.6;Y38H8A.4;ZC168.6;F58D5.7;T21G5.4;T16G12.7;ZC412.5;T01C3.5;K07F5.6;Y39E4B.11;C25A8.5;Y6E2A.9;R05H5.4;C38C10.3;F54C8.1;C25G4.4;F53C3.1;F56F3.4;K01D12.15;C05C12…	http://www.ncbi.nlm.nih.gov/pubmed/17919598
Mutants	Down glp-4 vs. wt Adult	455	2218	2761	29469	4.94332e-62	5.01747e-59	7.60222e-61	C14B1.7;F59A6.2;T10G3.5;F55G1.8;Y37D8A.5;F20B6.5;F30F8.1;W04A8.6;R166.2;T28A8.7;T09F3.4;F55F8.4;C04G2.8;ZK550.5;F59A3.8;ZK507.3;Y48A5A.1;K07F5.11;T27A3.3;Y106G6H.12;W06A11.4;ZK1053.4;C18H7.4;Y113G7C.1;H35B03.2;C17H12.3;Y25C1A.1;C24D10.2;K08C9.2;C34D4.2;T23F6.3;T28H11.5;F36H12.4;ZK930.4;C39H7.1;C35D10.2;ZK757.3;F57B9.8;W08E3.4;ZK484.7;F23C8.7;T05A7.6;F10E7.5;F26A1.3;ZK484.5;B0001.4;W05F2.2;C55B7.3…	http://www.ncbi.nlm.nih.gov/pubmed/17096596
Mutants	UP by lem-2(tm1582) mutant and emr-1 RNAi	431	2218	2598	29469	2.90409e-59	2.94765e-56	4.39947e-58	T24H10.5;F59A6.2;K03H9.3;F26D10.9;Y38A10A.5;ZK1290.9;ZK550.5;C50H2.7;F59A3.8;Y106G6G.3;T26C12.2;C07A9.13;K08E4.7;Y25C1A.1;M117.4;C24D10.2;ZK930.4;W08E3.4;K07F5.4;C26E6.1;F10G7.12;C55B7.3;R102.3;T25B9.6;Y62E10A.9;C31H5.5;Y47G6A.26;C09D4.3;K01H12.2;C17C3.15;C06A5.2;C35E7.9;K09D9.11;ZK1098.6;B0252.5;R53.4;W02B12.7;Y43C5A.1;T27A3.5;C12D8.9;H04M03.1;Y116A8A.4;C15H7.3;T08B6.4;H01G02.4;R10D12.10;T01B11.…	http://www.ncbi.nlm.nih.gov/pubmed/24490688
Tissue	Germline-enriched mRNA tag (Pauli)	236	2218	1027	29469	6.38722e-56	6.48303e-53	9.53387e-55	T24H10.5;C14B1.7;T10G3.5;F30F8.1;W04A8.6;R166.2;F59A3.8;ZK1053.4;C18H7.4;M117.4;K09G1.2;F57B9.8;B0393.4;F02E11.1;ZK484.7;T05A7.6;B0218.5;C01G5.4;W03F11.4;R102.3;C08B11.6;T05E8.1;ZK666.8;F58G1.3;AH10.1;W03A5.1;C30B5.3;K09D9.11;F58D2.2;F35E2.9;W01B6.5;F44D12.8;ZC581.7;B0252.5;ZK849.4;F21F3.2;W02B12.7;R01H2.2;F49F1.12;R10F2.6;Y38H8A.4;R10D12.10;C14A4.13;K11C4.1;T22H9.3;W03G1.2;T04F3.3;AH6.3;C05C12.5…	http://www.ncbi.nlm.nih.gov/pubmed/16354718
Tissue	Depleted in the PVD OLL	224	2218	974	29469	4.5886e-53	4.65743e-50	6.7499e-52	F08F3.8;K03H9.3;F54A3.4;B0511.13;C09H10.1;Y6B3B.3;K07F5.11;T27A3.3;C24D10.1;Y25C1A.1;C24D10.2;F36H12.4;C35D10.2;ZK484.7;R06F6.9;C08G5.1;C25G4.6;T22B3.2;T28C6.5;K01H12.2;C14E2.6;M04G7.2;C17H12.5;F26F4.2;F21F3.2;C36H8.1;T16A9.5;Y105E8A.27;C01G12.8;Y26D4A.6;T03F1.5;R10D12.10;ZK1010.9;F40H6.1;K07F5.5;F53A2.6;T08H10.3;F58D5.7;K11C4.1;T25D3.2;F58A6.9;F44D12.4;ZK512.8;Y57A10B.7;ZK945.7;Y57G11A.2;Y76A2A.…	http://www.ncbi.nlm.nih.gov/pubmed/20537990
Other	Environemental genes	184	2218	758	29469	5.47271e-47	5.5548e-44	7.93542e-46	C04G2.10;Y38F1A.1;ZK550.5;T27A3.3;C18H7.4;K08C9.2;C34D4.2;F13D12.9;ZK930.4;C33F10.8;T06C10.3;F57B9.8;W08E3.4;K07F5.4;C50F4.2;ZK484.7;T05A7.6;Y38E10A.17;F26A1.3;ZK484.5;B0218.5;T27E7.1;T22B3.2;F14F7.4;F59A6.4;C09D4.3;W01B11.2;AH10.1;W03A5.1;C30B5.3;C24A11.1;F58D2.2;ZC581.7;T04B2.2;F27C8.5;C36H8.1;T11F8.4;F01G10.5;F59B2.5;ZK354.2;C01G12.8;R01H2.2;T27A3.5;T08B6.4;R10F2.6;K07F5.5;F58D5.7;F40G12.10;T0…	http://www.ncbi.nlm.nih.gov/pubmed/22669615
Mutants	Deregulated L4 oga-1(ok430)	259	2218	1358	29469	2.53538e-45	2.57341e-42	3.62453e-44	K02D10.3;F26D10.9;C42C1.11;ZK688.8;F55F8.4;C04G2.8;B0035.5;Y106G6G.3;C24D10.2;K08C9.2;K09G1.2;F36H12.4;ZK930.4;F39E9.4;T27E7.1;K04G7.1;Y46H3D.1;K08F8.4;F58D2.2;ZK829.4;F26F4.2;F49F1.12;C08F11.10;C12D8.9;T03F1.5;ZC168.6;F40H6.1;F32B4.2;T16G12.7;ZC412.5;C05C12.5;K04H4.5;ZK512.8;ZK945.7;F31C3.1;Y73F8A.15;C47E8.1;C04G2.5;Y1A5A.1;C06G4.4;F11G11.4;F58A6.5;T08B2.11;W02A11.2;Y47G6A.3;C24F3.1;K12H4.6;B026…	http://www.ncbi.nlm.nih.gov/pubmed/20368426
Mutants	UP cgh-1 mutant	103	2218	282	29469	3.17157e-43	3.21914e-40	4.47103e-42	F59A6.2;Y38F1A.1;C04G2.8;ZK550.5;K07F5.11;C17H12.3;K08C9.2;T28H11.5;C39H7.1;C35D10.2;ZK484.5;C25G4.6;C24A11.1;F26F4.2;K08H2.5;T16A9.5;ZK354.2;F08H9.2;T27A3.5;T03F1.5;ZC168.6;T01B11.4;F40H6.1;T21G5.4;ZC412.5;R10E9.2;K04H4.5;F44D12.4;C36B1.10;Y38C1AA.7;ZK945.7;T10E9.4;T08G11.2;Y73F8A.15;F36A2.14;C06G4.4;F11G11.4;C33F10.12;C27D8.1;Y54G2A.4;Y69E1A.2;F37A4.5;W09C3.6;B0491.3;K05F1.3;F17E9.5;F55C5.1;C01…	http://www.ncbi.nlm.nih.gov/pubmed/22693456
Mutants	UP by csr-1 hypomorphic mutant	142	2218	518	29469	1.14994e-42	1.16719e-39	1.5989e-41	Y116A8C.18;Y25C1A.1;T06C10.3;Y62F5A.10;C26E6.1;C34F11.5;C50C3.2;C01G5.4;R13G10.4;T20B6.2;ZK1010.5;F35E2.5;F01G10.5;ZK354.2;C15H7.3;F36H12.3;R10D12.10;F32H2.7;T20H9.6;Y69A2AR.19;T22H9.3;F40G12.10;AH6.3;Y57A10B.7;T10E9.4;C23G10.1;K08F8.5;T22C1.8;B0511.4;Y39B6A.25;F36A2.14;K02E11.1;Y48B6A.5;Y69E1A.2;D1086.17;AC3.10;C09B9.7;C04E6.5;Y53C10A.9;W09C3.2;F14H3.2;Y18H1A.15;ZK1290.6;F12A10.4;F18A12.1;K08F4.…	http://www.ncbi.nlm.nih.gov/pubmed/24681887
Mutants	UP spr-5 mutant (sprf13 vs. sprf1)	67	2218	129	29469	1.19691e-39	1.21487e-36	1.64171e-38	Y37D8A.5;T27A3.3;K08C9.2;T28H11.5;C39H7.1;C35D10.2;Y38E10A.17;C25G4.6;F58D2.2;T16A9.5;Y43C5A.1;F08H9.2;T03F1.5;ZC168.6;K07F5.5;T21G5.4;R10E9.2;F32A11.3;F44D12.4;ZK484.8;T27A3.4;K12H4.6;B0261.6;F26A1.10;F55C5.1;C04G2.9;K01D12.15;Y69E1A.1;Y45F10B.3;K08F4.5;W03D8.9;Y38H8A.3;Y47D3A.13;C47A4.5;T27C10.7;F22B8.7;T03F6.6;C32E8.4;ZK1225.6;C02F5.5;F32B6.5;F11G11.8;C35D10.11;F19B10.10;C10G11.9;C34G6.3;R07E5…	http://www.ncbi.nlm.nih.gov/pubmed/19379696
Mutants	down by gas-1 mutant (Marni)	114	2218	380	29469	2.50486e-38	2.54244e-35	3.38992e-37	C04G2.8;T27A3.3;K08C9.2;T28H11.5;C39H7.1;C35D10.2;ZK484.5;T27E7.1;C36H8.1;T16A9.5;Y43C5A.1;K07F5.9;T03F1.5;ZC168.6;K07F5.5;ZK1248.5;F58A6.9;R10E9.2;F44D12.4;ZK484.8;T27A3.4;Y38C1AA.7;T10E9.4;Y69E1A.2;W09C3.6;K05F1.3;C27D6.3;F58E6.5;F17E9.5;F26A1.10;W02B12.12;C04G2.9;F07A5.2;K12B6.8;K01D12.15;F53B6.4;Y69E1A.1;W03D8.9;Y106G6H.13;Y38H8A.3;K05F1.9;Y47D3A.13;C24D10.8;C34F11.4;F32B6.4;Y59E9AL.6;C06A8.6…	https://www.ncbi.nlm.nih.gov/geo/query/acc.cgi?acc=GSE66680
Mutants	down by tdp-1(ok803) mutant	177	2218	821	29469	8.06447e-38	8.18544e-35	1.07703e-36	K08A2.1;C14B1.7;F54A3.4;Y37E3.17;C04G2.8;K07F5.11;C18H7.4;Y113G7C.1;Y25C1A.1;T28H11.5;C39H7.1;ZK757.3;B0393.4;F43G9.6;F02E11.1;Y38E10A.17;W05F2.2;B0205.10;T27E7.1;T25B9.6;C25G4.6;F09G8.4;T22B3.2;R13G10.4;K01H12.2;F58G1.3;ZK1010.5;F58D2.2;ZK849.4;F21F3.2;C36H8.1;T16A9.5;T11F8.4;Y49E10.10;Y105E8A.27;ZK354.2;C01G12.8;F08H9.2;K07F5.9;T08B6.4;F56A11.6;R10F2.6;T03F1.5;ZC168.6;F32H2.7;T16H12.6;Y69A2AR.1…	http://www.ncbi.nlm.nih.gov/pubmed/25391662
Mutants	down by kin-1 mutant	110	2218	362	29469	1.46451e-37	1.48648e-34	1.93049e-36	Y75B8A.10;C24H12.6;ZK930.6;Y39A3CR.8;F59A3.8;C49C8.1;C01G10.1;M117.4;F43G9.6;F26A1.3;F39E9.4;C55B7.3;T27E7.1;C01G5.4;F09G8.4;T22B3.2;W01B11.2;W01B6.5;ZC21.8;Y49E10.10;T27A3.5;W08D2.8;ZK970.8;C25G4.8;C23G10.1;C25A8.5;C18E9.8;K09F6.3;ZK849.1;Y71G12A.4;K02E11.1;C47D12.3;ZC513.3;F33D11.7;Y53C10A.9;F56G4.7;F12A10.4;F34D10.9;T13H10.1;Y47D3A.11;C05D2.3;F54D1.1;F15D3.4;ZK524.1;F36D3.5;Y73F8A.20;C09F9.2;Z…	http://www.ncbi.nlm.nih.gov/geo/query/acc.cgi?acc=GSE40809
Mutants	down by flcn-1 mutant	101	2218	317	29469	1.79538e-36	1.82231e-33	2.3363e-35	Y106G6G.3;K08E4.7;C24D10.2;K09G1.2;C25D7.16;Y47G6A.26;ZK849.6;C47E8.11;F40H6.1;C15A11.2;C06G4.4;F58A6.5;F33D11.7;F36F12.7;T27C10.8;C07H6.9;K06A5.3;C06C3.10;C15H11.13;F29B9.7;Y47D3A.13;F36A2.12;C29E4.14;Y41C4A.18;Y105C5B.18;C55C3.8;F17C8.5;F38H4.6;F42A9.3;ZK1225.6;W06A7.5;F35H8.1;C34F11.2;D2063.4;C18H7.7;F46C5.7;F56D6.14;M03E7.3;F55B11.7;K05F1.2;ZK512.10;F35E2.6;ZK1251.1;C53D6.10;F44E7.3;F59H6.4;F…	http://www.ncbi.nlm.nih.gov/pubmed/23566034
Mutants	UP rde-1(ne300) mutant	67	2218	143	29469	4.43751e-36	4.50407e-33	5.70135e-35	T27A3.3;W06A11.4;C39H7.1;ZK484.5;T16A9.5;Y43C5A.1;K07F5.9;T03F1.5;K07F5.5;F58A6.9;F44D12.4;ZK484.8;T27A3.4;Y38C1AA.7;Y69E1A.2;F17E9.5;C04G2.9;K01D12.15;F53B6.4;Y69E1A.1;Y38H8A.3;Y47D3A.13;C24D10.8;C34F11.4;C34F11.6;W06A7.5;F11G11.8;C35D10.11;C10G11.9;K07F5.1;C24D10.7;K05F1.2;F58A6.8;T23B7.1;K01D12.7;C34D4.3;K07F5.3;C33F10.1;F26G1.7;F36H12.7;ZC477.1;ZC412.6;W09D6.4;K06A5.2;C33F10.9;F27C1.1;C04F12.…	http://www.ncbi.nlm.nih.gov/pubmed/17526642
Other	UP Space Flight	258	2218	1676	29469	4.59005e-29	4.6589e-26	5.82363e-28	F08F3.8;T28A8.7;B0511.13;ZK688.8;C04G2.8;ZK550.5;T27A3.3;C15F1.8;K08E4.7;Y37H2A.4;K01G5.2;C17H12.3;Y25C1A.1;K09G1.2;C39H7.1;C35D10.2;W08E3.4;ZK484.7;F22D6.8;ZK484.5;W05F2.2;T27E7.1;C36F7.2;C25G4.6;F09G8.4;T28D6.6;F14F7.4;F07F6.1;C09D4.3;F26F4.2;C36H8.1;T16A9.5;Y49E10.10;Y43C5A.1;F08H9.2;T27A3.5;K07F5.9;F36H12.3;T03F1.5;ZC168.6;T01B11.4;F40H6.1;K07F5.5;C14A4.13;F32H2.7;K11C4.1;F58A6.9;R10E9.2;F32A…	http://www.ncbi.nlm.nih.gov/pubmed/22768380
Mutants	UP by lem-2(tm1582) mutant	74	2218	218	29469	8.3015e-29	8.42602e-26	1.04025e-27	T27A3.3;C34D4.2;K07F5.4;Y38E10A.17;F59A6.4;Y49E10.10;Y43C5A.1;ZK1248.5;F58A6.9;Y46C8AL.1;Y50E8A.10;C47E12.11;F55C5.1;ZC581.10;ZK1053.2;T13H10.1;Y38H6C.15;T05B4.14;Y71G12B.3;ZK688.12;C08F8.6;C54G4.3;ZK39.10;ZK616.61;ZK1225.6;C02F5.5;F46B3.4;F11G11.8;C18H7.7;F27C1.3;Y69E1A.3;F52F12.5;F46A8.10;T23B7.1;C16C10.12;R10H10.2;F36H12.5;C05B5.12;T08G3.7;T08B6.9;Y116A8C.4;F36F12.6;F32B6.7;F20D6.6;F58D5.8;C37…	http://www.ncbi.nlm.nih.gov/pubmed/24490688
Other	Changed between CB4856 and N2, Juveniles	298	2218	2072	29469	1.67516e-28	1.70029e-25	2.07352e-27	F59A6.2;K03H9.3;Y75B8A.10;F59E12.6;K02D10.3;CD4.2;Y39A3CR.8;F59A3.8;K07F5.11;T26C12.2;Y37H2A.4;F21F8.11;Y67A10A.1;K08C9.2;C34D4.2;Y80D3A.8;F36H12.4;T06C10.3;W08E3.4;F23B12.1;B0393.4;T06C10.6;F23C8.7;Y38E10A.17;C08G5.1;T26C11.3;T27E7.1;C25G4.6;T05E8.1;ZK666.8;K03H1.12;F14F7.4;C17C3.15;K09D9.11;F58D2.2;F26F4.2;ZC21.8;C36H8.1;T11F8.4;Y49E10.10;Y43C5A.1;R01H2.2;T27A3.5;Y39E4A.1;Y116A8A.4;Y41C4A.7;ZK1…	http://www.ncbi.nlm.nih.gov/pubmed/22670229
Mutants	down by cco-1 RNAi (Merkwirth)	214	2218	1342	29469	4.57797e-26	4.64664e-23	5.59836e-25	K08A2.1;F59A6.2;T10G3.5;F55F8.4;ZK507.3;K07F5.11;T27A3.3;T28H11.5;F36H12.4;F09E5.8;K07F5.4;F10G7.12;F10E7.5;C55B7.3;B0218.5;W03F11.4;K11B4.1;K08H10.9;C32D5.8;Y46H3D.1;C24A11.1;K08F8.4;T13F3.8;Y47H9B.2;ZK849.6;ZK742.2;Y105E8A.27;C47E8.11;C12D8.9;K07F5.9;T03F1.5;K03B4.6;F58D5.7;F58A6.9;Y26E6A.3;Y116A8A.6;C06G3.10;E03A3.4;C31H1.1;ZK484.8;C27H5.2;C23G10.1;F54C4.1;Y73F8A.15;B0511.4;Y25C1A.13;F36A2.14;…	http://www.ncbi.nlm.nih.gov/pubmed/27133168
Mutants	down by plep-1 mutant (young adult hermaphrodites)	101	2218	432	29469	1.55171e-24	1.57499e-21	1.87499e-23	ZK550.5;C18H7.4;Y37H2A.4;C34D4.2;C39H7.1;F02E11.1;B0205.10;T25B9.6;C06A1.3;C09D4.3;K01H12.2;F58G1.3;AH10.1;C17H12.5;F21F3.2;F27C8.5;C36H8.1;F08H9.2;K07F5.9;Y41C4A.7;Y38H8A.4;F53A2.6;F32H2.7;T16H12.6;T21G5.4;ZC412.5;E03A3.4;ZK354.8;ZK945.7;T24C4.1;F58A6.5;C44B9.2;Y48B6A.5;T27F6.1;W09C3.6;Y69E1A.8;Y57G11C.36;K05F1.3;T05F1.5;F17E9.5;W02B12.12;Y40H4A.2;K07H8.9;T20F5.5;W03B1.9;Y46G5A.22;F18C5.4;C05D2.…	http://www.ncbi.nlm.nih.gov/geo/query/acc.cgi?acc=GSE68351
Mutants	UP rde-4(ne299) mutant	47	2218	113	29469	9.97466e-23	1.01243e-19	1.19109e-21	T27A3.3;W06A11.4;Y43C5A.1;K07F5.5;F58A6.9;ZK484.8;K01D12.15;C24D10.8;C34F11.4;ZC116.2;C34F11.6;W06A7.5;F11G11.8;C35D10.11;K07F5.1;C24D10.7;K05F1.2;F58A6.8;T23B7.1;K01D12.7;K07F5.3;C33F10.1;F26G1.7;F36H12.7;ZC412.6;C33F10.9;F27C1.1;C04F12.7;F32B6.6;C04G2.4;ZK1251.6;R05F9.8;K07F5.2;ZK354.11;ZK546.6;E03H12.10;F44D12.5;K08F4.8;C09B9.6;ZK1248.6;R13H9.2;F09C12.7;R05F9.13;K05F1.7;ZK354.1;T08B2.12;ZK354.4	http://www.ncbi.nlm.nih.gov/pubmed/17526642
Mutants	UTR3 enriched and down in alg-3, alg-4 double mutant dependent 26G-RNA targets	48	2218	129	29469	8.70104e-21	8.83156e-18	1.02693e-19	F31E3.5;C17H12.3;F13D12.9;ZK484.5;F09G8.4;F07F6.1;C09D4.3;C32D5.8;W03A5.1;Y54F10BM.3;Y43C5A.1;F59B2.5;C02E11.1;F58A6.9;F32D8.6;F25D7.1;F32A11.3;ZK484.8;F31C3.1;T05B11.3;Y25C1A.13;C06G4.4;F43G9.9;Y38F2AR.9;W02B12.15;Y54G2A.4;C30B5.2;M01H9.4;C14B9.2;T27C10.8;Y39A1C.3;Y48G8AL.13;Y57E12AL.6;Y38F2AR.2;H32C10.2;R10E9.3;F54D8.2;K08F4.3;W09C3.7;C55A6.4;Y71H2AM.1;F11G11.8;F27D4.1;F23H11.5;C24D10.7;T23B7.1…	http://www.ncbi.nlm.nih.gov/pubmed/20133686
Tissue	negative Enriched Intestinal genes	167	2218	1048	29469	2.33409e-20	2.3691e-17	2.72311e-19	F55G1.8;Y37D8A.5;C41D11.8;T12D8.8;C04G2.8;F59A3.8;B0035.5;Y106G6H.12;H12I13.6;C18H7.4;M117.4;K08C9.2;C33F10.8;F02E11.1;F26A1.3;ZK484.5;T27E7.1;F09C12.8;W03F11.4;F14F7.4;C09D4.3;C30B5.3;F26F4.2;ZC21.8;Y54F10BM.3;C36H8.1;Y105E8A.27;C01G12.8;F08H9.2;T08B6.4;F32H2.7;T04F3.3;Y26E6A.3;R10E9.2;Y46C8AL.1;T27A3.4;C25G4.8;T10E9.4;Y39E4B.11;C15H11.10;C47E8.1;F58A6.5;C33F10.12;C27D8.1;Y43F8C.5;C47D12.3;H06H2…	http://www.ncbi.nlm.nih.gov/pubmed/22467213
Other	Change with siRNA reads, coding region, post duaer	98	2218	472	29469	6.59878e-20	6.69776e-17	7.6111e-19	Y116A8C.18;K03H9.3;F46F5.5;VY10G11R.1;Y75B8A.10;F22H10.1;C24H12.6;B0457.4;ZK930.6;F42E8.1;ZK1290.9;C27A2.7;C09H10.1;Y39A3CR.8;ZC15.1;C04G2.8;Y6B3B.3;ZK507.3;Y32G9A.3;K07F5.11;H12I13.6;T26C12.2;C01G10.1;C07A9.13;Y113G7C.1;C17H12.3;Y25C1A.1;C24D10.2;K09G1.2;Y80D3A.8;C39H7.1;F02E11.1;C26E6.1;ZK484.5;C08G5.1;B0218.5;C34F11.5;C01G5.4;W03F11.4;C36F7.2;F07F6.1;ZK1010.5;C14E2.6;T13F3.8;W01B6.5;Y26D4A.6;Y…	http://www.ncbi.nlm.nih.gov/pubmed/23329696
Mutants	UP Y56A3A.19 RNAi ETC complex I	147	2218	886	29469	1.34177e-19	1.3619e-16	1.53022e-18	C04G2.8;ZK550.5;T27A3.3;T26C12.2;Y25C1A.1;Y67A10A.1;F40E3.5;C39H7.1;C33F10.8;C35D10.2;ZK757.3;Y38E10A.17;ZK484.5;C55B7.3;C25G4.6;T22B3.2;F07F6.1;F26F4.2;C36H8.1;T16A9.5;F08H9.2;T27A3.5;ZC168.6;T01B11.4;F32H2.7;F40G12.10;R10E9.2;C05C12.5;F32A11.3;E03A3.4;Y46C8AL.1;C09B9.4;F44D12.4;ZK512.8;T27A3.4;T10E9.4;Y1A5A.1;C33F10.12;C27D8.1;Y69E1A.2;F37A4.5;W09C3.6;K05F1.3;M04D8.6;C27D6.3;F21H7.5;F47C12.4;W0…	http://www.ncbi.nlm.nih.gov/pubmed/18178500
Other	lethality and developmental abnormalities when RNAi	280	2218	2175	29469	1.62772e-19	1.65214e-16	1.83571e-18	C04G2.10;F19B6.3;F59E12.6;Y62F5A.1;W02B12.9;R166.2;C45G9.2;F43E2.8;F55F8.4;Y106G6H.12;F39H11.3;M01B12.4;H35B03.2;C24D10.2;K08C9.2;ZK930.4;T06C10.3;C34E10.6;B0393.4;K11H3.3;ZK484.7;Y38E10A.17;F10E7.5;B0001.4;C36F7.2;K04G7.1;R13G10.4;K11B4.1;Y62E10A.9;C31H5.5;F59A6.4;K01H12.2;F58G1.3;W01B11.2;T20G5.2;F35E2.5;R53.4;T27A3.5;W01B6.2;T01B11.4;C14A4.13;F32H2.7;F58D5.7;C06C3.8;T25D3.2;T21G5.4;W03G1.2;W03…	http://www.ncbi.nlm.nih.gov/pubmed/22413862
Mutants	down by isp-1 mutant (Cristina)	41	2218	102	29469	3.00771e-19	3.05283e-16	3.35475e-18	Y37D8A.5;C39H7.1;C50F4.2;T27E7.1;C17H12.5;C24A11.1;F08H9.2;ZC168.6;ZK512.8;F26A3.5;Y69E1A.2;F21H7.5;K09E4.1;Y24D9B.1;W03D8.9;Y37E11B.10;K08D10.8;C02F5.5;F55D12.6;C16A11.7;C34F11.2;F02C9.4;Y18D10A.6;R07E5.15;W01D2.3;C55C2.2;C32C4.3;C33F10.1;T23F11.2;T02E1.7;K06A5.2;ZK938.1;Y5H2B.5;C15C6.2;F13G11.2;C28D4.5;K07F5.8;F36G9.14;F56B3.6;T13H5.2;C06B3.3	http://www.ncbi.nlm.nih.gov/pubmed/19360127
Mutants	UP by aak-2 overexpressed	105	2218	562	29469	8.30685e-18	8.43145e-15	9.16462e-17	C04G2.8;T27A3.3;K08C9.2;C39H7.1;C35D10.2;ZK484.5;C55B7.3;T27E7.1;T16A9.5;T27A3.5;T03F1.5;K07F5.5;F58A6.9;F44D12.4;ZK484.8;T27A3.4;Y38C1AA.7;T10E9.4;F26A3.5;Y38F1A.6;Y69E1A.2;W09C3.6;C27D6.3;F17E9.5;F36A2.10;F47B3.7;C04G2.9;F07A5.2;K01D12.15;Y69E1A.1;W03D8.9;Y38H8A.3;K05F1.9;C24D10.8;C34F11.4;B0280.17;ZC116.2;C06C3.4;C34F11.6;F32B6.5;F37A4.4;T28H11.1;F11G11.8;C35D10.11;C10G11.9;K07F5.1;R07E5.15;C2…	http://www.ncbi.nlm.nih.gov/pubmed/26959186
Mutants	down by lin-22 mutant (sp5)	72	2218	307	29469	8.80675e-18	8.93885e-15	9.61166e-17	C04G2.10;Y57A10A.2;Y113G7C.1;K08C9.2;C39H7.1;C33F10.8;C35D10.2;B0393.4;C50F4.2;B0205.10;W03F11.4;C36F7.2;K01H12.2;AH10.1;C30B5.3;Y54F10BM.3;F27C8.5;F01G10.5;F59B2.5;C01G12.8;W01B6.2;T01B11.4;F58D5.7;T22H9.3;F42G4.2;F40G12.10;E03A3.4;T27A3.4;Y38C1AA.7;T10E9.4;Y43F8A.2;Y57G11A.2;F36A2.14;Y1A5A.1;F26A3.5;F37A4.5;F14H3.2;C04G2.9;K12B6.8;F35G12.10;K07H8.9;T25D10.5;F57F4.1;C35E7.10;Y59E9AL.6;C06A8.6;K0…	https://www.ncbi.nlm.nih.gov/geo/query/acc.cgi?acc=GSE101645
Mutants	UP by cpf-1 RNAi	64	2218	263	29469	1.00372e-16	1.01877e-13	1.0838e-15	Y38F1A.1;C04G2.8;K07F5.11;C39H7.1;C35D10.2;ZK484.5;T27E7.1;C25G4.6;Y43C5A.1;F08H9.2;ZC168.6;T01B11.4;K07F5.5;F58D5.7;R10E9.2;C05C12.5;F32A11.3;F44D12.4;ZK484.8;T27A3.4;Y38C1AA.7;ZK945.7;Y38F2AR.9;Y69E1A.2;B0491.3;F21H7.5;F17E9.5;C04G2.9;F53B6.4;Y38H8A.3;K05F1.9;C34F11.4;T27C10.7;K03H1.1;F32B5.4;T28H11.1;F11G11.8;C35D10.11;C10G11.9;K07F5.1;K05F1.2;T23B7.1;C34D4.3;C33F10.1;F26B1.8;F26G1.7;ZC412.6;C…	http://www.ncbi.nlm.nih.gov/pubmed/27124504
Mutants	Down hpl-2 mutant emb	186	2218	1328	29469	1.40442e-16	1.42548e-13	1.50051e-15	F59E12.3;F20B6.5;C45G9.2;C09H10.1;C26E6.11;ZK550.5;ZK507.3;C49C8.1;C18H7.4;Y113G7C.1;Y37H2A.4;K08C9.2;Y80D3A.8;C39H7.1;C33F10.8;F32B5.3;T06C10.6;R06F6.9;ZK484.5;Y39G10AR.15;ZK666.8;T28D6.6;K04G7.1;C06A5.2;C30B5.3;C56G2.5;ZK1098.6;Y47H9B.2;F36H12.3;T04F3.3;AH6.3;B0432.11;R11E3.1;Y69F12A.1;C09B9.4;Y57A10B.7;ZK354.8;Y73F8A.15;B0511.4;C15H11.10;K12C11.5;C18G1.3;T08B2.11;Y69E1A.2;F26A1.4;H06H21.9;Y104…	http://www.ncbi.nlm.nih.gov/pubmed/22185090
Mutants	Down xbp-1 mutant on daf-2(e1370)	54	2218	199	29469	2.22768e-16	2.26109e-13	2.35531e-15	ZK930.6;Y39A3CR.8;C04G2.8;Y106G6G.3;C01G10.1;Y80D3A.8;Y46H3D.1;F35E2.5;K07F5.9;T03F1.5;W08D2.8;T27A3.4;Y38C1AA.7;W03C9.8;Y73F8A.15;Y1A5A.1;Y41C4A.5;ZK617.3;F36F12.7;F17E9.5;AC7.3;F36A2.10;Y71G12B.3;ZK353.4;F10C1.3;Y47D3A.13;ZK84.2;C44F1.2;W06A7.5;C14A4.8;F07E5.8;C43G2.3;F16G10.5;ZK930.7;H06I04.5;F36D1.4;C06C6.7;ZK945.8;Y73F8A.14;C04F12.7;F26B1.1;F59C6.6;K08F4.8;C27A2.5;F13B12.4;H04M03.4;ZK353.3;B…	http://www.ncbi.nlm.nih.gov/pubmed/20460307
Other	Down Hyper Gravity	55	2218	212	29469	9.39701e-16	9.53797e-13	9.83296e-15	T27A3.3;Y113G7C.1;C39H7.1;F43G9.6;F14F7.4;T16A9.5;F44D12.4;C36B1.10;Y69E1A.2;F37A4.5;W09C3.6;B0491.3;F26A1.10;W02B12.12;F07A5.2;K01D12.15;Y106G6D.3;F20H11.4;ZK418.2;C24D10.8;Y45F3A.1;C06A8.6;B0218.7;C05D12.2;F38H4.6;Y66H1A.6;Y41E3.3;F57A8.6;C17H12.12;C24D10.7;C10G11.8;C56C10.6;C31H1.5;F48C1.7;K01D12.7;F54H5.2;D2062.7;Y69E1A.4;C14C10.1;E03H12.10;T02E1.6;T13A10.5;Y32F6A.4;ZK1248.6;ZK1307.4;Y53F4A.2…	http://www.ncbi.nlm.nih.gov/geo/query/acc.cgi?acc=GSE36358
Mutants	Down gas-1 mutant	42	2218	131	29469	1.24456e-15	1.26323e-12	1.28901e-14	K07F5.11;C24D10.2;C35D10.2;T05A7.6;C55B7.3;B0205.10;K04H4.5;B0491.3;K05F1.3;C27D6.3;K01D12.15;Y45F10B.3;K05F1.9;T07F10.1;C47A4.5;F10G8.1;ZK520.5;F32B5.4;C34G6.3;C02F5.2;Y46G5A.30;F48C1.7;ZK1251.1;K01D12.7;Y50E8A.2;R08A2.3;W01C9.4;K06A5.2;K09C6.7;Y42H9AR.2;K09C6.8;Y71G12B.27;F13D12.6;C04F12.7;T14D7.3;C45G9.9;F10D2.11;R09B5.6;R13H9.1;Y4C6B.6;C45G9.4;C06B3.3	http://www.ncbi.nlm.nih.gov/pubmed/18178500
Mutants	UP by emr-1(gk119) mutant	105	2218	605	29469	1.53637e-15	1.55941e-12	1.57516e-14	F59A6.2;T26C5.3;Y38F1A.1;T26C12.2;Y113G7C.1;K08E4.7;C17H12.3;T06C10.3;ZK849.6;C36H8.1;W02B12.7;T27A3.5;Y66D12A.20;ZK1010.9;Y69A2AR.19;F42G4.2;F58A6.9;F58H1.6;C31H1.1;F44G3.7;F19B6.4;Y76A2A.1;B0511.4;T15B12.2;Y50E8A.10;Y1A5A.1;C33F10.12;F26A3.5;Y71G12A.4;Y43F8C.5;C09G9.4;H06H21.9;F47C12.4;F58E6.5;Y54E2A.7;W02B12.12;B0207.1;C17G10.3;Y69E1A.1;C04F12.16;F53B2.5;K02F6.3;C02D5.4;M28.9;E03H12.7;C53B4.7;…	http://www.ncbi.nlm.nih.gov/pubmed/24490688
Mutants	UP by aak-2 overexpressed and daf-2:rsks-1 mutant	147	2218	1027	29469	5.30102e-14	5.38054e-11	5.38054e-13	F08F3.8;T24H10.5;C41D11.8;T27A3.3;K08E4.7;K08C9.2;C39H7.1;C35D10.2;ZK484.5;C55B7.3;C25G4.6;K01H12.2;C35E7.9;C36H8.1;T16A9.5;T03F1.5;K07F5.5;F58A6.9;F32A11.3;K04H4.5;F44D12.4;ZK484.8;T27A3.4;Y38C1AA.7;T10E9.4;B0511.4;C17D12.5;T08B2.11;Y38F1A.6;D2096.10;Y69E1A.2;C18E3.1;W09C3.6;B0491.3;F17E9.5;F36A2.10;C34B2.4;F55C5.1;W02B12.12;F47B3.7;C04G2.9;F07A5.2;K01D12.15;F53B6.4;Y69E1A.1;W03D8.9;Y38H8A.3;K05…	http://www.ncbi.nlm.nih.gov/pubmed/26959186
Mutants	UP by aak-2 overexpressed and rsks-1 mutant	134	2218	910	29469	9.33436e-14	9.47437e-11	9.38057e-13	T27A3.3;K08C9.2;C39H7.1;C35D10.2;F26A1.3;ZK484.5;C55B7.3;T27E7.1;K01H12.2;C35E7.9;T16A9.5;T27A3.5;T03F1.5;K07F5.5;F58A6.9;F44D12.4;ZK484.8;T27A3.4;Y38C1AA.7;T10E9.4;B0511.4;C17D12.5;C27D8.1;F26A3.5;Y69E1A.2;C18E3.1;W09C3.6;C27D6.3;F17E9.5;F36A2.10;C34B2.4;F55C5.1;F47B3.7;C04G2.9;F07A5.2;K01D12.15;F53B6.4;Y69E1A.1;W03D8.9;Y38H8A.3;K05F1.9;C24D10.8;C34F11.4;B0280.17;ZC116.2;C06C3.4;C34F11.6;F32B6.5…	http://www.ncbi.nlm.nih.gov/pubmed/26959186
Mutants	Down spr-5 mutant sprf26 vs. sprf1)	35	2218	108	29469	2.71533e-13	2.75606e-10	2.70202e-12	K08C9.2;Y38E10A.17;F08H9.2;T03F1.5;K07F5.5;R10E9.2;T08B2.11;Y69E1A.2;B0491.3;C27D6.3;C25A8.2;F55C5.1;C04G2.9;Y45F10B.3;Y49E10.4;C47A4.5;T23B3.5;W06A7.5;F11G11.8;C35D10.11;C34G6.3;C24D10.7;F36H12.5;R09E10.6;C34D4.3;C33F10.1;T28H11.7;ZK938.1;F27C1.1;ZC477.7;ZK265.3;C50E10.1;F52H3.6;W01B6.4;B0491.2	http://www.ncbi.nlm.nih.gov/pubmed/19379696
Mutants	UP by clk-1 mutant	132	2218	949	29469	8.92534e-12	9.05922e-09	8.79536e-11	Y37D8A.5;F26D10.9;C04G2.8;F59A3.8;Y32G9A.3;Y37H2A.4;T28H11.5;C39H7.1;C35D10.2;ZK757.3;ZK484.5;T25B9.6;F09G8.4;C06A1.3;B0213.11;K08F8.4;T20G5.2;F26F4.2;T16A9.5;Y43C5A.1;F08H9.2;Y38H8A.4;K07F5.5;F58A6.9;F44D12.4;F19C7.5;F19B6.4;C54G4.2;F58A6.5;C27F2.6;C27D8.1;Y69E1A.2;K12H4.6;K05F1.3;T05F1.5;C27D6.3;F47C12.4;F17E9.5;C25A8.2;F44G4.5;W02D7.4;K11H12.8;Y24D9B.1;W03D8.9;Y47D3A.11;Y38H8A.3;F25B3.4;ZK524.…	http://www.ncbi.nlm.nih.gov/pubmed/19360127
Other	UP by alpha-synuclein	28	2218	85	29469	5.94927e-11	6.03851e-08	5.80626e-10	T27A3.3;C35D10.2;ZK484.5;T27E7.1;Y62E10A.9;T01B11.4;R10E9.2;C05C12.5;Y38C1AA.7;Y38F2AR.9;B0261.6;F55C5.1;W03D8.9;F32B6.5;R07E5.15;F17C8.7;C33F10.1;T23F11.2;T28H11.7;ZC477.7;D2062.7;C50E10.1;C15C6.2;D2062.6;Y73C8B.3;ZK669.3;C33F10.11;T08B2.12	http://www.ncbi.nlm.nih.gov/pubmed/16626960
Mutants	UP lin-35(n745)	75	2218	466	29469	7.96027e-10	8.07967e-07	7.69492e-09	C14B1.7;K07F5.11;K08C9.2;T28H11.5;F40E3.5;C35D10.2;C30B5.3;T16A9.5;ZC168.6;K07F5.5;T21G5.4;T16G12.7;ZK484.8;B0511.4;C18E9.8;Y69E1A.2;F17E9.5;F35C5.1;C04G2.9;F53B6.4;ZK849.5;F36D3.4;T05F1.8;C36A4.9;R04F11.2;C54G4.8;H32C10.2;ZC116.2;C34F11.6;ZK520.5;T28H11.1;K07F5.1;K05F1.2;Y57G11C.14;F58A6.8;F42G2.3;C18A3.4;T23B7.1;C16C10.12;C55C2.2;F40F8.8;M02B1.4;F26G1.7;F36H12.7;ZC477.1;C33F10.9;ZC477.7;ZK265.3…	http://www.ncbi.nlm.nih.gov/pubmed/17096596
Mutants	UP by rsks-1 mutant	109	2218	804	29469	2.89426e-09	2.93767e-06	2.77139e-08	F20B6.5;C39H7.1;C35D10.2;ZK484.5;C35E7.9;W01C9.3;W01C9.3;F58A6.9;F32A11.3;F32A11.3;F44D12.4;F44D12.4;T27A3.4;Y38C1AA.7;Y38C1AA.7;F23B2.7;W09C3.6;Y41C4A.5;F17E9.5;F36A2.10;C34B2.4;F07A5.2;K01D12.15;F53B6.4;Y38H8A.3;F54D1.1;W01C9.2;W01C9.2;C24D10.8;C34F11.4;Y59H11AR.2;ZC190.8;F32B6.5;R05D7.1;W06A7.5;E04F6.7;C35D10.11;C10G11.9;C55C3.6;K07F5.1;C24D10.7;C28C12.11;F58A6.8;T23B7.1;K01D12.7;R09E10.6;K07F…	http://www.ncbi.nlm.nih.gov/pubmed/26959186
Mutants	down by skn-1 mutant, UP by tert-butyl hydrogen peroxide	22	2218	64	29469	4.06344e-09	4.12439e-06	3.85457e-08	C01G5.4;Y47G6A.26;AH10.1;Y54F10BM.3;W03D8.2;C50F2.5;F56D5.2;M05B5.3;B0496.1;R09A1.2;K06H7.8;F14H8.1;ZK418.2;T19D12.5;F22B8.7;F10D11.5;BE10.1;R10H10.2;F26E4.12;Y59H11AM.4;F20D6.11;C55A6.6	http://www.ncbi.nlm.nih.gov/pubmed/19575768
Mutants	UP by hlh-29 mutant	48	2218	252	29469	6.26355e-09	6.3575e-06	5.88658e-08	C39H7.1;C35D10.2;ZK829.4;T16A9.5;T03F1.5;F32A11.3;F44D12.4;C36B1.10;T27A3.4;Y69E1A.2;W09C3.6;C27D6.3;W02B12.12;F07A5.2;K01D12.15;Y69E1A.1;W03D8.9;K05F1.9;C36A4.9;B0280.17;C06A8.6;F47B3.4;C10G11.9;R07E5.15;T04C12.4;T28D9.3;F17C8.7;K01D12.7;T23F11.2;K06A5.2;F53B6.8;T04C12.6;F21F3.3;ZK938.1;K08E7.9;F46A9.1;F32A5.5;C04F12.7;C50E10.1;F52H3.6;C15C6.2;F55H12.4;F18E3.7;ZK858.2;E04F6.8;R13H9.5;F36H12.8;Y5…	http://www.ncbi.nlm.nih.gov/pubmed/23533643
Mutants	UP by drh-3 (ne4253) mutant	35	2218	160	29469	2.80841e-08	2.85053e-05	2.61517e-07	Y116A8C.18;K08A2.1;T06C10.3;F26A1.3;T04B2.2;K08H2.5;F01G10.5;C15H7.3;C49G7.12;K04H4.5;Y43F8A.2;F19B6.4;Y1A5A.1;C04E6.5;F53C3.1;Y18H1A.15;C08F8.6;C41G7.6;H23L24.2;C09B9.2;Y69E1A.3;R155.2;R134.2;M7.7;M70.3;F15H10.7;Y39B6A.30;T15H9.5;F26B1.1;F18C5.6;F56H1.3;C34D1.2;F32H5.6;F28G4.1;F47B8.10	http://www.ncbi.nlm.nih.gov/pubmed/24681887
Mutants	down by mex-5 RNAi	59	2218	382	29469	2.51055e-07	0.000254821	2.31656e-06	ZK930.6;T27A3.3;T28H11.5;C35D10.2;ZK484.5;T19B10.8;K01H12.2;T16A9.5;Y43C5A.1;K07F5.9;K07F5.5;F53A2.6;F32A11.3;ZK484.8;T27A3.4;Y38C1AA.7;F43G9.9;F17E9.5;C01G12.3;F35G12.10;K01D12.15;Y69E1A.1;Y47D3A.13;C24D10.8;Y59E9AL.6;Y39A1A.18;T27C10.7;F11G11.8;K07F5.1;C32F10.6;C24D10.7;K05F1.2;F58A6.8;R09E10.6;C33C12.5;K07F5.3;C49C8.3;F36H12.7;C24H11.3;C33F10.9;C04G2.4;Y47D3A.12;ZK1251.6;R05F9.8;K07F5.2;ZK354.…	http://www.ncbi.nlm.nih.gov/pubmed/26096734
Mutants	UP spr-5 mutant (sprf1 vs. N2)	126	2218	1085	29469	1.19539e-06	0.00121332	1.09308e-05	Y75B8A.10;F54A3.4;K07F5.11;T27A3.3;H12I13.6;C18H7.4;C33F10.8;F32B5.3;C55B7.3;C01G5.4;Y47H9B.2;Y43C5A.1;F08H9.2;K07F5.9;ZC168.6;K07F5.5;F58A6.9;ZK484.8;B0511.4;Y71F9AM.6;Y38F1A.6;F55C5.1;C14B9.2;R13A5.11;C32E12.1;T20H4.2;T20F5.5;C10C6.3;F08F8.6;Y66D12A.11;R09A1.2;Y119C1B.1;ZK829.2;M04C9.4;F46F5.7;Y47D3A.21;F37A8.1;C28A5.6;F54B3.2;Y45F3A.1;T28F12.1;T27C10.7;D2045.7;T22D1.8;K10G9.1;R01H2.4;F32B6.5;F…	http://www.ncbi.nlm.nih.gov/pubmed/19379696
Mutants	Down spr-5 mutant (sprf26)	125	2218	1080	29469	1.56824e-06	0.00159176	1.42122e-05	K02D10.2;C41D11.8;ZK1290.9;Y37H2A.4;Y25C1A.1;C34D4.2;F40E3.5;C53A5.4;B0205.10;B0252.5;F49F1.12;C15H7.3;ZC482.5;T22H9.3;Y60A3A.8;Y57G11C.6;F36F12.7;ZK1290.6;C07H6.9;C01G5.3;Y46G5A.22;C05D2.3;Y49E10.4;C09H10.9;T27E4.6;F44F4.10;F36D3.5;W01C9.2;R08C7.8;Y48G8AL.13;C34F11.3;T19D12.5;C05D12.2;F56F4.5;E03D2.2;F38A5.6;H23L24.2;R05D7.1;F02C9.4;C17F3.3;E02H9.4;C31H1.5;C54D10.4;T06A4.2;Y67A10A.3;K09E4.4;ZK12…	http://www.ncbi.nlm.nih.gov/pubmed/19379696
Mutants	UP gld-1 mutant, polysomal	51	2218	330	29469	1.74415e-06	0.00177032	1.56665e-05	C04G2.8;K08C9.2;C39H7.1;ZK484.5;W05F2.2;T27E7.1;C25G4.6;T16A9.5;F08H9.2;T03F1.5;Y38H8A.4;T01B11.4;F32H2.7;F32B4.2;R10E9.2;Y38C1AA.7;Y54G2A.4;Y38F1A.6;W09C3.6;B0491.3;B0261.6;F58E6.5;F17E9.5;F55C5.1;W02B12.12;T21C12.8;C04G2.9;F53B6.4;Y69E1A.1;F36D3.4;W03D8.9;Y106G6H.13;Y38H8A.3;Y71G12B.30;Y54G2A.15;ZK84.2;ZC116.2;C56A3.8;F32B5.4;R11F4.1;Y45G5AM.3;F21F3.3;ZK970.3;D2062.7;Y71G12B.27;Y37E11AR.3;T13A1…	http://www.ncbi.nlm.nih.gov/pubmed/22693456
Mutants	down by fbf-1 mutant on puf-8;lip-1	21	2218	84	29469	3.09061e-06	0.00313696	2.75172e-05	F08F3.8;T24H10.5;F42E8.1;C27A2.7;Y39A3CR.8;Y80D3A.8;C50C3.2;B0213.11;W01C9.3;H20J04.1;Y41C4A.5;W01C9.2;R155.4;Y39B6A.18;C06C6.6;Y22D7AR.2;T20B6.1;F46F5.10;W06H8.4;C27A7.4;Y4C6B.6	http://www.ncbi.nlm.nih.gov/pubmed/25146970
Mutants	down mes-2 mutant embryo 8E stage vs. widetype	56	2218	385	29469	3.45921e-06	0.0035111	3.05313e-05	Y6B3B.3;K08C9.2;F28A10.2;B0218.5;ZC482.5;C04G2.5;C34B2.4;R05D7.2;C29F5.3;C53B4.2;T13H10.1;F54D1.1;ZK353.4;Y47D3A.31;B0244.9;F46B3.4;F46C5.7;ZK892.3;F37E3.3;Y47D9A.5;E02H9.4;C05B5.6;Y43C5A.4;F41F3.1;Y52B11A.1;Y51B9A.5;F56H1.1;K03B8.9;F49E12.8;C10H11.7;C55B6.5;F27C1.1;F12F6.9;D2062.7;Y69E1A.4;C08G5.3;F54C1.8;T08B6.7;B0432.12;F23H11.6;R13H9.5;F49A5.2;F58A6.11;M04D8.5;ZK809.8;C06B3.7;T25B9.2;Y116A8C.…	NULL
Mutants	Down miR-124 mutant GFP+	45	2218	286	29469	4.75e-06	0.00482125	4.15625e-05	F23C8.7;W03F11.4;C25G4.6;Y26D4A.6;T01B11.4;Y69F12A.1;F33D11.7;Y119D3B.17;ZK1053.6;T05C12.1;F56F3.4;R13A5.11;Y18H1A.1;Y47D3A.11;F55F8.7;C03A7.10;C49C3.1;T23B3.5;F17C8.5;F38H4.6;C03C11.1;F19B10.10;C49A1.3;ZC395.4;R134.2;F46A8.6;F46A8.10;T06A4.2;C18A3.4;R08C7.6;K08A2.2;Y105C5B.17;K03B8.9;R05D3.9;C30A5.4;D2089.2;C50E10.1;Y57G11C.17;Y22D7AR.7;T09B4.7;F44E7.6;K12B6.4;Y105E8A.6;Y41G9A.4;C54D1.1	http://www.ncbi.nlm.nih.gov/pubmed/20176573
Mutants	UP miR-243 mutant	185	2218	1786	29469	6.92727e-06	0.00703118	6.00956e-05	Y38F1A.1;F43E2.8;H12I13.6;Y67A10A.1;F13D12.9;ZK930.4;K07F5.4;F23B12.1;B0393.4;F23C8.7;C53A5.4;F09C12.8;R102.3;ZK666.8;Y47G6A.26;K01H12.2;C30B5.3;M04G7.2;F35E2.5;B0252.5;C36H8.1;F01G10.5;T27A3.5;Y26D4A.6;T01B11.4;T22H9.3;T04F3.3;B0432.11;C27H5.2;F23B2.7;Y76A2A.1;H20J04.1;Y1A5A.1;Y54G2A.4;Y38F1A.6;F26A1.4;F37A4.5;C09B9.7;Y41C4A.5;F02C9.1;ZK617.3;C14B9.2;C51E3.10;T05C12.3;R13A5.11;T20H4.2;F27E5.3;T1…	http://www.ncbi.nlm.nih.gov/pubmed/20386745
Mutants	down by cco-1 RNAi	56	2218	395	29469	7.4822e-06	0.00759443	6.43596e-05	K08A2.1;F55F8.4;K07F5.11;T27A3.3;T28H11.5;K08F8.4;Y105E8A.27;K07F5.9;T03F1.5;F58A6.9;Y26E6A.3;Y116A8A.6;C06G3.10;C31H1.1;F23H11.3;W02B12.15;D2096.10;F37A4.5;F17E9.5;B0545.3;Y71H2AM.13;C51E3.10;M04C9.4;F32B6.4;F36A2.12;C05D12.4;K10C9.7;F26F12.2;E04F6.7;ZK1127.10;Y50E8A.12;K07F5.1;Y39B6A.18;E02H9.4;K01D12.7;F56E10.4;T08G3.7;ZC477.1;F36D1.4;T09B4.8;C29F3.1;C04G2.4;H32K16.2;Y46G5A.14;ZK1320.1;F57B10.…	http://www.ncbi.nlm.nih.gov/pubmed/27133166
Mutants	Changed between CB4856 and N2, Old	250	2218	2567	29469	1.42425e-05	0.0144561	0.00012148	Y116A8C.18;F08F3.8;T24H10.5;F46F5.5;Y75B8A.10;F59E12.6;Y37D8A.5;W02B12.9;T28A8.7;CD4.2;B0511.13;C01G10.1;Y113G7C.1;T28H11.5;F40E3.5;T06C10.3;ZK757.3;F32B5.3;F23B12.1;T05F1.7;W03F11.4;C36F7.2;Y113G7A.14;F14F7.4;C05B10.1;M04G7.2;K08F8.4;C56G2.5;T16A9.5;Y43C5A.1;F59B2.5;C01G12.8;R01H2.2;F49F1.12;Y39E4A.1;Y66D12A.20;R10F2.6;C14B9.6;W01C9.3;F58H1.6;C33H5.16;E03A3.4;Y46C8AL.1;C09B9.4;F44D12.4;ZK512.8;B…	http://www.ncbi.nlm.nih.gov/pubmed/22670229
Mutants	down by daf-16;daf-2;rsks-1 mutant	66	2218	505	29469	1.60289e-05	0.0162693	0.000135578	Y73B6BL.7;F40E3.5;ZK930.4;F58G1.3;W01B11.2;ZK1010.5;Y49E10.10;ZK354.2;T08B6.4;Y66D12A.20;ZK1010.9;F42G4.2;F25F2.1;Y43F8A.2;C23G10.1;C18G1.3;Y39B6A.25;R05H5.4;Y71G12A.4;Y48B6A.5;C47D12.3;Y47G6A.3;Y53C10A.9;T21C12.8;K09E4.1;Y38H6C.15;Y51A2B.5;Y47D3A.11;Y66D12A.11;F15D3.4;C09F9.2;Y47D3A.13;Y73B6A.1;C13C4.2;Y47D3A.30;Y116F11B.8;F25E5.1;Y50C1A.2;T07C4.9;H32C10.1;C43G2.3;T06A4.2;R10H10.2;B0524.2;K08A2.…	http://www.ncbi.nlm.nih.gov/pubmed/24332851
Mutants	down by gld-3 RNAi	25	2218	134	29469	5.92817e-05	0.0601709	0.000497281	K07F5.5;ZK484.8;F17E9.5;C34F11.4;T27C10.7;C32E8.4;K07F5.1;F34D10.8;C24D10.7;K05F1.2;K07F5.3;F26G1.7;F36H12.7;F32B6.6;ZK1251.6;R05F9.8;K07F5.2;ZK354.11;Y41E3.2;ZK546.6;C08F11.11;C09B9.6;ZK1248.6;C44B7.5;ZK354.4	http://www.ncbi.nlm.nih.gov/pubmed/26096734
Mutants	UP by cyc-1 RNAi	343	2218	3784	29469	0.000126461	0.128358	0.00105211	F54F2.2;Y116A8C.18;K02D10.2;F19B6.3;ZC328.2;F26D10.9;C41D11.8;W02B12.9;R166.2;Y48A5A.1;C18H7.4;Y113G7C.1;C25H3.1;F21F8.11;M117.4;F36H12.4;F09E5.8;F02E11.1;F26A1.3;C34F11.5;T27E7.1;W03F11.4;Y39G10AR.15;T20B6.2;B0213.11;K01H12.2;K08H10.9;C32D5.8;C24A11.1;K08F8.4;T20G5.2;F44D12.8;F35E2.5;W02B12.7;F01G10.5;C01G12.8;C02E11.1;C15H7.3;Y38H8A.4;R10D12.10;F53A2.6;C38H2.2;W03G1.2;T08G3.8;W03D8.2;ZC412.5;R1…	http://www.ncbi.nlm.nih.gov/pubmed/19360127
Mutants	UP by lin-54 mutant (germline)	29	2218	178	29469	0.000161466	0.163888	0.00133242	W08E3.4;B0001.4;C35E7.9;F31C3.1;Y43F8A.2;T24C4.1;Y71G12A.4;T08B2.11;W02B12.15;T05H4.12;Y57G11C.36;C14B9.2;F34D10.9;K07H8.9;R04F11.2;K08F4.3;ZK970.2;F23H11.5;F42A8.2;F02E9.3;T21C9.5;C16C10.12;C55C2.2;C49C8.3;C41G7.5;C37C3.6;C15C6.2;F49C5.3;ZC239.9	http://www.ncbi.nlm.nih.gov/pubmed/24281426
Mutants	UP by smg-2 depletion	143	2218	1403	29469	0.000175726	0.178362	0.0014384	F59E12.6;T09F3.4;W06A11.4;C15F1.8;F22D6.8;T20B6.2;Y54F10BM.3;F59B2.5;R10F2.6;C49G7.12;W03D8.2;B0041.1;C27H5.2;F19C7.5;K08F8.5;Y53C12B.7;F26A1.4;C09B9.7;Y119D3B.17;C25G4.4;C35D10.8;ZC513.10;F26F4.8;K12B6.8;C51E3.10;C06C3.10;F44F4.10;D2024.1;C15H7.4;R155.4;C01H6.6;C38C6.5;C05D12.4;T19D12.5;W09C3.7;ZK177.2;C02F5.5;H12I13.1;F28H7.6;Y39B6A.18;F45H7.6;F09G2.3;ZK783.3;F19C7.6;F36D1.6;K09E10.2;C08G5.2;F1…	http://www.ncbi.nlm.nih.gov/pubmed/23828042
Mutants	UP L4 hpl-2;hpl-1 and his-24 vs. wildtype	56	2218	444	29469	0.000189853	0.192701	0.00154161	F22H10.1;Y113G7C.1;K01G5.2;F40E3.5;W01B11.2;ZK1010.5;T08B6.4;Y39E4B.11;F23B2.7;Y71G12A.4;Y54G2A.4;Y76B12C.4;K09E4.1;Y24D9B.1;R09A1.2;K12D12.4;W09C3.7;F17C8.5;F47G6.3;C49A1.2;F32B5.4;F25E5.1;C55C3.6;Y50C1A.2;T23E1.3;Y39B6A.18;C34G6.3;W06D4.3;Y71G12B.17;T21C12.4;K02H11.9;C04F1.3;C18G1.6;Y57G11C.8;Y39G10AR.16;F12F6.9;C50E10.1;Y46G5A.14;F46B3.3;Y71G12B.21;C17H1.4;C16C10.13;F59C6.6;B0507.9;C33C12.4;F0…	http://www.ncbi.nlm.nih.gov/pubmed/23028351
Mutants	UP ash-2 RNAi on glp-1 (e2141ts) L3	28	2218	171	29469	0.000196609	0.199558	0.00158379	F59E12.6;T20B6.2;C06A1.3;ZK742.2;C06H2.1;C33H5.16;ZK354.8;Y39E4B.11;C23G10.1;ZK945.6;AH6.2;Y6E2A.8;Y56A3A.19;F22D6.1;C09B9.2;C03C11.1;T28D9.3;F36H12.5;F36A4.4;C44H9.6;C06E7.6;C04G2.4;F36D3.8;E03H4.10;F34D10.3;F36A4.3;Y73F8A.1;C32H11.12	http://www.ncbi.nlm.nih.gov/pubmed/20555324
Mutants	UP by blmp-1(tm548) mutant	44	2218	325	29469	0.00022345	0.226802	0.00178584	Y113G7C.1;C33F10.8;B0393.4;F43G9.6;ZK484.7;F23C8.7;C50C3.2;C01G5.4;K01H12.2;F35E2.5;Y54F10BM.3;F01G10.5;T01B11.4;T22H9.3;T10E9.4;H20J04.1;Y39B6A.25;C27D8.2;F37A4.5;K12B6.8;Y49E10.4;T06E4.5;R11F4.1;C07E3.4;C09F9.3;F57H12.5;F53B6.8;F21F3.3;F48C1.1;Y5H2B.5;D1065.3;T13A10.11;ZK507.4;C49G7.1;F35F10.7;E03H4.10;ZK783.5;K07C5.7;F10D2.11;F28G4.1;C54D1.1;C33G8.2;C34F11.8;C02C2.1	http://www.ncbi.nlm.nih.gov/pubmed/24613396
Mutants	down by rsks-1 mutant	74	2218	638	29469	0.000234242	0.237756	0.00185747	F30F8.1;Y73B6BL.7;F40E3.5;ZK930.4;F58G1.3;W01B11.2;ZK1010.5;ZK849.4;Y49E10.10;T08B6.4;Y66D12A.20;Y38H8A.4;ZK1010.9;T22H9.3;F42G4.2;F25F2.1;Y43F8A.2;C23G10.1;C18G1.3;Y39B6A.25;F36A2.14;Y71G12A.4;Y48B6A.5;C47D12.3;Y47G6A.3;Y53C10A.9;T21C12.8;K09E4.1;Y38H6C.15;Y51A2B.5;Y47D3A.11;Y66D12A.11;F15D3.4;C09F9.2;Y47D3A.13;F55H12.5;Y73B6A.1;C13C4.2;Y47D3A.30;Y116F11B.8;C46H11.6;Y50C1A.2;K09B11.5;H32C10.1;W0…	http://www.ncbi.nlm.nih.gov/pubmed/26959186
Mutants	down by gas-1 mutant, L1 (McCormack)	36	2218	249	29469	0.000263428	0.26738	0.00207271	K08C9.2;C35D10.2;Y38E10A.17;Y43C5A.1;T27A3.5;K07F5.5;F58A6.9;C06G3.10;ZK484.8;Y57G11A.2;K05F1.3;F07A5.2;K12B6.8;F31E8.5;C24D10.8;F32B6.4;C05D12.4;K01H12.4;T28H11.1;C24D10.7;F58A6.8;F48C1.7;T23B7.1;D1014.2;Y27F2A.6;ZC477.1;Y39B6A.27;C04H5.2;F13D12.6;ZK1248.6;F22E5.1;R13H9.5;F36H12.8;F37H8.5;K05F1.7;C06B3.3	http://www.ncbi.nlm.nih.gov/pubmed/25744875
Mutants	UP mex-3;skn-1 RNAi mutant 23min	86	2218	783	29469	0.000426837	0.43324	0.00333261	F59A6.2;F59E12.3;F59E12.6;F42E8.1;T12D8.8;Y39A3CR.8;W08E3.4;C50C3.2;T25B9.6;R05F9.9;ZK829.4;R53.4;Y54F10BM.3;C38H2.2;F32D8.6;Y43F8A.2;F19B6.4;Y38F2AR.9;F56H11.3;W02B12.15;C47E12.10;F13A7.7;C25A8.2;R10E11.2;Y106G6D.3;K08F4.5;F33D11.2;R02D5.7;F13B12.7;F46F5.7;R04F11.2;Y38A10A.1;F54D8.2;K08F4.3;F38H4.6;F47G6.3;F32B6.5;ZK970.2;F45H7.6;Y53G8B.4;R07E5.15;R11F4.1;F46A8.10;F17C8.7;F56E10.4;T23F11.2;Y73B6…	http://www.ncbi.nlm.nih.gov/pubmed/15772128
Mutants	Down lin-14 (n179ts) mutant	27	2218	174	29469	0.000610514	0.619672	0.00473032	ZK757.3;T25B9.6;ZK666.8;C17H12.5;F35E2.9;K12B6.8;T05C12.3;T09F5.10;F57F4.1;F36D3.5;F43G6.6;F31E8.5;F38H4.4;R09E10.1;C54D10.4;ZK596.2;ZK1225.5;F35C11.2;F32D8.2;F52H3.6;F18A12.6;B0432.12;F56H1.3;F42H11.1;F32B4.8;B0238.5;T10B11.4	http://www.ncbi.nlm.nih.gov/pubmed/16314527
Mutants	Down hpl-2 KO	67	2218	586	29469	0.000691903	0.702282	0.00532032	K01G5.2;C33F10.8;T06C10.3;C55B7.3;T11F8.4;R10F2.6;F32H2.7;Y69A2AR.19;ZK1248.5;Y57G11A.2;T08B2.11;Y38F1A.6;Y69E1A.2;B0491.3;C04G2.9;C32D5.4;T05C12.3;M04C9.4;T05F1.8;F11G11.9;C34F11.4;Y47D3A.31;B0218.7;F10G8.1;ZK1225.6;F21D12.1;K03H1.1;E04F6.7;F09G2.3;T21G5.1;K05F1.2;T28D9.3;Y46G5A.30;F17C8.7;D1086.5;C04F1.3;F08H9.6;T23F11.2;F08H9.8;K07A1.4;K09F6.4;C33F10.9;K08E7.9;F32A5.5;W02H5.8;T11F9.4;R05F9.8;F…	http://www.ncbi.nlm.nih.gov/pubmed/22083954
Mutants	UP cde-1 mutant	58	2218	492	29469	0.00079444	0.806356	0.00606283	K08A2.1;C04G2.8;K07F5.11;K08A2.4;T28H11.5;C35D10.2;B0001.4;Y39G10AR.15;K08F8.4;T11F8.4;F44D12.4;C27D8.1;F35C5.1;C04G2.9;F57F5.1;R12C12.1;Y47D3A.21;C34F11.3;F42G8.8;F56F4.5;C34F11.6;ZK520.5;F32B6.5;ZK1127.10;W10C8.5;R02D3.1;F32B5.1;F58A6.8;K07F5.3;F36H12.7;C56E6.1;ZK622.3;Y37E11AR.3;F32B6.6;W02H5.8;ZK1251.6;C15C6.2;ZK354.11;ZK546.6;F18E3.7;T03F1.11;Y73C8B.3;ZK1307.1;C09B9.6;ZK669.3;R13H9.2;F09C12.…	http://www.ncbi.nlm.nih.gov/pubmed/19804759
Mutants	UP by bcat-1 RNAi	267	2218	2951	29469	0.00089972	0.913216	0.00681505	F59E12.6;ZK930.6;F26D10.9;CD4.2;F54A3.4;ZC15.1;C25H3.1;F21F8.11;Y80D3A.8;F57B9.8;C50F4.2;F23C8.7;T05F1.7;R31.1;C50C3.2;W03F11.4;Y39G10AR.15;F14F7.4;Y62E10A.9;C31H5.5;C09D4.3;W03A5.1;C30B5.3;C35E7.9;T13F3.8;ZC21.8;K08H2.5;Y116A8A.4;R10D12.10;T20H9.6;T22H9.3;C49G7.12;W03D8.2;Y116A8A.6;C15A11.2;K04H4.5;F21H7.2;Y76A2A.1;Y48B6A.5;F26A1.4;ZC513.3;M01H9.4;F55C5.1;K05F1.1;C54F6.8;M05B5.3;W05B2.4;C05C12.1…	http://www.ncbi.nlm.nih.gov/pubmed/26620638
Mutants	UP unc-62 RNAi	20	2218	115	29469	0.000939815	0.953912	0.00706601	K07F5.11;B0252.5;F36H12.3;C50E10.2;C15A11.2;K08F4.5;C41G7.6;C34F11.4;T23B3.5;C34F11.6;F32B5.4;F11G11.8;E03H12.5;T23B7.1;D2062.7;Y41E3.2;ZK546.6;B0491.2;C06B3.3;F44A2.5	http://www.ncbi.nlm.nih.gov/pubmed/23468654
Mutants	UP by ham-3 RNAi	35	2218	257	29469	0.000960418	0.974824	0.00716783	ZK512.5;F23C8.7;C01G5.4;T22B3.2;K01H12.2;R10F2.6;ZK1010.9;T01B11.4;Y69A2AR.19;T22H9.3;T01D3.5;Y39B6A.25;K09F6.3;M05B5.3;F27E5.3;W01B6.6;R02F2.5;ZC376.8;F54F12.1;F36H12.5;H06I04.5;R155.3;ZK783.6;K08E7.9;Y53H1C.3;T19C4.1;ZK1320.1;T27F7.2;ZC434.3;F09C12.7;F08H9.5;F55D10.1;C03H5.1;F10D2.11;R02F2.6	http://www.ncbi.nlm.nih.gov/pubmed/26739451
Mutants	UP by daf-16;daf-2;rsks-1 mutant	55	2218	468	29469	0.00117631	1	0.00871499	F08F3.8;T24H10.5;F20B6.5;K08C9.2;C35D10.2;F43G9.6;C25G4.6;K01H12.2;C35E7.9;T03F1.5;T01B11.4;K07F5.5;F32A11.3;F44D12.4;ZK484.8;T27A3.4;Y38C1AA.7;F23B2.7;W09C3.6;F17E9.5;C04G2.9;F53B6.4;F13A7.1;M04C9.4;T23B3.5;K08D10.8;R05D7.1;T28H11.1;C10G11.9;C55C3.6;K07F5.1;C37A2.3;C24D10.7;F58A6.8;K07F5.3;F26G1.7;K09F6.4;C47A4.2;C04G2.4;K07F5.2;F45E4.1;ZK1321.4;K08F4.8;T04B2.3;F37H8.5;Y105E8A.6;T16D1.2;W01A8.6;…	http://www.ncbi.nlm.nih.gov/pubmed/24332851
Mutants	UP by glh-1 mutant (Knutson)	69	2218	625	29469	0.00143526	1	0.0105565	F26D10.9;C04G2.8;Y25C1A.1;T28H11.5;C35D10.2;ZK757.3;ZK484.5;W03A5.1;ZK354.2;K07F5.9;C38H2.2;F44D12.4;T27A3.4;Y57G11A.2;Y54G2A.4;Y69E1A.2;Y119D3B.17;Y71H2AM.13;C04G2.9;C14B9.2;F57F5.1;F42H10.5;W01C9.2;H32C10.2;M04F3.3;T28H11.1;C37H5.3;ZK1127.10;C10G11.9;C46H11.11;Y18D10A.6;R155.2;W10C8.5;R11F4.1;F32B5.1;T07C4.9;Y46G5A.30;F58A6.8;R09E10.6;C09F9.3;F36H12.7;T09B4.8;Y75B8A.23;R05D3.9;F21F8.7;H24G06.1;…	https://www.ncbi.nlm.nih.gov/pubmed/28258184
Mutants	UP by lin-54;mes-4 mutant (germline)	42	2218	337	29469	0.00163899	1	0.0119682	F26D10.9;W06A11.4;W08E3.4;B0001.4;K07F5.9;F31C3.1;T24C4.1;W02B12.15;W09C3.6;Y54G2A.13;C34F11.4;K08F4.3;C34F11.6;F25E5.1;F33A8.5;K07F5.1;ZK970.2;F23H11.5;F58A6.8;C16C10.12;F02E9.5;K07F5.3;F26G1.7;F36H12.7;C33F10.9;C37C3.6;F32B6.6;C04G2.4;C15C6.2;K07F5.2;T04G9.5;ZK354.11;ZK546.6;K08F4.8;C09B9.6;R13H9.2;C36F7.4;F09C12.7;R05F9.13;F34D10.3;ZK354.1;ZK354.4	http://www.ncbi.nlm.nih.gov/pubmed/24281426
Mutants	down by age-1(mg44, m333) mutant	41	2218	330	29469	0.00198242	1	0.0143725	F19F10.12;T05E8.1;M04G7.2;ZK742.2;F36H12.3;F53A2.6;T25D3.2;W03G1.2;C25A8.5;T22C1.8;C27F2.6;F26A1.4;F53C3.1;Y76B12C.4;W02D7.4;C53B4.2;F27E5.3;F46F5.7;C13C4.5;F02E9.3;F40F9.3;W04E12.4;Y116A8A.2;T25B9.4;M70.3;F15H10.7;H04M03.11;Y57G11C.5;C14A6.5;F58F12.2;C27A7.5;T14D7.1;T04H1.8;K07E12.1;F46A9.2;R08A2.1;Y39F10A.2;W01A8.6;F32G8.2;F21C10.12;C06B3.3	http://www.ncbi.nlm.nih.gov/pubmed/19764929
Mutants	UP nuo-5 RNAi, ETC complex I	66	2218	600	29469	0.00199886	1	0.014389	T26C12.2;Y25C1A.1;C39H7.1;C33F10.8;Y38E10A.17;ZK484.5;F07F6.1;C17H12.5;T16A9.5;C01G12.8;F08H9.2;T01B11.4;F32H2.7;C05C12.5;F32A11.3;E03A3.4;T10E9.4;T08G11.2;C23G10.1;C33F10.12;C27D8.1;Y69E1A.2;F37A4.5;W02B12.12;C04G2.2;K06A5.3;K05F1.9;W01C9.2;ZK546.4;M70.1;T05F1.8;C06A8.6;F47B3.4;ZC116.2;C55A6.4;K01H12.4;R148.7;W10C8.5;F32B5.1;ZK354.7;Y46G5A.30;ZK20.1;F08H9.6;Y51B9A.5;F21F3.3;ZK938.1;K08E7.9;F46A9…	http://www.ncbi.nlm.nih.gov/pubmed/18178500
Mutants	Down mes-2 mutant embryo 2E stage	40	2218	321	29469	0.00214582	1	0.0153381	K08C9.2;ZC482.5;C04G2.5;C34B2.4;C29F5.3;C35E7.10;F02C9.4;F37E3.3;W01B6.8;E02H9.4;Y43C5A.4;F41F3.1;Y52B11A.1;Y51B9A.5;ZK666.2;F49E12.8;C55B6.5;F27C1.1;D2062.7;Y69E1A.4;C08G5.3;F54C1.8;T08B6.7;B0432.12;F23H11.6;R13H9.5;M04D8.5;ZK809.8;C06B3.7;T25B9.2;Y116A8C.11;Y106G6E.1;F32H5.6;F55G1.15;K11D12.8;T09E11.8;C32C4.1;T28B8.3;Y39F10C.1;F46F5.1	http://www.ncbi.nlm.nih.gov/pubmed/19460346
Mutants	UP by nuo-6 mutant	221	2218	2433	29469	0.00216328	1	0.0153547	F54F2.2;C29H12.2;C42C1.11;T28A8.7;C26E6.11;C50F4.14;W06A11.4;Y37H2A.4;C39H7.1;ZK757.3;K11H3.3;B0001.4;W05F2.2;C55B7.3;C08B11.6;T22B3.2;Y71F9AL.2;B0035.16;T16A9.5;C02E11.1;C15H7.3;C01G12.13;C06C3.8;W03G1.2;Y46C8AL.1;ZK354.8;C50F2.5;Y69A2AR.18;C33F10.12;C27F2.6;Y11D7A.12;Y60A3A.8;ZC250.5;F33D11.7;F47C12.4;C25A8.2;ZK1005.1;F47B3.7;T02H6.7;F59C6.5;C14B9.2;K01D12.15;C24H11.2;R13A5.11;K11H12.8;H38K22.3…	http://www.ncbi.nlm.nih.gov/pubmed/24813612
Mutants	down by crtc-1 and aak-2 mutant (Burkewitz)	90	2218	873	29469	0.00217896	1	0.0153586	C29H12.2;C42C1.11;F54A3.4;C34D4.2;F13D12.9;C34E10.6;F43G9.6;F09G8.4;T01B11.4;T22H9.3;Y26E6A.3;F32D8.6;E03A3.4;Y1A5A.1;Y71F9AM.6;F23H11.3;Y38F2AR.9;Y38F1A.6;Y53C10A.9;F17E9.5;K02F2.2;F56C11.6;ZK524.1;Y54F10AM.5;ZK418.2;C08F8.6;R12C12.1;Y48G8AL.13;C34F11.3;Y38F2AR.2;R04F11.2;C41C4.10;F56F4.5;C55A6.4;F26H9.8;C16C8.18;F27D4.1;B0207.7;D1081.5;C13C4.5;W10C8.5;C48B6.10;C18E9.4;F26E4.12;F36H12.7;Y116A8C.…	http://www.ncbi.nlm.nih.gov/pubmed/25723162
Mutants	UP age-1;fer-15 vs. fer-15	27	2218	192	29469	0.00258802	1	0.0181162	Y37D8A.5;C50E10.2;F58A6.9;E03A3.4;F14H3.2;T05C12.9;W01B6.6;F32B5.4;C35D10.11;F46C5.7;F58A6.8;F26G1.7;F21F3.3;C05B5.2;F46A9.1;F32B6.6;R05F9.8;F35C12.3;Y116A8A.7;ZK546.6;F44D12.5;R05F9.13;F28A10.4;F46F5.9;Y37D8A.8;F36A4.1;ZK354.4	http://www.ncbi.nlm.nih.gov/pubmed/18662544
Mutants	UP mex-3;skn-1 RNAi mutant 143min	29	2218	212	29469	0.00262657	1	0.0182601	Y75B8A.10;T27A3.3;C24D10.2;F27C8.5;C27F2.6;F47C12.4;K02F6.3;Y37H9A.5;T28A8.2;F10D11.3;C34G6.3;K09C6.7;F21F8.7;K09C6.8;C06E7.6;Y43C5B.2;F25D1.4;F55C12.1;CD4.1;D2092.7;C03C10.5;T15B7.14;Y50E8A.11;C28H8.2;T04F3.1;F56D5.1;F19B2.3;C03B1.2;C18E9.7	http://www.ncbi.nlm.nih.gov/pubmed/15772128
Mutants	down by dpy-21 mutant (Delaney)	121	2218	1244	29469	0.00296772	1	0.0204914	ZK688.8;Y37E3.17;Y67A10A.1;F40E3.5;Y38E10A.17;C14B1.1;R31.1;C31H5.5;B0035.16;B0213.11;C32D5.8;K08F8.4;T13F3.8;ZK829.4;C36B1.10;F21H7.2;F31C3.1;Y25C1A.13;F43G9.9;C27D8.1;C24F3.1;Y37F4.1;ZK1127.2;Y71H2AM.13;K11H12.8;ZK849.5;ZK524.1;T04H1.7;W01C9.2;C15H7.4;R12C12.1;C36A4.9;C28A5.6;C34F11.4;Y45F3A.1;C05D12.2;C55A6.4;F22B8.7;C37H5.13;R01H2.4;C55A6.11;T06E4.5;E04F6.7;Y38E10A.18;Y71A12C.2;ZK970.2;R148.7…	https://www.ncbi.nlm.nih.gov/pubmed/28209779
Mutants	UP by sams-1 RNAi	80	2218	772	29469	0.00338301	1	0.0232011	ZC328.2;F43E2.8;C38H2.2;T10E9.4;B0025.5;Y71H2AM.13;ZK1005.1;C14B9.2;C34C12.4;K05F1.9;F08A8.8;F56C11.6;C15H9.6;W01C9.2;Y47D3A.13;Y48G8AL.13;C13C4.2;F55A12.7;E03D2.2;D2045.7;F12B6.1;C37H5.3;C46H11.11;Y18D10A.6;C13C4.5;ZK856.18;R10E4.7;T28D9.3;Y45G5AM.3;R09E10.6;C09F9.3;C33F10.1;F08H9.6;F26B1.8;B0403.4;ZC412.6;H10E21.1;K02D7.1;ZK622.3;K08E7.9;F48C1.1;B0496.7;C44H9.6;C04F12.7;W02H5.8;C04G2.4;F55C12.1…	http://www.ncbi.nlm.nih.gov/pubmed/26321661
Mutants	UP daf-7 mutant	42	2218	355	29469	0.00420765	1	0.0285496	C29H12.2;B0213.11;C32D5.8;C35E7.9;C27H5.2;F43G9.9;F26A1.4;C34B2.4;F42H10.5;C43E11.5;W06A7.5;E04F6.7;R148.7;F37C4.3;C40H1.4;C51E3.6;D1081.3;ZC412.6;C06C6.7;F58F12.2;C17H12.9;B0496.7;C06E7.6;K03B8.7;R07A4.1;C29E6.5;C55A6.7;M176.4;T27F7.2;C06B3.4;R13H4.7;F20D6.11;F07G11.4;E03H4.10;F57H12.4;C50D2.2;F57F5.3;K11D12.8;C34D1.1;F01G10.4;T10B9.10;T07G12.5	http://www.ncbi.nlm.nih.gov/pubmed/15380030
Mutants	UP gld-1 mutant	64	2218	597	29469	0.00421915	1	0.0285496	F26D10.9;C41D11.8;Y38F1A.1;Y57A10A.2;Y47G6A.13;C25G4.6;C09D4.3;B0213.11;C32D5.8;C24A11.1;ZK742.2;B0041.1;C55A6.3;C06G4.4;F26A3.5;Y54G2A.4;F37A4.5;Y47G6A.3;F55C5.1;T21C12.8;Y71H2AM.13;C14B9.2;C07H6.9;F08A8.8;Y45F3A.1;W09C3.7;D2045.7;F25H5.7;F22D6.1;C37H5.3;Y71A12C.2;T21G5.2;Y50C1A.2;C46H11.11;ZK507.1;F09G2.3;C40H1.4;T07C4.9;W06D4.3;C18A3.4;C07E3.4;Y45G5AM.3;F57H12.5;F56H1.1;F21F3.3;Y39B6A.29;F46A9…	http://www.ncbi.nlm.nih.gov/pubmed/22693456
Tissue	UP hlh-1 induced 6H, muscle	14	2218	77	29469	0.00469595	1	0.0315655	T24H10.5;M04G7.2;Y38F1A.6;ZC155.2;F12A10.4;Y54G2A.13;B0207.1;R08A2.2;R08C7.8;Y55F3C.10;B0207.7;F58A6.11;Y106G6E.1;C18E9.7	http://www.ncbi.nlm.nih.gov/pubmed/17848203
Other	UP exposed to space condition	91	2218	911	29469	0.00495082	1	0.0330597	F55G1.8;Y62F5A.1;C45G9.2;T27A3.3;Y37H2A.4;K08C9.2;R06F6.9;C50C3.2;Y71F9AL.2;T16A9.5;T08B6.4;ZC168.6;K04H4.5;F44D12.4;F54C4.1;T24C4.1;C27D8.1;T08B2.11;C47D12.3;F36A2.10;F14E5.4;F26F4.8;F07A5.2;F53B6.4;Y69E1A.1;W03D8.9;C49C3.1;C24D10.8;F07H5.10;F32B6.4;K08F4.3;W09C3.7;C34F11.6;BE10.1;C56A3.8;F11G11.8;C35D10.11;F26H11.4;K07F5.1;C24D10.7;F40F9.3;Y46G5A.30;F58A6.8;F44E7.9;F48C1.7;F54F12.1;T23B7.1;K07F…	http://www.ncbi.nlm.nih.gov/geo/query/acc.cgi?acc=GSE32949
Mutants	down by aak-2 mutant (Burkewitz)	78	2218	763	29469	0.00532563	1	0.035119	C42C1.11;F54A3.4;C34D4.2;F13D12.9;B0393.4;F43G9.6;C50C3.2;F09G8.4;Y54F10BM.3;T01B11.4;T22H9.3;Y26E6A.3;F32D8.6;E03A3.4;Y1A5A.1;Y71F9AM.6;Y38F2AR.9;Y53C10A.9;K02F2.2;F27E5.3;ZK524.1;ZK418.2;R12C12.1;Y48G8AL.13;C34F11.3;F56F4.5;C55A6.4;F26H9.8;C16C8.18;B0207.7;D1081.5;C13C4.5;ZK792.2;F26E4.12;Y116A8C.4;T09B4.8;F21F3.3;C47A4.2;F02D8.4;ZK622.3;F46A9.1;F48C1.1;F32A5.5;T14D7.1;W06D4.1;F55H12.4;M176.4;T…	http://www.ncbi.nlm.nih.gov/pubmed/25723162
Mutants	Activated by germ cell absence, depend on skn-1	15	2218	87	29469	0.00532841	1	0.035119	T05A7.6;AH10.1;T13F3.8;F41H10.2;Y43F8A.2;C32E12.1;C35D10.11;C05B5.2;C33F10.9;ZK1251.6;Y54G2A.49;E03H4.10;R05F9.13;B0491.2;Y11D7A.11	http://www.ncbi.nlm.nih.gov/pubmed/26196144
Tissue	muscle gene induced by hlh-1	207	2218	2310	29469	0.00543317	1	0.0355785	F54F2.2;K08A2.1;F22H10.1;Y37D8A.5;K02D10.3;F26D10.9;C41D11.8;T12D8.8;ZC15.1;K07F5.11;M01B12.4;C17H12.3;T28H11.5;F09E5.8;C50F4.2;R06F6.9;C08G5.1;B0218.5;B0205.10;F09C12.8;T05E11.3;K03H1.12;Y62E10A.9;M04G7.2;C17H12.5;T04B2.2;T16A9.5;Y43C5A.1;K07F5.9;K07F5.5;C14B9.6;W03G1.2;R10E9.2;F32A11.3;C09B9.4;C31H1.1;C27H5.2;F31C3.1;T22C1.8;Y25C1A.13;B0393.1;C04G2.5;ZK849.1;F11G11.4;F54C8.1;Y69E1A.2;W02A11.2;Y…	http://www.ncbi.nlm.nih.gov/pubmed/17848203
Mutants	UP vhl-1 mutant vs. widetype	153	2218	1663	29469	0.0069224	1	0.04504	F08F3.8;F22H10.1;ZK930.6;F30F8.1;F42E8.1;C28F5.1;F02E11.1;F39E9.4;F07F6.1;B0213.11;M04G7.2;F58D2.2;T04B2.2;T11F8.4;R10F2.6;R10D12.10;C14B9.6;AH6.3;T01C3.5;T08G11.2;F36H1.3;C27D8.1;C47E12.10;H06H21.9;C25G4.4;ZK1053.6;W02A2.5;F53C3.1;ZK617.3;C34B2.4;T02H6.7;C53B4.2;ZK945.6;F27E5.3;W03B1.9;ZK354.6;F59A7.9;R08C7.8;F11G11.9;F32B6.4;B0218.7;C05D12.4;ZK892.5;F10D11.5;Y6E2A.8;F17C8.5;F12B6.1;C47A4.3;C50B…	NULL
Mutants	UP pie-1 mutant 53 min after 4 cell stage	64	2218	611	29469	0.00697355	1	0.0450681	T06C10.3;T06C10.6;R102.3;F59A6.4;F35E2.9;R53.4;K08H2.5;F59B2.5;T08G3.8;C09B9.4;ZK354.8;W02B12.15;F26F4.8;R10E11.2;F12A10.4;W05B2.4;ZK688.12;R155.4;Y37H9A.5;F49C12.15;F54B3.2;T04B2.7;F56F4.5;Y71H2AM.1;C03C10.2;C35D10.11;C18H7.7;C46H11.11;F09G2.3;Y53F4B.24;C06C6.6;C48B6.10;ZK596.2;Y50E8A.2;D2092.1;C04F1.3;F36D4.1;C35A11.2;K07H8.7;Y52D5A.2;H24G06.1;C13D9.6;T11F9.4;ZK783.4;Y55B1AR.3;F37C4.8;K07E12.1;…	http://www.ncbi.nlm.nih.gov/pubmed/15772128
Mutants	down by crtc-1 mutant	57	2218	532	29469	0.00701553	1	0.0450681	C29H12.2;C42C1.11;F54A3.4;C34D4.2;F09G8.4;T01B11.4;T22H9.3;E03A3.4;Y1A5A.1;Y53C10A.9;F17E9.5;F27E5.3;F56C11.6;ZK524.1;ZK418.2;C08F8.6;R12C12.1;C34F11.3;C41C4.10;F56F4.5;F26H9.8;C16C8.18;B0207.7;D1081.5;C13C4.5;C48B6.10;F26E4.12;F36H12.7;Y116A8C.4;C47A4.2;F48C1.1;F32A5.5;T14D7.1;M176.4;Y41E3.2;T16A9.4;F18E3.7;C42D4.2;Y73C8B.3;K07A3.2;ZK1307.1;F20D6.11;T13H5.2;C27A7.1;F13B12.4;T07F10.4;H17B01.2;ZK6…	http://www.ncbi.nlm.nih.gov/pubmed/25723162
Other	genotype-environment interactions	26	2218	197	29469	0.00716422	1	0.0457339	F55G1.8;F43G9.6;ZK484.7;Y113G7A.14;F09G8.4;F59A6.4;W01B11.2;F32H2.7;W01C9.3;ZC513.3;C09G9.4;F34D10.9;F53B6.4;W01C9.2;F49C12.15;T07F10.1;E03D2.2;Y55F3C.10;R05D7.1;C13C4.5;K09E4.4;F48C1.7;W01C9.4;W07G9.2;T07H8.6;C55A6.6	http://www.ncbi.nlm.nih.gov/pubmed/22669615
Mutants	down by gei-8(ok1671) homozygous mutant	70	2218	685	29469	0.0083299	1	0.0528428	F55G1.8;F43E2.8;K01G5.2;C35D10.2;ZK484.5;C14B1.1;T28D6.6;Y43C5A.1;F56A11.6;ZC168.6;T25D3.2;F58A6.9;F32D8.6;ZK484.8;T24C4.1;Y71F9AM.6;K07A1.8;Y38F2AR.9;F26H11.5;C24F3.1;K02F2.2;C14B9.2;F35G12.10;F57F5.1;Y54F10AM.5;C15H9.6;R12C12.1;Y57E12AL.6;C34F11.4;Y38F2AR.2;K08F4.3;C34F11.6;Y56A3A.19;F11G11.8;K07F5.1;F49C12.11;C48B6.10;F58A6.8;T23B7.1;K07F5.3;F26G1.7;F36H12.7;R153.1;T15B12.1;W04D2.1;ZK970.3;C33…	http://www.ncbi.nlm.nih.gov/pubmed/23484030
Mutants	UP pie-1 mutant 23 min after 4 cell stage	62	2218	595	29469	0.00879873	1	0.0551336	F42E8.1;Y26D4A.6;T01D3.5;F56H11.3;W02B12.15;Y37A1B.4;AC3.10;T05H4.12;F02C9.1;W03F11.3;ZK1053.2;C53B4.2;C15H7.4;F28A10.1;C54G4.3;F07C3.4;R04F11.2;ZK84.2;T28F12.1;Y105C5B.18;F54D8.2;F36A2.6;F56F4.5;F42A9.3;R102.10;W06A7.5;Y39B6A.18;Y18D10A.6;ZK970.2;F23H11.5;C50F4.10;F10F2.7;F49C12.11;K11C4.2;T04C12.4;K12B6.2;C48B6.10;T21C9.5;C32C4.3;Y54G2A.5;F56E10.4;W04E12.5;H06I04.5;T02E1.7;H27M09.5;ZC412.6;Y75B…	http://www.ncbi.nlm.nih.gov/pubmed/15772128
Tissue	Hermaphrodite Z1 Z4 enriched	46	2218	415	29469	0.00879966	1	0.0551336	K03H9.3;C50H2.7;ZK930.4;F23C8.7;F09G8.4;B0213.11;T13F3.8;F59B2.5;C50E10.2;W01C9.3;R07E5.6;T28F4.3;K04H4.5;Y47G6A.3;C06C3.10;B0496.1;Y38H8A.3;W01C9.2;C06C3.4;F19B10.10;C30H6.2;C37A2.3;Y106G6A.4;ZK792.2;C40H1.4;W06D4.3;C27B7.6;C09F9.3;F56H1.1;C35A11.2;Y42H9AR.2;Y42A5A.1;K03B8.7;F16B12.7;T04A6.3;F14E5.3;Y73C8B.1;C10A4.1;M04D8.5;Y54G11A.13;T27A8.1;C47E12.6;T07H8.6;Y55F3C.9;ZK792.3;F07C3.1	http://www.ncbi.nlm.nih.gov/pubmed/26497144
Mutants	UP mex-3;skn-1 RNAi mutant 41min	41	2218	363	29469	0.0100472	1	0.0623419	F55G1.8;T26C5.3;ZK688.8;T12D8.8;ZK507.3;C14B1.1;R05F9.9;W03A5.1;Y47H9B.2;ZK829.4;F32D8.6;C06G3.10;C27H5.2;F36A2.14;F43G9.9;Y38F2AR.9;D2096.10;ZC513.3;C34B2.4;F12A10.4;ZK105.3;ZC116.3;T06E4.5;T20B3.7;Y106G6A.4;Y67A6A.1;T25B9.4;F56F4.3;B0496.6;H06I04.5;F28E10.4;C10H11.7;F46A9.1;C28D4.5;T03F7.6;C27A2.5;C17C3.9;ZK688.4;F25D1.3;Y41G9A.4;R13H9.1	http://www.ncbi.nlm.nih.gov/pubmed/15772128
Other	heme response genes	34	2218	287	29469	0.010073	1	0.0623419	C09D4.3;E03A3.4;C04G2.5;C27D6.3;F32B6.4;ZK520.5;F47D12.7;F09G2.3;F18A12.4;Y71G12B.17;F17C8.7;C34D4.3;C33F10.1;F02D8.4;K08E7.9;K09C6.8;F32A5.5;F36A4.2;F22B5.4;F26B1.1;F59C6.6;C08F11.11;F07F6.5;F36G9.14;E03H4.10;R13A5.10;C06B3.7;Y67A6A.2;F42G2.2;K05F1.7;C44B7.5;F08H9.5;C03H5.1;F54F3.3	http://www.ncbi.nlm.nih.gov/pubmed/20686661
Mutants	UP pie-1 mutant 83 min after 4 cell stage	47	2218	431	29469	0.0107071	1	0.0658648	W02B12.9;F55A12.3;C05B10.1;Y105E8A.27;C06H2.1;E03H4.11;T24C4.1;W02B12.15;W09C3.6;Y119C1B.1;C25H3.16;R08C7.8;C41C4.10;R10E9.3;T19D12.5;ZK892.5;C06C3.4;F22D6.1;T25B9.5;Y69E1A.3;C02F5.2;T22B3.3;F15H10.7;C33F10.1;D1014.2;Y116A8C.4;F32D8.2;F36A4.2;K04A8.10;T09B4.6;F37A4.6;K04G2.4;F56H1.2;F07F6.5;C27A2.5;K08E7.4;Y116A8C.14;Y39F10A.3;C09D4.1;F59A3.7;ZC196.3;Y26G10.2;T06D8.2;F20D6.1;W09B12.1;C18F10.8;C02…	http://www.ncbi.nlm.nih.gov/pubmed/15772128
Mutants	Down mes4 mes-2 mutant	7	2218	26	29469	0.0112171	1	0.0685867	Y37H2A.4;Y106G6D.3;Y49E10.4;Y37E11B.10;F49C12.15;K07A3.3;W10C4.1	http://www.ncbi.nlm.nih.gov/pubmed/23103171
Mutants	Activated by skn-1	34	2218	291	29469	0.0122218	1	0.074282	C55B7.3;F07F6.1;W01C9.3;B0261.6;F25B3.4;R12C12.1;R06A4.10;K01B6.3;F49C12.11;K09E10.2;F18F11.3;F35C11.4;C33C12.5;ZC412.10;F48C1.1;T13A10.11;Y54G2A.49;T10H9.2;K07E12.1;C23H3.7;C49C3.4;F22E5.1;R13A5.10;F10C1.5;C52D10.3;C13C4.6;R09H10.5;K12C11.3;R09E10.5;F37C4.6;C18E9.7;Y32F6A.5;Y40D12A.2;C32H11.12	http://www.ncbi.nlm.nih.gov/pubmed/26196144
Mutants	UP pie-1 mutant 66 min after 4 cell stage	25	2218	197	29469	0.0133707	1	0.0807815	C25G4.8;T15B12.2;F28A10.1;F56F4.5;T06E4.5;F49C12.11;K12B6.2;F58D5.6;ZK596.2;C34D4.3;C04F1.3;K07H8.7;Y22D7AR.2;F35F10.7;T26H10.1;ZK1290.7;T14D7.3;ZK262.4;C06B3.7;F44F1.3;F42G2.2;F46C5.6;R04B5.8;T06D8.2;C06B3.3	http://www.ncbi.nlm.nih.gov/pubmed/15772128
Tissue	Down hlh-1 induced 6H, muscle	7	2218	27	29469	0.0135234	1	0.0812206	Y49E10.4;F26G1.7;F40F12.3;R13A1.8;T19F4.1;ZK1320.5;T09A5.2	http://www.ncbi.nlm.nih.gov/pubmed/17848203
Mutants	UP gld-1 mutant, total RNA	52	2218	496	29469	0.0147168	1	0.0878678	C41D11.8;T12D8.8;C04G2.8;ZK484.5;W05F2.2;C32D5.8;T16A9.5;F08H9.2;T03F1.5;Y26E6A.3;F44D12.4;Y38C1AA.7;Y54G2A.4;Y60A3A.8;Y38F1A.6;W09C3.6;C35D10.8;F17E9.5;W02B12.12;T21C12.8;Y71H2AM.13;C14B9.2;K11H12.8;T20F5.5;Y106G6H.13;W09C3.7;R06B10.5;C56A3.8;F32B5.4;Y18D10A.6;R11F4.1;C18A3.4;Y45G5AM.3;R09E10.6;C33F10.1;F21F3.3;ZK622.3;B0334.1;F32A5.5;T13A10.11;W06D4.1;ZK1321.4;Y41E3.2;C06B3.4;C33F10.11;B0491.2;…	http://www.ncbi.nlm.nih.gov/pubmed/22693456

## Sheet: total siRNA detected herm+male
Category	Term	Counts	ListSize	PopHit	Pop Size	Pvalue	Bonferroni	FDR	OverlappedID	Refs
Mutants	Down wdr-5 mutant day 1	3138	17992	3412	29469	0	0	0	C41D11.1;C46C2.3;Y18D10A.25;T11F9.10;Y77E11A.3;T23G5.6;M88.6;M163.3;K10C8.1;F43E2.1;Y105E8A.13;Y47H9C.15;T05A7.4;B0047.3;Y53F4B.17;T27C4.4;F33E11.1;ZK270.2;Y50D7A.7;ZC123.1;T26C5.3;R166.2;Y79H2A.4;F54C9.1;Y55F3AM.14;Y34D9A.8;Y71D11A.1;C36E8.3;Y76B12C.6;F53G12.4;F58D5.3;T09A5.11;F55A3.5;Y55F3BR.2;W04C9.1;F36A4.7;C08F11.7;R151.5;R06C1.4;F31E3.5;Y76A2B.3;R11A8.1;M01G5.3;W06A11.4;C06A5.6;C01G12.1;Y55…	http://www.ncbi.nlm.nih.gov/pubmed/22012258
Mutants	alg-1 candidates	2878	17992	3001	29469	0	0	0	F54F2.2;Y18D10A.25;B0250.8;T23G5.6;M88.6;M163.3;Y38F2AR.12;F55G1.8;K02F3.4;B0457.4;W09D10.2;M02B7.3;T05A7.4;C29H12.2;R107.6;ZC328.2;Y20F4.4;T27C4.4;C18H2.1;ZC155.3;Y39A3CL.6;ZK270.2;F30F8.1;F26D10.9;C05H8.1;C41D11.8;K04C2.3;T21G5.3;W02B12.9;CD4.2;F54C9.1;C04C3.5;Y55F3AM.14;F56F11.3;Y38A10A.5;D2045.2;ZK688.8;Y48A6A.1;C47E8.5;Y46G5A.4;Y37E3.17;T04A8.16;K01B6.1;F34D10.4;T12D8.8;T01E8.5;F43E2.8;C26E6…	http://www.ncbi.nlm.nih.gov/pubmed/20062054
Mutants	Depleted in small RNA libraries from ego-1 mutant	2028	17992	2079	29469	0	0	0	Y54G11A.14;Y67D8C.6;Y77E11A.3;T23G5.6;K02F3.4;W02G9.5;T05A7.4;Y38H6C.5;R107.6;Y53F4B.17;Y39A1A.1;C18H2.1;ZC155.3;B0001.5;R05D11.7;C16C10.3;Y41D4B.12;D2030.6;C52E4.2;Y57G11C.51;T21G5.3;Y38H6C.10;Y111B2A.3;Y17G7B.5;Y71A12B.4;C45G9.2;K11D9.1;C47E8.5;Y46G5A.4;Y45F10C.6;F34D10.4;T01E8.5;F55B11.6;T09A5.11;F43E2.8;F55F8.4;T05G5.3;M04B2.1;Y57G11C.43;Y57G11C.33;F36A4.7;F33E2.2;C08F11.7;F56A3.4;Y46G5A.5;T1…	http://www.ncbi.nlm.nih.gov/pubmed/19804758
Mutants	UP wdr-5 mutant Day1	3008	17992	3087	29469	0	0	0	T12G3.1;F15D4.5;T24H10.5;C04F12.9;Y49E10.17;F59A6.2;T10G3.5;F55G1.8;F22H10.1;Y37D8A.5;B0457.4;ZK930.6;W09D10.2;F20B6.5;K02D10.3;M117.3;Y39A1A.1;Y48E1B.13;ZC155.3;R05D11.7;F26G5.9;F42E8.1;D2030.6;F56H9.4;K04C2.3;Y62F5A.1;T21G5.3;C08F8.3;T28A8.7;Y111B2A.3;CD4.2;Y17G7B.5;C04C3.5;Y38F1A.1;Y56A3A.18;ZK1290.9;F54A3.4;B0511.13;Y54F10BM.9;T04A8.16;F55F8.4;T05G5.3;Y94H6A.10;C04G2.8;ZK550.5;B0564.11;Y57G11…	http://www.ncbi.nlm.nih.gov/pubmed/22012258
Mutants	Down glp-1 (e2141ts) L3	1695	17992	1711	29469	0	0	0	C41D11.1;Y49E10.17;C16A11.9;K10C8.1;D2096.1;C38D9.2;F55G1.8;W09D10.2;R107.6;ZC155.3;B0001.5;C16C10.3;F30F8.1;D2030.6;Y62F5A.1;T21G5.3;C08F8.3;F52C6.10;T28A8.7;Y65B4BL.4;Y111B2A.3;Y17G7B.5;C45G9.2;Y38F1A.1;B0511.13;D2005.7;C50C3.1;Y57A10A.2;T05G5.3;C04G2.8;ZK550.5;C13G5.2;C08F11.7;F59A3.8;C08C3.2;F56A3.4;ZK507.3;K07F5.11;T27A3.3;C03B8.4;F20D12.1;Y106G6H.12;R11A8.1;Y106G6G.3;W06A11.4;F58G1.1;T12E12…	http://www.ncbi.nlm.nih.gov/pubmed/20555324
Mutants	Down pie-1; pal-1(RNAi) mutant 53 min after 4 cell stage	1866	17992	1897	29469	0	0	0	T12G3.1;K08A2.1;Y53F4B.5;T03F6.1;ZK930.6;F31E3.1;Y20F4.4;Y39A1A.1;T27C4.4;ZK270.2;C16C10.3;F30F8.1;F26G5.9;Y62F5A.1;T21G5.3;C08F8.3;R166.2;Y65B4BL.4;F55A12.3;B0001.3;Y111B2A.3;C45G9.2;K11D9.1;D2045.2;ZK688.8;Y22D7AL.7;C47E8.5;C50C3.1;Y46G5A.4;T04A8.16;T12D8.8;F43E2.8;M04B2.1;B0041.7;F36A4.7;C13G5.2;F56A3.4;Y71A12B.11;Y46G5A.5;Y48A5A.1;C03B8.4;B0416.6;F39H11.3;F58G1.1;K09H11.3;T12E12.2;F10B5.6;Y17…	http://www.ncbi.nlm.nih.gov/pubmed/15772128
Mutants	Down tdp-1 mutant	2186	17992	2281	29469	0	0	0	M88.6;M163.3;D2096.1;F55G1.8;K02F3.4;F59E12.6;W09D10.2;C29H12.2;Y49F6B.10;R107.6;T28F2.4;C16C10.3;F30F8.1;F26D10.9;ZC123.1;T21G5.3;W02B12.9;T26C5.3;Y65B4BL.4;Y17G7B.5;F54C9.1;Y38A10A.5;Y48G1BM.6;D2045.2;ZK688.8;C47E8.5;Y46G5A.4;T12D8.8;T09A5.11;F43E2.8;W04C9.1;Y71A12B.11;C03B8.4;F20D12.1;F01G4.4;W06A11.4;Y67D8C.5;F58G1.1;K09H11.3;C27D8.3;ZK512.5;F26G1.1;C13B9.4;M01B12.4;F26D10.3;F15B9.4;W09B6.1;Y…	http://www.ncbi.nlm.nih.gov/pubmed/22232551
Mutants	Down glp-4 vs. wt Adult	2662	17992	2761	29469	0	0	0	C41D11.1;C14B1.7;F59A6.2;T10G3.5;K10C8.1;D2096.1;F55G1.8;Y37D8A.5;F20B6.5;B0047.3;ZC155.3;C16C10.3;F30F8.1;D2030.6;K04C2.3;T21G5.3;C08F8.3;F52C6.10;W04A8.6;R166.2;T28A8.7;B0001.3;Y17G7B.5;K11D9.1;T09F3.4;D2045.2;C47E8.5;C50C3.1;C04G6.6;T09A5.11;F55F8.4;T05G5.3;C04G2.8;ZK550.5;C16A11.6;B0041.7;C13G5.2;F59A3.8;C08C3.2;F56A3.4;D2005.3;ZK507.3;T12E12.3;Y48A5A.1;K07F5.11;T27A3.3;F20D12.1;F01G4.4;Y106G…	http://www.ncbi.nlm.nih.gov/pubmed/17096596
Mutants	UP by cyc-1 RNAi	3419	17992	3784	29469	0	0	0	F54F2.2;Y116A8C.18;T12G3.1;F15D4.5;Y77E11A.3;M88.6;K02D10.2;F19B6.3;F43E2.1;C38D9.2;Y105E8A.13;K02F3.4;M02B7.3;Y38H6C.5;ZC328.2;F29B9.9;Y48E1B.13;Y39A3CL.6;ZK270.2;F49D11.8;F26D10.9;Y50D7A.7;F56H9.4;C41D11.8;ZC123.1;T27F6.8;W02B12.9;R166.2;F54C9.1;ZK1055.7;Y55F3AM.14;F56F11.3;K11D9.1;Y56A3A.18;Y71D11A.1;K01B6.1;Y37D8A.6;W04C9.1;B0041.7;F33E2.2;Y48A5A.1;R151.5;R06C1.4;Y54G2A.19;Y23H5A.8;C27D8.3;T1…	http://www.ncbi.nlm.nih.gov/pubmed/19360127
Mutants	down by cyc-1 RNAi	3052	17992	3330	29469	0	0	0	W03H9.2;T05E8.2;Y54G11A.14;C46C2.3;K08A2.1;B0047.1;B0250.8;C14B1.7;M163.3;W02G9.5;ZK930.6;T26E3.7;B0047.3;Y53F4B.17;T27C4.4;R09H3.3;Y48G9A.6;F33E11.1;R05D11.7;C04F5.1;F30F8.1;Y41D4B.12;F26G5.9;C01A2.6;F42E8.1;C52E4.2;K04C2.3;T21G5.3;C08F8.3;W04A8.6;F55A12.3;C45G9.2;K11D9.1;T09F3.4;D2045.2;B0511.13;Y22D7AL.7;C50C3.1;Y76B12C.6;Y38F2AL.2;T04A8.16;F58D5.3;F34D10.4;T12D8.8;Y57A10A.2;F15D4.6;T05G5.3;C2…	http://www.ncbi.nlm.nih.gov/pubmed/19360127
Mutants	down by glp-1 mutant (Boyd)	2007	17992	2037	29469	0	0	0	M163.3;K10C8.1;D2096.1;F55G1.8;W09D10.2;Y39A1A.1;ZC155.3;B0001.5;C16C10.3;F30F8.1;D2030.6;K04C2.3;Y62F5A.1;T21G5.3;C08F8.3;F52C6.10;T28A8.7;Y65B4BL.4;B0001.3;Y111B2A.3;Y17G7B.5;C45G9.2;D2045.2;B0511.13;C50C3.1;Y46G5A.4;Y57A10A.2;T05G5.3;M04B2.1;B0564.11;C13G5.2;C08C3.2;F56A3.4;Y71A12B.11;Y46G5A.5;T12E12.3;Y106G6H.12;R11A8.1;W06A11.4;F58G1.1;K09H11.3;T12E12.2;ZK973.2;F10B5.6;C06A5.6;Y17G7A.1;K12D1…	http://www.ncbi.nlm.nih.gov/pubmed/19879883
Mutants	UP by jmjd-1.2 neuron expressed	2637	17992	2745	29469	0	0	0	F54F2.2;F15D4.5;Y18D10A.25;M88.6;T10G3.5;C29H12.2;T27C4.4;Y75B8A.19;Y71F9B.8;ZK270.2;F26D10.9;T26C5.3;R166.2;F55A12.3;F54C9.1;ZK1055.7;Y38A10A.5;D2045.2;ZK688.8;Y71D11A.1;C36E8.3;Y76B12C.6;Y39A3CL.2;K01B6.1;Y53H1C.2;T09A5.11;Y55F3BR.2;W04C9.1;B0041.7;F33E2.2;W02B12.1;R151.5;B0416.6;Y69A2AR.31;K09H11.3;ZK512.5;Y46G5A.13;C13B9.4;M01B12.4;W09B6.1;D2096.3;C42C1.7;F21F8.11;C35A5.8;Y76A2B.1;Y116A8C.9;W…	http://www.ncbi.nlm.nih.gov/pubmed/27133168
Mutants	UP by jmjd-1.2 expressed	2169	17992	2292	29469	0	0	0	T12G3.1;C41D11.1;F15D4.5;Y18D10A.25;T09F5.12;T10G3.5;C38D9.2;Y75B8A.19;Y71F9B.8;F26D10.9;T21G5.3;T26C5.3;R166.2;F55A12.3;C04C3.5;Y48G1BM.6;D2045.2;ZK688.8;Y71D11A.1;Y53H1C.2;B0041.7;F56A3.4;W02B12.1;B0416.6;W06A11.4;T12B5.11;Y46G5A.13;C15F1.8;M01B12.4;D2096.3;C35A5.8;Y76A2B.1;Y116A8C.9;W05F2.4;T05F1.1;K05C4.9;Y48C3A.8;C41C4.4;C10C5.1;B0001.4;F29B9.2;W10D5.1;F20C5.2;F54D5.8;D2013.5;C34D4.14;T05E11…	http://www.ncbi.nlm.nih.gov/pubmed/27133168
Mutants	UP by jmjd-3.1 expressed	3557	17992	3737	29469	0	0	0	F54F2.2;F37H8.2;C41D11.1;F15D4.5;Y18D10A.25;M88.6;T09F5.12;T10G3.5;C38D9.2;T27C4.4;Y75B8A.19;Y71F9B.8;ZK270.2;F26D10.9;Y53G8AM.8;T26C5.3;R166.2;F55A12.3;F54C9.1;C04C3.5;F56F11.3;Y38A10A.5;D2045.2;ZK688.8;Y71D11A.1;C47E8.5;C36E8.3;Y76B12C.6;Y39A3CL.2;K01B6.1;Y53H1C.2;T09A5.11;Y55F3BR.2;W04C9.1;M04B2.1;B0041.7;F33E2.2;F42A10.2;F56A3.4;W02B12.1;W02B8.2;B0416.6;Y69A2AR.31;K09H11.3;T12B5.11;ZK512.5;C0…	http://www.ncbi.nlm.nih.gov/pubmed/27133168
Mutants	down by jmjd-1.2 neuron expressed	2264	17992	2358	29469	0	0	0	F59C12.4;C04F12.9;Y71A12B.10;F59A6.2;C16A11.9;C01F6.14;K10C8.1;F55G1.8;T26E3.7;C18H2.1;B0001.5;R05D11.7;F49D11.8;Y41D4B.12;D2030.6;C52E4.2;Y57G11C.51;K04C2.3;W02B12.9;F52C6.10;Y65B4BL.4;Y34D9A.8;K11D9.1;C28F5.1;T09F3.4;Y56A3A.18;F54A3.4;C09H10.1;Y46G5A.4;Y57A10A.2;T05G5.3;C04G2.8;ZK550.5;C16A11.6;Y57G11C.33;C13G5.2;F59A3.8;C08C3.2;D2005.3;ZK507.3;Y46G5A.5;K07F5.11;Y54G2A.19;T27A3.3;R11A8.1;Y106G6…	http://www.ncbi.nlm.nih.gov/pubmed/27133168
Mutants	down by jmjd-3.1 expressed	3599	17992	3741	29469	0	0	0	C04G2.10;Y54G11A.14;F59C12.4;K08A2.1;C04F12.9;B0047.1;Y71A12B.10;F59A6.2;C16A11.9;K08F11.1;K10C8.1;F55G1.8;Y105E8A.13;C24H12.6;T03F6.1;T26E3.7;M117.3;R107.6;Y69H2.6;T28F2.4;B0001.5;R05D11.7;Y41D4B.12;D2030.6;Y50D7A.7;Y73B6BL.7;C52E4.2;Y57G11C.51;K04C2.3;W02B12.9;F52C6.10;Y65B4BL.4;Y111B2A.3;C45G9.2;K11D9.1;C28F5.1;T09F3.4;Y56A3A.18;ZK1290.9;F54A3.4;B0511.13;C09H10.1;D2005.7;C50C3.1;Y46G5A.4;T12D8…	http://www.ncbi.nlm.nih.gov/pubmed/27133168
Mutants	UP by met-2 mutant (eemb)	3153	17992	3335	29469	0	0	0	Y38F2AR.12;F59E12.6;W09D10.2;K10F12.3;Y55B1BR.6;Y110A7A.21;F29B9.9;Y39A3CL.6;F26D10.9;Y50D7A.7;C05H8.1;C41D11.8;ZC123.1;T27F6.8;R166.2;ZK1055.7;F56F11.3;Y34D9A.8;Y38A10A.5;F54A3.4;ZK688.8;C47E8.5;C36E8.3;Y38F2AL.2;Y66D12A.14;Y39A3CL.2;Y55F3BR.2;W04C9.1;F33E2.2;ZC15.10;F42A10.2;W02B12.1;R151.5;C50F4.14;Y76A2B.3;B0416.6;F56D12.4;Y69A2AR.31;C47D12.7;C01G12.1;C13B9.4;C07A9.13;Y73F8A.26;ZK1010.4;C42C1…	https://www.ncbi.nlm.nih.gov/geo/query/acc.cgi?acc=GSE100726
Mutants	UP by pgl-1 mutant (Knutson)	2725	17992	2882	29469	0	0	0	C04G2.10;T12G3.1;C41D11.1;F15D4.5;K08A2.1;T24H10.5;C04F12.9;Y77E11A.3;F49F1.8;M88.6;T09F5.12;F40D4.13;M163.3;F58H7.5;Y38F2AR.12;K02F3.4;W08F4.9;T03F6.1;F20B6.5;T05A7.4;Y38H6C.5;Y49F6B.10;ZC328.2;F29B9.9;R09H3.3;F33E11.1;Y39A3CL.6;Y71F9B.8;ZK270.2;F49D11.8;F26D10.9;Y53G8AM.8;Y50D7A.7;C05H8.1;ZC123.1;Y76B12C.8;F54C9.1;ZK1055.7;Y55F3AM.14;F56F11.3;Y38F1A.1;F54A3.4;Y48A6A.1;C36E8.3;Y66D12A.14;Y45F10C…	https://www.ncbi.nlm.nih.gov/pubmed/28258184
Mutants	UP by P-granule RNAi (Knutson)	2133	17992	2253	29469	0	0	0	C04G2.10;T12G3.1;F15D4.5;F08F3.8;K08A2.1;Y57G11C.499;Y77E11A.3;T23G5.6;F59A6.2;F49F1.8;M88.6;K08F11.1;T09F5.12;F40D4.13;F46F5.5;F58H7.5;F19B6.3;Y38F2AR.12;C38D9.2;K02F3.4;W08F4.9;Y37D8A.5;ZK930.6;T05A7.4;Y38H6C.5;F31E3.1;Y39A3CL.6;Y71F9B.8;ZK270.2;F49D11.8;F26D10.9;Y50D7A.7;C05H8.1;ZC123.1;Y76B12C.8;F54C9.1;ZK1055.7;F56F11.3;Y38F1A.1;ZK1290.9;F54A3.4;C36E8.3;Y66D12A.14;Y45F10C.6;Y39A3CL.2;F55B11.…	https://www.ncbi.nlm.nih.gov/pubmed/28258184
Tissue	Muscle depleted genes	2306	17992	2462	29469	0	0	0	F54F2.2;M88.6;T09F5.12;M163.3;F58H7.5;T03F6.1;W09D10.2;M02B7.3;T05A7.4;ZC328.2;T27C4.4;Y87G2A.4;B0001.5;F49D11.8;Y50D7A.7;T21G5.3;C08F8.3;T26C5.3;T28A8.7;F55A12.3;Y17G7B.5;ZK688.8;Y54F10BM.9;Y38F2AL.2;Y37D8A.6;T09A5.11;F43E2.8;F55F8.4;T05G5.3;W04C9.1;F33E2.2;C13G5.2;Y46G5A.5;R151.5;B0035.5;F56D12.4;F10B5.6;C01G12.1;K12D12.1;Y55F3AM.10;ZK1053.4;F26G1.1;F15B9.4;ZK1010.4;F36D4.3;Y37D8A.16;C26E6.9;R0…	http://www.ncbi.nlm.nih.gov/pubmed/17848203
Tissue	down in gonad-ablated animals	2740	17992	2777	29469	0	0	0	F59C12.4;K08A2.1;C14B1.7;T10G3.5;K10C8.1;F55G1.8;T03F6.1;C29H12.2;R05D11.7;D2030.6;C41D11.8;Y62F5A.1;T21G5.3;C08F8.3;C42C1.11;W02B12.9;R166.2;T28A8.7;B0001.3;CD4.2;Y17G7B.5;C45G9.2;K11D9.1;Y38A10A.5;Y56A3A.18;D2045.2;D2005.7;Y22D7AL.7;C47E8.5;T12D8.8;T09A5.11;F43E2.8;F55F8.4;T05G5.3;C26E6.11;M04B2.1;C16A11.6;Y57G11C.43;C13G5.2;C08C3.2;F56A3.4;D2005.3;Y46G5A.5;C50F4.14;F31E3.5;C03B8.4;B0035.5;F39H…	http://www.ncbi.nlm.nih.gov/pubmed/25093668
Other	worm fly orthologs	3702	17992	3733	29469	0	0	0	F54F2.2;F43E2.1;T03F6.1;W02G9.5;W09D10.2;C29H12.2;F31E3.1;Y39A1A.1;Y87G2A.4;T28F2.4;Y39A3CL.6;Y71F9B.8;ZK270.2;F26D10.9;D2030.6;Y50D7A.7;C05H8.1;Y62F5A.1;C42C1.11;W02B12.9;T26C5.3;R166.2;T28A8.7;F55A12.3;CD4.2;Y17G7B.5;Y71A12B.4;Y55F3AM.14;C45G9.2;K11D9.1;Y38A10A.5;Y56A3A.18;ZK688.8;C47E8.5;C36E8.3;Y38F2AL.2;Y46G5A.4;Y39A3CL.2;Y53H1C.2;T12D8.8;T09A5.11;F55F8.4;T05G5.3;M04B2.1;B0041.7;Y57G11C.33;F…	http://www.ncbi.nlm.nih.gov/pubmed/14730301
Other	Depleted for antisense 22G-RNAs	4092	17992	4173	29469	0	0	0	C04G2.10;W03H9.2;T05E8.2;F54F2.2;F37D6.3;Y116A8C.18;T12G3.1;F37H8.2;C41D11.1;Y54G11A.14;Y67D8C.6;F15D4.5;C46C2.3;F59C12.4;F08F3.8;F29C12.5;T24H10.5;C04F12.9;Y18D10A.25;T11F9.10;B0047.1;Y105E8A.28;Y71A12B.10;Y49E10.17;B0250.8;Y53F4B.5;Y57G11C.499;Y77E11A.3;Y56A3A.5;T23G5.6;F49F1.8;C16A11.9;Y71A12B.17;K08F11.1;F40D4.13;T10G3.5;Y37H9A.2;F46F5.5;M163.3;F58H7.5;VY10G11R.1;C41D11.6;K10C8.1;F43E2.1;D209…
8.3;F52F12.3;Y44A6C.2;R12C12.8;C27C7.7;F14D2.15;F25E2.5;T01C3.3;F09E5.10;Y110A2AL.10;F38E11.9;F49C5.3;Y116A8C.22;F58A4.1;Y73B3B.3;C34C12.7;Y54G2A.28;F32E10.2;T24A6.20;H34C03.1;ZK1248.19;Y48D7A.1;ZC53.6;F39C12.3;F54G2.1;K10B3.10;Y43E12A.1;T10B10.3;F17C11.11;C34F6.7;F13C5.2;F18H3.3;ZC53.7;F20B6.1;F54H12.5;F28H6.6;Y102A5C.17;T26G10.4;EEED8.3;C09G1.3;Y20C6A.2;R09A1.3;Y71G12B.23;K04G11.5;F32A7.5;T10A3…	http://www.ncbi.nlm.nih.gov/pubmed/19800275
Other	Enriched for antisense 22G-RNAs in the CSR-1 IP	4053	17992	4085	29469	0	0	0	T10G3.5;F55G1.8;W02G9.5;W09D10.2;C29H12.2;R107.6;Y39A1A.1;T27C4.4;ZC155.3;R05D11.7;C16C10.3;F30F8.1;F26G5.9;D2030.6;K04C2.3;Y62F5A.1;T21G5.3;C08F8.3;W02B12.9;T26C5.3;R166.2;F55A12.3;B0001.3;Y111B2A.3;Y17G7B.5;K11D9.1;Y38A10A.5;B0511.13;ZK688.8;Y22D7AL.7;C47E8.5;Y76B12C.6;Y46G5A.4;Y37E3.17;Y53H1C.2;F34D10.4;T12D8.8;T01E8.5;T09A5.11;Y57A10A.2;F43E2.8;F55F8.4;T05G5.3;C26E6.11;M04B2.1;Y57G11C.43;B004…
;M70.4;R05F9.6;Y77E11A.6;Y57G11C.4;Y48G1C.9;T04A8.9;C14B1.9;W02D7.6;F56C11.5;B0001.1;T09A5.9;Y49A3A.1;Y43C5A.5;Y39B6A.3;R05H5.3;H14A12.3;C52E12.3;Y32H12A.4;C01A2.5;ZK1307.5;ZK177.5;T19A6.1;M18.3;Y73B3A.4;F38E1.7;ZC155.4;Y62E10A.13;W01A11.2;R148.2;R12E2.10;Y113G7B.24;Y87G2A.9;E02H9.3;ZK418.5;F14D2.1;F08B6.2;C27A12.9;T27F7.1;C02B10.2;Y41C4A.14;F57C2.1;F56D2.7;Y92H12BM.1;F52B5.2;C50E10.4;T09A5.15;F2…	http://www.ncbi.nlm.nih.gov/pubmed/19804758
Other	Enriched of Antisense 22G-RNAs in the fem-1 Oocyte Library	2469	17992	2543	29469	0	0	0	C04G2.10;W03H9.2;T05E8.2;F54F2.2;F37D6.3;T12G3.1;F37H8.2;C41D11.1;Y54G11A.14;Y67D8C.6;F15D4.5;C46C2.3;F59C12.4;F08F3.8;K08A2.1;F29C12.5;T24H10.5;C04F12.9;Y18D10A.25;T11F9.10;B0047.1;Y105E8A.28;Y71A12B.10;Y49E10.17;B0250.8;Y53F4B.5;Y57G11C.499;Y77E11A.3;Y56A3A.5;T23G5.6;F49F1.8;M88.6;C16A11.9;Y71A12B.17;K08F11.1;F40D4.13;T10G3.5;Y37H9A.2;K02D10.2;M163.3;F58H7.5;C41D11.6;K10C8.1;F43E2.1;Y38F2AR.12;…	http://www.ncbi.nlm.nih.gov/pubmed/19800275
Other	worm Yeast orthologs	1568	17992	1576	29469	0	0	0	F55G1.8;K10F12.3;F26D10.9;C05H8.1;C42C1.11;W02B12.9;T26C5.3;T28A8.7;F55A12.3;Y17G7B.5;F54C9.1;Y71A12B.4;C45G9.2;Y56A3A.18;F54A3.4;D2045.2;C47E8.5;Y46G5A.4;T09A5.11;T05G5.3;F36A4.7;Y46G5A.5;B0035.5;F39H11.3;F25H5.4;F10B5.6;K12D12.1;W02G9.1;F26D10.3;W09G3.2;W09B6.1;F36D4.3;Y53C12B.1;Y43H11AL.3;C26E6.9;T20G5.1;F09E5.8;F20D12.2;C10C5.6;Y106G6H.2;C47D12.1;C34E10.6;H14E04.1;C06A1.1;T21E12.4;F02E11.1;K1…	http://www.ncbi.nlm.nih.gov/pubmed/14730301
Other	SL2-Enriched total	4426	17992	4707	29469	0	0	0	C04G2.10;F54F2.2;T12G3.1;C41D11.1;C04F12.9;M88.6;T10G3.5;M163.3;F55G1.8;K02F3.4;T03F6.1;F59E12.6;B0250.7;W09D10.2;T05A7.4;T26E3.7;M117.3;C29H12.2;F31E3.1;ZC328.2;Y75B8A.19;C16C10.3;F30F8.1;F26G5.9;D2030.6;C05H8.1;K04C2.3;ZC123.1;T27F6.8;T21G5.3;C08F8.3;F55A12.3;Y17G7B.5;F54C9.1;ZK1055.7;C45G9.2;F56F11.3;Y38A10A.5;C47E8.5;Y37D8A.6;F34D10.4;T01E8.5;F43E2.8;T05G5.3;W04C9.1;C04G2.8;C16A11.6;B0041.7;F…
7.5;F35G12.6;F58B4.5;F15E6.3;Y43C5A.2;F11C7.2;T16G1.6;F35C8.7;ZK154.4;C42D8.3;C36A4.10;T25B9.10;F36H5.2;F59B1.7;T03E6.8;M162.2;C14B9.1;C35A5.2;W04G3.1;C26B9.5;C45B2.2;ZK177.1;ZK1010.7;T05A7.1;K03E6.6;F52H2.1;C04F6.1;F47B10.2;C54G7.2;F55B11.2;F08F1.6;ZK377.1;F56D6.1;C27H5.4;F13C5.5;F38B6.5;F01G10.7;R07B1.10;C40H1.5;F10D2.7;ZK666.7;F14F11.2;C36A4.2;F38B7.7;R09H10.2;F34D6.3;R09A8.5;C18A11.1;W05H9.1;…	http://www.ncbi.nlm.nih.gov/pubmed/12075352
Other	Constitutiely expressed genes in evironment interaction	2760	17992	2761	29469	0	0	0	F54F2.2;K08A2.1;C29H12.2;R107.6;T27C4.4;R05D11.7;F30F8.1;K04C2.3;Y62F5A.1;C08F8.3;C42C1.11;W02B12.9;T26C5.3;R166.2;T28A8.7;F55A12.3;B0001.3;CD4.2;Y17G7B.5;C45G9.2;Y38A10A.5;B0511.13;ZK688.8;C47E8.5;T04A8.16;T12D8.8;T09A5.11;F43E2.8;F55F8.4;T05G5.3;C26E6.11;Y57G11C.43;B0041.7;Y57G11C.33;F36A4.7;F56A3.4;D2005.3;C50F4.14;F31E3.5;C03B8.4;B0035.5;Y106G6H.12;F39H11.3;F25H5.4;F10B5.6;C25H3.9;F19F10.12;Y…	http://www.ncbi.nlm.nih.gov/pubmed/22669615
Other	enriched by dsRNA-specific antibody:J2 (wild-type)	2632	17992	2850	29469	0	0	0	F54F2.2;T12G3.1;F37H8.2;K08A2.1;C14B1.7;M88.6;M163.3;F55G1.8;K02F3.4;F59E12.6;W09D10.2;K10F12.3;R107.6;ZC328.2;Y52B11A.11;Y20F4.4;Y39A1A.1;T27C4.4;Y71F9B.8;ZK270.2;C04F5.1;C16C10.3;F30F8.1;Y41D4B.12;F26G5.9;D2030.6;C05H8.1;W02B12.9;F55A12.3;Y17G7B.5;F54C9.1;F56F11.3;K11D9.1;D2045.2;C47E8.5;Y76B12C.6;Y54E2A.4;Y46G5A.4;Y37E3.17;K01B6.1;Y53H1C.2;F34D10.4;T09A5.11;F43E2.8;Y55F3BR.2;W04C9.1;M04B2.1;B0…	http://www.ncbi.nlm.nih.gov/pubmed/25391662
Other	Cluster 7, decreasing expression postembryonic	2944	17992	3172	29469	0	0	0	F54F2.2;F37H8.2;B0047.1;Y71A12B.10;T23G5.6;K02D10.2;C41D11.6;K02F3.4;Y75B8A.10;F59E12.6;Y37D8A.5;K02D10.3;T05A7.4;R107.6;Y20F4.4;Y39A1A.1;T27C4.4;F29B9.9;Y87G2A.4;Y75B8A.19;F33E11.1;Y39A3CL.6;ZK270.2;F26D10.9;F26G5.9;Y73B6BL.7;ZC123.1;W04A8.6;Y38H6C.10;F55A12.3;CD4.2;Y76B12C.8;Y79H2A.4;Y34D9A.8;Y56A3A.18;Y48G1BM.6;Y22D7AL.7;Y54F10BM.9;C36E8.3;Y76B12C.6;Y39A3CL.2;Y37D8A.6;F34D10.4;F55A3.5;M04B2.1;…	http://www.ncbi.nlm.nih.gov/pubmed/24036951
Other	Cluster 12, constant expression postembryonic	4633	17992	4777	29469	0	0	0	W03H9.2;C04F12.9;Y18D10A.25;Y105E8A.28;B0250.8;T10G3.5;F43E2.1;Y38F2AR.12;W02G9.5;W09D10.2;T26E3.7;B0047.3;Y69H2.6;ZC155.3;T28F2.4;B0001.5;R05D11.7;Y71F9B.8;C04F5.1;F49D11.8;Y41D4B.12;Y50D7A.7;C41D11.8;Y62F5A.1;C42C1.11;T26C5.3;R166.2;T28A8.7;B0001.3;Y17G7B.5;F54C9.1;ZK1055.7;C45G9.2;F56F11.3;K11D9.1;T09F3.4;D2045.2;B0511.13;Y54E2A.4;Y46G5A.4;Y37E3.17;T04A8.16;Y53H1C.2;T12D8.8;T01E8.5;T09A5.11;F5…
8.3;R05G6.6;ZK455.4;C33C12.3;T08H10.1;K02C4.5;W04G3.5;ZK520.2;F56D5.6;F52H2.3;F41H10.7;Y62H9A.15;D1044.2;F13D2.1;Y66D12A.13;F23B2.11;C34F6.10;Y22F5A.5;C47C12.6;C44B12.2;M110.1;ZC506.1;C18A11.7;T08D2.6;F52C9.5;T26H2.9;F53H8.1;F18F11.1;F08B12.2;R13F6.3;F52E4.8;CE7X_3.1;C54D1.5;B0035.7;C05G5.4;R10E8.3;Y66H1A.5;K08C7.1;F55A4.5;B0252.2;R08E3.1;T14E8.1;C14H10.1;D2007.1;F08C6.6;F29D11.1;T22H2.6;R07E4.4;…	http://www.ncbi.nlm.nih.gov/pubmed/24036951
Tissue	1.5X enriched PVD OLL cell-specific	2062	17992	2186	29469	2.01e-304	2.04e-301	6.36e-303	F54F2.2;T12G3.1;F37H8.2;C41D11.1;M88.6;T09F5.12;T10G3.5;M163.3;C38D9.2;Y105E8A.13;K02F3.4;F59E12.6;W09D10.2;K02D10.3;C29H12.2;ZC328.2;Y20F4.4;T28F2.4;B0001.5;F26D10.9;F26G5.9;C05H8.1;ZC123.1;Y62F5A.1;B0001.3;Y55F3AM.14;C45G9.2;F56F11.3;Y71D11A.1;K01B6.1;F43E2.8;M04B2.1;B0041.7;F33E2.2;F42A10.2;Y48G1C.6;Y105E8A.1;F56D12.4;Y67D8C.5;F58G1.1;C27D8.3;T12B5.11;C01G12.1;ZK512.5;C09G12.8;F26G1.1;C13B9.4;…	http://www.ncbi.nlm.nih.gov/pubmed/20537990
Other	lethality and developmental abnormalities when RNAi	2053	17992	2175	29469	2.82e-304	2.86e-301	8.67e-303	C04G2.10;T23G5.6;F19B6.3;C41D11.6;F59E12.6;K10F12.3;Y87G2A.4;Y75B8A.19;T28F2.4;Y71F9B.8;F26G5.9;D2030.6;Y62F5A.1;W02B12.9;F52C6.10;R166.2;F54C9.1;Y55F3AM.14;C45G9.2;K01B6.1;T01E8.5;F43E2.8;F55F8.4;F33E2.2;Y106G6H.12;F39H11.3;F10B5.6;T12B5.11;R144.9;Y55F3AM.10;C09G12.8;Y48G1C.1;Y46G5A.13;C13B9.4;M01B12.4;H35B03.2;T27E9.3;C24D10.2;Y43H11AL.3;ZC123.4;K08C9.2;Y110A7A.18;ZK328.5;Y43F4B.6;T04D1.2;F56D1…	http://www.ncbi.nlm.nih.gov/pubmed/22413862
Other	aln-1 related genes	2400	17992	2616	29469	5.5e-302	5.58e-299	1.64e-300	K08A2.1;M88.6;M163.3;Y75B8A.10;W08F4.9;Y37D8A.5;R107.6;Y71F9B.8;C04F5.1;ZC123.1;R166.2;F55A12.3;Y55F3AM.14;K11D9.1;C36E8.3;T04A8.16;K01B6.1;T09A5.11;F43E2.8;F18E2.4;ZC15.1;M04B2.1;W03G1.8;Y46G5A.5;C03B8.4;F20D12.1;F01G4.4;R11A8.1;F58G1.1;Y69A2AR.31;T12E12.2;C47D12.7;ZK973.2;C27D8.3;C01G12.1;R144.9;ZK512.5;F26D10.3;F42G8.4;F15B9.4;Y37E11AL.1;F47B7.6;T27E9.3;Y54F10AL.2;ZC123.4;W09H1.3;C26E6.9;T23F6…	http://www.ncbi.nlm.nih.gov/pubmed/18042455
Mutants	Down pie-1 mutant 23 min after 4 cell stage	1583	17992	1613	29469	1.26e-298	1.28e-295	3.66e-297	F54F2.2;K10C8.1;F55G1.8;T03F6.1;C29H12.2;R107.6;Y20F4.4;Y39A1A.1;T27C4.4;ZK270.2;C16C10.3;Y41D4B.12;F26G5.9;Y62F5A.1;T21G5.3;T26C5.3;R166.2;Y48G1BM.6;D2045.2;ZK688.8;Y46G5A.4;T04A8.16;T12D8.8;T01E8.5;F43E2.8;B0041.7;F36A4.7;C08C3.2;F56A3.4;Y48A5A.1;C50F4.14;B0416.6;B0035.5;F20D12.1;Y106G6H.12;F58G1.1;K09H11.3;C47D12.7;Y45G5AM.2;ZK1053.4;Y46G5A.13;M01B12.4;Y47H9C.6;Y73B3A.9;K01G5.2;T27E9.3;Y54F10A…	http://www.ncbi.nlm.nih.gov/pubmed/15772128
Mutants	Down miR-243 mutant	1821	17992	1897	29469	4.64e-298	4.71e-295	1.31e-296	C04F12.9;C14B1.7;F55G1.8;B0250.7;C16C10.3;F30F8.1;Y62F5A.1;C08F8.3;F52C6.10;W04A8.6;T28A8.7;Y65B4BL.4;Y111B2A.3;Y17G7B.5;C45G9.2;B0511.13;Y22D7AL.7;C50C3.1;Y76B12C.6;F34D10.4;T05G5.3;Y18H1A.7;Y50D4C.6;C13G5.2;C08C3.2;F56A3.4;Y71A12B.11;Y71H2B.11;Y48A5A.1;Y57A10A.1;W02B8.2;F20D12.1;F39H11.3;F58G1.1;K09H11.3;T12E12.2;F10B5.6;C06A5.6;Y17G7A.1;Y45G5AM.2;ZK1053.4;Y48G1C.1;C15F1.8;F26G1.1;M01B12.4;C47E…	http://www.ncbi.nlm.nih.gov/pubmed/20386745
Mutants	down by jmjd-1.2 expressed	1811	17992	1888	29469	6.36e-295	6.46e-292	1.74e-293	F59C12.4;F59A6.2;K10C8.1;F55G1.8;T03F6.1;R107.6;R05D11.7;F49D11.8;Y41D4B.12;Y50D7A.7;C52E4.2;Y57G11C.51;K04C2.3;W02B12.9;Y65B4BL.4;K11D9.1;Y56A3A.18;C46G7.5;F54A3.4;C09H10.1;C04G2.8;ZK550.5;Y57G11C.43;Y57G11C.33;ZK507.3;Y46G5A.5;T12E12.3;Y48A5A.1;K07F5.11;R06C1.4;Y54G2A.19;T27A3.3;R11A8.1;C27D8.3;F10B5.6;Y17G7A.1;B0261.8;Y48G1C.1;Y55F3AM.13;W02G9.1;F26D10.3;K01G5.2;T27E9.3;W03C9.1;ZK973.8;C34D4.2…	http://www.ncbi.nlm.nih.gov/pubmed/27133168
Tissue	down in germline-ablated animals	1553	17992	1582	29469	2.59e-293	2.63e-290	6.93e-292	Y54G11A.14;C14B1.7;F55G1.8;R05D11.7;C04F5.1;Y41D4B.12;D2030.6;Y62F5A.1;T21G5.3;C08F8.3;W02B12.9;R166.2;T28A8.7;B0001.3;Y17G7B.5;C45G9.2;D2045.2;D2005.7;C47E8.5;T12D8.8;F43E2.8;F55F8.4;T05G5.3;M04B2.1;C16A11.6;Y50D4C.6;F56A3.4;D2005.3;C50F4.14;F31E3.5;F25H5.4;F10B5.6;Y17G7A.1;K09B11.4;F19F10.12;K12D12.1;F40B1.1;Y55F3AM.13;F26D10.3;H35B03.2;Y39B6A.37;K01G5.2;Y54F10AL.2;F36D4.3;C25A1.10;Y34D9A.4;K08…	http://www.ncbi.nlm.nih.gov/pubmed/25093668
Mutants	UP by nuo-6 mutant	2235	17992	2433	29469	5.15e-282	5.23e-279	1.34e-280	T05E8.2;F54F2.2;F37D6.3;F15D4.5;C46C2.3;F29C12.5;C04F12.9;Y18D10A.25;T11F9.10;Y57G11C.499;M88.6;C16A11.9;T09F5.12;F40D4.13;F58H7.5;Y38F2AR.12;D2096.1;C38D9.2;T03F6.1;T05A7.4;F55A3.6;M117.3;C29H12.2;F31E3.1;Y20F4.4;T27C4.4;Y48G9A.6;C04F5.1;C16C10.3;F56H9.4;C52E4.2;C42C1.11;T28A8.7;Y38H6C.10;B0001.3;Y111B2A.3;ZK1055.7;C04C3.5;Y48G1BM.6;Y22D7AL.7;Y37D8A.6;Y53H1C.2;T01E8.5;F55A3.5;F15D4.6;C26E6.11;B0…	http://www.ncbi.nlm.nih.gov/pubmed/24813612
Mutants	UP by tut-1 & elpc-1 mutant, mRNA	1853	17992	1957	29469	2e-278	2.03e-275	5.08e-277	F15D4.5;F08F3.8;T24H10.5;Y49E10.17;T23G5.6;F59A6.2;M88.6;K03H9.3;F40D4.13;F46F5.5;VY10G11R.1;F19B6.3;F59E12.3;D2096.1;C38D9.2;Y75B8A.10;C24H12.6;Y37D8A.5;B0457.4;ZK930.6;F20B6.5;M02B7.3;Y48E1B.13;C18H2.1;Y75B8A.19;F49D11.8;Y73B6BL.7;CD4.2;ZK1055.7;C04C3.5;Y55F3AM.14;C28F5.1;Y38F1A.1;ZK1290.9;F54A3.4;C09H10.1;Y71D11A.1;F53G12.4;Y45F10C.6;Y39A3CL.2;C04G6.6;Y55F3BR.2;F15D4.6;ZK550.5;C50H2.7;ZC15.10;…	http://www.ncbi.nlm.nih.gov/pubmed/26052047
Tissue	Positive Enriched Intestinal genes	2227	17992	2431	29469	3.07e-276	3.11e-273	7.59e-275	F54F2.2;F37H8.2;Y54G11A.14;Y67D8C.6;B0047.1;Y105E8A.28;Y71A12B.10;Y77E11A.3;C16A11.9;K10C8.1;Y105E8A.13;K02F3.4;F41H10.12;F59E12.6;M02B7.3;Y110A7A.21;R05D11.7;Y71F9B.8;F26D10.9;C42C1.11;ZK1055.7;Y55F3AM.14;Y38A10A.5;T09F3.4;Y56A3A.18;C47E8.5;T01E8.5;F55B11.6;T09A5.11;Y39A3CR.8;F43E2.8;F55A3.5;W04C9.1;Y94H6A.10;F42A10.2;W02B12.1;Y46G5A.5;Y48G1C.6;B0416.6;T12B5.11;R144.9;Y55F3AM.10;F42G8.4;C25H3.1;…	http://www.ncbi.nlm.nih.gov/pubmed/22467213
Mutants	Down mex-3;skn-1 RNAi mutant 23min	1706	17992	1786	29469	9.33e-270	9.47e-267	2.26e-268	F37D6.3;K08A2.1;C38D9.2;T03F6.1;F20B6.5;B0047.3;C29H12.2;R107.6;Y20F4.4;T27C4.4;ZC155.3;F30F8.1;D2030.6;C52E4.2;Y62F5A.1;T26C5.3;B0001.3;Y111B2A.3;K11D9.1;Y48G1BM.6;ZK688.8;Y76B12C.6;Y46G5A.4;T04A8.16;F36A4.7;C13G5.2;C08C3.2;Y71A12B.11;R151.5;W02B8.2;B0416.6;Y106G6H.12;M01G5.3;F58G1.1;K09H11.3;K12D12.1;Y48G1C.1;F26G1.1;Y73F8A.26;F15B9.4;W09H1.3;T23F6.3;C14B9.4;Y76A2B.1;C04H5.6;F22F1.1;F10E7.2;ZK7…	http://www.ncbi.nlm.nih.gov/pubmed/15772128
Mutants	UP by bcat-1 RNAi	2614	17992	2951	29469	5.8e-267	5.89e-264	1.37e-265	W03H9.2;T12G3.1;F37H8.2;F15D4.5;F59C12.4;Y105E8A.28;T23G5.6;F49F1.8;M88.6;T09F5.12;M163.3;F58H7.5;C38D9.2;K02F3.4;W08F4.9;F59E12.6;ZK930.6;M02B7.3;K10F12.3;T05A7.4;Y38H6C.5;Y49F6B.10;F31E3.1;F29B9.9;C18H2.1;F33E11.1;Y71F9B.8;F26D10.9;C05H8.1;F56H9.4;ZC123.1;T27F6.8;Y38H6C.10;CD4.2;Y34D9A.8;Y56A3A.18;Y48G1BM.6;F54A3.4;Y71D11A.1;C36E8.3;Y38F2AL.2;Y66D12A.14;Y39A3CL.2;K01B6.1;K08D12.2;F15D4.6;ZC15.1…	http://www.ncbi.nlm.nih.gov/pubmed/26620638
Tissue	Down in Wt between total and muscle nuclei	1541	17992	1590	29469	1.78e-266	1.8e-263	4.1e-265	T05E8.2;C46C2.3;B0047.1;C14B1.7;C16A11.9;K10C8.1;D2096.1;F55G1.8;Y105E8A.13;K02F3.4;W02G9.5;R05D11.7;C04F5.1;D2030.6;Y62F5A.1;R166.2;Y38H6C.10;B0001.3;CD4.2;Y17G7B.5;C45G9.2;C46G7.5;T09A5.11;Y57A10A.2;T05G5.3;C26E6.11;Y47G6A.31;B0564.11;C16A11.6;C13G5.2;C08C3.2;Y71H2B.11;C50F4.14;Y54G2A.19;B0416.6;F39H11.3;W09H1.4;F58G1.1;K09H11.3;F10B5.6;C06A5.6;R144.9;Y45G5AM.2;ZK512.5;Y48G1C.1;F26G1.1;H35B03.2…	http://www.ncbi.nlm.nih.gov/pubmed/22219512
Mutants	UP by cco-1 RNAi (Merkwirth)	1571	17992	1626	29469	2.29e-266	2.32e-263	5.17e-265	F54F2.2;T12G3.1;F37H8.2;Y18D10A.25;C14B1.7;T09F5.12;F59E12.6;Y39A1A.1;T27C4.4;Y75B8A.19;Y71F9B.8;ZK270.2;F26D10.9;T26C5.3;R166.2;F55A12.3;F54C9.1;Y55F3AM.14;F56F11.3;Y76B12C.6;Y54E2A.4;K01B6.1;Y53H1C.2;T09A5.11;M04B2.1;F33E2.2;T12E12.3;F43E2.6;F20D12.1;K09H11.3;T12E12.2;M01B12.4;W09G3.2;W09B6.1;F53H10.2;C14B9.4;Y39G10AR.7;W05F2.4;M01G5.5;Y106G6H.2;Y48C3A.8;C06A1.1;T26A8.4;Y57G11C.15;B0001.4;F38E1…	http://www.ncbi.nlm.nih.gov/pubmed/27133168
Tissue	muscle gene induced by hlh-1	2111	17992	2310	29469	4.56e-257	4.62e-254	1.01e-255	F54F2.2;K08A2.1;M88.6;K08F11.1;Y38F2AR.12;F22H10.1;T03F6.1;Y37D8A.5;W09D10.2;K02D10.3;F55A3.6;Y49F6B.10;R107.6;F31E3.1;Y20F4.4;C18H2.1;Y39A3CL.6;F26D10.9;Y53G8AM.8;C05H8.1;F56H9.4;C41D11.8;F54C9.1;Y34D9A.8;Y48A6A.1;Y38F2AL.2;T04A8.16;Y37D8A.6;C04G6.6;F34D10.4;T12D8.8;ZC15.1;F33E2.2;F42A10.2;W02B12.1;K07F5.11;B0416.6;F01G4.4;F56D12.4;Y69A2AR.31;C47D12.7;C06A5.6;T12B5.11;K09B11.4;C01G12.1;M01B12.4;…	http://www.ncbi.nlm.nih.gov/pubmed/17848203
Mutants	down by nuo-6 mutant	2066	17992	2265	29469	2.22e-248	2.25e-245	4.79e-247	C04G2.10;F59C12.4;K08A2.1;Y49E10.17;F59A6.2;K03H9.3;F59E12.3;B0250.7;ZK930.6;R107.6;F30F8.1;Y50D7A.7;Y73B6BL.7;T21G5.3;C42C1.11;K11D9.1;Y38A10A.5;Y38F1A.1;Y56A3A.18;ZK1290.9;F54A3.4;Y76B12C.6;T12D8.8;Y39A3CR.8;Y57A10A.2;F43E2.8;C04G2.8;ZK550.5;C50H2.7;F42A10.2;F59A3.8;D2005.3;ZK507.3;W02B12.1;K07F5.11;R151.5;C49C8.1;T27A3.3;T07E3.2;Y106G6G.3;Y67D8C.5;C06A5.6;Y47G6A.13;C24D10.1;C18H7.4;F26D10.3;Y1…	http://www.ncbi.nlm.nih.gov/pubmed/24813612
Mutants	Down glp-1 mutant	1469	17992	1525	29469	1.34e-243	1.36e-240	2.84e-242	C46C2.3;C14B1.7;C16A11.9;M163.3;K10C8.1;D2096.1;F55G1.8;F58D2.4;T26E3.7;Y110A7A.21;Y48E1B.13;C16C10.3;F30F8.1;T21G5.3;C08F8.3;F52C6.10;W04A8.6;Y65B4BL.4;Y17G7B.5;C45G9.2;K11D9.1;C46G7.5;B0511.13;D2005.7;C50C3.1;Y76B12C.6;C04G6.6;T05G5.3;Y47G6A.31;C16A11.6;Y18H1A.7;C13G5.2;C08C3.2;Y71A12B.11;Y57A10A.1;W02B8.2;F20D12.1;F01G4.4;R11A8.1;F58G1.1;K09H11.3;F10B5.6;C06A5.6;K12D12.1;Y45G5AM.2;ZK1053.4;F40…	http://www.ncbi.nlm.nih.gov/pubmed/23499532
Mutants	Changed between CB4856 and N2, Old	2287	17992	2567	29469	1.66e-239	1.69e-236	3.45e-238	Y116A8C.18;F15D4.5;F08F3.8;T24H10.5;C04F12.9;Y71A12B.10;Y49E10.17;M88.6;F40D4.13;F46F5.5;C38D9.2;Y75B8A.10;T03F6.1;F59E12.6;Y37D8A.5;W09D10.2;T05A7.4;B0047.3;Y49F6B.10;Y20F4.4;T27C4.4;Y87G2A.4;C18H2.1;B0001.5;D2030.6;K04C2.3;W02B12.9;F52C6.10;T28A8.7;Y111B2A.3;CD4.2;C04C3.5;D2045.2;B0511.13;C47E8.5;C36E8.3;Y53H1C.2;Y55F3BR.2;F15D4.6;B0041.7;Y57G11C.33;C13G5.2;C08C3.2;Y57A10A.1;W02B8.2;F43E2.6;Y82…	http://www.ncbi.nlm.nih.gov/pubmed/22670229
Other	aln-2 related genes	1725	17992	1852	29469	2.31e-233	2.35e-230	4.69e-232	Y71A12B.10;M88.6;Y37H9A.2;M163.3;F59E12.6;B0457.4;M02B7.3;R107.6;Y71F9B.8;C04F5.1;Y55F3AM.14;Y48G1BM.6;Y22D7AL.7;Y37E3.17;K01B6.1;T09A5.11;M04B2.1;F33E2.2;F42A10.2;R151.5;Y105E8A.1;F43E2.6;C03B8.4;B0416.6;F20D12.1;T07E3.2;R11A8.1;Y69A2AR.31;ZK973.2;Y45G5AM.2;F40B1.1;M01B12.4;F42G8.4;Y37E11AL.1;T07C4.10;M117.4;W05F2.4;K06A5.8;F22F1.1;K10G6.3;C47D12.1;F02E11.1;K11H3.3;F15E6.1;C41C4.4;F58B6.3;F26F4.…	http://www.ncbi.nlm.nih.gov/pubmed/18042455
Mutants	UP glp-4 vs. wt Adult	2036	17992	2250	29469	7.19e-233	7.29e-230	1.43e-231	C04G2.10;C04F12.9;T23G5.6;Y37H9A.2;C41D11.6;K02F3.4;K10F12.3;T05A7.4;F31E3.1;F49D11.8;F26D10.9;F54C9.1;ZK1055.7;F56F11.3;Y38A10A.5;Y54E2A.4;Y37D8A.6;W04C9.1;F33E2.2;F42A10.2;W02B12.1;R151.5;R06C1.4;Y76A2B.3;B0416.6;C27D8.3;F42G8.4;C25H3.1;C42C1.7;F53H10.2;Y37D8A.16;F26D2.3;C34E10.6;ZK1058.6;R31.1;M01A10.2;T01C8.5;F01D5.10;F55D10.3;C32D5.8;C35B1.5;F20G2.2;F18A11.5;F32A5.6;C53A5.13;K10D3.2;B0348.4;…	http://www.ncbi.nlm.nih.gov/pubmed/17096596
Mutants	Down pie-1; pal-1(RNAi) mutant 66 min after 4 cell stage	1291	17992	1323	29469	2.95e-232	3e-229	5.76e-231	Y38F2AR.12;T03F6.1;W09D10.2;Y20F4.4;C16C10.3;F30F8.1;D2030.6;K04C2.3;Y62F5A.1;T21G5.3;C08F8.3;R166.2;Y65B4BL.4;Y111B2A.3;CD4.2;C45G9.2;B0511.13;ZK688.8;Y22D7AL.7;C47E8.5;C50C3.1;Y37E3.17;F43E2.8;C13G5.2;T12E12.3;C50F4.14;Y105E8A.1;B0416.6;F20D12.1;M01G5.3;W06A11.4;F10B5.6;Y17G7A.1;Y48G1C.1;K01G5.2;T27E9.3;Y54F10AL.2;W09H1.3;K08A2.4;T28H11.5;K10B2.5;C34E10.6;F58G11.3;Y95B8A.4;Y45F10D.11;T12D8.1;Y6…	http://www.ncbi.nlm.nih.gov/pubmed/15772128
Mutants	down in antisense 22G-RNAs by rde-8(ne3361) mutant	1886	17992	2062	29469	2.45e-229	2.49e-226	4.7e-228	C04G2.10;W03H9.2;T05E8.2;T12G3.1;C41D11.1;C41D11.1;F15D4.5;F08F3.8;K08A2.1;T24H10.5;C04F12.9;T23G5.6;F49F1.8;M88.6;Y71A12B.17;Y71A12B.17;T09F5.12;T09F5.12;K03H9.3;F40D4.13;Y37H9A.2;F19B6.3;C41D11.6;C41D11.6;Y38F2AR.12;C38D9.2;Y105E8A.13;K02F3.4;K02F3.4;Y47H9C.15;T03F6.1;ZK686.6;Y37D8A.5;F20B6.5;M02B7.3;K10F12.3;Y38H6C.5;F55A3.6;Y55B1BR.6;Y55B1BR.6;Y49F6B.10;F31E3.1;Y20F4.4;Y53F4B.17;F41B5.1;F29B9…	http://www.ncbi.nlm.nih.gov/pubmed/25635455
Mutants	down by gld-2 RNAi (Nousch)	1151	17992	1165	29469	1.26e-225	1.28e-222	2.37e-224	F54F2.2;T12G3.1;F55G1.8;T05A7.4;F31E3.1;R05D11.7;C16C10.3;F30F8.1;D2030.6;K04C2.3;Y62F5A.1;W04A8.6;C45G9.2;B0511.13;Y76B12C.6;T09A5.11;C26E6.11;B0564.11;Y57G11C.33;Y18H1A.7;C08C3.2;Y71A12B.11;W02B8.2;F39H11.3;C06A5.6;Y17G7A.1;K12D12.1;ZK1053.4;Y48G1C.1;M01B12.4;K01G5.2;Y54F10AL.2;Y34D9A.4;Y43F4B.6;Y39G10AR.7;C10C5.6;M01G5.5;Y48C3A.8;F15E6.1;T12D8.1;Y65B4BL.2;ZK381.4;F44B9.6;Y54E5B.1;K04B12.2;Y53C…	http://www.ncbi.nlm.nih.gov/pubmed/25217583
Mutants	UP by mir-58, mir-80, mir-81, mir-82 mutant	1779	17992	1931	29469	2.08e-225	2.11e-222	3.84e-224	T12G3.1;C46C2.3;Y71A12B.10;Y49E10.17;F59A6.2;T10G3.5;F19B6.3;Y37D8A.5;ZK930.6;T05A7.4;Y49F6B.10;Y48E1B.13;C18H2.1;C01A2.6;Y38H6C.10;Y55F3AM.14;Y38F1A.1;ZK1290.9;F54A3.4;C09H10.1;C04G2.8;ZK550.5;C50H2.7;B0041.7;F59A3.8;Y6B3B.3;ZK507.3;K07F5.11;C49C8.1;F43E2.6;T27A3.3;T07E3.2;F36D1.9;H12I13.6;Y47G6A.13;C24D10.1;C07A9.13;C18H7.4;Y113G7C.1;K08E4.7;Y48G1C.5;C25H3.1;C17H12.3;W03C9.1;Y25C1A.1;M117.4;C24…	http://www.ncbi.nlm.nih.gov/pubmed/26232411
Mutants	down by lem-2(tm1582) mutant and emr-1 RNAi	1205	17992	1231	29469	4.47e-221	4.53e-218	8.1e-220	F54F2.2;F55G1.8;Y39A1A.1;C04F5.1;C16C10.3;F30F8.1;F26G5.9;Y62F5A.1;C08F8.3;W04A8.6;T28A8.7;F55A12.3;Y17G7B.5;C45G9.2;C46G7.5;C47E8.5;C50C3.1;F43E2.8;T05G5.3;W02B8.2;F01G4.4;K09H11.3;T12E12.2;ZK973.2;Y17G7A.1;F19F10.12;M01B12.4;H35B03.2;C26E6.9;R09B3.2;C14B9.4;ZK328.5;Y43F4B.6;Y39G10AR.7;Y76A2B.1;Y18D10A.17;Y39G10AR.13;M01G5.5;K10B2.5;F58G11.3;K08E3.6;W03H9.4;C41C4.4;Y65B4BL.2;C17G10.4;C02F5.1;C27…	http://www.ncbi.nlm.nih.gov/pubmed/24490688
Mutants	UP by wdr-23 mutant	2037	17992	2276	29469	1.04e-217	1.06e-214	1.86e-216	T12G3.1;F59A6.2;T09F5.12;Y38F2AR.12;Y37D8A.5;M02B7.3;K10F12.3;F29B9.9;F49D11.8;F26D10.9;T27F6.8;ZK1055.7;Y55F3AM.14;F56F11.3;Y38F1A.1;Y48A6A.1;Y71D11A.1;K01B6.1;Y94H6A.10;C04G2.8;ZK550.5;F33E2.2;C08F11.7;F59A3.8;F43E2.6;T27A3.3;B0035.5;T07E3.2;F25H5.4;Y47G6A.13;C24D10.1;C13B9.4;C18H7.4;Y113G7C.1;K08E4.7;Y48G1C.5;C17H12.3;Y25C1A.1;F21F8.11;M117.4;C24D10.2;F53H10.2;K08C9.2;C34D4.2;T23F6.3;T28H11.5;…	http://www.ncbi.nlm.nih.gov/pubmed/23555279
Mutants	UP by isp-1 mutant	1676	17992	1814	29469	1.78e-215	1.81e-212	3.12e-214	T05E8.2;F54F2.2;F37D6.3;F15D4.5;F29C12.5;C04F12.9;Y18D10A.25;B0047.1;M88.6;C16A11.9;T09F5.12;F40D4.13;Y38F2AR.12;D2096.1;C38D9.2;T03F6.1;K10F12.3;T05A7.4;F31E3.1;T27C4.4;C18H2.1;C16C10.3;Y53G8AM.8;F56H9.4;C52E4.2;T27F6.8;T28A8.7;Y38H6C.10;C04C3.5;Y48G1BM.6;Y22D7AL.7;Y37D8A.6;F55F8.4;F15D4.6;C26E6.11;B0564.11;C08F11.7;Y57A10A.1;C50F4.14;Y54G2A.19;W06A11.4;K09H11.3;K09B11.4;ZK1053.4;F40B1.1;C13B9.4…	http://www.ncbi.nlm.nih.gov/pubmed/24813612
Mutants	UP pmk-1 mutant	1484	17992	1579	29469	8.86e-211	9e-208	1.52e-209	C41D11.1;F15D4.5;F59C12.4;Y18D10A.25;Y49E10.17;F59A6.2;M163.3;T05A7.4;F49D11.8;F26D10.9;ZC123.1;T26C5.3;F54C9.1;Y38F1A.1;Y37D8A.6;C04G2.8;ZK550.5;R06C1.4;T27A3.3;Y76A2B.3;Y55F3AM.10;W02G9.1;C18H7.4;C17H12.3;D2096.3;W03C9.1;Y25C1A.1;C24D10.2;F53H10.2;K08C9.2;ZK973.8;T23F6.3;K09G1.2;F40E3.5;F36H12.4;C39H7.1;C33F10.8;C35D10.2;C38D4.7;W08E3.4;H14E04.1;Y95B8A.4;ZK1058.6;Y38E10A.17;T28D9.9;C53A5.4;C55C…	http://www.ncbi.nlm.nih.gov/pubmed/23117578
Mutants	Targets 26G-RNAs in alg-3; alg-4 double mutant	1066	17992	1079	29469	1.84e-208	1.87e-205	3.12e-207	C04G2.10;T05E8.2;F54F2.2;F37D6.3;Y116A8C.18;F37H8.2;F15D4.5;C46C2.3;B0250.8;Y57G11C.499;F59A6.2;M88.6;F43E2.1;F41H10.12;W09D10.2;K02D10.3;B0047.3;Y110A7A.21;T27C4.4;Y75B8A.19;ZC155.3;F33E11.1;ZK270.2;C04F5.1;C16C10.3;F26G5.9;F42E8.1;Y57G11C.51;T27F6.8;C08F8.3;W04A8.6;T26C5.3;C45G9.2;K11D9.1;Y38F1A.1;Y54F10BM.9;Y37E3.17;F34D10.4;T09A5.11;C26E6.11;C04G2.8;Y50D4C.6;F59A3.8;Y6B3B.3;ZK507.3;W02B12.1;K…	http://www.ncbi.nlm.nih.gov/pubmed/20133686
Mutants	Down pie-1; pal-1(RNAi) mutant 83 min after 4 cell stage	1275	17992	1326	29469	6.28e-208	6.38e-205	1.05e-206	T12G3.1;T10G3.5;M163.3;Y38F2AR.12;T03F6.1;Y49F6B.10;Y39A1A.1;T27C4.4;F29B9.9;F33E11.1;C16C10.3;F30F8.1;T21G5.3;W04A8.6;R166.2;B0001.3;C45G9.2;D2045.2;Y22D7AL.7;F43E2.8;C13G5.2;Y48A5A.1;Y57A10A.1;W02B8.2;B0416.6;F39H11.3;F58G1.1;T12E12.2;Y17G7A.1;Y46G5A.13;F26D10.3;W09B6.1;K01G5.2;T27E9.3;M117.4;F53H10.2;Y34D9A.4;W09H1.3;ZK973.8;C35A5.8;T28H11.5;F22F1.1;F20D12.2;K10B2.5;F58G11.3;K08E3.6;C06A1.1;W0…	http://www.ncbi.nlm.nih.gov/pubmed/15772128
Other	down by hermaphrodite young Adult	2147	17992	2439	29469	1.3e-207	1.32e-204	2.13e-206	F08F3.8;T24H10.5;Y49E10.17;F59A6.2;K08F11.1;K03H9.3;K02D10.2;VY10G11R.1;F19B6.3;F59E12.3;Y75B8A.10;F41H10.12;C24H12.6;Y37D8A.5;ZK930.6;K02D10.3;Y48E1B.13;C18H2.1;Y48G9A.6;C01A2.6;F42E8.1;Y73B6BL.7;C28F5.1;Y38F1A.1;ZK1290.9;C27A2.7;F54A3.4;C09H10.1;Y48A6A.1;Y39A3CR.8;F43E2.8;F15D4.6;ZC15.1;C50H2.7;F59A3.8;Y6B3B.3;ZK507.3;Y32G9A.3;K07F5.11;F43E2.6;T07E3.2;Y106G6G.3;H12I13.6;T26C12.2;C47D12.7;W02G9.…	http://www.ncbi.nlm.nih.gov/pubmed/26641248
Tissue	Muscle Depleted 24H	1476	17992	1574	29469	1e-206	1.02e-203	1.61e-205	F54F2.2;M88.6;T09F5.12;M163.3;F58H7.5;W09D10.2;ZC328.2;T27C4.4;B0001.5;Y50D7A.7;T21G5.3;C08F8.3;T26C5.3;T28A8.7;Y17G7B.5;Y54F10BM.9;F43E2.8;F55F8.4;T05G5.3;W04C9.1;C13G5.2;Y46G5A.5;R151.5;C01G12.1;K12D12.1;ZK1053.4;F15B9.4;F36D4.3;Y37D8A.16;C26E6.9;C14B9.4;Y43F4B.6;F10G7.4;F09E5.8;K06A5.8;F22F1.1;K05C4.9;Y39G10AR.13;H14E04.1;K08E3.6;F02C12.3;C41C4.4;T26A8.4;T16G12.4;Y65B4BL.2;C02F5.1;Y44E3A.6;C16…	http://www.ncbi.nlm.nih.gov/pubmed/17848203
Mutants	UP wdr-5 mutant Day1 Transgenerational	1082	17992	1100	29469	7.14e-205	7.25e-202	1.13e-203	T10G3.5;F55G1.8;W09D10.2;ZC155.3;F26G5.9;D2030.6;T21G5.3;T28A8.7;Y111B2A.3;Y38F1A.1;C04G2.8;ZK550.5;F59A3.8;F56A3.4;K07F5.11;C49C8.1;T27A3.3;C03B8.4;Y106G6G.3;T12E12.2;C24D10.1;Y113G7C.1;K08E4.7;F15B9.4;Y48G1C.5;C17H12.3;F36D4.3;Y25C1A.1;C24D10.2;K08C9.2;C26E6.9;T23F6.3;K09G1.2;C14B9.4;T28H11.5;Y43F4B.6;F36H12.4;ZK930.4;C39H7.1;C35D10.2;ZK757.3;K10B2.5;F58G11.3;ZK484.7;F22D6.8;Y65B4BL.2;T05A7.6;Y…	http://www.ncbi.nlm.nih.gov/pubmed/22012258
Other	UP Space Flight	1554	17992	1676	29469	1.75e-203	1.77e-200	2.73e-202	F08F3.8;F29C12.5;C04F12.9;C16A11.9;D2096.1;ZC155.3;C04F5.1;C16C10.3;D2030.6;T21G5.3;C08F8.3;T28A8.7;Y65B4BL.4;Y111B2A.3;K11D9.1;B0511.13;ZK688.8;Y22D7AL.7;Y54F10BM.9;C04G2.8;ZK550.5;C13G5.2;T12E12.3;T27A3.3;B0416.6;F20D12.1;F58G1.1;K09H11.3;T12E12.2;ZK973.2;C06A5.6;Y45G5AM.2;C09G12.8;C15F1.8;K08E4.7;F15B9.4;Y39B6A.37;Y37H2A.4;K01G5.2;C17H12.3;Y25C1A.1;Y34D9A.4;Y50D7A.6;Y110A7A.18;R09B3.2;K09G1.2;…	http://www.ncbi.nlm.nih.gov/pubmed/22768380
Tissue	N2 Enriched Genes vs unc-4 GFP, motor neurons	1376	17992	1456	29469	1.09e-201	1.11e-198	1.67e-200	F54F2.2;M88.6;K03H9.3;M163.3;W09D10.2;R107.6;T27C4.4;B0001.5;F26G5.9;Y50D7A.7;W02B12.9;Y17G7B.5;K11D9.1;Y38A10A.5;T09A5.11;F43E2.8;T05G5.3;M04B2.1;Y71A12B.11;R151.5;C01G12.1;ZK1053.4;F42G8.4;F15B9.4;Y53C12B.1;F21F8.11;C25A1.10;Y37D8A.16;C14B9.4;F56D12.5;F10G7.4;T20G5.1;F09E5.8;F22F1.1;Y39G10AR.13;Y106G6H.2;C34E10.6;H14E04.1;K08E3.6;F02C12.3;Y65B4BL.2;ZK1058.6;C17G10.4;C02F5.1;Y44E3A.6;F10E7.5;H28…	http://www.ncbi.nlm.nih.gov/pubmed/15780142
Mutants	down by sig-7 RNAi	1354	17992	1430	29469	1.03e-200	1.04e-197	1.56e-199	F54F2.2;T12G3.1;Y18D10A.25;M88.6;C41D11.6;K02F3.4;F58D2.4;Y38H6C.5;Y69H2.6;F29B9.9;T28F2.4;F33E11.1;F26G5.9;ZC123.1;Y71D11A.1;C36E8.3;R151.5;R06C1.4;Y82E9BR.1;C27D8.3;F42G8.4;Y73F8A.26;W09B6.1;Y6D1A.2;W03A5.7;K05C4.9;T12D8.1;ZK1058.6;F44B9.6;F54E7.7;F20C5.2;R31.1;C34D4.14;ZK930.1;K04B12.2;C41A3.1;Y62E10A.9;C31H5.5;C05D2.8;F55D10.3;F57B9.6;R05D3.7;K08F8.4;F58D2.2;Y71G12B.35;F32A5.6;F10G7.2;T05H10.…	https://www.ncbi.nlm.nih.gov/pubmed/27541139
Mutants	down by ceh-23 mutant	1468	17992	1577	29469	1.75e-196	1.78e-193	2.62e-195	F55G1.8;Y37D8A.5;C16C10.3;F30F8.1;T21G5.3;C08F8.3;Y65B4BL.4;B0511.13;C50C3.1;T05G5.3;Y47G6A.31;ZK550.5;C16A11.6;C50H2.7;C13G5.2;K07F5.11;T27A3.3;F58G1.1;C06A5.6;Y17G7A.1;C24D10.1;Y37H2A.4;C17H12.3;Y54F10AL.2;C24D10.2;Y34D9A.4;K08C9.2;R09B3.2;K09G1.2;C14B9.4;T28H11.5;Y43F4B.6;Y39G10AR.7;F36H12.4;C39H7.1;F10G7.4;C35D10.2;Y18D10A.17;ZK757.3;C24H12.2;T20G5.11;K10B2.5;T16G12.4;Y65B4BL.2;T05A7.6;C17G10…	http://www.ncbi.nlm.nih.gov/geo/query/acc.cgi?acc=GSE67754
Mutants	down by crh-1 mutant (Xiao)	1284	17992	1349	29469	2.54e-196	2.58e-193	3.74e-195	C46C2.3;F59A6.2;C24H12.6;ZK930.6;Y48E1B.13;C16C10.3;F30F8.1;C08F8.3;W04A8.6;Y17G7B.5;Y38F1A.1;ZK1290.9;C09H10.1;Y39A3CR.8;C04G2.8;ZK550.5;C16A11.6;C13G5.2;F59A3.8;ZK507.3;Y57A10A.1;Y54G2A.19;T27A3.3;F58G1.1;K09H11.3;Y47G6A.13;C07A9.13;C18H7.4;C17H12.3;W03C9.1;Y25C1A.1;C24D10.2;K08C9.2;K09G1.2;Y43F4B.6;ZK930.4;C35D10.2;T06C10.3;W08E3.4;F58G11.3;ZK484.7;T16G12.4;Y65B4BL.2;T05A7.6;F10G7.12;C27D9.1;Z…	http://www.ncbi.nlm.nih.gov/geo/query/acc.cgi?acc=GSE40809
Mutants	down by cpf-1 RNAi	1122	17992	1154	29469	4.37e-196	4.44e-193	6.34e-195	T10G3.5;F55G1.8;W09D10.2;F30F8.1;F55A12.3;B0001.3;C45G9.2;C46G7.5;D2005.7;F43E2.8;F55F8.4;B0564.11;C08C3.2;R06C1.4;C50F4.14;C03B8.4;M01G5.3;R144.9;F26G1.1;C25A1.10;C35A5.8;Y59A8B.20;Y76A2B.1;F15D3.1;F13G3.7;F20D12.2;K10B2.5;C06A1.1;T21E12.4;C50D2.10;K11H3.3;Y57G11C.15;F44B9.6;F38E11.5;W07G4.3;D1081.7;D2013.5;C38D4.3;K04B12.2;Y53C10A.12;W09D10.1;F56C9.10;Y62E10A.9;C48B4.9;R11A8.7;F56D1.1;K08H10.9;…	http://www.ncbi.nlm.nih.gov/pubmed/27124504
Tissue	WT-Pico Pan-neural Enriched Genes	1469	17992	1579	29469	6.48e-196	6.57e-193	9.26e-195	T12G3.1;K10F12.3;F31E3.1;ZC328.2;Y87G2A.4;F26D10.9;Y53G8AM.8;C04C3.5;Y48A6A.1;Y54F10BM.9;C36E8.3;Y38F2AL.2;Y37D8A.6;Y46G5A.5;F56D12.4;C47D12.7;ZK973.2;F10B5.6;T12B5.11;C13B9.4;Y39B6A.37;ZC123.4;K08A2.4;F21A3.6;K03E5.1;K06A5.8;Y106G6H.2;T26A8.4;W04C9.5;C32D5.5;B0250.2;F54E7.7;DC2.3;F32D1.1;F20C5.2;R148.1;F15D4.8;K04B12.2;Y113G7A.14;Y37E3.5;T05C12.7;K12D12.2;Y62E10A.9;C05B10.1;C31H5.5;F22B5.7;R06C1…	http://www.ncbi.nlm.nih.gov/pubmed/18284693
Mutants	down by tut-1 & elpc-1 mutant, mRNA	1149	17992	1188	29469	4.97e-194	5.05e-191	7.01e-193	C41D11.1;C04F12.9;R05D11.7;Y41D4B.12;Y62F5A.1;C45G9.2;T09F3.4;Y57A10A.2;Y47G6A.31;C16A11.6;Y57G11C.33;Y18H1A.7;Y50D4C.6;C13G5.2;D2005.3;Y71A12B.11;Y71H2B.11;C25H3.9;R144.9;H35B03.2;Y38C1AA.12;K01G5.2;C33E10.2;ZK1058.5;F10E7.5;F26F4.6;Y49F6C.4;K11B4.1;C48B4.9;C31H5.5;H26D21.1;T22D1.5;T05G5.7;C49C3.6;K08H10.9;Y97E10AR.5;F59C6.4;B0285.3;R07E5.7;Y62E10A.2;Y111B2A.18;Y75B12B.1;F44G4.3;F55A12.1;T25D3.2…	http://www.ncbi.nlm.nih.gov/pubmed/26052047
Mutants	down by cco-1 RNAi (Merkwirth)	1276	17992	1342	29469	8.9e-194	9.03e-191	1.24e-192	Y54G11A.14;F59C12.4;K08A2.1;C04F12.9;F59A6.2;T10G3.5;K10C8.1;T03F6.1;F49D11.8;Y41D4B.12;Y50D7A.7;C52E4.2;C04C3.5;Y56A3A.18;F55F8.4;B0041.7;Y57G11C.33;ZK507.3;K07F5.11;R06C1.4;T27A3.3;F10B5.6;B0261.8;R144.9;Y55F3AM.13;F26D10.3;D2096.3;T07C4.10;R09B3.2;T28H11.5;F36H12.4;F09E5.8;F20D12.2;K07F5.4;C18D11.2;F58B6.3;ZK1058.6;F54H12.6;F10G7.12;F13D12.5;F10E7.5;R09B3.3;C55B7.3;W07G4.3;B0218.5;Y63D3A.5;F56…	http://www.ncbi.nlm.nih.gov/pubmed/27133168
Mutants	UP by mir-58 & mir-80 mutant	1384	17992	1477	29469	1.8e-192	1.82e-189	2.46e-191	F15D4.5;C04F12.9;Y71A12B.10;Y49E10.17;F59A6.2;F19B6.3;C38D9.2;F55G1.8;Y37D8A.5;ZK930.6;T05A7.4;Y49F6B.10;Y48E1B.13;C18H2.1;C01A2.6;Y111B2A.3;Y55F3AM.14;Y38F1A.1;ZK1290.9;F54A3.4;C09H10.1;C04G2.8;ZK550.5;C08F11.7;F59A3.8;Y6B3B.3;ZK507.3;K07F5.11;C49C8.1;T27A3.3;T07E3.2;H12I13.6;Y47G6A.13;C24D10.1;C07A9.13;C18H7.4;Y113G7C.1;K08E4.7;Y48G1C.5;C17H12.3;W03C9.1;Y25C1A.1;M117.4;C24D10.2;K08C9.2;ZK973.8;…	http://www.ncbi.nlm.nih.gov/pubmed/26232411
Mutants	down by isp-1 mutant	1589	17992	1737	29469	9.22e-192	9.36e-189	1.25e-190	F59C12.4;K08A2.1;Y49E10.17;F59A6.2;F59E12.3;ZK930.6;R107.6;W02B12.9;Y38A10A.5;Y38F1A.1;ZK1290.9;F54A3.4;T12D8.8;Y39A3CR.8;F43E2.8;C04G2.8;ZK550.5;C50H2.7;F59A3.8;ZK507.3;W02B12.1;K07F5.11;R151.5;C49C8.1;T27A3.3;Y76A2B.3;T07E3.2;Y106G6G.3;Y67D8C.5;C01G10.1;C06A5.6;C09G12.8;Y47G6A.13;C24D10.1;C18H7.4;Y113G7C.1;K08E4.7;Y48G1C.5;C17H12.3;W03C9.1;Y25C1A.1;Y53C12B.1;C25A1.10;M117.4;C24D10.2;K08C9.2;ZK9…	http://www.ncbi.nlm.nih.gov/pubmed/24813612
Mutants	UP by smgl-1 depletion	1709	17992	1892	29469	1.89e-191	1.92e-188	2.52e-190	T12G3.1;F37H8.2;K10F12.3;Y49F6B.10;F49D11.8;T27F6.8;ZK1055.7;ZK1290.9;Y48A6A.1;Y94H6A.10;C04G2.8;ZK550.5;F33E2.2;ZC15.10;C49C8.1;F43E2.6;C01G10.1;Y55F3AM.10;C24D10.1;C13B9.4;M01B12.4;Y113G7C.1;F42G8.4;C17H12.3;C42C1.7;Y25C1A.1;M117.4;C24D10.2;K08C9.2;T23F6.3;C39H7.1;W05F2.4;F15D3.1;C35D10.2;ZK757.3;C50F4.2;F02E11.1;F47F6.5;F23C8.7;T05A7.6;Y38E10A.17;ZK484.5;F39E9.4;C34F11.5;Y40B10A.2;B0205.10;T27…	http://www.ncbi.nlm.nih.gov/pubmed/23828042
Mutants	Down pie-1 mutant 66 min after 4 cell stage	1054	17992	1079	29469	7.47e-190	7.58e-187	9.84e-189	W09D10.2;M02B7.3;T27C4.4;K04C2.3;Y62F5A.1;R166.2;Y65B4BL.4;Y111B2A.3;Y48G1BM.6;D2045.2;Y22D7AL.7;T01E8.5;W04C9.1;C13G5.2;Y48A5A.1;C50F4.14;B0416.6;ZK973.2;Y17G7A.1;Y46G5A.13;Y47H9C.6;C17H12.3;T27E9.3;F36H12.4;C04H5.6;C47D12.1;K10B2.5;Y48C3A.8;K11H3.3;Y44E3A.6;C27D9.1;F13D12.5;Y74C9A.1;ZK381.4;C32D5.5;C14B1.1;F29B9.2;F36F2.6;DC2.3;D1081.7;F57B9.2;T16H12.11;F54D5.8;C24H12.5;C36F7.2;F23C8.9;R05D3.8;…	http://www.ncbi.nlm.nih.gov/pubmed/15772128
Tissue	Neuron expression Key total	1004	17992	1021	29469	2.5e-189	2.54e-186	3.26e-188	F54F2.2;T12G3.1;T05A7.4;C29H12.2;F31E3.1;Y39A1A.1;T27C4.4;F26G5.9;W02B12.9;R166.2;F55A12.3;Y38A10A.5;Y48A6A.1;C36E8.3;Y46G5A.4;M04B2.1;B0041.7;C50F4.14;C03B8.4;B0416.6;B0035.5;M01G5.3;Y67D8C.5;C09G12.8;C13B9.4;W09G3.2;K01G5.2;Y53C12B.1;C25A1.10;Y50D7A.6;C26E6.9;F56D12.5;F15D3.1;C10C5.6;C34E10.6;C06A1.1;T21E12.4;F28H1.3;F10E7.5;F26F4.6;F44B9.6;F54E7.7;F20C5.2;Y54E5B.1;F15D4.8;M01A10.2;C37A5.9;Y37E…	http://www.ncbi.nlm.nih.gov/pubmed/17848203
Mutants	Down pie-1; pal-1(RNAi) mutant 23 min after 4 cell stage	1169	17992	1217	29469	6.9e-189	7e-186	8.86e-188	K08F11.1;T03F6.1;W09D10.2;K10F12.3;R107.6;ZC155.3;ZK270.2;Y48G1BM.6;D2045.2;C50C3.1;Y76B12C.6;Y46G5A.4;Y55F3BR.2;T12E12.3;Y48A5A.1;B0416.6;R11A8.1;F39H11.3;F58G1.1;K09H11.3;C47D12.7;ZK1053.4;Y48G1C.1;F26D10.3;Y73F8A.26;Y47H9C.6;K01G5.2;T27E9.3;Y34D9A.4;W09H1.3;F15D3.1;F22F1.1;F10E7.2;ZK757.3;C47D12.1;F58G11.3;B0393.4;Y45F10D.11;T12D8.1;C17G10.4;F13D12.5;F08F3.9;Y57G11C.15;B0001.4;C18G1.4;F29B9.2;…	http://www.ncbi.nlm.nih.gov/pubmed/15772128
Mutants	Down pie-1; pal-1(RNAi) mutant 41 min after 4 cell stage	1062	17992	1091	29469	8.3e-187	8.43e-184	1.05e-185	F43E2.1;T03F6.1;Y49F6B.10;R107.6;T27C4.4;ZC155.3;F30F8.1;T21G5.3;W04A8.6;T26C5.3;Y111B2A.3;CD4.2;C45G9.2;B0511.13;C47E8.5;C50C3.1;Y37E3.17;F34D10.4;F43E2.8;C26E6.11;C13G5.2;Y46G5A.5;Y48A5A.1;W06A11.4;Y17G7A.1;F26D10.3;K01G5.2;T27E9.3;W05F2.4;F10E7.2;K10B2.5;Y48C3A.8;Y95B8A.4;Y45F10D.11;T12D8.1;F58B6.3;Y65B4BL.2;C17G10.4;R06F6.9;F08F3.9;C16A11.4;Y57G11C.15;ZK381.4;C32D5.5;Y23H5A.2;B0001.4;Y71F9B.7…	http://www.ncbi.nlm.nih.gov/pubmed/15772128
Mutants	Down pie-1 mutant 143 min after 4 cell stage	1024	17992	1048	29469	1.16e-184	1.17e-181	1.45e-183	F54F2.2;T12G3.1;K10C8.1;Y38F2AR.12;R107.6;T27C4.4;Y71F9B.8;F26G5.9;D2030.6;Y62F5A.1;T21G5.3;W02B12.9;T26C5.3;T28A8.7;F55A12.3;Y17G7B.5;K11D9.1;ZK688.8;C47E8.5;Y46G5A.4;T09A5.11;F43E2.8;Y71A12B.11;Y46G5A.5;T12E12.3;F31E3.5;F25H5.4;Y55F3AM.13;F26D10.3;Y73B3A.9;K01G5.2;F10G7.4;F22F1.1;F10E7.2;C34E10.6;F28H1.3;T12D8.1;Y65B4BL.2;C17G10.4;C02F5.1;Y44E3A.6;C32D5.5;C14B1.1;C50C3.6;Y63D3A.5;ZK930.1;F56D12…	http://www.ncbi.nlm.nih.gov/pubmed/15772128
Mutants	UP by glp-1 mutant (Boyd)	1496	17992	1633	29469	1.17e-181	1.19e-178	1.45e-180	C04G2.10;K02F3.4;T03F6.1;Y39A3CL.6;F49D11.8;C52E4.2;ZK1055.7;Y37D8A.6;W04C9.1;W02B12.1;R151.5;Y76A2B.3;T26C12.2;C27D8.3;D2096.3;C42C1.7;F53H10.2;C18D11.2;ZK1058.6;F54E7.7;DC2.3;Y40B10A.2;C25D7.16;T19A6.4;Y71H2AL.1;M01A10.2;Y39E4B.3;C41A3.1;Y39G10AR.6;C05D2.8;K11D2.2;Y42G9A.1;C35B1.5;Y71F9B.13;F32A5.6;C53A5.13;Y111B2A.13;F36A2.3;M01G12.12;Y38H6C.11;C49G7.12;W10G11.19;C37F5.1;Y92H12A.2;F01F1.6;F19C…	http://www.ncbi.nlm.nih.gov/pubmed/19879883
Mutants	Down mex-3;skn-1 RNAi mutant 122min	1042	17992	1080	29469	1.03e-172	1.05e-169	1.26e-171	T23G5.6;M88.6;M163.3;Y38F2AR.12;C38D9.2;T03F6.1;ZK930.6;F20B6.5;C29H12.2;Y49F6B.10;R107.6;Y20F4.4;T27C4.4;ZC155.3;T28F2.4;F26D10.9;Y62F5A.1;F55A12.3;K11D9.1;Y22D7AL.7;Y53H1C.2;C04G2.8;M04B2.1;R151.5;Y76A2B.3;M01G5.3;F58G1.1;F25H5.4;C27D8.3;Y17G7A.1;K12D12.1;W02G9.1;W09G3.2;K01G5.2;T07C4.10;T27E9.3;Y34D9A.4;Y50D7A.6;T23F6.3;W05F2.4;F22F1.1;F10E7.2;Y39G10AR.13;C24H12.2;Y45F10D.11;T12D8.1;T26A8.4;ZK…	http://www.ncbi.nlm.nih.gov/pubmed/15772128
Mutants	UP D2030.4 RNAi ETC complex I	1649	17992	1847	29469	1.49e-171	1.52e-168	1.81e-170	F15D4.5;M88.6;Y105E8A.13;Y37D8A.5;Y49F6B.10;F29B9.9;F49D11.8;Y71D11A.1;K01B6.1;W04C9.1;C04G2.8;ZK550.5;F59A3.8;ZK507.3;K07F5.11;R06C1.4;T27A3.3;Y76A2B.3;Y106G6G.3;C24D10.1;C18H7.4;Y113G7C.1;C17H12.3;Y25C1A.1;F21F8.11;C24D10.2;K08C9.2;C34D4.2;T23F6.3;K09G1.2;T28H11.5;F13D12.9;W03A5.7;F36H12.4;ZK930.4;C39H7.1;C33F10.8;C35D10.2;ZK757.3;K07F5.4;F23B12.1;B0393.4;C50F4.2;F02E11.1;K11H3.3;ZK484.7;T05A7.…	http://www.ncbi.nlm.nih.gov/pubmed/18178500
Mutants	Down pie-1 mutant 101 min after 4 cell stage	951	17992	974	29469	2.5e-170	2.54e-167	2.99e-169	T23G5.6;C29H12.2;Y49F6B.10;R107.6;ZK270.2;T21G5.3;C08F8.3;T28A8.7;Y65B4BL.4;Y17G7B.5;C45G9.2;T09A5.11;F43E2.8;C13G5.2;C08C3.2;Y71A12B.11;Y46G5A.5;T12E12.3;F56D12.4;F58G1.1;T26C12.2;T12E12.2;C01G12.1;Y48G1C.1;Y55F3AM.13;W02G9.1;F26D10.3;F15B9.4;K01G5.2;T27E9.3;Y25C1A.1;ZK328.5;Y76A2B.1;T05F1.1;F10E7.2;C38D4.7;K10G6.3;W03F8.4;C34E10.6;R06F6.9;Y44E3A.6;ZK381.4;Y23H5A.2;B0001.4;C14B1.1;Y63D3A.5;F57B9…	http://www.ncbi.nlm.nih.gov/pubmed/15772128
Tissue	oogenesis-enriched	923	17992	942	29469	2.66e-169	2.7e-166	3.14e-168	F55G1.8;R05D11.7;C16C10.3;F30F8.1;K04C2.3;C08F8.3;W04A8.6;T28A8.7;B0001.3;Y17G7B.5;T09F3.4;D2045.2;F55F8.4;T05G5.3;C16A11.6;C13G5.2;C08C3.2;F58G1.1;F10B5.6;Y17G7A.1;K12D12.1;F26G1.1;H35B03.2;C14B9.4;Y18D10A.17;T05F1.1;T20G5.11;C27D9.1;F10E7.5;ZK381.4;C32D5.5;F44B9.6;D1081.7;C24H12.5;B0336.3;Y53C10A.12;C08B11.6;C15H11.5;K04G7.1;T05C12.7;C48B4.9;K11D12.2;C05B10.1;T06D8.8;R05F9.9;F56A3.3;T05G5.7;T01…	http://www.ncbi.nlm.nih.gov/pubmed/14668411
Mutants	UP tdp-1 mutant	1426	17992	1567	29469	6.77e-166	6.87e-163	7.9e-165	C04G2.10;F54F2.2;F15D4.5;F59C12.4;Y18D10A.25;T26C5.3;Y38H6C.10;ZK1055.7;Y55F3AM.14;Y22D7AL.7;ZK550.5;F33E2.2;C03B8.4;Y106G6H.12;Y67D8C.5;R144.9;F15B9.4;Y39B6A.37;K01G5.2;C42C1.7;T16H12.2;K08A2.4;F36H12.4;Y18D10A.17;F10E7.2;F57B9.8;W08E3.4;ZK1058.5;F22D6.8;ZK1067.2;F58B6.3;C17G10.4;C32D5.5;Y71F9B.7;F44B9.6;F38E11.5;DC2.3;C34D4.14;Y53F4B.10;W03F11.4;K04B12.2;K09H9.7;W09D10.1;Y39G10AR.15;Y39G10AR.6;…	http://www.ncbi.nlm.nih.gov/pubmed/22232551
Mutants	Down D2030.4 RNAi ETC complex I	1358	17992	1481	29469	3.27e-165	3.32e-162	3.77e-164	T24H10.5;M163.3;T05A7.4;Y39A3CL.6;Y71F9B.8;C16C10.3;Y41D4B.12;F56H9.4;C04C3.5;Y38F2AL.2;F53G12.4;F34D10.4;C13G5.2;Y71A12B.11;W02B8.2;F39H11.3;R144.9;ZK1053.4;C15F1.8;T16H12.2;C33E10.2;Y50D7A.6;K08A2.4;T26A8.4;T16G12.4;ZK1058.6;C17G10.4;F26F4.6;C32D5.5;C55C3.3;Y37E11AM.1;F20C5.2;F54D5.8;B0336.3;C36F7.2;R166.3;C08B11.6;Y37E3.5;Y49F6C.4;F13H8.8;Y54F10AM.11;B0035.16;F11H8.4;F25B5.2;C14B1.6;F09E8.3;Y7…	http://www.ncbi.nlm.nih.gov/pubmed/18178500
Tissue	Neuron expression Key 24h	885	17992	902	29469	9.82e-164	9.96e-161	1.12e-162	T12G3.1;T05A7.4;C29H12.2;F31E3.1;Y39A1A.1;T27C4.4;F26G5.9;W02B12.9;R166.2;F55A12.3;Y38A10A.5;Y48A6A.1;C36E8.3;Y46G5A.4;M04B2.1;B0041.7;C50F4.14;C03B8.4;B0416.6;B0035.5;M01G5.3;Y67D8C.5;C09G12.8;C13B9.4;W09G3.2;K01G5.2;Y53C12B.1;C25A1.10;F56D12.5;F15D3.1;C10C5.6;C34E10.6;C06A1.1;T21E12.4;F28H1.3;F26F4.6;F44B9.6;F54E7.7;F20C5.2;Y54E5B.1;F15D4.8;M01A10.2;B0303.2;F56C9.10;T05C12.7;R11A8.7;T01C8.5;F25…	http://www.ncbi.nlm.nih.gov/pubmed/17848203
Tissue	L1 mRNA-tagging derived muscle	1177	17992	1255	29469	1.09e-163	1.11e-160	1.23e-162	M163.3;K02F3.4;T05A7.4;Y49F6B.10;Y39A3CL.6;Y53G8AM.8;K04C2.3;W02B12.9;F54C9.1;Y38A10A.5;Y56A3A.18;C47E8.5;C04G6.6;F43E2.8;C04G2.8;R06C1.4;F31E3.5;K09H11.3;F25H5.4;Y48G1C.1;Y55F3AM.13;F26D10.3;C25A1.10;W09H1.3;F13D12.9;F56D12.5;Y18D10A.17;W03F8.4;Y106G6H.2;W04A8.2;C34E10.6;C18D11.2;F54H12.6;R09B3.3;H28O16.1;F26F4.6;Y23H5A.2;Y63D3A.5;Y53F4B.10;F55G1.4;T05C12.7;Y49F6C.4;Y57A10A.18;F41G4.7;T27E9.1;Y4…	http://www.ncbi.nlm.nih.gov/pubmed/17848203
Tissue	Larval Pan-neural enriched	1380	17992	1512	29469	2.88e-163	2.93e-160	3.22e-162	T12G3.1;M02B7.3;K10F12.3;T05A7.4;ZC328.2;Y20F4.4;Y87G2A.4;B0001.5;Y48A6A.1;Y38F2AL.2;F53G12.4;Y39A3CL.2;Y37D8A.6;Y46G5A.5;F56D12.4;C47D12.7;C13B9.4;Y50D7A.6;F21A3.6;K03E5.1;K06A5.8;Y106G6H.2;C17G10.4;W04C9.5;B0001.4;B0250.2;Y48C3A.11;W10D5.1;Y53F4B.12;F32D1.1;F20C5.2;F15D4.8;M01A10.2;R166.3;Y37E3.5;M142.1;Y62E10A.9;C31H5.5;R05F9.9;R06C1.1;Y97E10AR.5;R05D3.7;F18A11.5;K10D3.2;T04D3.3;C56G7.3;C05C8.…	http://www.ncbi.nlm.nih.gov/pubmed/17612406
Tissue	Male-enriched genes (Kim)	1560	17992	1750	29469	2.47e-160	2.51e-157	2.72e-159	Y49E10.17;F59A6.2;C50C3.19;F19B6.3;F59E12.3;C24H12.6;Y37D8A.5;B0457.4;ZK930.6;C18H2.1;Y48G9A.6;Y73B6BL.7;Y38F1A.1;F54A3.4;C04G2.8;ZK550.5;C50H2.7;F59A3.8;Y6B3B.3;ZK507.3;Y32G9A.3;K07F5.11;C49C8.1;T27A3.3;T07E3.2;Y106G6G.3;H12I13.6;C01G10.1;Y47G6A.13;C24D10.1;C07A9.13;C18H7.4;Y113G7C.1;K08E4.7;Y48G1C.5;C17H12.3;Y25C1A.1;M117.4;C24D10.2;K08C9.2;C09G5.7;C34D4.2;T23F6.3;K09G1.2;F13D12.9;F40E3.5;Y80D3…	https://www.ncbi.nlm.nih.gov/pubmed/27732864
Mutants	down by daf-2 mutant (Rizki)	976	17992	1014	29469	4.84e-159	4.92e-156	5.29e-158	Y110A7A.21;R05D11.7;Y50D7A.7;R166.2;D2045.2;D2005.7;T09A5.11;W02B12.1;Y54G2A.19;Y76A2B.3;W06A11.4;C27D8.3;C06A5.6;Y46G5A.13;Y55F3AM.13;C42C1.7;ZK328.5;T05F1.1;T26A8.4;F13D12.5;F10E7.5;H28O16.1;C14B1.1;ZK930.1;T10B11.7;T28D6.6;C15H11.5;B0303.2;T05C12.7;T06D8.8;R05F9.9;F25B5.6;T05G5.7;ZK643.2;F57B9.6;Y71F9AL.10;D2045.6;C41C4.8;C30C11.4;K08D12.1;M7.2;F59C6.4;Y39E4B.1;ZK742.2;Y62E10A.2;K07D4.3;C08H9.…	http://www.ncbi.nlm.nih.gov/pubmed/21909281
Mutants	UP by eat-2 mutant	1535	17992	1720	29469	9e-159	9.13e-156	9.72e-158	T24H10.5;Y18D10A.25;Y49E10.17;F59A6.2;C16A11.9;T09F5.12;K03H9.3;F40D4.13;F59E12.3;Y37D8A.5;ZK930.6;Y48E1B.13;C18H2.1;F49D11.8;Y73B6BL.7;C28F5.1;Y38F1A.1;ZK1290.9;F54A3.4;K01B6.1;C04G2.8;ZK550.5;C50H2.7;F59A3.8;ZK507.3;C49C8.1;T27A3.3;T26C12.2;C01G10.1;Y47G6A.13;C24D10.1;C07A9.13;C18H7.4;Y113G7C.1;K08E4.7;Y48G1C.5;C25H3.1;C17H12.3;D2096.3;W03C9.1;Y25C1A.1;M117.4;C24D10.2;K08C9.2;C34D4.2;T23F6.3;K0…	http://www.ncbi.nlm.nih.gov/pubmed/23935515
Mutants	UP spr-5 mutant (sprf13 vs. N2)	1449	17992	1609	29469	3.71e-158	3.77e-155	3.96e-157	F15D4.5;F59A6.2;Y37D8A.5;B0457.4;F20B6.5;Y49F6B.10;F29B9.9;Y79H2A.4;F54A3.4;Y53H1C.2;ZK507.3;Y32G9A.3;Y71A12B.11;K07F5.11;W02B8.2;F43E2.6;T27A3.3;Y106G6G.3;H12I13.6;C27D8.3;C24D10.1;C18H7.4;Y48G1C.5;C17H12.3;Y25C1A.1;C24D10.2;K08C9.2;C09G5.7;C26E6.9;T28H11.5;W03A5.7;F36H12.4;C39H7.1;C33F10.8;C35D10.2;K06A5.8;ZK757.3;W08E3.4;M01G5.5;F43G9.6;T06C10.6;ZK484.7;Y38E10A.17;C55C3.3;ZK484.5;C55B7.3;Y23H5…	http://www.ncbi.nlm.nih.gov/pubmed/19379696
Mutants	UP by lin-28 RNAi	863	17992	881	29469	9.19e-158	9.33e-155	9.72e-157	F54F2.2;T23G5.6;T10G3.5;M163.3;W09D10.2;T05A7.4;Y39A1A.1;T27C4.4;ZC155.3;C16C10.3;F30F8.1;Y57G11C.51;T26C5.3;Y111B2A.3;D2005.7;Y37E3.17;F34D10.4;T12D8.8;T09A5.11;F55F8.4;B0041.7;F36A4.7;Y18H1A.7;T12E12.3;F20D12.1;F01G4.4;R11A8.1;F39H11.3;Y67D8C.5;F58G1.1;K09H11.3;ZK973.2;K12D12.1;Y45G5AM.2;Y48G1C.1;Y46G5A.13;C13B9.4;M01B12.4;W09G3.2;Y53C12B.1;C26E6.9;Y110A7A.18;C14B9.4;ZK328.5;Y39G10AR.7;Y116A8C.…	https://www.ncbi.nlm.nih.gov/pubmed/27730721
Mutants	UP by daf-2 mutant (Rizki)	1250	17992	1357	29469	5.91e-156	6e-153	6.18e-155	C04G2.10;T12G3.1;Y67D8C.6;C04F12.9;B0047.1;C16A11.9;B0047.3;Y49F6B.10;Y39A3CL.6;C52E4.2;ZK1055.7;C04C3.5;F53G12.4;Y37D8A.6;F42A10.2;C08F11.7;R151.5;Y23H5A.8;F40B1.1;C13B9.4;K08E4.7;Y37H2A.4;F53H10.2;ZK973.8;C09G5.7;F40E3.5;C33F10.8;C18D11.2;B0284.3;Y40B10A.2;T19A6.4;C36F7.2;C32D5.8;C35B1.5;Y71F9B.13;K08F8.4;F59H6.9;C53A5.13;Y54F10BM.3;M01E11.7;F11A6.2;ZK355.2;C14A4.13;Y38H6C.11;W10G11.19;Y26E6A.3…	http://www.ncbi.nlm.nih.gov/pubmed/21909281
Other	Changed between CB4856 and N2, Juveniles	1793	17992	2072	29469	1.07e-153	1.09e-150	1.11e-152	T12G3.1;C41D11.1;F15D4.5;C04F12.9;T11F9.10;F59A6.2;M88.6;K08F11.1;K03H9.3;C38D9.2;Y105E8A.13;K02F3.4;Y75B8A.10;F59E12.6;K02D10.3;M117.3;B0047.3;Y69H2.6;T27C4.4;C18H2.1;Y38H6C.10;CD4.2;Y53H1C.2;Y39A3CR.8;F15D4.6;T05G5.3;C13G5.2;F59A3.8;Y57A10A.1;K07F5.11;F43E2.6;Y23H5A.8;T26C12.2;T12B5.11;R144.9;Y45G5AM.2;Y37H2A.4;Y6D1A.2;F21F8.11;Y43F4A.3;F53H10.2;Y67A10A.1;K08C9.2;C35A5.8;C34D4.2;Y80D3A.8;F56D12…	http://www.ncbi.nlm.nih.gov/pubmed/22670229
Tissue	Neuron expression Key 0h	777	17992	785	29469	5.24e-153	5.32e-150	5.37e-152	F54F2.2;T12G3.1;C29H12.2;F31E3.1;F26G5.9;W02B12.9;R166.2;Y38A10A.5;Y48A6A.1;M04B2.1;C50F4.14;C03B8.4;B0416.6;Y67D8C.5;C09G12.8;C13B9.4;K01G5.2;Y53C12B.1;Y50D7A.6;C26E6.9;F56D12.5;F15D3.1;C10C5.6;C34E10.6;F28H1.3;F10E7.5;F54E7.7;F20C5.2;Y54E5B.1;M01A10.2;C37A5.9;Y37E3.5;B0303.2;Y65B4BR.4;F56C9.10;T05C12.7;R11A8.7;T01C8.5;F25B5.6;C23G10.4;R05D3.7;Y113G7B.17;T20G5.2;F37B12.2;F10G7.2;K03H1.2;T05H10.5…	http://www.ncbi.nlm.nih.gov/pubmed/17848203
Tissue	Germline-enriched mRNA tag (Pauli)	981	17992	1027	29469	2.95e-152	3e-149	3e-151	C41D11.1;T24H10.5;C14B1.7;T10G3.5;K10C8.1;ZC155.3;F30F8.1;D2030.6;T21G5.3;F52C6.10;W04A8.6;R166.2;B0001.3;Y17G7B.5;F15D4.6;F36A4.7;F59A3.8;C08C3.2;F20D12.1;R11A8.1;T12E12.2;C06A5.6;Y17G7A.1;ZK1053.4;F26G1.1;C18H7.4;D2096.3;T07C4.10;Y53C12B.1;M117.4;C09G5.7;K09G1.2;F10G7.4;C04H5.6;T05F1.1;F20D12.2;F57B9.8;K10B2.5;F58G11.3;K08E3.6;B0393.4;C06A1.1;F02E11.1;ZK484.7;T05A7.6;C17G10.4;C27D9.1;F13D12.5;Y…	http://www.ncbi.nlm.nih.gov/pubmed/16354718
Other	Cluster 10, decreasing expression postembryonic	1674	17992	1924	29469	4.46e-148	4.53e-145	4.49e-147	T12G3.1;F59C12.4;K08A2.1;M163.3;W08F4.9;ZK930.6;M02B7.3;K10F12.3;F55A3.6;ZC328.2;C05H8.1;F56H9.4;K04C2.3;T27F6.8;Y59E1A.1;Y71A12B.4;C04C3.5;C27A2.7;Y38F2AL.2;F53G12.4;Y66D12A.14;F58D5.3;F18E2.4;K08D12.2;ZC15.1;F56D12.4;T26C12.2;ZC15.3;F21A3.6;F22F1.1;K05C4.9;C24H12.2;W04C9.5;R17.1;B0250.2;Y48C3A.11;W10D5.1;Y53F4B.12;F20C5.2;F15D4.8;Y37E3.5;W08D2.1;Y54F10AM.11;C31H5.5;F41G4.7;T05G5.7;C18D4.6;K11D2…	http://www.ncbi.nlm.nih.gov/pubmed/24036951
Mutants	Down mex-3;skn-1 RNAi mutant 53min	1015	17992	1074	29469	1.93e-147	1.96e-144	1.92e-146	T12G3.1;C41D11.1;M163.3;F43E2.1;Y38F2AR.12;T03F6.1;F31E3.1;Y39A1A.1;Y39A3CL.6;T21G5.3;Y65B4BL.4;F55A12.3;Y38A10A.5;Y22D7AL.7;F36A4.7;C13G5.2;Y48A5A.1;W02B8.2;F31E3.5;B0416.6;M01G5.3;F10B5.6;Y17G7A.1;K12D12.1;Y46G5A.13;C47E8.8;Y54F10AL.2;Y25C1A.1;C26E6.9;C14B9.4;C04H5.6;F10E7.2;Y39G10AR.13;T20G5.11;K08E3.6;F28H1.3;T12D8.1;H28O16.1;Y23H5A.2;F23B12.8;Y49E10.19;F57B9.2;Y37E11AM.1;F09C12.8;Y39E4B.3;F2…	http://www.ncbi.nlm.nih.gov/pubmed/15772128
Mutants	Down pie-1 mutant 53 min after 4 cell stage	864	17992	891	29469	2.07e-147	2.1e-144	2.04e-146	Y53F4B.5;T03F6.1;T26E3.7;R107.6;Y39A3CL.6;ZK270.2;C16C10.3;Y62F5A.1;R166.2;Y65B4BL.4;C45G9.2;Y22D7AL.7;C50C3.1;C13G5.2;Y48A5A.1;R151.5;F31E3.5;Y76A2B.3;B0416.6;R11A8.1;M01G5.3;F58G1.1;K09H11.3;T12E12.2;F25H5.4;Y17G7A.1;F40B1.1;ZC15.3;T27E9.3;F36D4.3;Y34D9A.4;C39H7.1;ZK757.3;C38D4.7;C24H12.2;C47D12.1;K10B2.5;K11H3.3;T16G12.4;ZK1058.6;F13D12.5;Y23H5A.2;C14B1.1;Y63D3A.5;Y49E10.19;F57B9.2;Y37E11AM.1;…	http://www.ncbi.nlm.nih.gov/pubmed/15772128
Tissue	negative Enriched Intestinal genes	993	17992	1048	29469	1.61e-146	1.63e-143	1.57e-145	F55G1.8;Y37D8A.5;W02G9.5;W09D10.2;F31E3.1;Y39A3CL.6;C16C10.3;C41D11.8;T21G5.3;C08F8.3;T12D8.8;C04G2.8;F59A3.8;C08C3.2;B0035.5;Y106G6H.12;H12I13.6;F58G1.1;F25H5.4;K12D12.1;Y48G1C.1;C18H7.4;M117.4;K08C9.2;F56D12.5;Y39G10AR.7;W05F2.4;C33F10.8;F58G11.3;K08E3.6;F02E11.1;Y45F10D.11;F47F6.5;T12D8.1;C27D9.1;F26A1.3;C55C3.3;ZK484.5;C18G1.4;T27E7.1;F09C12.8;W03F11.4;F55G1.4;F14F7.4;T03F1.9;F41G4.7;D2005.4;…	http://www.ncbi.nlm.nih.gov/pubmed/22467213
Mutants	UP miR-243 mutant	1565	17992	1786	29469	2.14e-144	2.17e-141	2.06e-143	M88.6;C38D9.2;K02F3.4;T05A7.4;Y49F6B.10;F29B9.9;ZC123.1;T27F6.8;F54C9.1;ZK1055.7;Y38F1A.1;Y71D11A.1;F43E2.8;Y55F3BR.2;R151.5;H12I13.6;C01G12.1;Y55F3AM.10;Y73F8A.26;ZK1010.4;Y6D1A.2;Y67A10A.1;Y37D8A.16;F13D12.9;ZK930.4;F22F1.1;K07F5.4;H14E04.1;F23B12.1;B0393.4;F23C8.7;C53A5.4;F54E7.7;F09C12.8;R102.3;F18A11.2;ZK666.8;Y39G10AR.6;E02H9.9;F44F4.3;Y73E7A.8;Y47G6A.26;K01H12.2;F01D5.10;C30B5.3;M04G7.2;C1…	http://www.ncbi.nlm.nih.gov/pubmed/20386745
Mutants	UP DBL-1 ++ vs. SMA-6 -	1301	17992	1440	29469	2.75e-144	2.79e-141	2.63e-143	T23G5.6;Y37H9A.2;C41D11.6;K02F3.4;W08F4.9;Y38H6C.5;ZC328.2;T27C4.4;F49D11.8;Y50D7A.7;W04A8.6;T26C5.3;F54C9.1;Y38A10A.5;Y48G1BM.6;K05F6.6;C47E8.5;Y39A3CL.2;Y37D8A.6;F18E2.4;F55A3.5;W04C9.1;F33E2.2;F31E3.5;F25H5.4;F26D10.3;D2096.3;F21F8.11;Y37D8A.16;T05F1.1;F10E7.2;Y106G6H.2;C34E10.6;Y45F10D.11;F28H1.3;T05F1.7;H28O16.1;Y57G11C.15;Y23H5A.2;Y48C3A.11;F20C5.2;T05E11.3;T05C12.7;F58G11.2;H06O01.1;K05C4.…	http://www.ncbi.nlm.nih.gov/pubmed/20529267
Other	enriched by dsRNA-specific antibody:J2 (tdp-1(ok803) vs. wild-type)	1402	17992	1572	29469	6.86e-144	6.96e-141	6.51e-143	F37H8.2;K08A2.1;F43E2.1;K02F3.4;F59E12.6;B0250.7;ZC328.2;Y20F4.4;Y39A1A.1;C03A7.2;ZK270.2;Y57G11C.51;K04C2.3;Y62F5A.1;Y65B4BL.4;Y22D7AL.7;C50C3.1;Y37E3.17;B0564.11;F42A10.2;Y46G5A.5;R06C1.4;F31E3.5;W09H1.4;ZK973.2;C06A5.6;K01A11.3;ZK512.5;F26G1.1;C13B9.4;K01G5.2;T07C4.10;T27E9.3;Y54F10AL.2;C25A1.10;F56D12.5;Y116A8C.9;W05F2.4;Y18D10A.17;F22F1.1;F10E7.2;Y106G6H.2;Y48C3A.8;C50D2.10;C17G10.4;W08F4.8;…	http://www.ncbi.nlm.nih.gov/pubmed/25391662
Mutants	UP by lem-2(tm1582) mutant and emr-1 RNAi	2161	17992	2598	29469	9.48e-144	9.62e-141	8.91e-143	F15D4.5;F59C12.4;T24H10.5;Y49E10.17;F59A6.2;M88.6;T09F5.12;K03H9.3;C01F6.14;Y105E8A.13;B0047.3;Y110A7A.21;Y49F6B.10;F29B9.9;F26D10.9;F56H9.4;C52E4.2;Y55F3AM.14;F56F11.3;Y38A10A.5;ZK1290.9;ZK550.5;C50H2.7;F42A10.2;F59A3.8;Y48G1C.6;R151.5;Y105E8A.1;F43E2.6;Y106G6G.3;T26C12.2;C47D12.7;B0261.8;C01G12.1;W02G9.1;C07A9.13;F42G8.4;K08E4.7;Y73F8A.26;ZK1010.4;Y6D1A.2;C42C1.7;Y25C1A.1;M117.4;C24D10.2;F53H10…	http://www.ncbi.nlm.nih.gov/pubmed/24490688
Mutants	Down mex-3;skn-1 RNAi mutant 66min	880	17992	914	29469	2.45e-143	2.49e-140	2.28e-142	T03F6.1;T28F2.4;C08F8.3;T26C5.3;F55A12.3;C45G9.2;C50C3.1;Y37E3.17;T09A5.11;B0041.7;C13G5.2;Y48A5A.1;C50F4.14;C03B8.4;Y106G6H.12;R11A8.1;M01G5.3;W06A11.4;Y69A2AR.31;T12E12.2;F25H5.4;F10B5.6;Y17G7A.1;K12D12.1;Y48G1C.1;C47E8.8;T27E9.3;Y34D9A.4;ZK328.5;Y39G10AR.13;C34E10.6;B0393.4;F28H1.3;W08F4.8;C32D5.5;Y23H5A.2;F23B12.8;T16H12.11;B0336.3;C36F7.2;C06A8.5;F55G1.4;C48B4.9;K11D12.2;F25B5.6;T22D1.5;T27E…	http://www.ncbi.nlm.nih.gov/pubmed/15772128
Mutants	UP aak-2 null	1048	17992	1120	29469	2.93e-143	2.98e-140	2.71e-142	K08A2.1;F59A6.2;C38D9.2;Y37D8A.5;B0457.4;ZK930.6;W09D10.2;C28F5.1;Y38F1A.1;ZK1290.9;F54A3.4;F34D10.4;C04G2.8;ZK550.5;F59A3.8;F56A3.4;ZK507.3;K07F5.11;C49C8.1;T27A3.3;Y106G6G.3;C01G10.1;Y17G7A.1;Y47G6A.13;C24D10.1;C18H7.4;Y113G7C.1;K08E4.7;Y48G1C.5;C17H12.3;W03C9.1;M117.4;C24D10.2;K08C9.2;ZK973.8;C09G5.7;C34D4.2;T23F6.3;K09G1.2;T28H11.5;F40E3.5;Y80D3A.8;F36H12.4;ZK930.4;C39H7.1;C33F10.8;C35D10.2;T…	http://www.ncbi.nlm.nih.gov/pubmed/21331044
Other	Operons1	751	17992	762	29469	4.77e-143	4.84e-140	4.36e-142	C52E4.2;C42C1.11;W02B12.9;F52C6.10;T09F3.4;Y56A3A.18;ZK688.8;Y46G5A.4;Y57A10A.2;C26E6.11;T12E12.3;R144.9;C09G12.8;M01B12.4;F42G8.4;D2096.3;T16H12.2;T04D1.2;F10E7.2;W03F8.4;Y45F10D.11;F36F2.6;DC2.3;F32D1.1;R166.3;B0564.7;T19B10.8;C31H5.5;B0035.16;Y102A5A.1;R05F9.9;K05C4.1;Y45G12B.1;F26F4.12;R06C1.1;T20G5.2;R05D3.11;C34E10.5;F19B6.2;C54G4.7;C09D4.4;B0464.8;F52C9.8;C50F4.11;C25G4.5;B0205.3;F25B4.5;W…	http://www.ncbi.nlm.nih.gov/pubmed/12075352
Mutants	down in antisense 22G-RNAs by nyn-1; nyn-2 mutants	1356	17992	1514	29469	1.05e-142	1.07e-139	9.51e-142	W03H9.2;T05E8.2;T12G3.1;C41D11.1;F15D4.5;F59C12.4;K08A2.1;T24H10.5;C04F12.9;T11F9.10;Y49E10.17;T23G5.6;F49F1.8;M88.6;Y71A12B.17;T09F5.12;K03H9.3;F40D4.13;Y37H9A.2;F46F5.5;F58H7.5;F19B6.3;C41D11.6;F59E12.3;Y38F2AR.12;C38D9.2;Y105E8A.13;K02F3.4;F20B6.5;M02B7.3;K10F12.3;Y38H6C.5;Y55B1BR.6;Y110A7A.21;C29H12.2;Y49F6B.10;ZK262.8;F31E3.1;Y20F4.4;F41B5.1;F29B9.9;Y48E1B.13;R09H3.3;Y87G2A.4;C18H2.1;Y75B8A.…	http://www.ncbi.nlm.nih.gov/pubmed/25635455
Mutants	Down mex-3;skn-1 RNAi mutant 83min	986	17992	1044	29469	1.51e-142	1.54e-139	1.36e-141	T12G3.1;T10G3.5;T03F6.1;ZK930.6;T05A7.4;Y49F6B.10;F31E3.1;Y69H2.6;Y75B8A.19;T28F2.4;ZK1055.7;D2045.2;M04B2.1;C13G5.2;Y71A12B.11;R151.5;Y76A2B.3;Y106G6H.12;T12E12.2;Y39B6A.37;T27E9.3;C25A1.10;M117.4;C26E6.9;F56D12.5;F15D3.1;F10E7.2;C18D11.2;T12D8.1;T26A8.4;ZK1058.6;F33H2.5;F10E7.5;ZK381.4;F23B12.8;Y53F4B.12;Y37A1B.1;C38D4.3;T28D6.6;C06A8.5;C41A3.1;Y65B4BR.4;K04G7.1;Y49F6C.4;H26D21.1;F25B5.6;C27H6.…	http://www.ncbi.nlm.nih.gov/pubmed/15772128
Mutants	UP by dpy-21 mutant early embryos	1014	17992	1079	29469	3.09e-142	3.14e-139	2.75e-141	F37H8.2;T03F6.1;Y20F4.4;F29B9.9;Y50D7A.7;Y71A12B.4;Y38A10A.5;C47E8.5;Y38F2AL.2;Y66D12A.14;Y39A3CL.2;W04C9.1;B0041.7;F33E2.2;W02B12.1;C47D12.7;Y55F3AM.13;F26D10.3;Y73F8A.26;T07C4.10;Y6D1A.2;F21F8.11;ZC123.4;Y50D7A.6;W03A5.7;Y76A2B.1;W05F2.4;K06A5.8;H14E04.1;Y37A1B.1;F20C5.2;R31.1;R148.1;F18A11.2;Y37A1C.1;K11B4.1;Y57A10A.18;R05D3.7;Y48E1A.1;K08F8.4;Y56A3A.7;F55F10.1;Y61A9LA.12;F48A11.1;Y48G9A.4;ZC3…	http://www.ncbi.nlm.nih.gov/pubmed/26641248
Mutants	UP by rhy-1 mutant (Albores)	1011	17992	1076	29469	1.19e-141	1.21e-138	1.05e-140	C04G2.10;F54F2.2;F15D4.5;K02F3.4;Y37D8A.5;Y49F6B.10;F29B9.9;ZK270.2;T26C5.3;C04C3.5;Y38A10A.5;Y54E2A.4;F43E2.8;W04C9.1;F39H11.3;Y67D8C.5;F25H5.4;ZK512.5;M01B12.4;Y113G7C.1;Y73F8A.26;D2096.3;F36D4.3;F13D12.9;Y43F4B.6;Y76A2B.1;ZK757.3;K10G6.3;Y106G6H.2;K10B2.5;F43G9.6;ZK1058.6;C10C5.1;H28O16.1;T06E4.1;R31.1;Y54E5B.1;C24H12.5;C34D4.14;W03F11.4;T05E11.3;Y37A1C.1;T22B3.2;K04G7.1;Y63D3A.6;Y39G10AR.6;F5…	http://www.biorxiv.org/content/early/2017/03/02/112920.1
Mutants	Activated by glp-1 mutant (Germ cell absence)	1191	17992	1303	29469	1.73e-141	1.76e-138	1.51e-140	F15D4.5;C04F12.9;C38D9.2;K10F12.3;Y49F6B.10;Y39A3CL.6;F49D11.8;F26D10.9;C01A2.6;ZK1055.7;K01B6.1;W04C9.1;R151.5;C42C1.7;F53H10.2;W05F2.4;F23C8.7;T05A7.6;F54E7.7;Y40B10A.2;C41A3.1;T01C8.5;F41G4.7;C05D2.8;K11D2.2;AH10.1;F20G2.2;T13F3.8;F41H10.2;F32H2.7;T11F9.9;C38H2.2;F54C9.4;Y48A6B.9;T28F4.3;Y47G6A.19;C27H5.2;Y43F8A.2;F36A2.14;C55A6.3;C27D8.1;C30F12.5;Y39E4B.6;E01G4.3;T25D3.3;Y71H2AM.13;Y37A1B.11;…	http://www.ncbi.nlm.nih.gov/pubmed/26196144
Tissue	Muscle Key 0h and 24h in bwm	709	17992	715	29469	2.29e-141	2.32e-138	1.99e-140	T05A7.4;F31E3.1;T27C4.4;C52E4.2;R166.2;F54C9.1;Y38A10A.5;C47E8.5;C36E8.3;B0041.7;F31E3.5;C03B8.4;M01G5.3;C09G12.8;C13B9.4;F26D10.3;W09G3.2;K01G5.2;Y53C12B.1;C25A1.10;C26E6.9;F56D12.5;W05F2.4;F15D3.1;F22F1.1;C10C5.6;C34E10.6;C06A1.1;T21E12.4;F28H1.3;F10E7.5;H28O16.1;F56D12.1;C37A5.9;B0303.2;Y65B4BR.4;F56C9.10;T05C12.7;T01C8.5;C23G10.4;F28D1.10;Y113G7B.17;K08F8.4;T20G5.2;F10G7.2;T05H10.5;F25H5.3;Y3…	http://www.ncbi.nlm.nih.gov/pubmed/17848203
Mutants	Deregulated L4 oga-1(ok430)	1232	17992	1358	29469	6.52e-140	6.62e-137	5.61e-139	C04F12.9;M88.6;M163.3;D2096.1;K02F3.4;K02D10.3;Y39A1A.1;ZC155.3;F26D10.9;F56H9.4;C52E4.2;C42C1.11;ZK688.8;F55F8.4;C04G2.8;F56A3.4;W02B12.1;R151.5;B0035.5;Y106G6G.3;T07C4.10;C24D10.2;K08C9.2;C09G5.7;C35A5.8;K09G1.2;F36H12.4;ZK930.4;T05F1.1;F22F1.1;T20G5.11;Y95B8A.4;T21E12.4;F28H1.3;T16G12.4;Y57G11C.15;C55C3.3;F39E9.4;DC2.3;T27E7.1;D2013.5;ZK930.1;R166.3;K04G7.1;F56C9.10;Y57A10A.18;T06D8.8;T01C8.5;…	http://www.ncbi.nlm.nih.gov/pubmed/20368426
Mutants	Depleted in small RNA libraries from csr-1 mutant	879	17992	917	29469	3.63e-139	3.69e-136	3.1e-138	K10C8.1;Y38H6C.5;Y20F4.4;Y48E1B.13;B0001.5;T21G5.3;Y71A12B.4;F55B11.6;Y57G11C.33;F33E2.2;Y71A12B.11;B0416.6;R11A8.1;W06A11.4;Y82E9BR.1;C06A5.6;F19F10.12;C01G12.1;F16B4.6;Y73B3A.9;Y37H2A.4;F47B7.6;Y6D1A.2;F36D4.3;F53H10.2;C33E10.2;C35A5.8;R09B3.2;T05F1.1;F15E6.1;F47F6.5;C41C4.4;Y65B4BL.2;C10C5.1;R09B3.3;C18G1.4;W07G4.3;F20C5.2;Y54E5B.1;F56D12.1;C08B11.6;F23C8.9;B0564.7;Y49F6C.4;Y110A7A.9;C06A1.3;H…	http://www.ncbi.nlm.nih.gov/pubmed/19804758
Mutants	UP by cco-1 RNAi	874	17992	911	29469	4.02e-139	4.08e-136	3.4e-138	F37H8.2;Y18D10A.25;C14B1.7;T09F5.12;Y75B8A.19;Y71F9B.8;F26D10.9;T26C5.3;F54C9.1;Y76B12C.6;Y54E2A.4;K01B6.1;Y53H1C.2;F43E2.6;K09H11.3;M01B12.4;W09B6.1;C14B9.4;M01G5.5;Y106G6H.2;Y48C3A.8;T26A8.4;B0001.4;F38E11.5;F29B9.2;W10D5.1;F57B9.2;F20C5.2;F15D4.8;T05E11.3;B0336.3;Y39E4B.3;F55G1.4;T09A5.12;Y57A10A.18;Y102A5A.1;T27E9.1;C47G2.5;R05D3.7;R06A4.4;F37B12.2;Y75B7AL.4;M7.2;ZK829.4;F32E10.4;C53A5.13;R53…	http://www.ncbi.nlm.nih.gov/pubmed/27133166
Tissue	unc-4 enriched, motor neurons	920	17992	967	29469	4.98e-139	5.05e-136	4.18e-138	F37D6.3;F15D4.5;K08F11.1;F58H7.5;C38D9.2;W08F4.9;Y38H6C.5;Y69H2.6;R09H3.3;F49D11.8;F30F8.1;C01A2.6;F56H9.4;T21G5.3;Y34D9A.8;Y22D7AL.7;Y54F10BM.9;T12D8.8;F55A3.5;F15D4.6;D2005.3;F43E2.6;C03B8.4;F56D12.4;C06A5.6;Y17G7A.1;T07C4.10;T27E9.3;T04D1.2;K06A5.8;K05C4.9;C24H12.2;Y45F10D.11;ZK1067.2;F58B6.3;C17G10.4;W04C9.5;C16A11.4;C55C3.3;B0001.4;B0250.2;Y40B10A.2;Y53F4B.12;Y37A1C.1;C31H5.5;F58G11.2;R05F9.…	http://www.ncbi.nlm.nih.gov/pubmed/15780142
Mutants	down by met-2 mutant (eemb)	807	17992	831	29469	7.55e-139	7.66e-136	6.28e-138	M163.3;F55G1.8;C16C10.3;K04C2.3;Y62F5A.1;Y65B4BL.4;C50C3.1;F34D10.4;Y57G11C.33;Y18H1A.7;Y46G5A.5;R06C1.4;Y17G7A.1;C09G12.8;F26D10.3;T27E9.3;C25A1.10;F56D12.5;Y39G10AR.7;Y18D10A.17;F22F1.1;C24H12.2;W03F8.4;Y48C3A.8;C06A1.1;Y65B4BL.2;W08F4.8;C27D9.1;F10E7.5;R09B3.3;H28O16.1;Y57G11C.15;Y23H5A.2;DC2.3;Y63D3A.5;T19A6.4;K09H9.7;Y39G10AR.15;M142.1;C48B4.9;K05C4.1;T27E9.1;Y110A7A.15;T05G5.7;C40H1.1;ZK643…	https://www.ncbi.nlm.nih.gov/geo/query/acc.cgi?acc=GSE100726
Mutants	UP by csr-1 RNAi (Campbell)	764	17992	781	29469	5.3e-138	5.38e-135	4.37e-137	F59C12.4;F56F11.3;Y38F1A.1;F54A3.4;T01E8.5;C04G2.8;K07F5.11;T27A3.3;F56D12.4;Y69A2AR.31;C18H7.4;C17H12.3;Y25C1A.1;C24D10.2;K08C9.2;C34D4.2;T23F6.3;K09G1.2;T28H11.5;F13D12.9;F36H12.4;ZK930.4;C39H7.1;C35D10.2;T06C10.3;W08E3.4;F23B12.1;T06C10.6;ZK484.7;F23C8.7;W04C9.5;F13D12.5;F08F3.9;C53A5.4;ZK484.5;C55B7.3;T27E7.1;F09C12.8;R102.3;T25B9.6;C25G4.6;K03H1.12;F14F7.4;C06A1.3;Y47G6A.26;F07F6.1;C09D4.3;K…	http://www.ncbi.nlm.nih.gov/pubmed/25968310
Mutants	UP lin-35 mutant( n745, NULL) L4	1154	17992	1261	29469	5.54e-138	5.62e-135	4.54e-137	F37D6.3;C04F12.9;Y18D10A.25;C14B1.7;M163.3;K02F3.4;W08F4.9;K10F12.3;R107.6;C04F5.1;C16C10.3;T27F6.8;T21G5.3;W04A8.6;Y17G7B.5;ZK1055.7;T05G5.3;Y94H6A.10;F33E2.2;C08F11.7;F56A3.4;W02B8.2;C03B8.4;F01G4.4;Y106G6H.12;T12B5.11;K12D12.1;Y48G1C.1;D2096.3;T07C4.10;Y34D9A.4;C09G5.7;R09B3.2;C14B9.4;Y43F4B.6;F10G7.4;Y18D10A.17;K05C4.9;Y39G10AR.13;C24H12.2;T20G5.11;H14E04.1;K08E3.6;B0284.3;F58B6.3;ZK1058.6;C0…	http://www.ncbi.nlm.nih.gov/pubmed/17368442
Mutants	down in antisense 22G-RNAs by gfp::rde-8(D76N) (function loss)	1212	17992	1337	29469	6.56e-137	6.66e-134	5.33e-136	T12G3.1;F15D4.5;T24H10.5;C04F12.9;T23G5.6;F49F1.8;M88.6;Y71A12B.17;T09F5.12;F40D4.13;Y37H9A.2;F19B6.3;C41D11.6;F59E12.3;Y38F2AR.12;C38D9.2;Y105E8A.13;K02F3.4;T03F6.1;ZK686.6;F20B6.5;M02B7.3;Y38H6C.5;Y55B1BR.6;Y49F6B.10;F31E3.1;Y20F4.4;F41B5.1;Y69H2.6;F29B9.9;Y48E1B.13;Y87G2A.4;C18H2.1;Y75B8A.19;T28F2.4;F33E11.1;B0001.5;Y39A3CL.6;ZK270.2;F49D11.8;F26D10.9;Y53G8AM.8;Y50D7A.7;C05H8.1;F56H9.4;C52E4.2…	http://www.ncbi.nlm.nih.gov/pubmed/25635455
Other	SL2-Enriched	741	17992	755	29469	6.69e-137	6.79e-134	5.39e-136	W03H9.2;K08A2.1;C14B1.7;C29H12.2;R107.6;Y39A1A.1;W04A8.6;F55A12.3;Y111B2A.3;T01E8.5;M04B2.1;C13G5.2;Y46G5A.5;Y57A10A.1;B0035.5;C47D12.7;F26G1.1;F36D4.3;Y53C12B.1;C26E6.9;R09B3.2;Y116A8C.9;F09E5.8;F13G3.7;T20G5.11;K10B2.5;C34E10.6;Y48C3A.8;C16A11.4;F26F4.6;F44B9.6;C14B1.1;F29B9.2;Y53F4B.12;Y37A1B.1;F54D5.8;D2013.5;C34D4.14;F56D12.1;T10B11.7;B0336.3;EEED8.10;T06D8.8;R11A8.7;F25B5.6;W03F9.1;F56A3.3;…	http://www.ncbi.nlm.nih.gov/pubmed/12075352
Tissue	WT-Pico Pan-neural Depleted Genes	1166	17992	1278	29469	7.1e-137	7.2e-134	5.67e-136	T09F5.12;Y38F2AR.12;T03F6.1;W09D10.2;R107.6;Y39A3CL.6;C16C10.3;Y50D7A.7;T21G5.3;T26C5.3;Y71D11A.1;Y39A3CR.8;W04C9.1;F42A10.2;R151.5;Y76A2B.3;Y67D8C.5;Y69A2AR.31;Y17G7A.1;Y46G5A.13;Y6D1A.2;Y37D8A.16;R09B3.2;C14B9.4;F56D12.5;Y76A2B.1;W05F2.4;Y39G10AR.13;H14E04.1;F23C8.7;C17G10.4;C02F5.1;F13D12.5;Y57G11C.15;C14B1.1;F23B12.8;R31.1;Y39E4B.3;T05G5.10;M03D4.1;Y63D3A.6;F56C9.10;W08D2.1;C05D2.8;R06C7.8;F0…	http://www.ncbi.nlm.nih.gov/pubmed/18284693
Mutants	down by set-25 mutant (eemb)	715	17992	725	29469	1.01e-136	1.03e-133	8.03e-136	F54F2.2;M163.3;K02F3.4;Y71F9B.8;Y53G8AM.8;K04C2.3;Y65B4BL.4;C50C3.1;Y76B12C.6;Y53H1C.2;F34D10.4;Y18H1A.7;Y46G5A.5;F58G1.1;Y17G7A.1;F26D10.3;T27E9.3;C25A1.10;F56D12.5;Y39G10AR.7;Y18D10A.17;F22F1.1;K10G6.3;W03F8.4;Y48C3A.8;C06A1.1;F58B6.3;Y65B4BL.2;C27D9.1;F10E7.5;H28O16.1;Y57G11C.15;F44B9.6;DC2.3;Y63D3A.5;T19A6.4;C48B4.9;T27E9.1;T05G5.7;C40H1.1;F57B9.6;Y113G7B.17;T20G5.2;K08D12.1;F32E10.4;C08C3.4;…	https://www.ncbi.nlm.nih.gov/geo/query/acc.cgi?acc=GSE100726
Other	down by hermaphrodite early embryo	787	17992	810	29469	8.5e-136	8.63e-133	6.69e-135	C04F12.9;C38D9.2;T03F6.1;F31E3.1;Y20F4.4;F29B9.9;Y39A3CL.6;C05H8.1;F56H9.4;C52E4.2;T09F3.4;F15D4.6;W04C9.1;F42A10.2;C08F11.7;W02B12.1;R06C1.4;F56D12.4;C01G12.1;Y55F3AM.10;Y73F8A.26;Y37H2A.4;Y6D1A.2;ZC123.4;Y37D8A.16;W03A5.7;K06A5.8;F02C12.3;F22D6.8;K08D10.12;F20C5.2;R166.3;Y49F6C.4;F59H6.12;K08F8.4;F11A6.2;F44G4.3;T06D10.1;F41G3.12;W01C9.3;M01D7.7;C37F5.1;Y50D4A.5;C27C7.1;Y38F2AR.9;Y60A3A.8;B0286…	http://www.ncbi.nlm.nih.gov/pubmed/26641248
Mutants	Down by Resveratrol daf-16 mutant	1837	17992	2173	29469	3.95e-135	4.01e-132	3.09e-134	C04G2.10;T05E8.2;F37H8.2;C41D11.1;F15D4.5;B0047.1;C14B1.7;F49F1.8;M88.6;F19B6.3;C41D11.6;F59E12.3;K02F3.4;T03F6.1;ZC328.2;Y69H2.6;B0001.5;B0001.3;K05F6.6;Y48A6A.1;C36E8.3;Y76B12C.6;Y54E2A.4;Y39A3CL.2;C04G6.6;F18E2.4;ZC15.1;C26E6.11;F56A3.4;R151.5;Y106G6H.12;Y82E9BR.1;C06A5.6;K01A11.3;C13B9.4;C35A5.8;T04D1.2;F10G7.4;F15D3.1;C10C5.6;K05C4.9;C38D4.7;C47D12.1;F26D2.3;C41C4.4;C10C5.1;R17.1;C27D9.1;Y10…	http://www.ncbi.nlm.nih.gov/pubmed/16256736
Tissue	UP in germline-ablated animals	1107	17992	1206	29469	1.12e-134	1.13e-131	8.64e-134	Y18D10A.25;K02F3.4;T05A7.4;F33E11.1;F49D11.8;ZK1055.7;K11D9.1;Y38F1A.1;W04C9.1;Y94H6A.10;C04G2.8;W02B12.1;W09B6.1;D2096.3;C24D10.2;F53H10.2;Y37D8A.16;F13G3.7;Y106G6H.2;C18D11.2;ZK1058.6;F08F3.9;C16A11.4;ZK484.5;M01A10.2;C41A3.1;Y39G10AR.6;T01C8.5;C05D2.8;F11H8.4;K11D2.2;C35B1.5;F20G2.2;K08F8.4;K10D3.2;M01E11.7;C08F11.10;F53G12.7;K07F5.9;F11A6.2;F16A11.3;F49F1.7;F32H2.7;C38H2.2;F54C9.4;M110.4;F32A…	http://www.ncbi.nlm.nih.gov/pubmed/25093668
Other	Changed between CB4856 and N2, Reproductives	1558	17992	1797	29469	2.92e-134	2.96e-131	2.24e-133	C04G2.10;Y54G11A.14;F15D4.5;F29C12.5;C04F12.9;M88.6;F40D4.13;T10G3.5;C38D9.2;F59E12.6;B0047.3;T27C4.4;C18H2.1;Y48G9A.6;B0001.5;F56H9.4;D2045.2;B0511.13;Y71D11A.1;Y38F2AL.2;Y37D8A.6;Y53H1C.2;T12D8.8;F43E2.8;F15D4.6;F33E2.2;C13G5.2;Y48A5A.1;Y57A10A.1;W02B8.2;R06C1.4;F43E2.6;T27A3.3;Y82E9BR.1;Y23H5A.8;T12B5.11;F16B4.6;Y47G6A.13;F40B1.1;C15F1.8;W09B6.1;Y37H2A.4;F36D4.3;F21F8.11;Y43F4A.3;Y43H11AL.3;T1…	http://www.ncbi.nlm.nih.gov/pubmed/22670229
Other	O-GlcNAc peaks affy tags	788	17992	814	29469	1.03e-132	1.05e-129	7.89e-132	T12G3.1;M88.6;M163.3;K02F3.4;M117.3;R107.6;T27C4.4;Y53G8AM.8;T27F6.8;F54C9.1;Y38A10A.5;C47E8.5;Y94H6A.10;M04B2.1;F33E2.2;C47E8.8;F26D10.3;Y73F8A.26;C25H3.1;F20D12.2;W08E3.4;T20G5.11;C06A1.1;T12D8.1;T26A8.4;F58B6.3;C17G10.4;F29B9.2;W10D5.1;M01A10.2;R05D3.8;F56C9.10;Y57A10A.18;M142.1;K11D12.2;R05D3.7;C35B1.5;C24A11.1;K08F8.4;T20G5.2;ZK829.4;K10D3.2;F25H5.3;T04A8.14;ZK742.2;ZK370.7;R74.3;T06D10.1;DY…	http://www.ncbi.nlm.nih.gov/pubmed/20368426
Mutants	down by lin-45 mutant (Burton)	1173	17992	1294	29469	2.32e-132	2.36e-129	1.76e-131	K03H9.3;F29B9.9;ZC123.1;Y38F2AL.2;F53G12.4;K08D12.2;Y55F3BR.2;ZC15.10;R151.5;H12I13.6;C07A9.13;ZK1010.4;Y67A10A.1;Y37D8A.16;W03A5.7;Y59A8B.20;C35D10.2;W02B12.13;Y54E5B.1;F18A11.2;B0303.2;Y49F6C.4;Y73E7A.8;F01D5.10;C15C6.1;T07C4.3;K07A12.2;W08F4.6;F48A11.1;C30G12.1;T08H10.3;T11F9.9;F41G3.12;W01C9.3;ZK20.6;K04H4.5;F58B6.2;F13H10.5;Y44E3A.1;Y54G2A.4;Y39E4B.8;K08D12.4;T01D1.8;Y102A5C.36;T22F3.12;T04H…	https://www.ncbi.nlm.nih.gov/pubmed/28166192
Mutants	UP lin-35 mutant(n745, NULL) L1	1079	17992	1174	29469	3.27e-132	3.31e-129	2.46e-131	F37D6.3;C04F12.9;Y18D10A.25;C14B1.7;M163.3;W08F4.9;K10F12.3;R107.6;C04F5.1;C16C10.3;T27F6.8;T21G5.3;W04A8.6;Y65B4BL.4;CD4.2;Y17G7B.5;ZK1055.7;C50C3.1;T05G5.3;Y94H6A.10;F33E2.2;C08F11.7;F56A3.4;W02B8.2;C03B8.4;F20D12.1;F01G4.4;Y106G6H.12;Y17G7A.1;T12B5.11;K12D12.1;Y45G5AM.2;Y48G1C.1;T07C4.10;Y34D9A.4;C09G5.7;R09B3.2;C14B9.4;Y43F4B.6;Y39G10AR.7;F10G7.4;K05C4.9;Y39G10AR.13;C24H12.2;T20G5.11;H14E04.1…	http://www.ncbi.nlm.nih.gov/pubmed/17368442
Mutants	Down glp-4 vs. wt L4	1031	17992	1116	29469	3.04e-130	3.09e-127	2.27e-129	C14B1.7;F59A6.2;F59E12.3;K10C8.1;F55G1.8;Y37D8A.5;B0457.4;ZK930.6;B0047.3;C16C10.3;F30F8.1;D2030.6;T21G5.3;F52C6.10;Y38F1A.1;ZK1290.9;C50C3.1;C04G2.8;ZK550.5;C16A11.6;F36A4.7;C08F11.7;F59A3.8;C08C3.2;ZK507.3;K07F5.11;C49C8.1;T27A3.3;F20D12.1;F01G4.4;R11A8.1;Y106G6G.3;C06A5.6;Y17G7A.1;F40B1.1;C24D10.1;C47E8.8;C18H7.4;Y113G7C.1;F15B9.4;C17H12.3;T07C4.10;W03C9.1;Y25C1A.1;C25A1.10;C24D10.2;T16H12.2;K…	http://www.ncbi.nlm.nih.gov/pubmed/17096596
Mutants	UP lin-35 num emb	1124	17992	1236	29469	3.46e-129	3.51e-126	2.56e-128	F37D6.3;C04F12.9;Y18D10A.25;C14B1.7;M163.3;D2096.1;K02F3.4;W08F4.9;K10F12.3;C29H12.2;R107.6;C04F5.1;F49D11.8;C16C10.3;T27F6.8;T21G5.3;W04A8.6;Y65B4BL.4;CD4.2;Y17G7B.5;ZK1055.7;Y94H6A.10;F33E2.2;C08F11.7;F56A3.4;W02B8.2;C03B8.4;F01G4.4;Y106G6H.12;T12B5.11;K12D12.1;Y45G5AM.2;Y48G1C.1;F26D10.3;T07C4.10;Y34D9A.4;C09G5.7;R09B3.2;C14B9.4;Y43F4B.6;F56D12.5;Y18D10A.17;K05C4.9;Y39G10AR.13;C24H12.2;T20G5.1…	http://www.ncbi.nlm.nih.gov/pubmed/17368442
Mutants	UP by elo-5 mutant under C13ISO	1266	17992	1421	29469	1.28e-128	1.3e-125	9.44e-128	T12G3.1;F15D4.5;F59C12.4;C38D9.2;Y39A1A.1;F49D11.8;C16C10.3;F30F8.1;F26D10.9;T21G5.3;Y65B4BL.4;Y111B2A.3;ZK1055.7;Y56A3A.18;B0511.13;C50C3.1;F42A10.2;R11A8.1;ZK1053.4;Y37H2A.4;C25H3.1;C42C1.7;Y37D8A.16;F40E3.5;K10B2.5;F58G11.3;T16G12.4;Y65B4BL.2;C17G10.4;F13D12.5;F10E7.5;D1081.7;Y40B10A.2;F20C5.2;C25D7.16;C36F7.2;F09G8.4;T05G5.10;C48B4.9;Y54F10AM.11;T22D1.5;T05G5.7;D2005.4;Y97E10AR.4;C40H1.1;D204…	http://www.ncbi.nlm.nih.gov/geo/query/acc.cgi?acc=GSE64973
Mutants	Down mex-3;skn-1 RNAi mutant 101min	796	17992	828	29469	3.73e-128	3.79e-125	2.73e-127	F15D4.5;K08A2.1;T05A7.4;Y49F6B.10;R107.6;T28F2.4;C45G9.2;Y38A10A.5;Y46G5A.4;F43E2.8;M04B2.1;Y71A12B.11;Y48G1C.6;R06C1.4;C03B8.4;F10B5.6;Y46G5A.13;W09G3.2;Y34D9A.4;C33E10.2;Y50D7A.6;C26E6.9;C14B9.4;F22F1.1;Y39G10AR.13;C47D12.1;T26A8.4;ZK1058.6;Y44E3A.6;H28O16.1;Y57G11C.15;C32D5.5;F26F12.7;B0001.4;F23B12.8;Y63D3A.5;W02B12.13;F54D5.8;R31.1;Y65B4BR.4;M03D4.1;T05C12.7;F58G11.2;H06O01.1;Y45G12B.1;Y53F4…	http://www.ncbi.nlm.nih.gov/pubmed/15772128
Tissue	Muscle Key 24h in bwm	645	17992	651	29469	1.59e-127	1.61e-124	1.15e-126	T05A7.4;F31E3.1;T27C4.4;C52E4.2;R166.2;F54C9.1;Y38A10A.5;C47E8.5;C36E8.3;B0041.7;F31E3.5;C03B8.4;M01G5.3;C09G12.8;C13B9.4;F26D10.3;W09G3.2;K01G5.2;Y53C12B.1;C25A1.10;F56D12.5;W05F2.4;F15D3.1;C10C5.6;C34E10.6;C06A1.1;T21E12.4;F28H1.3;H28O16.1;F56D12.1;B0303.2;F56C9.10;T05C12.7;T01C8.5;C23G10.4;F28D1.10;Y113G7B.17;K08F8.4;T20G5.2;F10G7.2;T05H10.5;F25H5.3;M01E11.7;R07E5.7;C26D10.2;DY3.2;ZC395.10;F40…	http://www.ncbi.nlm.nih.gov/pubmed/17848203
Other	Environemental genotypic genes	750	17992	774	29469	5.25e-127	5.33e-124	3.78e-126	T12G3.1;C41D11.1;T23G5.6;K08F11.1;M163.3;Y75B8A.10;W02G9.5;K10F12.3;T05A7.4;F29B9.9;F49D11.8;Y50D7A.7;W04A8.6;Y76B12C.8;C04C3.5;Y48G1BM.6;Y22D7AL.7;Y54F10BM.9;Y45F10C.6;F58D5.3;Y37D8A.6;C13G5.2;W02B8.2;Y76A2B.3;C47D12.7;K09B11.4;Y55F3AM.10;C13B9.4;W02G9.1;F42G8.4;K08E4.7;Y37E11AL.1;W03C9.1;ZC123.4;C09G5.7;F56D12.5;W05F2.4;Y18D10A.17;K06A5.8;Y62F5A.10;C18D11.2;W10D5.1;Y53F4B.10;T01C8.5;Y102A5A.1;Y…	http://www.ncbi.nlm.nih.gov/pubmed/22669615
Other	Environemental genes	736	17992	758	29469	2.68e-126	2.72e-123	1.92e-125	C04G2.10;C05H8.1;ZK1055.7;Y71A12B.4;Y38F1A.1;Y76B12C.6;ZK550.5;T27A3.3;Y46G5A.13;C18H7.4;Y38C1AA.12;W09G3.2;C42C1.7;K08C9.2;C34D4.2;Y110A7A.18;F13D12.9;ZK930.4;Y116A8C.9;C33F10.8;T06C10.3;F57B9.8;W08E3.4;K07F5.4;C50F4.2;ZK484.7;T05A7.6;Y38E10A.17;F26A1.3;ZK484.5;B0250.2;B0218.5;T27E7.1;C41A3.1;T22B3.2;F14F7.4;E02H9.9;W03F9.1;F59A6.4;C09D4.3;W01B11.2;AH10.1;W03A5.1;C30B5.3;C24A11.1;F58D2.2;ZC581.7…	http://www.ncbi.nlm.nih.gov/pubmed/22669615
Mutants	UP by met2;set-25 mutant (eemb)	859	17992	907	29469	5.42e-126	5.5e-123	3.85e-125	F15D4.5;K08A2.1;Y18D10A.25;T11F9.10;C14B1.7;F40D4.13;C38D9.2;Y38H6C.5;Y20F4.4;F41B5.1;C18H2.1;F26D10.9;C05H8.1;Y57G11C.51;ZC123.1;Y54F10BM.9;Y57A10A.2;F33E2.2;Y57A10A.1;Y54G2A.19;C03B8.4;F56D12.4;F58G1.1;Y37D8A.16;K08A2.4;F13D12.9;Y59A8B.20;W05F2.4;F15D3.1;H14E04.1;F15E6.1;C55C3.3;W03G9.3;Y37D8A.12;R31.1;F18A11.2;Y37A1C.1;W08D2.1;Y73E7A.8;C18D4.6;C15C6.1;H04D03.1;T28A8.6;T04D3.3;CD4.8;W08F4.6;F53…	https://www.ncbi.nlm.nih.gov/geo/query/acc.cgi?acc=GSE100726
Mutants	Down daf-7 mutant	819	17992	860	29469	3.03e-124	3.07e-121	2.14e-123	B0250.7;T28F2.4;D2030.6;C05H8.1;K04C2.3;F55A12.3;CD4.2;F54C9.1;F34D10.4;T01E8.5;T05G5.3;W04C9.1;F56A3.4;W02B12.1;Y76A2B.3;K12D12.1;Y53C12B.1;C25A1.10;C14B9.4;F56D12.5;F22F1.1;W04A8.2;ZK1058.5;C02F5.1;F54H12.6;F10E7.5;F18A11.2;F09G8.4;C06A8.5;T05C12.7;R05F9.9;C05D2.8;Y41E3.10;T01C3.7;R06C7.8;F01D5.10;F56D2.6;F57B9.6;Y113G7B.17;ZK1098.8;C45G3.1;F29C12.4;F59C6.4;Y102E9.2;C02E11.1;T10B5.6;F32D1.10;M1…	http://www.ncbi.nlm.nih.gov/pubmed/15380030
Tissue	Detected in the L1 mRNA-tagging derived muscle dataset	937	17992	1007	29469	1.98e-123	2.01e-120	1.39e-122	M163.3;K02F3.4;T05A7.4;Y49F6B.10;Y53G8AM.8;W02B12.9;F54C9.1;Y38A10A.5;Y56A3A.18;C47E8.5;C04G6.6;F43E2.8;C04G2.8;F31E3.5;K09H11.3;F25H5.4;Y48G1C.1;Y55F3AM.13;F26D10.3;C25A1.10;W09H1.3;F13D12.9;Y18D10A.17;W03F8.4;Y106G6H.2;W04A8.2;C34E10.6;F54H12.6;R09B3.3;H28O16.1;F26F4.6;Y23H5A.2;Y63D3A.5;Y53F4B.10;F55G1.4;Y49F6C.4;Y57A10A.18;F41G4.7;T27E9.1;T01C3.7;F56D1.1;K01H12.2;C49C3.6;R06C1.1;C32D5.8;F57B9.…	http://www.ncbi.nlm.nih.gov/pubmed/17848203
Mutants	UP unc-32(e189);dcr-1(ok247) vs. unc-32(e189)	1023	17992	1116	29469	3.49e-123	3.54e-120	2.43e-122	C04G2.10;T12G3.1;K08A2.1;M163.3;K02F3.4;T05A7.4;F31E3.1;Y71F9B.8;ZK1055.7;C36E8.3;W04C9.1;F33E2.2;F42A10.2;R151.5;F42G8.4;D2096.3;Y37D8A.16;F22F1.1;F20C5.2;R31.1;T19A6.4;Y39E4B.3;Y39G10AR.6;C32D5.8;C35B1.5;Y77E11A.10;F26H11.2;C38H2.2;ZK1151.1;C37F5.1;Y92H12A.2;F01D5.8;Y54G2A.4;E01G4.3;M01H9.4;Y71H2AM.13;C15H11.3;F36A4.8;F54H5.5;C14B9.2;W02D7.4;Y47H10A.5;F56F3.6;C06B8.7;F25B3.4;Y82E9BR.17;B0285.7;…	http://www.ncbi.nlm.nih.gov/pubmed/17526642
Mutants	Down tax-6 null	885	17992	943	29469	9.47e-123	9.61e-120	6.54e-122	K08A2.1;F59A6.2;Y38F2AR.12;ZK930.6;C29H12.2;ZC123.1;Y38F1A.1;F54A3.4;Y71D11A.1;F34D10.4;W04C9.1;ZK550.5;F59A3.8;ZK507.3;C49C8.1;Y106G6G.3;C01G10.1;C01G12.1;Y47G6A.13;C24D10.1;C18H7.4;Y113G7C.1;K08E4.7;Y25C1A.1;K08C9.2;ZK973.8;C09G5.7;C34D4.2;T23F6.3;K09G1.2;F13D12.9;F40E3.5;C33F10.8;T06C10.3;ZK757.3;F57B9.8;B0393.4;Y95B8A.4;C50F4.2;F43G9.6;T06C10.6;F02E11.1;ZK484.7;F28H1.3;T05A7.6;Y57G11C.15;F26A…	http://www.ncbi.nlm.nih.gov/pubmed/21331044
Other	UP exposed to space condition	859	17992	911	29469	1.36e-122	1.38e-119	9.34e-122	F59C12.4;C04F12.9;K10C8.1;F55G1.8;R05D11.7;C16C10.3;D2030.6;Y62F5A.1;T21G5.3;F52C6.10;Y111B2A.3;C45G9.2;C50C3.1;T27A3.3;R11A8.1;F10B5.6;C06A5.6;Y37H2A.4;K08C9.2;Y43F4B.6;K06A5.8;Y39G10AR.13;ZK1058.5;F58G11.3;Y65B4BL.2;ZK1058.6;R06F6.9;T06E4.1;F36F2.6;D1081.7;W10D5.1;T16H12.11;F54D5.8;C50C3.2;C24H12.5;Y69A2AR.32;F23C8.9;C06A8.5;Y71F9AL.2;W03F9.1;Y67D8C.3;C49C3.6;K11D2.2;C40H1.1;Y14H12B.2;C35B1.5;Z…	http://www.ncbi.nlm.nih.gov/geo/query/acc.cgi?acc=GSE32949
Mutants	Down gld-1 mutant, total RNA	634	17992	643	29469	8.72e-121	8.85e-118	5.94e-120	F54F2.2;M163.3;F55G1.8;W09D10.2;T05A7.4;C16C10.3;F26G5.9;C08F8.3;W04A8.6;C45G9.2;M04B2.1;Y71A12B.11;C03B8.4;K12D12.1;ZK1053.4;C14B9.4;Y43F4B.6;Y18D10A.17;T20G5.1;F22F1.1;C10C5.6;C47D12.1;K10B2.5;T12D8.1;T16G12.4;C27D9.1;F33H2.5;F44B9.6;F57B9.2;K04G7.1;Y57A10A.18;R11A8.7;F22B5.7;T05G5.7;Y53F4B.9;R06A4.4;M7.2;K03H1.2;F59C6.4;T05H10.5;F54E7.3;T19E10.1;T07C4.3;Y110A7A.1;T04A8.14;K07A12.2;F59A6.5;Y75B…	http://www.ncbi.nlm.nih.gov/pubmed/22693456
Mutants	down by crtc-1 and aak-2 mutant (Burkewitz)	826	17992	873	29469	2.45e-120	2.49e-117	1.66e-119	C29H12.2;Y49F6B.10;Y50D7A.7;C52E4.2;C42C1.11;F54A3.4;W04C9.1;R06C1.4;Y76A2B.3;C27D8.3;Y53C12B.1;C34D4.2;R09B3.2;F13D12.9;C34E10.6;F43G9.6;Y57G11C.15;F54D5.8;F09G8.4;T01C8.5;C05D2.8;T01C3.7;C30C11.4;Y71G12B.8;F55F10.1;T01B11.4;C26C6.3;T22H9.3;H24K24.5;T11F9.9;R07H5.8;Y26E6A.3;F54C9.4;F09G2.1;F32D8.6;E03A3.4;Y22D7AL.5;Y47G6A.19;F22D6.10;Y56A3A.21;C05D11.11;Y1A5A.1;Y71F9AM.6;W01B11.3;Y53F4B.11;F09F7…	http://www.ncbi.nlm.nih.gov/pubmed/25723162
Tissue	Detected in the total muscle enriched dataset but not the L1 mRNA-tagging	952	17992	1031	29469	1.11e-119	1.13e-116	7.46e-119	Y18D10A.25;Y71A12B.10;T27C4.4;Y59E1A.1;Y38F1A.1;K05F6.6;T12D8.8;C26E6.11;Y94H6A.10;F42A10.2;D2005.3;Y69A2AR.31;C47D12.7;Y73F8A.26;F47B7.6;ZC123.4;W05F2.4;F15D3.1;ZK1058.6;C17G10.4;R06F6.9;B0001.4;Y40B10A.2;F56D12.1;C37A5.9;T28D6.6;B0303.2;K05C4.1;Y71F9AL.10;K11H3.2;C23G10.4;C41C4.8;K08D12.1;C47B2.3;F31C3.2;F19B6.2;C54G4.7;T03F1.5;C47B2.4;F41H10.2;F55A12.1;C52E4.4;B0205.3;C15A11.2;Y69F12A.1;C37F5.…	http://www.ncbi.nlm.nih.gov/pubmed/17848203
Mutants	UP glp-4 vs. wt L4	1122	17992	1250	29469	5.6e-119	5.68e-116	3.74e-118	C04F12.9;C52E4.2;T27F6.8;F16B4.6;F42G8.4;C42C1.7;C05D2.8;C32D5.8;C35B1.5;F32A5.6;C53A5.13;F36A2.3;M01G12.12;R74.3;Y38H6C.11;F09G2.1;C27H5.2;F57C2.5;C08E3.9;F39E9.6;C34D4.13;F25H9.5;ZK1321.3;Y39E4B.6;T03F6.3;Y40H7A.9;E01G4.3;M01H9.4;F36A4.8;C16A3.1;C05C10.4;B0454.9;F56F3.6;C53A5.1;E02H9.2;K07A1.3;R01B10.1;F42G8.3;F13A7.11;R10E4.9;F55H2.1;R06F6.2;F25B4.6;C34C12.5;F36H1.1;K02B7.3;F43G6.4;K02E2.6;C13…	http://www.ncbi.nlm.nih.gov/pubmed/17096596
Tissue	Muscle Key 0h in bwm	605	17992	611	29469	6.55e-119	6.65e-116	4.34e-118	F31E3.1;C52E4.2;R166.2;F54C9.1;Y38A10A.5;C47E8.5;F31E3.5;C03B8.4;C09G12.8;C13B9.4;F26D10.3;K01G5.2;Y53C12B.1;C26E6.9;F56D12.5;W05F2.4;F15D3.1;F22F1.1;C10C5.6;C34E10.6;F28H1.3;F10E7.5;H28O16.1;F56D12.1;C37A5.9;B0303.2;Y65B4BR.4;F56C9.10;T05C12.7;T01C8.5;C23G10.4;F28D1.10;Y113G7B.17;K08F8.4;T20G5.2;F10G7.2;T05H10.5;F25H5.3;Y39E4B.1;M01E11.7;R07E5.7;C26D10.2;Y111B2A.18;R74.3;DY3.2;ZC395.10;F40F9.6;F…	http://www.ncbi.nlm.nih.gov/pubmed/17848203
Mutants	Down mex-3;skn-1 RNAi mutant 143min	677	17992	695	29469	1.53e-118	1.55e-115	1.01e-117	M163.3;K10C8.1;T03F6.1;T05A7.4;Y71F9B.8;Y53G8AM.8;T21G5.3;W02B12.9;T28A8.7;F55A12.3;C45G9.2;F36A4.7;Y46G5A.5;T12E12.3;R151.5;F31E3.5;Y17G7A.1;Y54F10AL.2;C04H5.6;C10C5.6;K10G6.3;ZK1058.5;Y65B4BL.2;Y23H5A.2;F36F2.6;F54E7.7;F56D12.1;F55G1.4;R11A8.7;R05F9.9;F56D1.1;F57B9.6;F37B12.2;Y71G12B.8;ZK829.4;F32E10.4;F32A5.6;K08E7.3;K10D3.2;F41H10.10;T19E10.1;F25H5.3;Y39E4B.1;F36A2.3;H21P03.3;K07D4.3;K10C3.4;…	http://www.ncbi.nlm.nih.gov/pubmed/15772128
Mutants	down by elo-5 mutant under C13ISO	1064	17992	1176	29469	2.41e-118	2.45e-115	1.58e-117	M88.6;K03H9.3;Y105E8A.13;W08F4.9;F29B9.9;ZC123.1;Y71D11A.1;K01B6.1;T05G5.3;R151.5;D2096.3;Y6D1A.2;Y34D9A.4;Y67A10A.1;F13D12.9;Y59A8B.20;K11H3.3;R06F6.9;Y57G11C.15;T06E4.1;C55B7.3;Y63D3A.5;Y49E10.19;Y54E5B.1;F18A11.2;C06A8.5;Y63D3A.6;Y39G10AR.6;F01D5.10;K11D2.2;F20G2.2;C15C6.1;C45G3.1;F10G7.2;T19E10.1;C47B2.3;W03C9.6;F59A6.5;W08F4.6;T10B5.6;C30G12.1;C05D11.6;C29E4.8;H24K24.5;F54C9.4;Y48A6B.9;F20H1…	http://www.ncbi.nlm.nih.gov/geo/query/acc.cgi?acc=GSE64973
Mutants	UP lin-15b mutant	1159	17992	1302	29469	8.19e-117	8.32e-114	5.33e-116	F37D6.3;T12G3.1;Y54G11A.14;F15D4.5;C04F12.9;B0047.1;F58H7.5;C41D11.6;C38D9.2;F55A3.6;B0047.3;Y39A1A.1;Y48E1B.13;ZC155.3;Y39A3CL.6;F49D11.8;C16C10.3;F30F8.1;F56H9.4;Y76B12C.8;ZK1055.7;F54A3.4;C50C3.1;Y37D8A.6;F55A3.5;Y55F3BR.2;C13G5.2;C08F11.7;D2005.3;Y71A12B.11;C03B8.4;Y106G6H.12;Y17G7A.1;T12B5.11;Y45G5AM.2;Y47G6A.13;Y48G1C.1;C13B9.4;C47E8.8;Y37H2A.4;C25H3.1;T07C4.10;C42C1.7;F21F8.11;Y43F4A.3;Y37…	http://www.ncbi.nlm.nih.gov/pubmed/21343362
Mutants	down by cec-4 mutant	665	17992	683	29469	4.83e-116	4.91e-113	3.12e-115	Y18D10A.25;M163.3;Y49F6B.10;T28F2.4;Y17G7B.5;T05G5.3;F56A3.4;W02B8.2;K12D12.1;Y55F3AM.13;Y73F8A.26;D2096.3;Y34D9A.4;R09B3.2;C14B9.4;Y43F4B.6;F56D12.5;Y59A8B.20;F10G7.4;Y39G10AR.13;T20G5.11;K08E3.6;F58B6.3;C02F5.1;F33H2.5;T06E4.1;F26F12.7;Y71G12B.1;F23B12.8;Y49E10.19;C24H12.5;C38D4.3;B0564.7;T28D6.6;C06A8.5;M03D4.1;F55G1.4;K11B4.1;T03F1.9;Y53F4B.9;Y48B6A.3;T01C3.7;R06C7.8;F56D2.6;ZK643.2;F57B9.6;C…	http://www.ncbi.nlm.nih.gov/geo/query/acc.cgi?acc=GSE79597
Mutants	down by crh-1(tz2) mutant	946	17992	1030	29469	4.48e-115	4.55e-112	2.88e-114	Y77E11A.3;F59A6.2;Y37D8A.5;Y49F6B.10;F29B9.9;F56F11.3;Y38F1A.1;C04G2.8;ZK550.5;C50H2.7;F59A3.8;K07F5.11;C49C8.1;F43E2.6;T27A3.3;Y23H5A.8;Y47G6A.13;C24D10.1;C13B9.4;C18H7.4;Y113G7C.1;Y47H9C.6;C17H12.3;Y25C1A.1;C24D10.2;K08C9.2;T23F6.3;T28H11.5;ZK930.4;C39H7.1;K03E5.1;C35D10.2;ZK757.3;F57B9.8;F58G11.3;F23B12.1;Y95B8A.4;C50F4.2;T06C10.6;ZK484.7;F23C8.7;T05A7.6;Y38E10A.17;H28O16.1;F26A1.3;ZK484.5;C55…	http://www.ncbi.nlm.nih.gov/pubmed/17900898
Mutants	UP by ercc-1 mutant	1290	17992	1483	29469	1.03e-112	1.04e-109	6.56e-112	T12G3.1;C46C2.3;T23G5.6;K03H9.3;Y37D8A.5;B0457.4;B0047.3;F49D11.8;C01A2.6;Y53G8AM.8;Y50D7A.7;T27F6.8;F55A12.3;ZK1055.7;C04C3.5;Y56A3A.18;Y53H1C.2;C04G2.8;F33E2.2;K07F5.11;T27A3.3;W06A11.4;C27D8.3;Y37H2A.4;C17H12.3;D2096.3;C24D10.2;K08C9.2;T23F6.3;T28H11.5;C39H7.1;C35D10.2;F26D2.3;C50F4.2;T05A7.6;F26A1.3;ZK484.5;C08G5.1;F36F2.6;T19A6.4;C25G4.6;Y37E3.5;F09G8.4;Y39G10AR.15;T22B3.2;E02H9.9;C27H6.4;F4…	http://www.ncbi.nlm.nih.gov/pubmed/24013725
Tissue	muscle depeleted 0h only	830	17992	888	29469	3.85e-112	3.91e-109	2.44e-111	T03F6.1;M02B7.3;T05A7.4;Y87G2A.4;F49D11.8;F55A12.3;ZK688.8;Y38F2AL.2;Y37D8A.6;T09A5.11;F33E2.2;B0035.5;F56D12.4;F10B5.6;Y55F3AM.10;F26G1.1;ZK1010.4;R09B3.2;ZK328.5;K10G6.3;T21E12.4;C17G10.4;C50C3.6;Y40B10A.2;Y53F4B.12;F15D4.8;C41A3.1;Y102A5A.1;F22B5.7;ZK643.2;C35B1.5;C15C6.1;R05D3.11;F54E7.3;C47B2.3;R07G3.3;T04A8.14;M01G12.12;B0348.4;F48A11.1;B0464.8;Y54E10A.9;F53A2.6;C50F4.11;ZK20.6;C10H11.9;ZK3…	http://www.ncbi.nlm.nih.gov/pubmed/17848203
Mutants	down by gld-2 RNAi	565	17992	571	29469	2.53e-110	2.56e-107	1.59e-109	K08F11.1;K10C8.1;Y39A1A.1;C16C10.3;F30F8.1;D2030.6;B0511.13;F34D10.4;T09A5.11;C13G5.2;F01G4.4;F58G1.1;Y17G7A.1;Y48G1C.1;Y37H2A.4;R09B3.2;Y18D10A.17;W03F8.4;Y65B4BL.2;C27D9.1;C16A11.4;F10E7.5;R09B3.3;ZK381.4;Y54E2A.8;T05C12.7;T19B10.8;Y54F10AM.11;T22D1.5;Y57A10A.31;Y110A7A.15;T05G5.7;F56D1.1;C40H1.1;C23G10.4;T28A8.6;K08E7.3;Y60A3A.12;F41H10.10;C08C3.4;T07C4.3;F25H5.3;CD4.8;K07A12.2;K08F9.2;F52H3.4…	http://www.ncbi.nlm.nih.gov/pubmed/26096734
Mutants	UP by sek-1 mutant (Wu)	751	17992	793	29469	7.22e-110	7.33e-107	4.52e-109	T12G3.1;F15D4.5;M88.6;F58H7.5;C38D9.2;K02F3.4;T03F6.1;ZK270.2;F26D10.9;ZC123.1;ZK1055.7;Y54F10BM.9;Y71D11A.1;Y39A3CL.2;F15D4.6;F33E2.2;F42G8.4;K06A5.8;F22F1.1;F20C5.2;R31.1;F18A11.2;K10D3.2;W08F4.6;M01G12.12;F41G3.12;M01D7.7;ZK1151.1;Y17G7B.20;C30F12.5;K08D12.4;F55C5.1;Y55F3BR.4;C37C3.2;R07E5.4;W03B1.3;T22A3.8;C09F9.2;R03H10.6;F23B12.4;H32C10.2;C13C4.2;C06C3.4;K10G9.1;Y38F2AL.1;M04G12.4;C46H11.11…	https://www.ncbi.nlm.nih.gov/geo/query/acc.cgi?acc=GSE92902
Mutants	UP gld-1 mutant	587	17992	597	29469	1.93e-109	1.96e-106	1.2e-108	T23G5.6;F31E3.1;Y69H2.6;F26D10.9;D2030.6;C41D11.8;Y38F1A.1;Y56A3A.18;Y57A10A.2;C08F11.7;C27D8.3;T12B5.11;Y47G6A.13;F40B1.1;F42G8.4;C09G5.7;C26E6.9;K06A5.8;K05C4.9;F54E7.7;W10D5.1;C25G4.6;C18D4.6;C09D4.3;B0213.11;F55D10.3;C32D5.8;C35B1.5;F20G2.2;C24A11.1;C53A5.13;ZK742.2;M01G12.12;F11A6.2;T06D10.1;Y71G12A.3;Y38H6C.11;Y94H6A.4;C55B6.2;B0041.1;Y37E11B.1;F53F8.6;C55A6.3;C06G4.4;F14D2.13;F26A3.5;Y54G2…	http://www.ncbi.nlm.nih.gov/pubmed/22693456
Mutants	UP by gas-1 mutant, L1 (McCormack)	1032	17992	1150	29469	4.77e-109	4.84e-106	2.95e-108	T12G3.1;F15D4.5;C04F12.9;M88.6;C38D9.2;T05A7.4;F31E3.1;F29B9.9;F26D10.9;F56H9.4;ZC123.1;T27F6.8;F54C9.1;C04C3.5;Y37D8A.6;C08F11.7;R06C1.4;Y55F3AM.10;F42G8.4;Y37D8A.16;Y59A8B.20;H14E04.1;C17G10.4;C55C3.3;F54E7.7;F20C5.2;R31.1;T19A6.4;F15D4.8;F18A11.2;F01D5.10;C15C6.1;M01E11.7;W08F4.6;F26H11.2;F41G3.12;C38H2.2;W01C9.3;ZK1151.1;F13H10.5;C38C3.5;F28F8.2;Y44E3A.1;C14B9.2;M01D7.5;C06B8.7;F07D10.1;B0285…	http://www.ncbi.nlm.nih.gov/pubmed/25744875
Mutants	down by htz-1 mutant (Latorre)	671	17992	697	29469	1.04e-108	1.06e-105	6.42e-108	F37H8.2;K10F12.3;ZC328.2;Y69H2.6;T27C4.4;T28F2.4;Y50D7A.7;Y39A3CL.2;Y53H1C.2;Y94H6A.10;D2005.3;R06C1.4;Y76A2B.3;B0416.6;B0035.5;Y55F3AM.13;F26D10.3;F53H10.2;ZC123.4;F56D12.5;F15D3.1;Y48C3A.8;F15E6.1;T12D8.1;W07G4.3;Y63D3A.5;F54D5.8;F56D12.1;Y71H2AL.1;B0564.7;W03F9.1;Y45G12B.1;Y48B6A.3;F54B3.1;Y48E1A.1;K08F8.4;C30C11.4;Y75B7AL.4;Y46G5A.1;F26H11.2;B0348.4;F57A10.3;Y46E12BL.2;Y39G8C.1;Y48G9A.4;R107.…	http://www.ncbi.nlm.nih.gov/pubmed/25737279
Mutants	down by daf-2;rsks-1 mutant	1106	17992	1248	29469	2.84e-108	2.88e-105	1.73e-107	W03H9.2;F37D6.3;B0047.1;Y49E10.17;B0250.8;Y56A3A.5;Y48E1B.13;R09H3.3;Y53G8AM.8;Y73B6BL.7;Y55F3AM.14;F56F11.3;Y66D12A.14;Y39A3CL.2;W02B12.1;W02B8.2;H12I13.6;K01A11.3;D2096.3;K08A2.4;F40E3.5;ZK930.4;K03E5.1;F02C12.3;F21D9.8;F58B6.3;W04C9.5;C41A3.1;Y39G10AR.6;F44F4.3;Y73E7A.8;F58G1.3;W01B11.2;ZK1010.5;K11H3.2;C15C6.1;W03C9.6;C07G3.8;T11F8.4;Y49E10.10;W08F4.6;ZK354.2;Y116A8A.4;Y66D12A.20;K01A11.4;ZK1…	http://www.ncbi.nlm.nih.gov/pubmed/24332851
Mutants	UP by ife-1 mutant non-polysome	610	17992	625	29469	4.61e-108	4.68e-105	2.8e-107	F15D4.5;T23G5.6;C38D9.2;F55G1.8;R05D11.7;C16C10.3;D2030.6;T21G5.3;R166.2;T28A8.7;Y111B2A.3;D2045.2;Y46G5A.4;F15D4.6;T05G5.3;Y46G5A.5;W02B8.2;C03B8.4;B0416.6;F20D12.1;W06A11.4;F58G1.1;K09H11.3;C06A5.6;Y17G7A.1;Y34D9A.4;K08A2.4;Y39G10AR.7;C04H5.6;C10C5.6;W03H9.4;T16G12.4;C17G10.4;C02F5.1;W08F4.8;C16A11.4;T06E4.1;ZK381.4;C32D5.5;B0001.4;C18G1.4;C50C3.6;M03D4.1;F55G1.4;T19B10.8;K12D12.2;Y54F10AM.11;R…	http://www.ncbi.nlm.nih.gov/pubmed/26542024
Mutants	UP wdr-5 mutant Day2	802	17992	859	29469	1.48e-107	1.5e-104	8.93e-107	T12G3.1;C04F12.9;T10G3.5;Y37D8A.5;Y69H2.6;B0001.5;Y39A3CL.6;R05D11.7;D2030.6;C05H8.1;T27F6.8;CD4.2;C04C3.5;Y56A3A.18;F54A3.4;Y54F10BM.9;T01E8.5;D2005.3;Y48G1C.6;Y69A2AR.31;K08E4.7;K08A2.4;F21A3.6;F22F1.1;C38D4.7;Y39G10AR.13;C47D12.1;H14E04.1;W04C9.5;R06F6.9;F29B9.2;Y40B10A.2;F54D5.8;ZK930.1;M01A10.2;C27H6.4;K08D12.1;Y111B2A.13;Y54F10BM.3;K08H2.5;R07E5.7;F26H11.2;M01G12.12;F11A6.2;R74.3;C06H2.1;C4…	http://www.ncbi.nlm.nih.gov/pubmed/22012258
Mutants	down by ets-4 RNAi (Habacher)	777	17992	828	29469	1.83e-107	1.86e-104	1.1e-106	T12G3.1;Y49F6B.10;F29B9.9;Y50D7A.7;ZC123.1;Y71D11A.1;W04C9.1;W02B12.1;B0035.5;F42G8.4;W09B6.1;Y37D8A.16;K11H3.3;T05E11.3;K11D2.2;W08F4.6;F11A6.2;C26C6.3;W10G11.19;F54C9.4;Y48A6B.9;C47B2.8;F22D6.10;Y25C1A.13;Y53C12B.7;F25H9.5;Y38F1A.6;ZK1005.1;C14B9.2;C51E3.10;F57F5.1;F42H10.6;Y74C9A.2;C17C3.1;Y37E3.11;C09F9.2;H37A05.1;M04C9.4;C36A4.9;Y48G8AL.13;C30F8.2;T16G12.1;Y2H9A.3;ZC116.3;F12B6.1;F56H11.4;ZC…	https://www.ncbi.nlm.nih.gov/pubmed/27746047
Mutants	Down pie-1; pal-1(RNAi) mutant 0 min after 4 cell stage	686	17992	717	29469	7.23e-107	7.34e-104	4.32e-106	F20B6.5;R107.6;Y53F4B.17;T27C4.4;T28F2.4;K04C2.3;W02B12.9;Y22D7AL.7;Y76B12C.6;Y54E2A.4;Y37E3.17;F43E2.8;Y48A5A.1;M01G5.3;F58G1.1;Y48G1C.1;Y46G5A.13;F26D10.3;T27E9.3;W09H1.3;C33E10.2;K08A2.4;Y39G10AR.7;F15D3.1;W03F8.4;C47D12.1;Y45F10D.11;F58B6.3;F08F3.9;Y57G11C.15;ZK381.4;C08B11.6;Y37A1C.1;K11D12.2;T05G5.7;Y45G12B.1;C47G2.5;Y14H12B.2;F57B9.6;C30C11.4;T28A8.6;K08E7.3;F59C6.4;T19E10.1;CD4.8;Y49E10.1…	http://www.ncbi.nlm.nih.gov/pubmed/15772128
Mutants	UP by mes-4 mutant (germline)	562	17992	571	29469	1.8e-105	1.83e-102	1.07e-104	K08A2.1;K02F3.4;M02B7.3;T05A7.4;R09H3.3;F26D10.9;Y38A10A.5;Y54F10BM.9;F33E2.2;C08F11.7;W02B8.2;R06C1.4;B0416.6;W06A11.4;F40B1.1;C33E10.2;F22F1.1;R06F6.9;F54E7.7;C27H6.4;C18D4.6;F55D10.3;C02B8.1;F32A5.6;H24K24.5;Y25C1A.13;ZK1321.3;C24G6.4;Y57G11C.36;R04E5.8;F10G7.10;C06B8.7;F07D10.1;C17C3.1;F14H8.1;R13F6.9;C15H9.6;R09E10.7;K02B7.3;C52E2.6;Y59H11AR.2;F13D12.7;F58A4.7;F55A12.7;F22B8.7;C40A11.8;F25E5…	http://www.ncbi.nlm.nih.gov/pubmed/24281426
Mutants	Down pie-1 mutant 122 min after 4 cell stage	555	17992	563	29469	2.44e-105	2.47e-102	1.44e-104	T12G3.1;Y38F2AR.12;T03F6.1;Y20F4.4;Y62F5A.1;Y111B2A.3;Y38A10A.5;C36E8.3;T12D8.8;F43E2.8;M04B2.1;F39H11.3;Y17G7A.1;Y46G5A.13;Y37E11AL.1;Y34D9A.4;Y50D7A.6;C14B9.4;F10E7.2;Y65B4BL.2;W08F4.8;R06F6.9;C32D5.5;C14B1.1;D1081.7;K04B12.2;Y39E4B.3;K04G7.1;Y49F6C.4;F58G11.2;T22D1.5;T03F1.9;Y48B6A.3;T20G5.2;K08D12.1;K08E7.3;F41H10.10;T19E10.1;W03C9.6;C26D10.2;F54E12.2;T06D10.1;M01F1.2;R09B3.4;C52E4.4;B0205.3;…	http://www.ncbi.nlm.nih.gov/pubmed/15772128
Mutants	down by smgl-1 depletion	945	17992	1045	29469	1.66e-104	1.69e-101	9.76e-104	W03H9.2;Y54G11A.14;B0250.8;C16A11.9;Y71A12B.17;F40D4.13;D2096.1;T26E3.7;ZK262.8;F33E11.1;F52C6.10;T09F3.4;C46G7.5;F53G12.4;Y45F10C.6;K01B6.1;Y47G6A.31;C08F11.7;Y71H2B.11;Y57A10A.1;W02B8.2;W09H1.4;F36D1.9;T26C12.2;K01A11.3;F40B1.1;Y6D1A.2;F59H6.2;K10F12.6;T16H12.2;K05C4.9;M01G5.5;W04A8.2;C50D2.10;F22D6.8;K08D10.12;K09H9.7;Y49F6C.4;B0035.16;Y55F3BR.10;Y49F6C.5;C30G12.1;Y94H6A.4;W01C9.3;Y44A6B.3;Y48…	http://www.ncbi.nlm.nih.gov/pubmed/23828042
Mutants	UP spr-5 mutant (sprf26 vs. N2)	1099	17992	1247	29469	6.99e-104	7.1e-101	4.08e-103	F15D4.5;Y49E10.17;Y77E11A.3;C38D9.2;B0457.4;ZK930.6;Y49F6B.10;F54A3.4;Y54F10BM.9;F58D5.3;Y53H1C.2;F15D4.6;Y71A12B.11;W02B8.2;Y82E9BR.1;H12I13.6;C27D8.3;C24D10.1;F59H6.2;Y43F4A.3;C33E10.2;C09G5.7;C33F10.8;K06A5.8;ZK757.3;B0393.4;F43G9.6;R17.1;C55C3.3;Y40B10A.2;C50C3.2;F09G8.4;C41A3.1;Y39G10AR.6;F13H8.8;F41G4.7;C18D4.6;C17C3.15;W03A5.1;K07G5.4;W08F4.6;F53G12.7;F19B6.2;C30G12.1;Y43F8C.9;F49F1.7;C09E…	http://www.ncbi.nlm.nih.gov/pubmed/19379696
Tissue	Muscle Depleted 0h and 24H	748	17992	797	29469	1.8e-103	1.83e-100	1.05e-102	M88.6;T09F5.12;M163.3;T27C4.4;Y50D7A.7;T26C5.3;T28A8.7;R151.5;C01G12.1;K12D12.1;F15B9.4;F36D4.3;Y37D8A.16;F10G7.4;K06A5.8;K05C4.9;Y39G10AR.13;C41C4.4;T26A8.4;C02F5.1;Y44E3A.6;T06E4.1;F26F12.7;B0250.2;F23B12.8;DC2.3;Y49E10.19;F32D1.1;R31.1;T05E11.3;B0336.3;Y39E4B.3;M03D4.1;F55G1.4;C31H5.5;T03F1.9;F18A11.5;Y110A7A.1;F59A6.5;F36A2.3;K08F9.2;F26H11.2;C09D4.4;F32D1.10;F41G3.12;B0336.1;W01C9.3;F33H1.4;…	http://www.ncbi.nlm.nih.gov/pubmed/17848203
Mutants	UP by crtc-1 and aak-2 mutant (Burkewitz)	667	17992	698	29469	4.63e-103	4.69e-100	2.67e-102	T12G3.1;M88.6;T03F6.1;C04F5.1;ZC123.1;T28A8.7;Y71D11A.1;Y55F3BR.2;F33E2.2;R151.5;Y43F4B.6;Y39G10AR.13;C27D9.1;F33H2.5;F54E7.7;Y54E5B.1;C05B10.1;T22D1.5;T05G5.7;Y53F4B.9;K11D2.2;K08E7.3;Y110A7A.1;K07A12.2;F59A6.5;F08H9.2;Y75B12B.1;Y39G10AR.12;F36H1.4;F32D1.10;R119.7;Y48G9A.4;B0336.1;H02I12.1;F33E11.3;C27H5.2;T24D1.5;Y11D7A.12;C30F12.5;VW02B12L.3;T12D8.5;Y55D5A.5;F53A3.4;T07F8.3;Y73F8A.34;C26F1.7;Z…	http://www.ncbi.nlm.nih.gov/pubmed/25723162
Mutants	UP by ife-1 mutant polysome	628	17992	653	29469	5.51e-101	5.59e-98	3.16e-100	F15D4.5;F59C12.4;C38D9.2;F55G1.8;C16C10.3;D2030.6;T21G5.3;Y65B4BL.4;Y111B2A.3;C45G9.2;D2045.2;B0511.13;C13G5.2;C08C3.2;Y46G5A.5;Y54G2A.19;B0416.6;F20D12.1;R11A8.1;W06A11.4;F58G1.1;K09H11.3;T12E12.2;C06A5.6;Y17G7A.1;Y45G5AM.2;F15B9.4;Y34D9A.4;Y43F4B.6;Y39G10AR.7;F10G7.4;C04H5.6;C10C5.6;F58G11.3;T21E12.4;W03H9.4;F22D6.8;T16G12.4;Y65B4BL.2;C16A11.4;ZK381.4;Y71F9B.7;C18G1.4;D1081.7;F57B9.2;F55G1.4;T1…	http://www.ncbi.nlm.nih.gov/pubmed/26542024
Mutants	UP vhl-1 mutant vs. widetype	1403	17992	1663	29469	1.7e-100	1.73e-97	9.7e-100	F08F3.8;K10C8.1;F22H10.1;ZK930.6;M02B7.3;K10F12.3;F55A3.6;R107.6;R09H3.3;C16C10.3;F30F8.1;F42E8.1;Y17G7B.5;C28F5.1;D2045.2;T04A8.16;F15D4.6;F36A4.7;W02B8.2;C03B8.4;F20D12.1;C06A5.6;K12D12.1;W09B6.1;F59H6.2;C33E10.2;Y43F4B.6;C38D4.7;T21E12.4;F02E11.1;W04C9.5;C10C5.1;F13D12.5;F33H2.5;ZK381.4;F39E9.4;F38E11.5;F23B12.8;F57B9.2;Y54E5B.1;C24H12.5;R148.1;M01A10.2;F56A3.3;F22B5.7;F41G4.7;F07F6.1;C18D4.6;…	NULL
Tissue	muscle depeleted 24h only	728	17992	777	29469	1.26e-99	1.28e-96	7.16e-99	F54F2.2;F58H7.5;W09D10.2;ZC328.2;B0001.5;T21G5.3;C08F8.3;Y17G7B.5;Y54F10BM.9;F43E2.8;F55F8.4;T05G5.3;W04C9.1;C13G5.2;Y46G5A.5;ZK1053.4;C26E6.9;C14B9.4;Y43F4B.6;F09E5.8;F22F1.1;H14E04.1;K08E3.6;F02C12.3;T16G12.4;Y65B4BL.2;C16A11.4;F10E7.5;F29B9.2;Y37D8A.12;Y37A1B.1;F54D5.8;C24H12.5;Y53F4B.10;K04B12.2;C06A8.5;Y65B4BR.4;T05G5.10;K12D12.2;C48B4.9;Y71F9AL.2;Y45G12B.1;F11H8.4;F25B5.2;R06C7.8;F56D1.1;K0…	http://www.ncbi.nlm.nih.gov/pubmed/17848203
Mutants	UP by glh-1 mutant (Knutson)	603	17992	625	29469	6.16e-99	6.25e-96	3.47e-98	T12G3.1;C41D11.1;F15D4.5;Y38F2AR.12;C38D9.2;Y75B8A.19;Y71F9B.8;F26D10.9;Y50D7A.7;C05H8.1;ZC123.1;F54C9.1;Y39A3CL.2;F55B11.6;Y55F3BR.2;F15D4.6;C04G2.8;Y69A2AR.31;F42G8.4;D2096.3;F47B7.6;Y25C1A.1;F53H10.2;T28H11.5;W05F2.4;C35D10.2;K06A5.8;ZK757.3;ZK484.5;F54E7.7;W10D5.1;Y53F4B.12;M01A10.2;C05D2.8;F55D10.3;W03A5.1;M01E11.7;ZK354.2;M01G12.12;K07F5.9;F11A6.2;B0348.4;Y71G12A.3;C38H2.2;F09G2.1;F44D12.4;…	https://www.ncbi.nlm.nih.gov/pubmed/28258184
Mutants	UP by daf-12 mutant (Delaney)	957	17992	1071	29469	2.59e-98	2.63e-95	1.45e-97	K03H9.3;F29B9.9;T28F2.4;ZC123.1;T27F6.8;Y17G7B.5;Y71D11A.1;Y55F3BR.2;T05G5.3;C01G12.1;ZK1010.4;C25A1.10;C14B9.4;Y59A8B.20;W05F2.4;Y39G10AR.13;F47F6.5;C02F5.1;F33H2.5;Y71G12B.1;F23B12.8;W02B12.13;F23C8.9;C06A8.5;Y73E7A.8;R06C7.8;F01D5.10;C15C6.1;C45G3.1;W03C9.6;Y110A7A.1;K07A12.2;F59A6.5;W08F4.6;F48A11.1;C30G12.1;C05D11.6;C26C6.3;T11F9.9;C38H2.2;W01C9.3;T21G5.4;ZK20.6;F54C9.4;F58H1.6;F13H10.5;Y47D…	https://www.ncbi.nlm.nih.gov/pubmed/28209779
Mutants	UP by mex-5 RNAi	846	17992	928	29469	4.04e-98	4.1e-95	2.25e-97	Y38F2AR.12;ZC123.1;T27F6.8;ZK1055.7;W04C9.1;F42A10.2;R06C1.4;H12I13.6;Y73F8A.26;ZC123.4;F13D12.9;Y40B10A.2;F20C5.2;R31.1;K04B12.2;W08D2.1;C35B1.5;F20G2.2;Y56A3A.7;M01E11.7;H24K24.5;Y38H6C.11;ZK1151.1;C47B2.8;F01F1.6;C27D8.2;ZK1321.3;F13D12.4;W09C5.6;Y71H2AM.13;Y47H10A.5;C06C3.10;F07D10.1;C03D6.1;T22A3.8;C06H2.2;K02B7.3;F10E7.8;C41C4.10;F13B10.2;F55A12.7;C53B4.7;F42G8.8;C06C3.4;T05G5.1;T05A12.4;K0…	http://www.ncbi.nlm.nih.gov/pubmed/26096734
Mutants	down by aak-2 mutant (Burkewitz)	715	17992	763	29469	6.39e-98	6.49e-95	3.54e-97	Y50D7A.7;C42C1.11;F54A3.4;W04C9.1;Y76A2B.3;C27D8.3;D2096.3;Y53C12B.1;C34D4.2;F13D12.9;B0393.4;F43G9.6;Y57G11C.15;F54E7.7;C50C3.2;F09G8.4;T01C8.5;C05D2.8;T01C3.7;Y54F10BM.3;F55F10.1;T01B11.4;C26C6.3;T22H9.3;H24K24.5;T11F9.9;R07H5.8;Y26E6A.3;F09G2.1;F32D8.6;E03A3.4;Y47G6A.19;F22D6.10;Y1A5A.1;Y71F9AM.6;W01B11.3;Y53F4B.11;F09F7.3;Y38F2AR.9;D2096.8;F28F8.2;C30F12.5;Y54E5A.2;Y53C10A.9;K07H8.10;T23D8.4;…	http://www.ncbi.nlm.nih.gov/pubmed/25723162
Mutants	Down pie-1; pal-1(RNAi) mutant 122 min after 4 cell stage	603	17992	627	29469	6.39e-97	6.49e-94	3.53e-96	F37D6.3;Y38F2AR.12;C38D9.2;ZK930.6;F20B6.5;Y49F6B.10;T27C4.4;ZC155.3;Y65B4BL.4;Y22D7AL.7;F55F8.4;F39H11.3;F58G1.1;Y17G7A.1;Y46G5A.13;Y37E11AL.1;T07C4.10;Y6D1A.2;Y34D9A.4;Y50D7A.6;T23F6.3;F56D12.5;F10E7.2;K10B2.5;Y65B4BL.2;W08F4.8;F13D12.5;Y23H5A.2;Y69A2AR.32;F48E8.6;Y39E4B.3;K04G7.1;T05G5.10;K11D12.2;T22D1.5;K08D12.1;ZK829.4;K08E7.3;W03C9.6;F25H5.3;K07D4.3;F26H11.2;Y39E4A.1;F54E12.2;F53A2.6;R09B3…	http://www.ncbi.nlm.nih.gov/pubmed/15772128
Tissue	UP in Wt between total and muscle nuclei	813	17992	888	29469	9.87e-97	1e-93	5.42e-96	K10F12.3;Y39A3CL.6;ZK270.2;F26D10.9;C05H8.1;F54C9.1;C36E8.3;Y39A3CL.2;ZC15.1;Y105E8A.1;Y69A2AR.31;C13B9.4;ZC15.3;F53H10.2;ZC123.4;W03A5.7;W05F2.4;F15D3.1;C34E10.6;T28D9.9;F54E7.7;F56D12.1;W08D2.1;T01C8.5;F41G4.7;T20G5.2;T04D3.3;M01E11.7;B0348.4;T06D10.1;Y105E8A.7;ZK1151.1;T22B11.5;C37F5.1;C38C3.5;F28F8.2;Y39E4B.6;K07A1.16;F13D12.4;E01G4.3;T04C12.5;K11D9.2;F01G4.6;C32E12.1;H14A12.2;Y51H1A.3;Y106G6…	http://www.ncbi.nlm.nih.gov/pubmed/22219512
Other	Transcription factors (Reece-Hoyes)	844	17992	928	29469	1.79e-96	1.82e-93	9.77e-96	Y116A8C.18;Y53F4B.5;T23G5.6;T10G3.5;K02F3.4;ZK686.6;T05A7.4;F31E3.1;ZC328.2;T27C4.4;F33E11.1;Y55F3AM.14;F56F11.3;Y56A3A.18;M04B2.1;C03B8.4;Y82E9BR.1;Y17G7A.1;C01G12.1;F53H10.2;C38D4.7;K10G6.3;F15E6.1;T12D8.1;ZK1067.2;T26A8.4;C17G10.4;T28D9.9;F44B9.6;W10D5.1;C38D4.3;B0336.3;Y53C10A.12;K09H9.7;Y37F4.6;T09A5.12;Y57A10A.31;F56D1.1;C27B7.4;Y39E4B.2;F26H11.2;Y18D10A.1;R74.3;C14B9.6;B0336.1;C16A3.7;Y105…	http://www.ncbi.nlm.nih.gov/pubmed/16420670
Mutants	UP spr-5 mutant (sprf1 vs. N2)	964	17992	1085	29469	1.37e-95	1.39e-92	7.42e-95	Y75B8A.10;B0250.7;K10F12.3;Y49F6B.10;F54A3.4;Y53H1C.2;Y71A12B.11;K07F5.11;W02B8.2;T27A3.3;Y82E9BR.1;H12I13.6;C18H7.4;F47B7.6;Y43F4A.3;C09G5.7;C33F10.8;F32B5.3;C55C3.3;C55B7.3;C01G5.4;Y39G10AR.6;F13H8.8;Y54F10AM.11;F01D5.10;Y47H9B.2;Y43C5A.1;W08F4.6;F08H9.2;F53G12.7;K07F5.9;C30G12.1;C05D11.6;ZC168.6;F49F1.7;K07F5.5;C09E7.5;T11F9.9;ZK20.6;F58A6.9;F54C9.4;Y44A6B.3;Y47G6A.19;ZK484.8;F22D6.10;F01F1.6;…	http://www.ncbi.nlm.nih.gov/pubmed/19379696
Mutants	down by wrn-1 mutant	826	17992	907	29469	3.7e-95	3.76e-92	2e-94	C38D9.2;F29B9.9;ZK1055.7;Y71A12B.4;Y55F3AM.14;C01G12.1;Y67A10A.1;Y37D8A.16;B0284.3;T05G5.7;F11H8.4;Y56A3A.7;F53G12.7;F11A6.2;F41G3.12;F58H1.6;R11E3.1;C15A11.2;H09G03.1;F53F4.4;T12D8.5;E01G4.3;F14E5.4;T01D1.8;F36A4.8;C04G2.2;C07A9.9;Y55F3BR.4;C44B11.6;M01D7.5;R07E5.4;Y71H2AM.12;Y47D3A.17;F42H10.5;F36F2.4;W01C9.2;Y56A3A.33;F56F4.5;K08B4.6;F59B2.6;R01H2.4;B0496.8;K10D2.2;E04F6.7;F29G9.2;C30H6.2;K11H…	http://www.ncbi.nlm.nih.gov/pubmed/25346348
Mutants	UP by set-25 mutant (eemb)	695	17992	742	29469	7.06e-95	7.17e-92	3.79e-94	Y18D10A.25;F40D4.13;Y38F2AR.12;Y20F4.4;F41B5.1;F29B9.9;F26D10.9;Y50D7A.7;ZC123.1;B0001.3;ZK1055.7;C04C3.5;C47E8.5;Y38F2AL.2;R151.5;T12B5.11;R144.9;Y73F8A.26;F21F8.11;Y37D8A.16;H14E04.1;F36F2.6;F23B12.8;F18A11.2;EEED8.10;B0303.2;Y62E10A.9;C18D4.6;C15C6.1;F32A5.6;F36A2.3;M01G12.12;F48A11.1;C18D4.2;H24K24.5;C50F4.11;F41G3.12;ZK20.6;T05C3.5;ZK185.2;Y65B4A.8;Y45F10A.3;F13H10.5;ZK643.1;R08D7.3;C05C10.2…	https://www.ncbi.nlm.nih.gov/geo/query/acc.cgi?acc=GSE100726
Other	Putative ubiquitin genes	742	17992	802	29469	5.24e-94	5.32e-91	2.8e-93	F29C12.5;B0047.1;Y57G11C.499;Y75B8A.10;B0047.3;Y69H2.6;F26G5.9;T27F6.8;F52C6.10;Y59E1A.1;Y38H6C.10;ZK1290.9;K05F6.6;Y47G6A.31;B0564.11;C08C3.2;Y67D8C.5;C47D12.7;F10B5.6;T12B5.11;F40B1.1;K08E4.7;Y37H2A.4;Y6D1A.2;C33E10.2;T23F6.3;T04D1.2;R17.1;C34D4.14;EEED8.10;Y65B4BR.4;Y49F6C.4;Y57A10A.18;Y54F10AM.11;Y81G3A.3;Y71F9AL.10;D2045.6;F59H6.12;F59H6.9;T05H10.5;W10C6.1;C08C3.4;F27C8.5;F38H4.7;Y49F6C.5;C0…	http://www.ncbi.nlm.nih.gov/pubmed/25523393
Mutants	UP by lin-35(n745), starved L1	655	17992	694	29469	1.22e-93	1.24e-90	6.5e-93	F37D6.3;C04F12.9;C14B1.7;T09F5.12;K02F3.4;R107.6;T28F2.4;C16C10.3;ZC123.1;T21G5.3;Y38H6C.10;Y111B2A.3;Y17G7B.5;ZK1055.7;Y34D9A.8;Y54E2A.4;Y46G5A.4;Y94H6A.10;F33E2.2;C08F11.7;F56A3.4;W02B8.2;C03B8.4;Y76A2B.3;F01G4.4;Y106G6H.12;K12D12.1;Y48G1C.1;C47E8.8;T07C4.10;Y34D9A.4;C09G5.7;C14B9.4;Y43F4B.6;W03A5.7;F10G7.4;C04H5.6;K05C4.9;Y39G10AR.13;T20G5.11;C47D12.1;H14E04.1;K08E3.6;T21E12.4;ZK1067.2;F58B6.3…	http://www.ncbi.nlm.nih.gov/pubmed/23664972
Mutants	down by dpy-21 mutant (Delaney)	1081	17992	1244	29469	2.3e-93	2.34e-90	1.22e-92	C41D11.1;F15D4.5;Y38F2AR.12;D2096.1;C38D9.2;T03F6.1;Y38H6C.10;Y76B12C.8;Y48G1BM.6;ZK688.8;Y66D12A.14;Y37E3.17;F15D4.6;C08F11.7;Y48G1C.6;Y23H5A.8;F40B1.1;Y6D1A.2;Y67A10A.1;F40E3.5;M01G5.5;C18D11.2;B0284.3;Y38E10A.17;C14B1.1;R31.1;T19A6.4;F15D4.8;C31H5.5;B0035.16;F44F4.3;B0213.11;K11D2.2;C32D5.8;F20G2.2;Y71F9B.13;K08F8.4;T13F3.8;ZK829.4;C53A5.13;F25H5.3;Y61A9LA.12;Y20F4.8;F53G12.7;F11A6.2;Y40B10A.1…	https://www.ncbi.nlm.nih.gov/pubmed/28209779
Mutants	UP by dpy-21 mutant (Delaney)	913	17992	1027	29469	9.01e-91	9.15e-88	4.74e-90	Y54G11A.14;F59C12.4;K03H9.3;F29B9.9;T28F2.4;ZC123.1;T27F6.8;Y17G7B.5;Y71D11A.1;Y55F3BR.2;T05G5.3;W02B8.2;C25H3.1;ZK1010.4;C25A1.10;C14B9.4;F23B12.8;W02B12.13;C06A8.5;F41G4.7;T01C3.7;F01D5.10;C40H1.1;F59A6.5;W08F4.6;F48A11.1;F32D1.10;C30G12.1;C05D11.6;C26C6.3;T11F9.9;W01C9.3;T21G5.4;T07A9.14;C53D5.6;F44D12.4;F10G7.1;F13H10.5;W01B11.3;D2096.8;K01G5.5;K07H8.10;K08D12.4;C44E4.4;T07A9.9;T04H1.6;Y47H10…	https://www.ncbi.nlm.nih.gov/pubmed/28209779
Mutants	Down mex-3;skn-1 RNAi mutant 41min	595	17992	625	29469	1.15e-89	1.17e-86	6.02e-89	C41D11.1;K08A2.1;T03F6.1;Y37D8A.5;ZK930.6;ZC155.3;W04A8.6;C04C3.5;K11D9.1;F58D5.3;F34D10.4;C13G5.2;Y71A12B.11;Y48A5A.1;B0416.6;W06A11.4;Y48G1C.1;C13B9.4;Y37H2A.4;T27E9.3;K08A2.4;F56D12.5;W05F2.4;F22F1.1;F10E7.2;K10G6.3;Y106G6H.2;C32D5.5;B0001.4;K04B12.2;Y39E4B.3;Y65B4BR.4;T05G5.7;F26F4.12;C30B5.3;Y71F9AL.10;T28A8.6;F35E2.5;F32E10.4;Y62E10A.2;F38H4.7;F31C3.2;F53G12.7;Y25C1A.5;E01A2.6;F25D7.1;F25H2…	http://www.ncbi.nlm.nih.gov/pubmed/15772128
Mutants	UP by isp-1 mutant (Cristina)	647	17992	689	29469	1.21e-89	1.23e-86	6.32e-89	C04F12.9;B0047.1;F40D4.13;M163.3;F29B9.9;F26D10.9;D2030.6;B0511.13;Y37D8A.6;Y53H1C.2;T12D8.8;T01E8.5;C26E6.11;C08F11.7;Y71H2B.11;Y106G6H.12;Y69A2AR.31;Y73B3A.9;Y53C12B.1;F20D12.2;T12D8.1;F33H2.5;Y40B10A.2;F32D1.1;K04B12.2;Y53C10A.12;C49C3.6;ZK643.2;F59C6.4;Y56A3A.7;F38H4.7;T10B5.6;F57A10.3;B0464.8;Y71G12A.3;C16A3.7;Y105E8A.17;R11E3.1;F33E11.3;R06C7.7;F32H2.3;F22G12.5;B0001.8;R06A4.9;T24D1.5;K01G5…	http://www.ncbi.nlm.nih.gov/pubmed/19360127
Mutants	UP by crh-1 mutant (Xiao)	908	17992	1023	29469	2.25e-89	2.28e-86	1.16e-88	M88.6;M163.3;Y105E8A.13;T05A7.4;F31E3.1;T28F2.4;Y48A6A.1;Y71D11A.1;C36E8.3;K01B6.1;ZC15.10;R151.5;Y55F3AM.10;C13B9.4;Y6D1A.2;ZC123.4;K06A5.8;F22F1.1;ZK1058.6;F15D4.8;C37A5.9;B0303.2;C31H5.5;Y73E7A.8;Y71F9B.13;C26D10.2;F26H11.2;C05D11.6;Y54E10A.9;C27H5.2;F14F11.1;T12B5.4;Y17G7B.20;ZK643.1;C56G2.1;Y53H1B.1;Y39E4B.8;C07A9.9;C14B9.2;M01D7.5;Y53C12B.5;F29B9.12;Y54G2A.29;T22A3.8;C09F9.2;W01C9.2;Y46G5A.…	http://www.ncbi.nlm.nih.gov/geo/query/acc.cgi?acc=GSE40809
Mutants	UP by smg-2 depletion	1192	17992	1403	29469	4.79e-89	4.86e-86	2.47e-88	Y105E8A.28;Y49E10.17;C38D9.2;K02F3.4;F59E12.6;T09F3.4;C46G7.5;Y38F2AL.2;C08F11.7;Y71A12B.11;Y57A10A.1;W06A11.4;C15F1.8;W04A8.2;F26D2.3;C50D2.10;F02C12.3;F22D6.8;F15D4.8;Y39G10AR.6;T20B6.2;F59H6.12;C53A5.13;Y71F9AL.4;Y55F3BR.10;Y54F10BM.3;C26D10.2;F59B2.5;Y73B6BL.5;R10F2.6;F49F1.7;Y61A9LA.3;C18D4.2;Y94H6A.4;C49G7.12;W10G11.19;W03D8.2;B0041.1;C27H5.2;F19C7.5;F44F1.4;Y37E11B.1;K08F8.5;C08E3.9;T12B5.…	http://www.ncbi.nlm.nih.gov/pubmed/23828042
Mutants	Down lin-35 null emb	641	17992	683	29469	1.72e-88	1.75e-85	8.82e-88	K08A2.1;C50C3.1;T05G5.3;Y76A2B.3;F20D12.1;F25H5.4;Y17G7A.1;D2096.3;C33E10.2;W03A5.7;Y39G10AR.7;F10G7.4;B0393.4;B0284.3;C02F5.1;T06E4.1;C34D4.14;F18A11.2;C25G4.6;C06A8.5;H26D21.1;F25B5.6;T03F1.9;Y110A7A.15;T05G5.7;F11H8.4;F29C12.4;F41H10.10;F57C9.5;F59B2.5;B0464.8;T22H9.3;C50F4.11;F55A12.1;R06C7.1;F44A2.1;Y22D7AL.5;F22D6.10;F01F1.6;C05D11.11;C08E3.9;Y76A2A.1;Y116A8C.26;T12F5.3;F28F8.2;Y38F1A.6;C47…	http://www.ncbi.nlm.nih.gov/pubmed/17368442
Mutants	UP xpa-1 mutant	670	17992	720	29469	7.78e-88	7.9e-85	3.97e-87	F54F2.2;C24H12.6;F59E12.6;W09D10.2;C16C10.3;F30F8.1;T28A8.7;Y17G7B.5;Y48A5A.1;C03B8.4;F20D12.1;Y67D8C.5;F58G1.1;K09H11.3;K12D12.1;Y45G5AM.2;ZK512.5;F26D10.3;Y73B3A.9;W09B6.1;T07C4.10;C25A1.10;Y43H11AL.3;C26E6.9;Y110A7A.18;ZK328.5;F56D12.5;Y18D10A.17;T20G5.1;C04H5.6;C10C5.6;C47D12.1;K10B2.5;C06A1.1;T12D8.1;Y65B4BL.2;C02F5.1;C27D9.1;F33H2.5;H28O16.1;Y57G11C.15;T06E4.1;F26F12.7;Y71F9B.7;F44B9.6;C18G…	http://www.ncbi.nlm.nih.gov/pubmed/20382984
Mutants	Down daf-14 mutant	725	17992	791	29469	1.02e-86	1.03e-83	5.17e-86	F37D6.3;D2096.1;B0250.7;T28F2.4;F49D11.8;D2030.6;C05H8.1;C52E4.2;T21G5.3;F54C9.1;Y56A3A.18;F34D10.4;T01E8.5;Y76A2B.3;T12E12.2;Y53C12B.1;C25A1.10;Y34D9A.4;Y110A7A.18;R09B3.2;F56D12.5;W04A8.2;F10E7.5;R09B3.3;Y71F9B.7;F56D12.1;C15H11.5;T05G5.10;T05C12.7;Y41E3.10;T01C3.7;F01D5.10;F55D10.3;Y14H12B.2;Y113G7B.17;F29C12.4;C34E10.5;CD4.8;F57C9.5;H21P03.3;W01B6.2;ZK430.1;M106.4;M01F1.2;ZC395.10;LLC1.3;R07H…	http://www.ncbi.nlm.nih.gov/pubmed/15380030
Mutants	UP nth-1;xbp-1 mutant	866	17992	973	29469	1.19e-86	1.21e-83	6.03e-86	Y73B6BL.7;F56H9.4;T27F6.8;W02B12.9;Y56A3A.18;Y48A6A.1;C47D12.7;C27D8.3;T12B5.11;Y55F3AM.10;C13B9.4;K08E4.7;Y48G1C.5;C17H12.3;W03C9.1;Y25C1A.1;C24D10.2;K08C9.2;F40E3.5;C39H7.1;C35D10.2;ZK757.3;W08E3.4;ZK1058.6;C17G10.4;Y38E10A.17;T28D9.9;ZK484.5;C55B7.3;W10D5.1;B0205.10;F09C12.8;C25G4.6;F09G8.4;ZK666.8;T22B3.2;F14F7.4;Y71F9AL.2;F44F4.3;F07F6.1;C09D4.3;C30B5.3;F18A11.5;Y71F9B.13;C17H12.5;C24A11.1;K…	http://www.ncbi.nlm.nih.gov/pubmed/20382984
Mutants	down by mir-58 mutant	546	17992	569	29469	2.01e-86	2.04e-83	1.01e-85	C04G2.10;F59C12.4;T24H10.5;F19B6.3;F22H10.1;Y37D8A.5;Y49F6B.10;Y38F1A.1;F54A3.4;C04G2.8;ZK550.5;ZK507.3;K07F5.11;C49C8.1;T27A3.3;C18H7.4;Y113G7C.1;K08E4.7;C17H12.3;Y25C1A.1;K08C9.2;C09G5.7;C34D4.2;K09G1.2;T28H11.5;ZK930.4;C39H7.1;C33F10.8;C35D10.2;T06C10.3;ZK757.3;F57B9.8;C38D4.7;K07F5.4;F23B12.1;B0393.4;Y62F5A.10;F43G9.6;F02E11.1;ZK484.7;T05A7.6;Y38E10A.17;F26A1.3;C53A5.4;ZK484.5;B0218.5;B0205.1…	http://www.ncbi.nlm.nih.gov/pubmed/26232411
[truncated: 782 more rows]
