# Supplementary material for: Tissue- and sex-specific small RNAomes reveal sex differences in response to the environment
Source: PLoS Genet. 2019 Feb 8;15(2):e1007905. doi: 10.1371/journal.pgen.1007905 (PMC6383947; doi:10.1371/journal.pgen.1007905)
Supplement: S3 Table — Expression levels of 22G RNA and mRNA and classification as WAGO, WAGO-1, CSR-1, ALG-3/-4. (XLSX) [file pgen.1007905.s008.xlsx]

## Sheet: Fig2A_herm_West_2017
	groupID	X22G.RNA.Herm	mRNA.Herm	binnumber	bin	start	end
1	W09C5.12	46850.9	0	NA	NA	NA	NA
2	W03H9.2	28371.8	1.40216	20	(4.19,4.45]	4.19411	4.45289
3	F59C12.4	20005.9	67.6117	20	(4.19,4.45]	4.19411	4.45289
4	T07E3.2	19412.4	0.176668	20	(4.19,4.45]	4.19411	4.45289
5	C47G2.8	18619.6	0	NA	NA	NA	NA
6	T09F5.12	17401.7	0.954525	20	(4.19,4.45]	4.19411	4.45289
7	T01C8.5	14530.7	5.08974	19	(3.94,4.19]	3.93534	4.19411
8	B0047.1	14342.4	0.600925	19	(3.94,4.19]	3.93534	4.19411
9	Y67D8C.6	13009.8	0.753952	19	(3.94,4.19]	3.93534	4.19411
10	Y46G5A.4	11386.1	29.8547	19	(3.94,4.19]	3.93534	4.19411
11	Y105E8A.28	11357.8	1.2727	19	(3.94,4.19]	3.93534	4.19411
12	C04F12.9	10135.9	11.7704	19	(3.94,4.19]	3.93534	4.19411
13	C01F6.14	9318.63	2.86331	19	(3.94,4.19]	3.93534	4.19411
14	W08F4.9	9098.68	0	NA	NA	NA	NA
15	T05E8.2	8895.85	1.35488	19	(3.94,4.19]	3.93534	4.19411
16	Y56A3A.18	8823.51	205.249	19	(3.94,4.19]	3.93534	4.19411
17	K08F11.1	7744.61	0	NA	NA	NA	NA
18	C32B5.6	7095.26	0	NA	NA	NA	NA
19	B0281.4	7064.41	1.21363	18	(3.68,3.94]	3.67657	3.93534
20	Y71A12B.10	6997.42	0.176668	18	(3.68,3.94]	3.67657	3.93534
21	F58D2.4	6910.86	0.63635	18	(3.68,3.94]	3.67657	3.93534
22	Y54G11A.14	6605.48	6.7506	18	(3.68,3.94]	3.67657	3.93534
23	T26E3.7	6183.24	5.05425	18	(3.68,3.94]	3.67657	3.93534
24	B0250.2	6165.93	0	NA	NA	NA	NA
25	M117.3	6116.3	1.3315	18	(3.68,3.94]	3.67657	3.93534
26	B0047.3	5845.09	9.00041	18	(3.68,3.94]	3.67657	3.93534
27	F49F1.8	5567.29	0.200308	18	(3.68,3.94]	3.67657	3.93534
28	F15D4.5	5565.3	0	NA	NA	NA	NA
29	M02B7.3	5461.83	1.64968	18	(3.68,3.94]	3.67657	3.93534
30	T12G3.1	5455.63	6.26814	18	(3.68,3.94]	3.67657	3.93534
31	Y7A5A.10	5343.83	1.00154	18	(3.68,3.94]	3.67657	3.93534
32	Y52B11A.11	5232.54	0	NA	NA	NA	NA
33	C52E2.6	5213.19	0.176668	18	(3.68,3.94]	3.67657	3.93534
34	Y56A3A.5	5189.62	0	NA	NA	NA	NA
35	Y37D8A.6	5141.03	13.9859	18	(3.68,3.94]	3.67657	3.93534
36	Y105E8A.13	5098.45	9.82615	18	(3.68,3.94]	3.67657	3.93534
37	T05G5.3	5082.36	917.891	18	(3.68,3.94]	3.67657	3.93534
38	C16A11.9	5014.11	0.400617	18	(3.68,3.94]	3.67657	3.93534
39	M01E11.6	4915.79	525.197	18	(3.68,3.94]	3.67657	3.93534
40	K08E5.1	4893.32	4.70091	18	(3.68,3.94]	3.67657	3.93534
41	Y18D10A.25	4878.45	0.530004	18	(3.68,3.94]	3.67657	3.93534
42	Y67D8C.5	4729.7	636.641	17	(3.42,3.68]	3.41779	3.67657
43	Y54F10AM.11	4588.3	80.3423	17	(3.42,3.68]	3.41779	3.67657
44	F32D1.1	4363.38	13.9142	17	(3.42,3.68]	3.41779	3.67657
45	C16C10.3	4324.99	129.505	17	(3.42,3.68]	3.41779	3.67657
46	Y38H6C.10	4309.2	1.72033	17	(3.42,3.68]	3.41779	3.67657
47	B0001.5	4187.8	43.5814	17	(3.42,3.68]	3.41779	3.67657
48	C04G2.10	4176.6	1.82608	17	(3.42,3.68]	3.41779	3.67657
49	Y48A6A.1	4014.42	2.79212	17	(3.42,3.68]	3.41779	3.67657
50	Y75B8A.19	4003.36	0.518483	17	(3.42,3.68]	3.41779	3.67657
51	B0284.3	3806.86	0.176668	17	(3.42,3.68]	3.41779	3.67657
52	Y57G11C.51	3736.98	311.523	17	(3.42,3.68]	3.41779	3.67657
53	Y87G2A.4	3642.4	0	NA	NA	NA	NA
54	Y46G5A.5	3603.22	165.986	17	(3.42,3.68]	3.41779	3.67657
55	K10C8.1	3600.36	2.17968	17	(3.42,3.68]	3.41779	3.67657
56	Y49F6C.5	3578.45	0.176668	17	(3.42,3.68]	3.41779	3.67657
57	Y48C3A.11	3564.89	1.06001	17	(3.42,3.68]	3.41779	3.67657
58	C41D11.1	3515.87	13.5022	17	(3.42,3.68]	3.41779	3.67657
59	Y110A7A.21	3417.6	0.494843	17	(3.42,3.68]	3.41779	3.67657
60	T27F6.8	3389.9	2.37999	17	(3.42,3.68]	3.41779	3.67657
61	M163.3	3352.22	10.1207	17	(3.42,3.68]	3.41779	3.67657
62	C09G1.3	3339.37	0.93062	17	(3.42,3.68]	3.41779	3.67657
63	D2030.6	3287.12	453.804	17	(3.42,3.68]	3.41779	3.67657
64	Y55B1BR.6	3273.32	0.400617	17	(3.42,3.68]	3.41779	3.67657
65	F59H6.14	3253.13	0.989685	17	(3.42,3.68]	3.41779	3.67657
66	Y39A3CL.6	3222.79	34.7317	17	(3.42,3.68]	3.41779	3.67657
67	Y53F4B.9	3215.67	43.1913	17	(3.42,3.68]	3.41779	3.67657
68	C03B8.4	3177.8	99.4971	17	(3.42,3.68]	3.41779	3.67657
69	F49D11.8	3138.33	20.1674	17	(3.42,3.68]	3.41779	3.67657
70	ZK892.6	3125.43	3.90054	17	(3.42,3.68]	3.41779	3.67657
71	B0303.2	3100.73	0	NA	NA	NA	NA
72	Y87G2A.17	3090.5	23.4802	17	(3.42,3.68]	3.41779	3.67657
73	C10C5.1	3085.7	37.4669	17	(3.42,3.68]	3.41779	3.67657
74	Y43F4B.6	3068.54	328.926	17	(3.42,3.68]	3.41779	3.67657
75	Y49F6B.10	3064.69	1.3903	17	(3.42,3.68]	3.41779	3.67657
76	Y54G2A.19	3054.7	38.0929	17	(3.42,3.68]	3.41779	3.67657
77	Y20F4.4	3053.86	15.8925	17	(3.42,3.68]	3.41779	3.67657
78	C46G7.5	3037.82	15.4466	17	(3.42,3.68]	3.41779	3.67657
79	Y49E10.17	3036.76	1.21363	17	(3.42,3.68]	3.41779	3.67657
80	K09H11.11	3036.7	0	NA	NA	NA	NA
81	Y38F2AR.12	3002.02	0.494843	17	(3.42,3.68]	3.41779	3.67657
82	Y34D9A.4	2991.43	193.206	17	(3.42,3.68]	3.41779	3.67657
83	Y55F3AM.14	2983.74	0.63635	17	(3.42,3.68]	3.41779	3.67657
84	C41D11.6	2969.89	0	NA	NA	NA	NA
85	F23B12.8	2834.32	95.1135	17	(3.42,3.68]	3.41779	3.67657
86	F29C12.5	2832.87	0.90698	17	(3.42,3.68]	3.41779	3.67657
87	B0261.8	2787.66	7.42185	17	(3.42,3.68]	3.41779	3.67657
88	F58A4.3	2758.95	504.982	17	(3.42,3.68]	3.41779	3.67657
89	Y71A12B.17	2749.22	1.31972	17	(3.42,3.68]	3.41779	3.67657
90	K08D12.2	2713.87	0	NA	NA	NA	NA
91	K11D9.1	2712.84	448.157	17	(3.42,3.68]	3.41779	3.67657
92	C14B1.7	2698.61	110.931	17	(3.42,3.68]	3.41779	3.67657
93	Y50D7A.7	2659.25	0.553644	17	(3.42,3.68]	3.41779	3.67657
94	T10A3.1	2658.9	0	NA	NA	NA	NA
95	W09H1.4	2609	4.02914	16	(3.16,3.42]	3.15902	3.41779
96	C27D8.3	2583.18	2.12088	16	(3.16,3.42]	3.15902	3.41779
97	Y53F4B.12	2581.89	0.977901	16	(3.16,3.42]	3.15902	3.41779
98	Y48G1C.6	2544.41	3.08699	16	(3.16,3.42]	3.15902	3.41779
99	B0250.7	2502.24	7.7628	16	(3.16,3.42]	3.15902	3.41779
100	T28F2.4	2500.16	0.695151	16	(3.16,3.42]	3.15902	3.41779
101	Y38F2AL.2	2493.53	0	NA	NA	NA	NA
102	Y69H2.6	2462.05	1.72	16	(3.16,3.42]	3.15902	3.41779
103	VF13D12L.1	2435.57	494.656	16	(3.16,3.42]	3.15902	3.41779
104	K07A12.2	2434.84	1541.22	16	(3.16,3.42]	3.15902	3.41779
105	M04G12.4	2429.49	4.3007	16	(3.16,3.42]	3.15902	3.41779
106	F13C5.2	2367.3	13.4324	16	(3.16,3.42]	3.15902	3.41779
107	Y45F10C.6	2363.45	10.452	16	(3.16,3.42]	3.15902	3.41779
108	T01E8.5	2297.11	53.6084	16	(3.16,3.42]	3.15902	3.41779
109	F39F10.2	2295.61	0.318175	16	(3.16,3.42]	3.15902	3.41779
110	D2096.1	2247.99	0	NA	NA	NA	NA
111	T23G5.6	2234.89	3.62852	16	(3.16,3.42]	3.15902	3.41779
112	R11A8.1	2233.57	31.6296	16	(3.16,3.42]	3.15902	3.41779
113	K01G5.7	2191.8	1409.55	16	(3.16,3.42]	3.15902	3.41779
114	Y60A3A.12	2191.01	0.671511	16	(3.16,3.42]	3.15902	3.41779
115	ZC155.3	2186.84	20.9717	16	(3.16,3.42]	3.15902	3.41779
116	Y94H6A.10	2171.86	3.75903	16	(3.16,3.42]	3.15902	3.41779
117	F07A5.1	2164.84	187.483	16	(3.16,3.42]	3.15902	3.41779
118	Y54F10BM.9	2155.35	4.30003	16	(3.16,3.42]	3.15902	3.41779
119	F33E2.2	2140.12	3.03945	16	(3.16,3.42]	3.15902	3.41779
120	Y37A1C.1	2138.36	41.6486	16	(3.16,3.42]	3.15902	3.41779
121	D2045.2	2111.57	77.3214	16	(3.16,3.42]	3.15902	3.41779
122	F26G5.9	2088.36	243.463	16	(3.16,3.42]	3.15902	3.41779
123	ZK930.1	2079.87	112.613	16	(3.16,3.42]	3.15902	3.41779
124	F13D12.5	2067.24	79.2331	16	(3.16,3.42]	3.15902	3.41779
125	T10B11.7	2064.65	56.822	16	(3.16,3.42]	3.15902	3.41779
126	Y6D1A.2	2059.03	0	NA	NA	NA	NA
127	T05A7.4	2053.88	6.97515	16	(3.16,3.42]	3.15902	3.41779
128	F21A3.6	2046.7	0.318175	16	(3.16,3.42]	3.15902	3.41779
129	W03C9.1	2038.35	1.897	16	(3.16,3.42]	3.15902	3.41779
130	C04C3.5	2034.49	23.9767	16	(3.16,3.42]	3.15902	3.41779
131	F40D4.13	2033.15	0.90698	16	(3.16,3.42]	3.15902	3.41779
132	F33E11.1	1988.63	0.718792	16	(3.16,3.42]	3.15902	3.41779
133	ZK973.8	1971.61	1.48453	16	(3.16,3.42]	3.15902	3.41779
134	Y69A2AR.31	1959.49	0.518483	16	(3.16,3.42]	3.15902	3.41779
135	C47D12.6	1953.96	174.902	16	(3.16,3.42]	3.15902	3.41779
136	W02G9.1	1949.06	10.1801	16	(3.16,3.42]	3.15902	3.41779
137	F41H10.10	1941.99	146.519	16	(3.16,3.42]	3.15902	3.41779
138	Y110A7A.18	1925.6	220.347	16	(3.16,3.42]	3.15902	3.41779
139	Y48G1BM.6	1917.62	2.7218	16	(3.16,3.42]	3.15902	3.41779
140	F54C9.1	1908.76	10.2848	16	(3.16,3.42]	3.15902	3.41779
141	F43E2.1	1902.96	69.1902	16	(3.16,3.42]	3.15902	3.41779
142	K09B11.9	1902.7	31.3305	16	(3.16,3.42]	3.15902	3.41779
143	Y48E1A.1	1895.15	7.75267	16	(3.16,3.42]	3.15902	3.41779
144	M01G5.5	1889.15	112.891	16	(3.16,3.42]	3.15902	3.41779
145	M88.6	1881.4	53.1229	16	(3.16,3.42]	3.15902	3.41779
146	F29B9.9	1873.93	3.07521	16	(3.16,3.42]	3.15902	3.41779
147	T01C3.7	1872.74	1549.78	16	(3.16,3.42]	3.15902	3.41779
148	F47B7.6	1867.43	0	NA	NA	NA	NA
149	ZK270.2	1863.42	77.8177	16	(3.16,3.42]	3.15902	3.41779
150	ZK1067.2	1859.3	71.4109	16	(3.16,3.42]	3.15902	3.41779
151	Y38C1AA.12	1859.14	28.8287	16	(3.16,3.42]	3.15902	3.41779
152	C36A4.5	1854.93	94.2352	16	(3.16,3.42]	3.15902	3.41779
153	Y48G1C.1	1850.85	76.84	16	(3.16,3.42]	3.15902	3.41779
154	F32A5.6	1843.71	0.718792	16	(3.16,3.42]	3.15902	3.41779
155	F36D4.3	1842.68	430.933	16	(3.16,3.42]	3.15902	3.41779
156	C38D4.7	1825.15	1.00154	16	(3.16,3.42]	3.15902	3.41779
157	F57C2.5	1818.46	83.7093	16	(3.16,3.42]	3.15902	3.41779
158	W05H12.2	1797.86	0	NA	NA	NA	NA
159	ZK381.4	1777.11	233.943	16	(3.16,3.42]	3.15902	3.41779
160	Y39G10AR.13	1760.72	55.8954	16	(3.16,3.42]	3.15902	3.41779
161	B0001.3	1747.88	42.7436	16	(3.16,3.42]	3.15902	3.41779
162	Y82E9BR.22	1746.83	69.0074	16	(3.16,3.42]	3.15902	3.41779
163	T16H12.2	1722	10.2274	16	(3.16,3.42]	3.15902	3.41779
164	Y17G7B.5	1696.27	748.294	16	(3.16,3.42]	3.15902	3.41779
165	Y63D3A.2	1695.39	0.600925	16	(3.16,3.42]	3.15902	3.41779
166	Y55F3AM.10	1668.53	0	NA	NA	NA	NA
167	Y102A5C.1	1661.17	53.3566	16	(3.16,3.42]	3.15902	3.41779
168	Y56A3A.33	1654.54	21.3487	16	(3.16,3.42]	3.15902	3.41779
169	C10H11.9	1631.88	273.033	16	(3.16,3.42]	3.15902	3.41779
170	K05C4.2	1619.42	828.477	16	(3.16,3.42]	3.15902	3.41779
171	W09D10.2	1613.8	85.5684	16	(3.16,3.42]	3.15902	3.41779
172	F56F3.6	1606.47	16.2711	16	(3.16,3.42]	3.15902	3.41779
173	Y14H12B.2	1562.85	81.6712	16	(3.16,3.42]	3.15902	3.41779
174	T24H10.5	1559.91	0.400617	16	(3.16,3.42]	3.15902	3.41779
175	M04B2.1	1559.43	336.47	16	(3.16,3.42]	3.15902	3.41779
176	F54E7.7	1547.31	33.9541	16	(3.16,3.42]	3.15902	3.41779
177	Y48B6A.3	1547.05	50.2294	16	(3.16,3.42]	3.15902	3.41779
178	K10F12.3	1537.63	0.318175	16	(3.16,3.42]	3.15902	3.41779
179	F36D1.9	1529.72	7.71586	16	(3.16,3.42]	3.15902	3.41779
180	F56A3.4	1518	183.465	16	(3.16,3.42]	3.15902	3.41779
181	C18D11.2	1516.35	0	NA	NA	NA	NA
182	ZK328.5	1503.48	137.726	16	(3.16,3.42]	3.15902	3.41779
183	Y54E2A.4	1492.42	118.371	16	(3.16,3.42]	3.15902	3.41779
184	T06D8.8	1491.19	525.186	16	(3.16,3.42]	3.15902	3.41779
185	Y106G6H.2	1478	54.7647	16	(3.16,3.42]	3.15902	3.41779
186	Y71G12B.35	1477.35	2.12088	16	(3.16,3.42]	3.15902	3.41779
187	R107.6	1476.4	20.3574	16	(3.16,3.42]	3.15902	3.41779
188	C47D12.1	1473.1	115.262	16	(3.16,3.42]	3.15902	3.41779
189	T03F1.9	1466.25	140.002	16	(3.16,3.42]	3.15902	3.41779
190	C26E6.9	1464.9	20.4306	16	(3.16,3.42]	3.15902	3.41779
191	F25H5.5	1463.2	48.8701	16	(3.16,3.42]	3.15902	3.41779
192	Y22D7AL.5	1461.72	180.804	16	(3.16,3.42]	3.15902	3.41779
193	R06C7.8	1457.16	136.652	16	(3.16,3.42]	3.15902	3.41779
194	C18G1.4	1457.07	402.231	16	(3.16,3.42]	3.15902	3.41779
195	C04G6.6	1440.82	11.7576	15	(2.9,3.16]	2.90025	3.15902
196	Y76A2B.3	1440.41	0.200308	15	(2.9,3.16]	2.90025	3.15902
197	K08E7.3	1434.88	112.072	15	(2.9,3.16]	2.90025	3.15902
198	C45G3.1	1427.06	30.975	15	(2.9,3.16]	2.90025	3.15902
199	F09C8.2	1415.09	27.3431	15	(2.9,3.16]	2.90025	3.15902
200	D1081.9	1412.95	77.1316	15	(2.9,3.16]	2.90025	3.15902
201	K04B12.2	1406.01	33.4242	15	(2.9,3.16]	2.90025	3.15902
202	K09H11.3	1401.73	168.923	15	(2.9,3.16]	2.90025	3.15902
203	C41G7.2	1390.86	508.86	15	(2.9,3.16]	2.90025	3.15902
204	F40B1.1	1382.41	0.530004	15	(2.9,3.16]	2.90025	3.15902
205	Y71F9B.8	1349.36	2.60367	15	(2.9,3.16]	2.90025	3.15902
206	ZK1236.6	1346	83.1694	15	(2.9,3.16]	2.90025	3.15902
207	Y43H11AL.3	1341.99	56.0434	15	(2.9,3.16]	2.90025	3.15902
208	F55H2.1	1341.34	11.8176	15	(2.9,3.16]	2.90025	3.15902
209	ZC395.8	1337.82	108.531	15	(2.9,3.16]	2.90025	3.15902
210	F52C6.10	1336.07	1.3076	15	(2.9,3.16]	2.90025	3.15902
211	Y48G1C.5	1332.07	0.63635	15	(2.9,3.16]	2.90025	3.15902
212	F37H8.7	1331.39	0.400617	15	(2.9,3.16]	2.90025	3.15902
213	F11H8.4	1301.27	2.43905	15	(2.9,3.16]	2.90025	3.15902
214	T07C4.10	1300.84	8.54186	15	(2.9,3.16]	2.90025	3.15902
215	T16H12.11	1298.44	33.1661	15	(2.9,3.16]	2.90025	3.15902
216	K07D4.3	1286.85	312.715	15	(2.9,3.16]	2.90025	3.15902
217	C05D11.11	1284.56	568.214	15	(2.9,3.16]	2.90025	3.15902
218	F08F3.8	1281.28	2.10883	15	(2.9,3.16]	2.90025	3.15902
219	C34D4.14	1278.66	70.0891	15	(2.9,3.16]	2.90025	3.15902
220	C04G6.3	1278.53	26.2603	15	(2.9,3.16]	2.90025	3.15902
221	T12B5.11	1270.2	0.530004	15	(2.9,3.16]	2.90025	3.15902
222	B0041.7	1267.82	45.0888	15	(2.9,3.16]	2.90025	3.15902
223	C29F9.1	1267.51	3.73539	15	(2.9,3.16]	2.90025	3.15902
224	F01G4.4	1265.68	182.859	15	(2.9,3.16]	2.90025	3.15902
225	Y69A2AR.32	1256.65	105.047	15	(2.9,3.16]	2.90025	3.15902
226	W09D10.1	1252.45	129.95	15	(2.9,3.16]	2.90025	3.15902
227	F54E12.2	1248.89	103.185	15	(2.9,3.16]	2.90025	3.15902
228	F28H1.3	1244.48	290.239	15	(2.9,3.16]	2.90025	3.15902
229	T06E4.3	1238.26	32.9312	15	(2.9,3.16]	2.90025	3.15902
230	Y53F4B.2	1237.43	0.318175	15	(2.9,3.16]	2.90025	3.15902
231	C18H2.1	1236.68	1.64941	15	(2.9,3.16]	2.90025	3.15902
232	F15B9.4	1227.64	134.433	15	(2.9,3.16]	2.90025	3.15902
233	Y54G2A.29	1214.83	0.895459	15	(2.9,3.16]	2.90025	3.15902
234	C27D9.1	1210.6	151.019	15	(2.9,3.16]	2.90025	3.15902
235	K09H9.7	1208.66	93.7008	15	(2.9,3.16]	2.90025	3.15902
236	Y53H1C.2	1208.08	27.5943	15	(2.9,3.16]	2.90025	3.15902
237	B0416.6	1195.83	9.31885	15	(2.9,3.16]	2.90025	3.15902
238	W04C9.5	1195.75	4.24149	15	(2.9,3.16]	2.90025	3.15902
239	F52B5.3	1181.34	66.4017	15	(2.9,3.16]	2.90025	3.15902
240	R05F9.11	1171.98	6.03248	15	(2.9,3.16]	2.90025	3.15902
241	K08H2.1	1166.52	19.5335	15	(2.9,3.16]	2.90025	3.15902
242	F53H10.2	1165.1	12.8999	15	(2.9,3.16]	2.90025	3.15902
243	Y17G7A.1	1162.31	1218.71	15	(2.9,3.16]	2.90025	3.15902
244	C50F4.11	1159.93	91.429	15	(2.9,3.16]	2.90025	3.15902
245	B0414.7	1154.3	49.2832	15	(2.9,3.16]	2.90025	3.15902
246	K12D12.1	1143.04	998.621	15	(2.9,3.16]	2.90025	3.15902
247	F18H3.3	1128.12	7.64587	15	(2.9,3.16]	2.90025	3.15902
248	F58G11.3	1127.85	294.012	15	(2.9,3.16]	2.90025	3.15902
249	C47B2.3	1127.26	3995.41	15	(2.9,3.16]	2.90025	3.15902
250	Y34D9A.8	1123.18	0	NA	NA	NA	NA
251	K10B3.5	1116.07	3.4994	15	(2.9,3.16]	2.90025	3.15902
252	C10H11.10	1110.82	281.296	15	(2.9,3.16]	2.90025	3.15902
253	Y6D1A.1	1110.16	18.6993	15	(2.9,3.16]	2.90025	3.15902
254	C16H3.3	1108.54	5.6322	15	(2.9,3.16]	2.90025	3.15902
255	Y43F11A.5	1105.44	7.29333	15	(2.9,3.16]	2.90025	3.15902
256	C06A5.6	1103.92	105.814	15	(2.9,3.16]	2.90025	3.15902
257	F39C12.3	1098.57	8.40061	15	(2.9,3.16]	2.90025	3.15902
258	T04A8.16	1096.62	15.6468	15	(2.9,3.16]	2.90025	3.15902
259	B0491.6	1095.67	21.3245	15	(2.9,3.16]	2.90025	3.15902
260	Y71F9B.7	1083.62	535.448	15	(2.9,3.16]	2.90025	3.15902
261	C53D5.6	1082.78	517.512	15	(2.9,3.16]	2.90025	3.15902
262	T12E12.2	1081.9	61.6994	15	(2.9,3.16]	2.90025	3.15902
263	ZK1055.7	1079.81	0.518483	15	(2.9,3.16]	2.90025	3.15902
264	T12E12.3	1074.87	30.9265	15	(2.9,3.16]	2.90025	3.15902
265	T22D1.9	1066.43	1105.37	15	(2.9,3.16]	2.90025	3.15902
266	T11F8.3	1054.96	1869.49	15	(2.9,3.16]	2.90025	3.15902
267	D2096.8	1050.51	1435.41	15	(2.9,3.16]	2.90025	3.15902
268	F56D2.6	1049.77	335.721	15	(2.9,3.16]	2.90025	3.15902
269	C05C8.4	1042.17	111.695	15	(2.9,3.16]	2.90025	3.15902
270	Y71A12B.4	1040.5	0.777593	15	(2.9,3.16]	2.90025	3.15902
271	ZK1098.8	1034.19	111.98	15	(2.9,3.16]	2.90025	3.15902
272	Y47G6A.23	1034.14	14.0428	15	(2.9,3.16]	2.90025	3.15902
273	F59E12.10	1029.31	20.6877	15	(2.9,3.16]	2.90025	3.15902
274	Y105E8A.1	1024.88	0	NA	NA	NA	NA
275	Y92H12A.5	1019.74	98.618	15	(2.9,3.16]	2.90025	3.15902
276	Y53G8AM.8	1019.69	13.6658	15	(2.9,3.16]	2.90025	3.15902
277	Y54E2A.3	1018.3	625.463	15	(2.9,3.16]	2.90025	3.15902
278	C28C12.2	1014.38	6358.59	15	(2.9,3.16]	2.90025	3.15902
279	F26A3.3	1013.52	34.651	15	(2.9,3.16]	2.90025	3.15902
280	K11D12.2	1012.98	464.909	15	(2.9,3.16]	2.90025	3.15902
281	F49E8.3	1009.75	383.717	15	(2.9,3.16]	2.90025	3.15902
282	F10G7.3	1009.08	244.107	15	(2.9,3.16]	2.90025	3.15902
283	C04H5.6	1007.88	29.1715	15	(2.9,3.16]	2.90025	3.15902
284	Y47G6A.12	1002.62	148.59	15	(2.9,3.16]	2.90025	3.15902
285	K12D12.5	1002.12	45.1351	15	(2.9,3.16]	2.90025	3.15902
286	ZK507.6	999.401	183.652	15	(2.9,3.16]	2.90025	3.15902
287	T05G5.10	988.368	13998.5	15	(2.9,3.16]	2.90025	3.15902
288	F10G7.4	986.039	43.5824	15	(2.9,3.16]	2.90025	3.15902
289	K09B11.4	979.837	0.176668	15	(2.9,3.16]	2.90025	3.15902
290	T26C11.7	978.585	6.60883	15	(2.9,3.16]	2.90025	3.15902
291	F36A4.7	978.548	239.256	15	(2.9,3.16]	2.90025	3.15902
292	Y49E10.19	975.844	84.6886	15	(2.9,3.16]	2.90025	3.15902
293	Y37D8A.16	974.153	12.2991	15	(2.9,3.16]	2.90025	3.15902
294	Y39E4B.2	971.675	281.591	15	(2.9,3.16]	2.90025	3.15902
295	F10F2.1	968.804	60.2737	15	(2.9,3.16]	2.90025	3.15902
296	C47D12.7	964.66	0.494843	15	(2.9,3.16]	2.90025	3.15902
297	F34H10.3	956.62	3.32246	15	(2.9,3.16]	2.90025	3.15902
298	F16B4.6	956.156	0	NA	NA	NA	NA
299	C13F10.4	954.204	31.5286	15	(2.9,3.16]	2.90025	3.15902
300	Y53C12B.1	952.556	29.0538	15	(2.9,3.16]	2.90025	3.15902
301	C46C2.3	952.129	0.801233	15	(2.9,3.16]	2.90025	3.15902
302	T26A8.4	950.095	147.487	15	(2.9,3.16]	2.90025	3.15902
303	T07A9.14	949.711	178.423	15	(2.9,3.16]	2.90025	3.15902
304	R05D3.7	948.306	0.318175	15	(2.9,3.16]	2.90025	3.15902
305	Y59A8B.20	947.963	0	NA	NA	NA	NA
306	C35B1.5	946.039	35.4969	15	(2.9,3.16]	2.90025	3.15902
307	F15E6.1	944.324	89.657	15	(2.9,3.16]	2.90025	3.15902
308	K12H4.8	940.484	35.9589	15	(2.9,3.16]	2.90025	3.15902
309	Y44A6D.3	940.243	2.17942	15	(2.9,3.16]	2.90025	3.15902
310	B0414.5	940.035	120.304	15	(2.9,3.16]	2.90025	3.15902
311	R05H10.2	937.404	3.78181	15	(2.9,3.16]	2.90025	3.15902
312	T19H12.2	936.287	4482.62	15	(2.9,3.16]	2.90025	3.15902
313	F53G12.4	934.336	0	NA	NA	NA	NA
314	ZC123.4	927.096	3.82883	15	(2.9,3.16]	2.90025	3.15902
315	F58B6.3	920.938	95.135	15	(2.9,3.16]	2.90025	3.15902
316	Y44E3A.6	919.652	36.3103	15	(2.9,3.16]	2.90025	3.15902
317	F56H9.4	917.981	2.26238	15	(2.9,3.16]	2.90025	3.15902
318	M01E11.5	917.467	7082.39	15	(2.9,3.16]	2.90025	3.15902
319	K10G6.3	916.384	39.2527	15	(2.9,3.16]	2.90025	3.15902
320	Y17G9B.9	916.215	136.657	15	(2.9,3.16]	2.90025	3.15902
321	F28F8.2	914.463	1.17821	15	(2.9,3.16]	2.90025	3.15902
322	Y111B2A.3	911.653	185.343	15	(2.9,3.16]	2.90025	3.15902
323	K08F11.3	911.257	515.14	15	(2.9,3.16]	2.90025	3.15902
324	B0001.7	911.043	130.41	15	(2.9,3.16]	2.90025	3.15902
325	T14G10.2	908.399	61.7258	15	(2.9,3.16]	2.90025	3.15902
326	C14C11.6	903.65	40.8472	15	(2.9,3.16]	2.90025	3.15902
327	T21E12.4	897.378	195.633	15	(2.9,3.16]	2.90025	3.15902
328	F01D5.10	896.359	0	NA	NA	NA	NA
329	C52E4.2	895.566	12.524	15	(2.9,3.16]	2.90025	3.15902
330	R151.5	894.135	0.376976	15	(2.9,3.16]	2.90025	3.15902
331	C01G5.2	892.275	110.346	15	(2.9,3.16]	2.90025	3.15902
332	B0238.9	891.905	199.751	15	(2.9,3.16]	2.90025	3.15902
333	C50A2.2	888.815	176.25	15	(2.9,3.16]	2.90025	3.15902
334	ZC123.1	886.526	0	NA	NA	NA	NA
335	C06A1.1	885.158	1794.72	15	(2.9,3.16]	2.90025	3.15902
336	C23G10.8	885.065	129.552	15	(2.9,3.16]	2.90025	3.15902
337	H02I12.5	884.099	319.216	15	(2.9,3.16]	2.90025	3.15902
338	Y57A10A.18	882.2	610.913	15	(2.9,3.16]	2.90025	3.15902
339	K05C4.1	876.052	1366.19	15	(2.9,3.16]	2.90025	3.15902
340	T12D8.1	875.168	43.8639	15	(2.9,3.16]	2.90025	3.15902
341	Y75B7AL.4	874.657	609.443	15	(2.9,3.16]	2.90025	3.15902
342	W09G3.2	870.995	24.9658	15	(2.9,3.16]	2.90025	3.15902
343	ZK1055.1	869.868	130.968	15	(2.9,3.16]	2.90025	3.15902
344	Y71F9B.13	869.34	4.53576	15	(2.9,3.16]	2.90025	3.15902
345	T10G3.5	866.805	24.778	15	(2.9,3.16]	2.90025	3.15902
346	F33H2.5	865.465	246.476	15	(2.9,3.16]	2.90025	3.15902
347	Y62E10A.14	863.568	312.382	15	(2.9,3.16]	2.90025	3.15902
348	F26A3.8	863.258	19.6389	15	(2.9,3.16]	2.90025	3.15902
349	T24B8.7	862.564	536.832	15	(2.9,3.16]	2.90025	3.15902
350	Y51H4A.12	861.726	8.94207	15	(2.9,3.16]	2.90025	3.15902
351	K03H1.2	860.782	46.6557	15	(2.9,3.16]	2.90025	3.15902
352	Y41D4B.12	860.714	66.8637	15	(2.9,3.16]	2.90025	3.15902
353	T24D1.3	860.363	314.707	15	(2.9,3.16]	2.90025	3.15902
354	Y45F10A.2	858.597	2223.23	15	(2.9,3.16]	2.90025	3.15902
355	Y48G9A.6	857.966	0.400617	15	(2.9,3.16]	2.90025	3.15902
356	T21C12.1	856.98	0	NA	NA	NA	NA
357	T16G12.4	856.473	52.4734	15	(2.9,3.16]	2.90025	3.15902
358	C24H12.2	854.866	0	NA	NA	NA	NA
359	F54C8.4	853.215	246.036	15	(2.9,3.16]	2.90025	3.15902
360	C14B9.4	849.675	935.447	15	(2.9,3.16]	2.90025	3.15902
361	T21G5.3	845.308	424.402	15	(2.9,3.16]	2.90025	3.15902
362	T09A5.10	842.581	113.635	15	(2.9,3.16]	2.90025	3.15902
363	Y39A1A.1	838.839	781.448	15	(2.9,3.16]	2.90025	3.15902
364	Y70G10A.3	837.477	0.200308	15	(2.9,3.16]	2.90025	3.15902
365	CD4.8	837.124	1.59087	15	(2.9,3.16]	2.90025	3.15902
366	Y76B12C.8	834.902	0.895459	15	(2.9,3.16]	2.90025	3.15902
367	Y45G5AM.2	834.317	34.3206	15	(2.9,3.16]	2.90025	3.15902
368	Y41C4A.10	833.135	665.448	15	(2.9,3.16]	2.90025	3.15902
369	Y43F4A.3	830.497	0.176668	15	(2.9,3.16]	2.90025	3.15902
370	C38D9.2	829.971	0	NA	NA	NA	NA
371	Y55D5A.5	827.738	250.281	15	(2.9,3.16]	2.90025	3.15902
372	F40F9.6	825.508	449.972	15	(2.9,3.16]	2.90025	3.15902
373	F13H10.5	818.005	0	NA	NA	NA	NA
374	F55A12.1	816.338	148.093	15	(2.9,3.16]	2.90025	3.15902
375	Y92H12A.4	815.698	86.0055	15	(2.9,3.16]	2.90025	3.15902
376	F39B2.4	808.201	18.6258	15	(2.9,3.16]	2.90025	3.15902
377	T06A10.1	806.126	17.6496	15	(2.9,3.16]	2.90025	3.15902
378	F59A2.1	801.336	813.273	15	(2.9,3.16]	2.90025	3.15902
379	Y50D4A.6	800.566	3.22824	15	(2.9,3.16]	2.90025	3.15902
380	B0564.11	796.725	75.2146	15	(2.9,3.16]	2.90025	3.15902
381	C52E12.4	794.688	67.9558	14	(2.64,2.9]	2.64148	2.90025
382	T18H9.7	789.524	141.048	14	(2.64,2.9]	2.64148	2.90025
383	C26D10.2	788.463	2292.02	14	(2.64,2.9]	2.64148	2.90025
384	F53F8.6	781.808	0.353336	14	(2.64,2.9]	2.64148	2.90025
385	Y48E1B.13	778.461	0	NA	NA	NA	NA
386	C18D4.6	777.786	9.23674	14	(2.64,2.9]	2.64148	2.90025
387	Y71D11A.1	776.4	0	NA	NA	NA	NA
388	W03G1.6	774.253	157.911	14	(2.64,2.9]	2.64148	2.90025
389	C16A11.4	773.568	96.5282	14	(2.64,2.9]	2.64148	2.90025
390	Y39C12A.9	766.172	0	NA	NA	NA	NA
391	K10B2.5	761.468	180.23	14	(2.64,2.9]	2.64148	2.90025
392	K12D12.2	759.097	215.412	14	(2.64,2.9]	2.64148	2.90025
393	T05H10.7	756.607	236.586	14	(2.64,2.9]	2.64148	2.90025
394	Y71H2AL.1	754.063	0.600925	14	(2.64,2.9]	2.64148	2.90025
395	F15D3.1	752.381	4.84215	14	(2.64,2.9]	2.64148	2.90025
396	R151.10	752.161	30.7154	14	(2.64,2.9]	2.64148	2.90025
397	Y22D7AL.7	752.126	76.8186	14	(2.64,2.9]	2.64148	2.90025
398	C36E8.5	751.956	4081.31	14	(2.64,2.9]	2.64148	2.90025
399	Y111B2A.18	748.447	2653.22	14	(2.64,2.9]	2.64148	2.90025
400	W05F2.4	747.26	11.5816	14	(2.64,2.9]	2.64148	2.90025
401	C08C3.2	745.915	53.8901	14	(2.64,2.9]	2.64148	2.90025
402	F58G11.2	743.585	93.9394	14	(2.64,2.9]	2.64148	2.90025
403	Y82E9BR.18	739.894	5.07789	14	(2.64,2.9]	2.64148	2.90025
404	T09A5.7	739.885	140.485	14	(2.64,2.9]	2.64148	2.90025
405	C42C1.7	738.93	2.48633	14	(2.64,2.9]	2.64148	2.90025
406	Y110A7A.17	736.913	232.081	14	(2.64,2.9]	2.64148	2.90025
407	C06G3.2	735.95	223.991	14	(2.64,2.9]	2.64148	2.90025
408	F58E10.3	735.172	795.333	14	(2.64,2.9]	2.64148	2.90025
409	F31E3.4	734.538	53.0875	14	(2.64,2.9]	2.64148	2.90025
410	T01G1.1	731.136	40.9413	14	(2.64,2.9]	2.64148	2.90025
411	Y43F4B.3	729.544	64.7502	14	(2.64,2.9]	2.64148	2.90025
412	W03D8.7	729.509	1.09577	14	(2.64,2.9]	2.64148	2.90025
413	F57C9.7	728.575	0.730312	14	(2.64,2.9]	2.64148	2.90025
414	Y39G10AR.12	728.354	189.855	14	(2.64,2.9]	2.64148	2.90025
415	C30C11.4	727.963	242.548	14	(2.64,2.9]	2.64148	2.90025
416	Y76A2B.1	726.979	24.398	14	(2.64,2.9]	2.64148	2.90025
417	C07H6.5	726.133	422.073	14	(2.64,2.9]	2.64148	2.90025
418	F20C5.2	726.116	0.353336	14	(2.64,2.9]	2.64148	2.90025
419	Y75B8A.33	725.341	2.42667	14	(2.64,2.9]	2.64148	2.90025
420	W02A11.1	725.082	33.3074	14	(2.64,2.9]	2.64148	2.90025
421	T12D8.5	722.085	0	NA	NA	NA	NA
422	T09A12.4	720.681	108.445	14	(2.64,2.9]	2.64148	2.90025
423	F22F7.5	719.977	8.21163	14	(2.64,2.9]	2.64148	2.90025
424	Y39A3CL.2	719.763	0	NA	NA	NA	NA
425	W08F4.6	719.185	0	NA	NA	NA	NA
426	F18A11.5	715.991	0	NA	NA	NA	NA
427	F36A2.13	715.481	114.362	14	(2.64,2.9]	2.64148	2.90025
428	R08D7.6	713.65	197.054	14	(2.64,2.9]	2.64148	2.90025
429	F34D10.4	710.307	68.7927	14	(2.64,2.9]	2.64148	2.90025
430	Y73B6A.5	706.627	190.922	14	(2.64,2.9]	2.64148	2.90025
431	T04A8.14	706.619	180.197	14	(2.64,2.9]	2.64148	2.90025
432	ZC395.3	705.27	140.673	14	(2.64,2.9]	2.64148	2.90025
433	T07A9.6	703.552	523.826	14	(2.64,2.9]	2.64148	2.90025
434	Y75B8A.24	702.045	67.9761	14	(2.64,2.9]	2.64148	2.90025
435	W02G9.5	700.1	6.81	14	(2.64,2.9]	2.64148	2.90025
436	F17C11.8	699.085	59.7308	14	(2.64,2.9]	2.64148	2.90025
437	F37A4.8	695.236	91.9453	14	(2.64,2.9]	2.64148	2.90025
438	T13C5.6	693.315	12.5818	14	(2.64,2.9]	2.64148	2.90025
439	C13B9.4	692.596	11.6529	14	(2.64,2.9]	2.64148	2.90025
440	Y48G1BL.2	692.48	14.9274	14	(2.64,2.9]	2.64148	2.90025
441	F20D12.1	690.468	497.189	14	(2.64,2.9]	2.64148	2.90025
442	T01C3.3	690.138	1345.95	14	(2.64,2.9]	2.64148	2.90025
443	T05C12.6	685.435	233.007	14	(2.64,2.9]	2.64148	2.90025
444	F32E10.4	685.329	748.44	14	(2.64,2.9]	2.64148	2.90025
445	F10E9.2	684.907	2.59155	14	(2.64,2.9]	2.64148	2.90025
446	T19B4.7	683.643	96.9704	14	(2.64,2.9]	2.64148	2.90025
447	F28B3.7	683.43	143.477	14	(2.64,2.9]	2.64148	2.90025
448	C14B9.8	678.274	52.4529	14	(2.64,2.9]	2.64148	2.90025
449	C18G1.5	678.245	3781.27	14	(2.64,2.9]	2.64148	2.90025
450	F12F6.6	677.231	129.374	14	(2.64,2.9]	2.64148	2.90025
451	K12C11.1	677.026	43.0954	14	(2.64,2.9]	2.64148	2.90025
452	T04C4.3	675.391	0.494843	14	(2.64,2.9]	2.64148	2.90025
453	Y59E9AL.36	675.242	27.7447	14	(2.64,2.9]	2.64148	2.90025
454	ZC404.9	674.112	182.335	14	(2.64,2.9]	2.64148	2.90025
455	W02B9.1	672.861	297.995	14	(2.64,2.9]	2.64148	2.90025
456	Y48B6A.1	672.454	354.349	14	(2.64,2.9]	2.64148	2.90025
457	F55H2.6	670.466	67.8668	14	(2.64,2.9]	2.64148	2.90025
458	W07E6.2	669.931	43.0185	14	(2.64,2.9]	2.64148	2.90025
459	F55D10.3	668.22	8.1409	14	(2.64,2.9]	2.64148	2.90025
460	F55G1.8	667.121	774.202	14	(2.64,2.9]	2.64148	2.90025
461	C37A5.9	667.083	2.20332	14	(2.64,2.9]	2.64148	2.90025
462	K07C5.4	665.341	686.728	14	(2.64,2.9]	2.64148	2.90025
463	F37A4.9	665.335	544.061	14	(2.64,2.9]	2.64148	2.90025
464	F22B3.4	660.548	4811.23	14	(2.64,2.9]	2.64148	2.90025
465	R06F6.2	658.213	24.5407	14	(2.64,2.9]	2.64148	2.90025
466	Y48G1A.5	657.836	594.126	14	(2.64,2.9]	2.64148	2.90025
467	Y38A8.3	656.266	73.6353	14	(2.64,2.9]	2.64148	2.90025
468	T20B12.8	655.715	75.8906	14	(2.64,2.9]	2.64148	2.90025
469	F35G12.8	654.09	159.958	14	(2.64,2.9]	2.64148	2.90025
470	T05H10.5	653.58	131.818	14	(2.64,2.9]	2.64148	2.90025
471	F37D6.1	653.177	76.3156	14	(2.64,2.9]	2.64148	2.90025
472	C09G5.2	651.113	38.1149	14	(2.64,2.9]	2.64148	2.90025
473	EEED8.10	650.608	46.5368	14	(2.64,2.9]	2.64148	2.90025
474	F10E7.2	645.039	70.9174	14	(2.64,2.9]	2.64148	2.90025
475	C44C10.5	644.93	3.98212	14	(2.64,2.9]	2.64148	2.90025
476	Y40B10A.2	644.775	0.671511	14	(2.64,2.9]	2.64148	2.90025
477	Y81G3A.3	643.614	22.8685	14	(2.64,2.9]	2.64148	2.90025
478	Y105E8A.21	643.419	63.1509	14	(2.64,2.9]	2.64148	2.90025
479	Y53C10A.12	641.728	2.83941	14	(2.64,2.9]	2.64148	2.90025
480	Y57A10C.10	641.043	0	NA	NA	NA	NA
481	R04E5.9	640.711	0.494843	14	(2.64,2.9]	2.64148	2.90025
482	C32E8.11	640.416	185.52	14	(2.64,2.9]	2.64148	2.90025
483	C38C10.4	638.667	37.7589	14	(2.64,2.9]	2.64148	2.90025
484	Y65B4BL.4	638.205	802.332	14	(2.64,2.9]	2.64148	2.90025
485	F55A12.8	636.039	45.2204	14	(2.64,2.9]	2.64148	2.90025
486	R06A10.2	635.716	1.62577	14	(2.64,2.9]	2.64148	2.90025
487	T03F6.5	635.215	551.032	14	(2.64,2.9]	2.64148	2.90025
488	Y75B8A.22	635.09	18.4032	14	(2.64,2.9]	2.64148	2.90025
489	Y66H1B.2	634.375	379.845	14	(2.64,2.9]	2.64148	2.90025
490	C25D7.6	633.556	435.481	14	(2.64,2.9]	2.64148	2.90025
491	T03D8.6	633.247	0.63635	14	(2.64,2.9]	2.64148	2.90025
492	C01H6.9	632.659	9.77887	14	(2.64,2.9]	2.64148	2.90025
493	C05H8.1	632.449	0	NA	NA	NA	NA
494	R12E2.10	631.959	673.723	14	(2.64,2.9]	2.64148	2.90025
495	K07H8.10	625.864	542.272	14	(2.64,2.9]	2.64148	2.90025
496	F58D5.3	624.556	0.90698	14	(2.64,2.9]	2.64148	2.90025
497	C29H12.5	623.702	6.7861	14	(2.64,2.9]	2.64148	2.90025
498	Y54E10A.9	622.574	1481.25	14	(2.64,2.9]	2.64148	2.90025
499	K05C4.9	622.322	0	NA	NA	NA	NA
500	K02F3.4	621.475	2.06155	14	(2.64,2.9]	2.64148	2.90025
501	F20G4.3	620.291	784.45	14	(2.64,2.9]	2.64148	2.90025
502	Y73B6BL.38	618.529	880.163	14	(2.64,2.9]	2.64148	2.90025
503	F44E7.4	615.982	227.003	14	(2.64,2.9]	2.64148	2.90025
504	F58G1.1	615.904	11.6763	14	(2.64,2.9]	2.64148	2.90025
505	C52B11.2	615.264	0.730312	14	(2.64,2.9]	2.64148	2.90025
506	F11E6.7	614.52	162.025	14	(2.64,2.9]	2.64148	2.90025
507	C54G4.7	612.236	68.673	14	(2.64,2.9]	2.64148	2.90025
508	Y39G8C.1	610.154	289.722	14	(2.64,2.9]	2.64148	2.90025
509	B0205.5	609.743	0.63635	14	(2.64,2.9]	2.64148	2.90025
510	Y48C3A.7	609.355	34.6633	14	(2.64,2.9]	2.64148	2.90025
511	ZK1251.9	608.408	160.861	14	(2.64,2.9]	2.64148	2.90025
512	W01B11.3	606.878	560.924	14	(2.64,2.9]	2.64148	2.90025
513	Y54E5A.5	604.133	299.672	14	(2.64,2.9]	2.64148	2.90025
514	F28D9.1	604.065	101.133	14	(2.64,2.9]	2.64148	2.90025
515	Y46G5A.18	603.867	8.27063	14	(2.64,2.9]	2.64148	2.90025
516	C56E6.3	603.395	106.972	14	(2.64,2.9]	2.64148	2.90025
517	H40L08.1	601.495	19.0972	14	(2.64,2.9]	2.64148	2.90025
518	C48G7.3	600.324	77.2634	14	(2.64,2.9]	2.64148	2.90025
519	D1044.6	599.674	309.104	14	(2.64,2.9]	2.64148	2.90025
520	F53G2.6	599.114	28.7489	14	(2.64,2.9]	2.64148	2.90025
521	F18A11.2	598.065	0	NA	NA	NA	NA
522	R06C1.1	597.241	155.789	14	(2.64,2.9]	2.64148	2.90025
523	Y79H2A.3	597.006	17.4468	14	(2.64,2.9]	2.64148	2.90025
524	Y18D10A.1	597.005	83.0769	14	(2.64,2.9]	2.64148	2.90025
525	ZK1290.4	596.905	52.3542	14	(2.64,2.9]	2.64148	2.90025
526	Y82E9BR.17	596.746	0	NA	NA	NA	NA
527	Y71A12B.9	594.666	45.5842	14	(2.64,2.9]	2.64148	2.90025
528	F31E3.1	593.409	6.64399	14	(2.64,2.9]	2.64148	2.90025
529	C25G4.5	592.272	47.1948	14	(2.64,2.9]	2.64148	2.90025
530	T24A6.20	592.019	3.40517	14	(2.64,2.9]	2.64148	2.90025
531	C03D6.4	591.827	174.073	14	(2.64,2.9]	2.64148	2.90025
532	W03G9.4	589.382	262.665	14	(2.64,2.9]	2.64148	2.90025
533	B0280.10	588.816	39.6329	14	(2.64,2.9]	2.64148	2.90025
534	Y53F4B.10	588.632	0	NA	NA	NA	NA
535	M03D4.1	586.773	154.712	14	(2.64,2.9]	2.64148	2.90025
536	VW02B12L.3	586.729	756.286	14	(2.64,2.9]	2.64148	2.90025
537	F54F2.2	586.17	140.331	14	(2.64,2.9]	2.64148	2.90025
538	Y45F10D.11	586.127	17.8367	14	(2.64,2.9]	2.64148	2.90025
539	ZC53.6	584.736	2.56851	14	(2.64,2.9]	2.64148	2.90025
540	T23B12.7	584.714	44.0171	14	(2.64,2.9]	2.64148	2.90025
541	F56F3.1	583.625	730.327	14	(2.64,2.9]	2.64148	2.90025
542	Y47G6A.31	583.225	3.62852	14	(2.64,2.9]	2.64148	2.90025
543	ZK1010.4	583.194	0.176668	14	(2.64,2.9]	2.64148	2.90025
544	T09B4.10	582.11	187.603	14	(2.64,2.9]	2.64148	2.90025
545	F22B5.7	580.98	118.841	14	(2.64,2.9]	2.64148	2.90025
546	Y102A5C.36	580.724	31.256	14	(2.64,2.9]	2.64148	2.90025
547	C33H5.12	580.325	503.277	14	(2.64,2.9]	2.64148	2.90025
548	F14F11.1	579.63	4.83063	14	(2.64,2.9]	2.64148	2.90025
549	Y113G7B.17	578.921	5149.68	14	(2.64,2.9]	2.64148	2.90025
550	W08D2.1	578.714	0	NA	NA	NA	NA
551	R09B3.2	578.029	1623.91	14	(2.64,2.9]	2.64148	2.90025
552	Y17G7B.20	577.485	201.503	14	(2.64,2.9]	2.64148	2.90025
553	Y2H9A.1	577.476	96.6158	14	(2.64,2.9]	2.64148	2.90025
554	B0414.8	576.856	79.9782	14	(2.64,2.9]	2.64148	2.90025
555	F20H11.2	576.554	10.0139	14	(2.64,2.9]	2.64148	2.90025
556	C13B4.2	575.602	526.304	14	(2.64,2.9]	2.64148	2.90025
557	F13B12.1	574.738	170.394	14	(2.64,2.9]	2.64148	2.90025
558	Y55F3BR.8	574.428	38.9759	14	(2.64,2.9]	2.64148	2.90025
559	T10F2.1	573.766	270.251	14	(2.64,2.9]	2.64148	2.90025
560	Y40B10A.8	572.435	37.8887	14	(2.64,2.9]	2.64148	2.90025
561	Y37E11B.4	570.064	3.66421	14	(2.64,2.9]	2.64148	2.90025
562	Y54E10BL.6	570.033	197.409	14	(2.64,2.9]	2.64148	2.90025
563	Y38F1A.10	569.945	185.771	14	(2.64,2.9]	2.64148	2.90025
564	T03F6.1	569.514	78.7881	14	(2.64,2.9]	2.64148	2.90025
565	Y18D10A.17	569.284	5197.44	14	(2.64,2.9]	2.64148	2.90025
566	F42H11.2	568.714	43.7208	14	(2.64,2.9]	2.64148	2.90025
567	F44B9.6	568.173	14.4437	14	(2.64,2.9]	2.64148	2.90025
568	Y73B6BL.23	568.112	179.08	14	(2.64,2.9]	2.64148	2.90025
569	Y48G1C.8	566.51	491.57	14	(2.64,2.9]	2.64148	2.90025
570	C05D2.8	566.203	2.43879	14	(2.64,2.9]	2.64148	2.90025
571	C41G7.3	565.878	307.188	14	(2.64,2.9]	2.64148	2.90025
572	F39G3.8	563.435	4.1231	14	(2.64,2.9]	2.64148	2.90025
573	F37B12.3	563.247	178.002	14	(2.64,2.9]	2.64148	2.90025
574	R119.4	561.969	1025.97	14	(2.64,2.9]	2.64148	2.90025
575	T05A12.3	559.949	15.6459	14	(2.64,2.9]	2.64148	2.90025
576	C27H6.2	558.431	385.338	14	(2.64,2.9]	2.64148	2.90025
577	Y111B2A.1	557.42	33.91	14	(2.64,2.9]	2.64148	2.90025
578	C30G12.6	556.857	26.6254	14	(2.64,2.9]	2.64148	2.90025
579	C35E7.8	554.719	25.5069	14	(2.64,2.9]	2.64148	2.90025
580	C32E8.8	553.313	441.9	14	(2.64,2.9]	2.64148	2.90025
581	F23H11.4	552.884	29.1137	14	(2.64,2.9]	2.64148	2.90025
582	F55G1.4	549.914	116.782	14	(2.64,2.9]	2.64148	2.90025
583	Y61A9LA.10	547.787	29.0422	14	(2.64,2.9]	2.64148	2.90025
584	F26E4.8	547.715	3303.1	14	(2.64,2.9]	2.64148	2.90025
585	C43E11.10	547.178	164.285	14	(2.64,2.9]	2.64148	2.90025
586	W06H3.2	545.603	138.722	14	(2.64,2.9]	2.64148	2.90025
587	W04C9.1	545.565	1.89667	14	(2.64,2.9]	2.64148	2.90025
588	Y32H12A.5	544.301	19.534	14	(2.64,2.9]	2.64148	2.90025
589	F16A11.3	543.916	133.899	14	(2.64,2.9]	2.64148	2.90025
590	T19E10.1	543.562	249.047	14	(2.64,2.9]	2.64148	2.90025
591	Y42H9B.2	543.173	18.7217	14	(2.64,2.9]	2.64148	2.90025
592	R06F6.8	543.04	63.1951	14	(2.64,2.9]	2.64148	2.90025
593	C06A5.12	542.797	12.6291	14	(2.64,2.9]	2.64148	2.90025
594	K08E3.6	541.895	603.652	14	(2.64,2.9]	2.64148	2.90025
595	F31C3.3	541.325	161.192	14	(2.64,2.9]	2.64148	2.90025
596	F42A6.7	541.192	2308.76	14	(2.64,2.9]	2.64148	2.90025
597	F54C4.3	540.524	16.1883	14	(2.64,2.9]	2.64148	2.90025
598	K01C8.5	540.329	57.057	14	(2.64,2.9]	2.64148	2.90025
599	R07B7.2	539.852	55.7528	14	(2.64,2.9]	2.64148	2.90025
600	T21C9.2	538.533	52.0914	14	(2.64,2.9]	2.64148	2.90025
601	T10F2.3	536.956	362.88	14	(2.64,2.9]	2.64148	2.90025
602	C06E1.10	533.972	3.52311	14	(2.64,2.9]	2.64148	2.90025
603	C07A9.7	532.319	62.9856	14	(2.64,2.9]	2.64148	2.90025
604	F14B4.3	532.254	91.0479	14	(2.64,2.9]	2.64148	2.90025
605	F19F10.10	531.854	113.373	14	(2.64,2.9]	2.64148	2.90025
606	T04D3.3	531.667	0.200308	14	(2.64,2.9]	2.64148	2.90025
607	Y48C3A.8	531.301	42.4759	14	(2.64,2.9]	2.64148	2.90025
608	Y116A8C.35	530.005	294.966	14	(2.64,2.9]	2.64148	2.90025
609	Y77E11A.13	528.641	159.183	14	(2.64,2.9]	2.64148	2.90025
610	C23G10.4	528.602	654.936	14	(2.64,2.9]	2.64148	2.90025
611	T20G5.11	527.37	185.566	14	(2.64,2.9]	2.64148	2.90025
612	C27A2.6	526.677	117.462	14	(2.64,2.9]	2.64148	2.90025
613	F54C8.7	523.129	126.444	14	(2.64,2.9]	2.64148	2.90025
614	T05G5.8	522.359	16.3055	14	(2.64,2.9]	2.64148	2.90025
615	Y18H1A.3	521.936	69.6407	14	(2.64,2.9]	2.64148	2.90025
616	W08D2.5	521.686	83.6992	14	(2.64,2.9]	2.64148	2.90025
617	Y39G10AR.7	520.135	182.382	14	(2.64,2.9]	2.64148	2.90025
618	M142.1	520.129	35.6498	14	(2.64,2.9]	2.64148	2.90025
619	R04E5.8	517.643	27.7327	14	(2.64,2.9]	2.64148	2.90025
620	K06A5.8	515.77	0	NA	NA	NA	NA
621	T02G5.12	514.99	30.0788	14	(2.64,2.9]	2.64148	2.90025
622	K03E5.1	514.09	1.70821	14	(2.64,2.9]	2.64148	2.90025
623	T22B2.2	513.904	1.64968	14	(2.64,2.9]	2.64148	2.90025
624	Y56A3A.20	513.808	1136.51	14	(2.64,2.9]	2.64148	2.90025
625	R06C1.4	513.319	208.99	14	(2.64,2.9]	2.64148	2.90025
626	C32D5.5	513.036	70.4887	14	(2.64,2.9]	2.64148	2.90025
627	F56D2.1	512.92	790.246	14	(2.64,2.9]	2.64148	2.90025
628	M01E5.4	512.606	184.389	14	(2.64,2.9]	2.64148	2.90025
629	F25B5.2	512.244	99.6652	14	(2.64,2.9]	2.64148	2.90025
630	Y111B2A.13	511.337	5.0422	14	(2.64,2.9]	2.64148	2.90025
631	M18.5	510.791	45.3477	14	(2.64,2.9]	2.64148	2.90025
632	W04A8.2	509.535	1.09577	14	(2.64,2.9]	2.64148	2.90025
633	M106.4	509.242	192.194	14	(2.64,2.9]	2.64148	2.90025
634	T23D8.4	509.115	333.489	14	(2.64,2.9]	2.64148	2.90025
635	F33H2.1	509.064	31.611	14	(2.64,2.9]	2.64148	2.90025
636	C32D5.10	509.024	32.8245	14	(2.64,2.9]	2.64148	2.90025
637	C08F11.7	508.965	0.200308	14	(2.64,2.9]	2.64148	2.90025
638	R03D7.4	507.568	44.0892	14	(2.64,2.9]	2.64148	2.90025
639	ZK593.5	507.179	71.3509	14	(2.64,2.9]	2.64148	2.90025
640	Y77E11A.7	504.924	114.517	14	(2.64,2.9]	2.64148	2.90025
641	T24E12.11	504.415	27.7349	14	(2.64,2.9]	2.64148	2.90025
642	C39E9.14	504.015	396.777	14	(2.64,2.9]	2.64148	2.90025
643	Y39E4B.3	503.966	126.9	14	(2.64,2.9]	2.64148	2.90025
644	DC2.3	503.777	484.551	14	(2.64,2.9]	2.64148	2.90025
645	C15H11.3	503.622	295.555	14	(2.64,2.9]	2.64148	2.90025
646	Y92H12BR.2	503.223	86.442	14	(2.64,2.9]	2.64148	2.90025
647	T04C9.1	503.122	130.144	14	(2.64,2.9]	2.64148	2.90025
648	Y41D4B.19	502.097	793.022	14	(2.64,2.9]	2.64148	2.90025
649	T08G11.1	501.772	78.197	14	(2.64,2.9]	2.64148	2.90025
650	F46B6.5	501.761	95.1986	14	(2.64,2.9]	2.64148	2.90025
651	ZK1073.1	501.252	28.1212	14	(2.64,2.9]	2.64148	2.90025
652	D2005.3	500.641	427.977	14	(2.64,2.9]	2.64148	2.90025
653	C24H12.5	499.418	39.8077	14	(2.64,2.9]	2.64148	2.90025
654	F26H11.2	498.931	370.895	14	(2.64,2.9]	2.64148	2.90025
655	Y57A10A.1	498.564	8.73031	14	(2.64,2.9]	2.64148	2.90025
656	ZK484.3	498.517	354.858	14	(2.64,2.9]	2.64148	2.90025
657	C01C7.1	497.519	45.7135	14	(2.64,2.9]	2.64148	2.90025
658	C15F1.3	497.518	33.6819	14	(2.64,2.9]	2.64148	2.90025
659	Y57G11C.11	495.787	31.2695	14	(2.64,2.9]	2.64148	2.90025
660	T28A8.7	495.374	225.735	14	(2.64,2.9]	2.64148	2.90025
661	Y119D3B.16	494.783	6.73908	14	(2.64,2.9]	2.64148	2.90025
662	Y39A3CL.5	493.414	9.44884	14	(2.64,2.9]	2.64148	2.90025
663	F41B5.1	492.486	1.55519	14	(2.64,2.9]	2.64148	2.90025
664	C42D4.8	492.005	94.5746	14	(2.64,2.9]	2.64148	2.90025
665	F14D2.13	491.784	4.57126	14	(2.64,2.9]	2.64148	2.90025
666	C04F5.1	491.715	109.309	14	(2.64,2.9]	2.64148	2.90025
667	Y67D8C.10	491.546	83.2663	14	(2.64,2.9]	2.64148	2.90025
668	R08C7.10	491.451	136.112	14	(2.64,2.9]	2.64148	2.90025
669	F26F4.6	491.04	106.283	14	(2.64,2.9]	2.64148	2.90025
670	C47E8.8	489.368	10.7921	14	(2.64,2.9]	2.64148	2.90025
671	T13F2.3	488.132	31.9505	14	(2.64,2.9]	2.64148	2.90025
672	Y77E11A.10	487.901	1.13119	14	(2.64,2.9]	2.64148	2.90025
673	F54C9.8	486.327	3152.32	14	(2.64,2.9]	2.64148	2.90025
674	Y45G5AM.8	486.295	2.68638	14	(2.64,2.9]	2.64148	2.90025
675	K11H3.6	485.779	123.95	14	(2.64,2.9]	2.64148	2.90025
676	T08A11.1	485.562	68.3438	14	(2.64,2.9]	2.64148	2.90025
677	C33E10.2	484.079	5.11271	14	(2.64,2.9]	2.64148	2.90025
678	Y37E3.5	483.514	74.2062	14	(2.64,2.9]	2.64148	2.90025
679	W02B12.2	480.228	1266.73	14	(2.64,2.9]	2.64148	2.90025
680	R06F6.1	480.171	894.93	14	(2.64,2.9]	2.64148	2.90025
681	T01G9.5	479.991	434.112	14	(2.64,2.9]	2.64148	2.90025
682	F38A5.2	479.473	258.596	14	(2.64,2.9]	2.64148	2.90025
683	Y55B1AL.3	479.105	8.41273	14	(2.64,2.9]	2.64148	2.90025
684	H39E23.1	478.265	113.657	14	(2.64,2.9]	2.64148	2.90025
685	F40A3.5	477.262	0	NA	NA	NA	NA
686	Y111B2A.11	477.048	460.269	14	(2.64,2.9]	2.64148	2.90025
687	T09A5.11	476.899	771.444	14	(2.64,2.9]	2.64148	2.90025
688	EEED8.16	476.411	62.4788	14	(2.64,2.9]	2.64148	2.90025
689	H38K22.1	476.354	36.133	14	(2.64,2.9]	2.64148	2.90025
690	C13B4.1	476.153	135.298	14	(2.64,2.9]	2.64148	2.90025
691	Y73B3A.1	475.266	168.249	14	(2.64,2.9]	2.64148	2.90025
692	Y42G9A.1	474.966	16.6359	14	(2.64,2.9]	2.64148	2.90025
693	R03H10.6	474.805	0.400617	14	(2.64,2.9]	2.64148	2.90025
694	E01A2.6	474.658	982.175	14	(2.64,2.9]	2.64148	2.90025
695	ZC15.10	474.522	0	NA	NA	NA	NA
696	K08F11.5	474.406	162.555	14	(2.64,2.9]	2.64148	2.90025
697	F46F11.9	474.135	71.1726	14	(2.64,2.9]	2.64148	2.90025
698	T10B5.6	473.943	188.545	14	(2.64,2.9]	2.64148	2.90025
699	C25A1.10	473.268	468.797	14	(2.64,2.9]	2.64148	2.90025
700	F48E8.6	472.283	134.915	14	(2.64,2.9]	2.64148	2.90025
701	Y39G10AR.14	470.039	515.415	14	(2.64,2.9]	2.64148	2.90025
702	B0205.3	469.817	447.814	14	(2.64,2.9]	2.64148	2.90025
703	F20G4.1	469.693	10.2968	14	(2.64,2.9]	2.64148	2.90025
704	C44E4.1	469.416	70.4668	14	(2.64,2.9]	2.64148	2.90025
705	M117.2	469.352	12230.4	14	(2.64,2.9]	2.64148	2.90025
706	ZC168.3	468.717	110.23	14	(2.64,2.9]	2.64148	2.90025
707	F53F4.11	466.588	101.729	14	(2.64,2.9]	2.64148	2.90025
708	C44E4.4	466.208	506.343	14	(2.64,2.9]	2.64148	2.90025
709	F37C12.9	465.881	235.637	14	(2.64,2.9]	2.64148	2.90025
710	T01E8.6	465.564	185.301	14	(2.64,2.9]	2.64148	2.90025
711	R01H10.7	465.242	56.9277	14	(2.64,2.9]	2.64148	2.90025
712	Y66D12A.17	464.934	179.77	14	(2.64,2.9]	2.64148	2.90025
713	C55C3.3	464.905	60.5258	14	(2.64,2.9]	2.64148	2.90025
714	B0261.7	464.632	670.351	14	(2.64,2.9]	2.64148	2.90025
715	C25H3.12	463.995	36.9475	14	(2.64,2.9]	2.64148	2.90025
716	H37A05.1	462.842	47.7272	14	(2.64,2.9]	2.64148	2.90025
717	H28O16.2	461.887	3.36941	14	(2.64,2.9]	2.64148	2.90025
718	Y119C1B.8	461.295	32.552	14	(2.64,2.9]	2.64148	2.90025
719	M02D8.3	459.794	4.0055	14	(2.64,2.9]	2.64148	2.90025
720	F36F2.3	459.38	59.7261	14	(2.64,2.9]	2.64148	2.90025
721	C01G8.9	459.316	287.017	14	(2.64,2.9]	2.64148	2.90025
722	C07E3.2	458.223	37.4658	14	(2.64,2.9]	2.64148	2.90025
723	B0041.11	457.685	6.7273	14	(2.64,2.9]	2.64148	2.90025
724	Y57G11C.15	457.68	298.186	14	(2.64,2.9]	2.64148	2.90025
725	B0432.2	457.468	251.995	14	(2.64,2.9]	2.64148	2.90025
726	Y38E10A.6	457.402	57.1396	14	(2.64,2.9]	2.64148	2.90025
727	Y55D9A.1	457.226	121.267	14	(2.64,2.9]	2.64148	2.90025
728	F22G12.4	457.011	33.1066	14	(2.64,2.9]	2.64148	2.90025
729	R166.4	456.044	35.3432	14	(2.64,2.9]	2.64148	2.90025
730	ZK1307.6	454.929	68.5726	14	(2.64,2.9]	2.64148	2.90025
731	H35N09.2	454.152	3.78207	14	(2.64,2.9]	2.64148	2.90025
732	F48C1.5	453.813	46.1005	14	(2.64,2.9]	2.64148	2.90025
733	C16C10.1	453.756	53.4052	14	(2.64,2.9]	2.64148	2.90025
734	Y40G12A.2	453.405	156.3	14	(2.64,2.9]	2.64148	2.90025
735	C08H9.2	453.386	1071.77	14	(2.64,2.9]	2.64148	2.90025
736	T10B5.3	452.769	41.4362	14	(2.64,2.9]	2.64148	2.90025
737	F30F8.1	452.536	240.083	14	(2.64,2.9]	2.64148	2.90025
738	T01G1.3	452.452	123.46	14	(2.64,2.9]	2.64148	2.90025
739	F23F1.8	451.499	940.49	14	(2.64,2.9]	2.64148	2.90025
740	B0024.11	451.266	74.6378	14	(2.64,2.9]	2.64148	2.90025
741	T19E7.2	451.029	655.967	14	(2.64,2.9]	2.64148	2.90025
742	F55F8.3	450.426	5.44334	14	(2.64,2.9]	2.64148	2.90025
743	F43G6.9	450.273	321.324	14	(2.64,2.9]	2.64148	2.90025
744	Y73B3A.9	449.496	15.2576	14	(2.64,2.9]	2.64148	2.90025
745	W02B8.2	448.975	11.0994	14	(2.64,2.9]	2.64148	2.90025
746	Y6B3B.9	448.511	7.17512	14	(2.64,2.9]	2.64148	2.90025
747	Y48G9A.3	448.487	73.9691	14	(2.64,2.9]	2.64148	2.90025
748	F15B10.2	448.394	18.4144	14	(2.64,2.9]	2.64148	2.90025
749	C08B11.9	448.369	72.4243	14	(2.64,2.9]	2.64148	2.90025
750	E02H9.9	447.602	1.96759	14	(2.64,2.9]	2.64148	2.90025
751	ZC518.2	447.6	114.37	14	(2.64,2.9]	2.64148	2.90025
752	F11A10.6	447.582	36.5464	14	(2.64,2.9]	2.64148	2.90025
753	W10G11.19	447.563	0.353336	14	(2.64,2.9]	2.64148	2.90025
754	F10E9.8	447.309	39.4319	14	(2.64,2.9]	2.64148	2.90025
755	F19F10.11	447.122	22.7264	14	(2.64,2.9]	2.64148	2.90025
756	Y41E3.1	447.11	80.0078	14	(2.64,2.9]	2.64148	2.90025
757	T23G4.3	446.464	39.116	14	(2.64,2.9]	2.64148	2.90025
758	F57B10.10	445.87	713.762	14	(2.64,2.9]	2.64148	2.90025
759	K08D12.1	445.32	3816.72	14	(2.64,2.9]	2.64148	2.90025
760	C47E12.5	445.162	597.654	14	(2.64,2.9]	2.64148	2.90025
761	C08B11.3	444.485	540.145	14	(2.64,2.9]	2.64148	2.90025
762	R07B5.9	444.242	88.5276	14	(2.64,2.9]	2.64148	2.90025
763	F57C9.5	443.097	105.876	14	(2.64,2.9]	2.64148	2.90025
764	F57B1.2	443.065	224.751	14	(2.64,2.9]	2.64148	2.90025
765	Y59A8B.1	442.517	7.51668	14	(2.64,2.9]	2.64148	2.90025
766	T08B2.8	442.042	64.6806	14	(2.64,2.9]	2.64148	2.90025
767	C41C4.4	441.809	160.269	14	(2.64,2.9]	2.64148	2.90025
768	F25B4.5	441.073	239.42	14	(2.64,2.9]	2.64148	2.90025
769	T01G9.2	440.358	56.0794	14	(2.64,2.9]	2.64148	2.90025
770	Y75B8A.13	440.158	5.49029	14	(2.64,2.9]	2.64148	2.90025
771	R74.8	439.562	265.8	14	(2.64,2.9]	2.64148	2.90025
772	B0035.11	439.473	148.594	14	(2.64,2.9]	2.64148	2.90025
773	C25H3.8	438.376	25.0244	14	(2.64,2.9]	2.64148	2.90025
774	Y94H6A.4	437.402	4.33519	13	(2.38,2.64]	2.3827	2.64148
775	W02D3.10	437.113	3.98212	13	(2.38,2.64]	2.3827	2.64148
776	F17C11.10	437.034	153.082	13	(2.38,2.64]	2.3827	2.64148
777	Y37D8A.11	436.761	155.22	13	(2.38,2.64]	2.3827	2.64148
778	F33A8.4	436.612	89.1653	13	(2.38,2.64]	2.3827	2.64148
779	F26H9.1	436.13	207.047	13	(2.38,2.64]	2.3827	2.64148
780	T06E6.1	436.07	39.6827	13	(2.38,2.64]	2.3827	2.64148
781	W10C6.1	435.512	98.2304	13	(2.38,2.64]	2.3827	2.64148
782	F58A4.7	435.236	13.371	13	(2.38,2.64]	2.3827	2.64148
783	Y61A9LA.3	434.415	33.2836	13	(2.38,2.64]	2.3827	2.64148
784	W02B12.9	433.911	15.5289	13	(2.38,2.64]	2.3827	2.64148
785	D1007.7	433.287	59.5177	13	(2.38,2.64]	2.3827	2.64148
786	Y82E9BR.16	432.613	198.725	13	(2.38,2.64]	2.3827	2.64148
787	D2023.5	431.81	122.11	13	(2.38,2.64]	2.3827	2.64148
788	F33E2.5	431.217	4.66556	13	(2.38,2.64]	2.3827	2.64148
789	C53A5.13	430.121	0	NA	NA	NA	NA
790	Y45F10C.3	430.103	492.28	13	(2.38,2.64]	2.3827	2.64148
791	C24H11.7	428.611	4.87758	13	(2.38,2.64]	2.3827	2.64148
792	C30G12.7	427.795	11.7682	13	(2.38,2.64]	2.3827	2.64148
793	T05H10.1	427.638	299.794	13	(2.38,2.64]	2.3827	2.64148
794	F01G10.1	426.191	44.8643	13	(2.38,2.64]	2.3827	2.64148
795	F11A6.2	426.048	7.58741	13	(2.38,2.64]	2.3827	2.64148
796	F07D10.1	425.359	109.142	13	(2.38,2.64]	2.3827	2.64148
797	C56G2.7	425.198	1901.09	13	(2.38,2.64]	2.3827	2.64148
798	F33E11.3	424.542	171.115	13	(2.38,2.64]	2.3827	2.64148
799	F55F10.1	424.382	19.3816	13	(2.38,2.64]	2.3827	2.64148
800	ZK370.7	423.911	37.2655	13	(2.38,2.64]	2.3827	2.64148
801	F25D7.4	423.418	451.972	13	(2.38,2.64]	2.3827	2.64148
802	Y43B11AR.4	422.99	15436.6	13	(2.38,2.64]	2.3827	2.64148
803	F53G12.1	422.865	250.381	13	(2.38,2.64]	2.3827	2.64148
804	T05E11.6	422.165	14.2673	13	(2.38,2.64]	2.3827	2.64148
805	F45F2.10	421.728	339.167	13	(2.38,2.64]	2.3827	2.64148
806	R12E2.13	421.365	137.529	13	(2.38,2.64]	2.3827	2.64148
807	C07A9.9	421.316	8.8595	13	(2.38,2.64]	2.3827	2.64148
808	T24C4.7	421.233	37.7235	13	(2.38,2.64]	2.3827	2.64148
809	T03D3.5	420.616	13.0425	13	(2.38,2.64]	2.3827	2.64148
810	ZK20.3	420.162	1106.84	13	(2.38,2.64]	2.3827	2.64148
811	F21H12.5	419.487	22.587	13	(2.38,2.64]	2.3827	2.64148
812	T22D1.5	419.458	263.599	13	(2.38,2.64]	2.3827	2.64148
813	Y42G9A.4	418.951	168.182	13	(2.38,2.64]	2.3827	2.64148
814	R02C2.4	417.981	0	NA	NA	NA	NA
815	C36B1.4	417.817	434.187	13	(2.38,2.64]	2.3827	2.64148
816	C38D4.3	417.752	55.8131	13	(2.38,2.64]	2.3827	2.64148
817	C32F10.5	417.594	168.583	13	(2.38,2.64]	2.3827	2.64148
818	C15C6.1	417.515	0.989685	13	(2.38,2.64]	2.3827	2.64148
819	C12D8.1	417.385	461.272	13	(2.38,2.64]	2.3827	2.64148
820	F26F12.7	416.803	97.056	13	(2.38,2.64]	2.3827	2.64148
821	Y54E2A.2	416.657	4.48961	13	(2.38,2.64]	2.3827	2.64148
822	Y76B12C.7	416.642	16.2709	13	(2.38,2.64]	2.3827	2.64148
823	ZC247.1	415.773	0	NA	NA	NA	NA
824	B0228.7	414.414	36.8426	13	(2.38,2.64]	2.3827	2.64148
825	F43G6.7	414.208	59.7089	13	(2.38,2.64]	2.3827	2.64148
826	F55F8.2	414.064	17.2722	13	(2.38,2.64]	2.3827	2.64148
827	B0523.5	413.776	71.1944	13	(2.38,2.64]	2.3827	2.64148
828	C26B2.1	413.765	123.826	13	(2.38,2.64]	2.3827	2.64148
829	C34F6.7	413.505	22.7963	13	(2.38,2.64]	2.3827	2.64148
830	C29E4.4	413.469	63.3481	13	(2.38,2.64]	2.3827	2.64148
831	F49F1.7	413.383	0.318175	13	(2.38,2.64]	2.3827	2.64148
832	M03C11.7	413.103	42.214	13	(2.38,2.64]	2.3827	2.64148
833	R11A5.2	412.921	396.532	13	(2.38,2.64]	2.3827	2.64148
834	C47G2.5	410.717	108.707	13	(2.38,2.64]	2.3827	2.64148
835	F23B12.5	410.389	544.675	13	(2.38,2.64]	2.3827	2.64148
836	M01E5.3	410.261	419.941	13	(2.38,2.64]	2.3827	2.64148
837	F32H2.3	409.986	153.261	13	(2.38,2.64]	2.3827	2.64148
838	Y113G7B.23	409.629	309.95	13	(2.38,2.64]	2.3827	2.64148
839	Y47D3A.22	409.4	14.2911	13	(2.38,2.64]	2.3827	2.64148
840	R01H2.6	409.308	585.603	13	(2.38,2.64]	2.3827	2.64148
841	T17E9.2	409.237	540.091	13	(2.38,2.64]	2.3827	2.64148
842	C41D11.8	409.136	150.604	13	(2.38,2.64]	2.3827	2.64148
843	T20G5.1	408.976	516.889	13	(2.38,2.64]	2.3827	2.64148
844	C25A1.8	408.332	12863.9	13	(2.38,2.64]	2.3827	2.64148
845	C39E9.12	408.118	238.287	13	(2.38,2.64]	2.3827	2.64148
846	ZK666.1	407.935	0.530004	13	(2.38,2.64]	2.3827	2.64148
847	F13A7.11	407.88	0.577285	13	(2.38,2.64]	2.3827	2.64148
848	T22F3.4	406.887	11967.1	13	(2.38,2.64]	2.3827	2.64148
849	F31D4.3	406.74	746.07	13	(2.38,2.64]	2.3827	2.64148
850	C42C1.4	406.578	25.5066	13	(2.38,2.64]	2.3827	2.64148
851	F56C9.10	406.414	92.4983	13	(2.38,2.64]	2.3827	2.64148
852	C09D4.4	406.394	68.4737	13	(2.38,2.64]	2.3827	2.64148
853	ZK688.5	406.188	98.3189	13	(2.38,2.64]	2.3827	2.64148
854	W03F9.2	406.055	69.7477	13	(2.38,2.64]	2.3827	2.64148
855	F38H4.7	405.943	69.3137	13	(2.38,2.64]	2.3827	2.64148
856	Y39G10AR.18	405.922	52.2126	13	(2.38,2.64]	2.3827	2.64148
857	C17E4.3	405.702	227.333	13	(2.38,2.64]	2.3827	2.64148
858	Y71A12B.11	405.432	0.836658	13	(2.38,2.64]	2.3827	2.64148
859	F54C8.3	404.529	55.0656	13	(2.38,2.64]	2.3827	2.64148
860	C17G10.4	404.277	147.217	13	(2.38,2.64]	2.3827	2.64148
861	C37F5.1	404.14	1.23727	13	(2.38,2.64]	2.3827	2.64148
862	C28A5.2	403.678	27.9695	13	(2.38,2.64]	2.3827	2.64148
863	T19C3.6	403.607	1.2727	13	(2.38,2.64]	2.3827	2.64148
864	B0280.9	403.517	105.262	13	(2.38,2.64]	2.3827	2.64148
865	F38B7.5	401.984	19.486	13	(2.38,2.64]	2.3827	2.64148
866	Y39H10A.7	401.404	127.76	13	(2.38,2.64]	2.3827	2.64148
867	F28F8.6	401.379	89.6609	13	(2.38,2.64]	2.3827	2.64148
868	ZK652.6	401.155	52.8407	13	(2.38,2.64]	2.3827	2.64148
869	T20G5.2	401.004	2164.97	13	(2.38,2.64]	2.3827	2.64148
870	T20F5.6	400.619	137.302	13	(2.38,2.64]	2.3827	2.64148
871	F29B9.2	400.381	106.331	13	(2.38,2.64]	2.3827	2.64148
872	Y18H1A.7	399.982	50.5327	13	(2.38,2.64]	2.3827	2.64148
873	F20H11.3	397.88	2004.08	13	(2.38,2.64]	2.3827	2.64148
874	W08F4.7	397.523	0	NA	NA	NA	NA
875	W06E11.4	397.333	104.072	13	(2.38,2.64]	2.3827	2.64148
876	C41A3.1	396.744	1.08365	13	(2.38,2.64]	2.3827	2.64148
877	F02E11.4	396.503	0.176668	13	(2.38,2.64]	2.3827	2.64148
878	F54F7.7	395.779	0.318175	13	(2.38,2.64]	2.3827	2.64148
879	F41E6.13	395.375	493.044	13	(2.38,2.64]	2.3827	2.64148
880	B0336.9	394.71	56.4362	13	(2.38,2.64]	2.3827	2.64148
881	C35A5.8	394.647	337.595	13	(2.38,2.64]	2.3827	2.64148
882	R12B2.5	394.624	189.222	13	(2.38,2.64]	2.3827	2.64148
883	F39B2.8	394.187	35.2707	13	(2.38,2.64]	2.3827	2.64148
884	Y47G6A.19	394.097	0	NA	NA	NA	NA
885	B0511.8	394.085	44.8433	13	(2.38,2.64]	2.3827	2.64148
886	Y73F8A.26	394.02	10.0253	13	(2.38,2.64]	2.3827	2.64148
887	H21P03.3	393.993	166.773	13	(2.38,2.64]	2.3827	2.64148
888	B0336.1	393.522	116.528	13	(2.38,2.64]	2.3827	2.64148
889	F52E4.8	393.474	12.3703	13	(2.38,2.64]	2.3827	2.64148
890	K02D10.2	393.354	0	NA	NA	NA	NA
891	F44E2.7	392.351	124.77	13	(2.38,2.64]	2.3827	2.64148
892	Y87G2A.7	391.867	242.456	13	(2.38,2.64]	2.3827	2.64148
893	ZK430.1	391.11	34.3915	13	(2.38,2.64]	2.3827	2.64148
894	M4.1	390.964	0	NA	NA	NA	NA
895	T06E4.1	390.795	118.362	13	(2.38,2.64]	2.3827	2.64148
896	B0035.12	389.181	153.481	13	(2.38,2.64]	2.3827	2.64148
897	T07C4.3	388.926	295.328	13	(2.38,2.64]	2.3827	2.64148
898	Y58A7A.2	388.609	1.08365	13	(2.38,2.64]	2.3827	2.64148
899	Y51H7C.11	388.413	29.1486	13	(2.38,2.64]	2.3827	2.64148
900	R144.7	388.316	770.944	13	(2.38,2.64]	2.3827	2.64148
901	Y87G2A.5	388.222	354.401	13	(2.38,2.64]	2.3827	2.64148
902	Y67H2A.7	388.122	57.0938	13	(2.38,2.64]	2.3827	2.64148
903	F16D3.4	387.15	69.1593	13	(2.38,2.64]	2.3827	2.64148
904	F43G6.1	387.075	43.745	13	(2.38,2.64]	2.3827	2.64148
905	F54C9.4	387.035	7.85796	13	(2.38,2.64]	2.3827	2.64148
906	T12F5.5	385.954	357.874	13	(2.38,2.64]	2.3827	2.64148
907	F56D12.1	385.635	94.5846	13	(2.38,2.64]	2.3827	2.64148
908	Y87G2A.6	385.296	28.4273	13	(2.38,2.64]	2.3827	2.64148
909	M03C11.8	385.135	21.902	13	(2.38,2.64]	2.3827	2.64148
910	F15D4.8	384.723	0	NA	NA	NA	NA
911	C43E11.9	384.659	165.267	13	(2.38,2.64]	2.3827	2.64148
912	C27H6.4	384.502	723.814	13	(2.38,2.64]	2.3827	2.64148
913	F41H10.6	384.222	493.089	13	(2.38,2.64]	2.3827	2.64148
914	F26F4.12	384.198	112.031	13	(2.38,2.64]	2.3827	2.64148
915	W03F9.1	384.131	74.6714	13	(2.38,2.64]	2.3827	2.64148
916	Y23H5A.8	383.76	3.46423	13	(2.38,2.64]	2.3827	2.64148
917	Y45G12B.2	383.109	114.775	13	(2.38,2.64]	2.3827	2.64148
918	Y71F9B.10	383.051	146.921	13	(2.38,2.64]	2.3827	2.64148
919	C29E4.8	382.955	258.782	13	(2.38,2.64]	2.3827	2.64148
920	Y71G12B.8	382.169	91.3726	13	(2.38,2.64]	2.3827	2.64148
921	H02I12.1	381.949	2998.38	13	(2.38,2.64]	2.3827	2.64148
922	Y94H6A.5	381.58	13.2424	13	(2.38,2.64]	2.3827	2.64148
923	EEED8.7	381.198	1166.18	13	(2.38,2.64]	2.3827	2.64148
924	F21G4.2	380.469	507.702	13	(2.38,2.64]	2.3827	2.64148
925	T04A11.6	380.409	115.084	13	(2.38,2.64]	2.3827	2.64148
926	B0414.6	379.917	54.2187	13	(2.38,2.64]	2.3827	2.64148
927	Y79H2A.4	378.214	0	NA	NA	NA	NA
928	M01D7.7	378.106	106.336	13	(2.38,2.64]	2.3827	2.64148
929	K08B12.5	377.929	90.3142	13	(2.38,2.64]	2.3827	2.64148
930	T04H1.2	376.851	464.208	13	(2.38,2.64]	2.3827	2.64148
931	Y54E10A.10	374.774	55.9199	13	(2.38,2.64]	2.3827	2.64148
932	K01B6.1	374.699	0	NA	NA	NA	NA
933	ZK637.7	374.171	338.822	13	(2.38,2.64]	2.3827	2.64148
934	C17H12.2	373.672	182.602	13	(2.38,2.64]	2.3827	2.64148
935	W03H9.4	373.124	42.3227	13	(2.38,2.64]	2.3827	2.64148
936	Y54G2A.22	372.724	46.4781	13	(2.38,2.64]	2.3827	2.64148
937	C07H4.2	372.391	141.322	13	(2.38,2.64]	2.3827	2.64148
938	W08A12.1	372.075	55.3083	13	(2.38,2.64]	2.3827	2.64148
939	C16A3.10	372.025	182.62	13	(2.38,2.64]	2.3827	2.64148
940	C31H1.8	369.901	133.533	13	(2.38,2.64]	2.3827	2.64148
941	B0336.3	369.784	47.1387	13	(2.38,2.64]	2.3827	2.64148
942	ZK1248.14	368.929	100.512	13	(2.38,2.64]	2.3827	2.64148
943	T23G11.1	368.826	4.44214	13	(2.38,2.64]	2.3827	2.64148
944	F44C4.4	368.536	135.546	13	(2.38,2.64]	2.3827	2.64148
945	CC8.2	368.408	50.1328	13	(2.38,2.64]	2.3827	2.64148
946	C28D4.3	366.873	2820.85	13	(2.38,2.64]	2.3827	2.64148
947	C27F2.1	366.612	1.36666	13	(2.38,2.64]	2.3827	2.64148
948	F34D10.2	364.743	211.321	13	(2.38,2.64]	2.3827	2.64148
949	C37H5.8	364.46	266.508	13	(2.38,2.64]	2.3827	2.64148
950	B0511.12	364.256	125.271	13	(2.38,2.64]	2.3827	2.64148
951	C04A2.7	363.485	736.546	13	(2.38,2.64]	2.3827	2.64148
952	W07E6.1	363.344	55.257	13	(2.38,2.64]	2.3827	2.64148
953	Y105E8A.14	362.442	1.41394	13	(2.38,2.64]	2.3827	2.64148
954	F10E7.8	362.417	257.694	13	(2.38,2.64]	2.3827	2.64148
955	B0207.4	362.194	167.818	13	(2.38,2.64]	2.3827	2.64148
956	C02F5.1	362.179	186.062	13	(2.38,2.64]	2.3827	2.64148
957	W06A7.3	362.142	1373.46	13	(2.38,2.64]	2.3827	2.64148
958	Y106G6H.12	362.069	35.8053	13	(2.38,2.64]	2.3827	2.64148
959	M110.10	361.823	3.19248	13	(2.38,2.64]	2.3827	2.64148
960	Y38C1AA.3	361.733	20.7945	13	(2.38,2.64]	2.3827	2.64148
961	T12C9.7	361.323	77.1349	13	(2.38,2.64]	2.3827	2.64148
962	Y46G5A.31	361.301	350.703	13	(2.38,2.64]	2.3827	2.64148
963	Y105E8A.25	360.906	0	NA	NA	NA	NA
964	Y97E10AR.4	360.358	52.0382	13	(2.38,2.64]	2.3827	2.64148
965	Y53C12A.10	360.077	79.9405	13	(2.38,2.64]	2.3827	2.64148
966	Y48B6A.11	359.68	156.392	13	(2.38,2.64]	2.3827	2.64148
967	Y39B6A.37	359.522	160.001	13	(2.38,2.64]	2.3827	2.64148
968	Y38F2AL.4	359.22	8.31645	13	(2.38,2.64]	2.3827	2.64148
969	H06O01.1	358.977	1288.55	13	(2.38,2.64]	2.3827	2.64148
970	T07C4.1	358.773	369.754	13	(2.38,2.64]	2.3827	2.64148
971	F09F7.3	358.59	205.771	13	(2.38,2.64]	2.3827	2.64148
972	F10G7.8	358.469	1183.96	13	(2.38,2.64]	2.3827	2.64148
973	Y23H5A.2	358.433	136.325	13	(2.38,2.64]	2.3827	2.64148
974	ZK1010.10	358.257	47.0179	13	(2.38,2.64]	2.3827	2.64148
975	K07C5.6	357.872	116.202	13	(2.38,2.64]	2.3827	2.64148
976	F01F1.6	357.682	43.049	13	(2.38,2.64]	2.3827	2.64148
977	T08B2.9	357.672	207.211	13	(2.38,2.64]	2.3827	2.64148
978	F22F1.1	357.42	4.85401	13	(2.38,2.64]	2.3827	2.64148
979	C44B9.4	357.38	78.1748	13	(2.38,2.64]	2.3827	2.64148
980	F59A6.5	357.379	79.1344	13	(2.38,2.64]	2.3827	2.64148
981	Y53F4B.3	357.149	145.162	13	(2.38,2.64]	2.3827	2.64148
982	F38E11.5	356.378	203.444	13	(2.38,2.64]	2.3827	2.64148
983	Y55B1AR.2	355.8	26.9097	13	(2.38,2.64]	2.3827	2.64148
984	K02F6.7	355.752	123.099	13	(2.38,2.64]	2.3827	2.64148
985	C44B12.6	355.259	7.19764	13	(2.38,2.64]	2.3827	2.64148
986	Y57G11C.10	354.885	1006.99	13	(2.38,2.64]	2.3827	2.64148
987	C01G8.1	354.875	924.991	13	(2.38,2.64]	2.3827	2.64148
988	F32D1.10	354.446	557.654	13	(2.38,2.64]	2.3827	2.64148
989	F56F11.3	353.92	0	NA	NA	NA	NA
990	T27C4.4	353.753	124.412	13	(2.38,2.64]	2.3827	2.64148
991	Y53F4B.22	353.576	587.723	13	(2.38,2.64]	2.3827	2.64148
992	C50E3.12	352.054	30.0525	13	(2.38,2.64]	2.3827	2.64148
993	F33C8.1	351.436	23.738	13	(2.38,2.64]	2.3827	2.64148
994	F01F1.9	351.424	209.562	13	(2.38,2.64]	2.3827	2.64148
995	C18E9.3	351.423	174.606	13	(2.38,2.64]	2.3827	2.64148
996	T12D8.2	351.393	364.614	13	(2.38,2.64]	2.3827	2.64148
997	Y37D8A.9	351.062	1156.88	13	(2.38,2.64]	2.3827	2.64148
998	F35G12.3	351.009	143.32	13	(2.38,2.64]	2.3827	2.64148
999	Y23H5B.6	350.215	138.492	13	(2.38,2.64]	2.3827	2.64148
1000	Y110A7A.1	350.199	49.7434	13	(2.38,2.64]	2.3827	2.64148
1001	Y54E10BR.6	350.081	93.2789	13	(2.38,2.64]	2.3827	2.64148
1002	C03C10.1	349.608	2202.1	13	(2.38,2.64]	2.3827	2.64148
1003	F54D5.14	348.962	111.786	13	(2.38,2.64]	2.3827	2.64148
1004	R07H5.8	348.924	516.941	13	(2.38,2.64]	2.3827	2.64148
1005	W02B12.13	348.876	0	NA	NA	NA	NA
1006	F39C12.1	348.17	7.38729	13	(2.38,2.64]	2.3827	2.64148
1007	Y38C9A.2	344.796	362.7	13	(2.38,2.64]	2.3827	2.64148
1008	ZK829.7	344.599	630.087	13	(2.38,2.64]	2.3827	2.64148
1009	R11A8.4	344.555	101.309	13	(2.38,2.64]	2.3827	2.64148
1010	Y49F6B.2	344.294	36.7245	13	(2.38,2.64]	2.3827	2.64148
1011	C01G12.1	344.129	6.6085	13	(2.38,2.64]	2.3827	2.64148
1012	Y34D9A.7	344.103	20.6988	13	(2.38,2.64]	2.3827	2.64148
1013	Y65B4BL.2	343.453	509.222	13	(2.38,2.64]	2.3827	2.64148
1014	Y113G7B.18	343.41	33.342	13	(2.38,2.64]	2.3827	2.64148
1015	F43E2.8	343.404	107.769	13	(2.38,2.64]	2.3827	2.64148
1016	C15H11.9	343.339	66.9806	13	(2.38,2.64]	2.3827	2.64148
1017	F44F1.7	343.316	0	NA	NA	NA	NA
1018	R166.3	342.362	14.5503	13	(2.38,2.64]	2.3827	2.64148
1019	Y47G6A.28	342.159	55.221	13	(2.38,2.64]	2.3827	2.64148
1020	C18A3.5	341.466	394.429	13	(2.38,2.64]	2.3827	2.64148
1021	F36H2.1	341.413	136.747	13	(2.38,2.64]	2.3827	2.64148
1022	C26C6.5	341.1	66.2081	13	(2.38,2.64]	2.3827	2.64148
1023	B0024.10	340.459	171.427	13	(2.38,2.64]	2.3827	2.64148
1024	T06D10.1	339.93	0.400617	13	(2.38,2.64]	2.3827	2.64148
1025	Y71F9AL.17	339.924	89.6819	13	(2.38,2.64]	2.3827	2.64148
1026	Y18D10A.11	339.651	937.905	13	(2.38,2.64]	2.3827	2.64148
1027	T19A5.2	339.371	130.445	13	(2.38,2.64]	2.3827	2.64148
1028	F54B3.1	339.306	36.4858	13	(2.38,2.64]	2.3827	2.64148
1029	T23H2.3	339.201	178.295	13	(2.38,2.64]	2.3827	2.64148
1030	R05D3.11	338.291	0.671511	13	(2.38,2.64]	2.3827	2.64148
1031	ZK550.5	338.01	1.52003	13	(2.38,2.64]	2.3827	2.64148
1032	R06F6.5	337.384	241.408	13	(2.38,2.64]	2.3827	2.64148
1033	Y60A3A.13	337.276	54.2995	13	(2.38,2.64]	2.3827	2.64148
1034	R151.8	336.336	34.1198	13	(2.38,2.64]	2.3827	2.64148
1035	H06O01.2	335.272	25.447	13	(2.38,2.64]	2.3827	2.64148
1036	Y65B4BR.4	334.554	269.369	13	(2.38,2.64]	2.3827	2.64148
1037	C44E4.3	333.457	119.494	13	(2.38,2.64]	2.3827	2.64148
1038	F25H5.3	333.429	1208.27	13	(2.38,2.64]	2.3827	2.64148
1039	T24D1.2	333.271	231.111	13	(2.38,2.64]	2.3827	2.64148
1040	F10G7.9	332.827	47.7863	13	(2.38,2.64]	2.3827	2.64148
1041	F36A2.1	332.593	137.868	13	(2.38,2.64]	2.3827	2.64148
1042	F19B6.1	332.463	355.474	13	(2.38,2.64]	2.3827	2.64148
1043	Y55F3AM.12	332.437	137.574	13	(2.38,2.64]	2.3827	2.64148
1044	F58D5.1	332.048	698.812	13	(2.38,2.64]	2.3827	2.64148
1045	K08H10.7	332.031	46.4298	13	(2.38,2.64]	2.3827	2.64148
1046	C24G6.8	331.419	315.439	13	(2.38,2.64]	2.3827	2.64148
1047	B0286.4	331.348	556.019	13	(2.38,2.64]	2.3827	2.64148
1048	Y53C12A.1	331.265	576.873	13	(2.38,2.64]	2.3827	2.64148
1049	Y116A8C.26	331.107	60.9302	13	(2.38,2.64]	2.3827	2.64148
1050	ZK742.6	331.026	0.400617	13	(2.38,2.64]	2.3827	2.64148
1051	H21P03.1	330.858	1402.83	13	(2.38,2.64]	2.3827	2.64148
1052	C29A12.1	330.509	754.857	13	(2.38,2.64]	2.3827	2.64148
1053	W08F4.8	330.225	959.549	13	(2.38,2.64]	2.3827	2.64148
1054	C35D10.7	330.218	198.579	13	(2.38,2.64]	2.3827	2.64148
1055	W02D3.4	330.068	131.068	13	(2.38,2.64]	2.3827	2.64148
1056	F21D5.6	329.594	60.1686	13	(2.38,2.64]	2.3827	2.64148
1057	ZK856.9	329.308	30.267	13	(2.38,2.64]	2.3827	2.64148
1058	F57B10.12	329.195	504.237	13	(2.38,2.64]	2.3827	2.64148
1059	F57B9.2	329.139	75.8869	13	(2.38,2.64]	2.3827	2.64148
1060	D1081.7	328.785	575.922	13	(2.38,2.64]	2.3827	2.64148
1061	C32D5.9	328.699	624.375	13	(2.38,2.64]	2.3827	2.64148
1062	Y113G7A.8	328.663	99.6135	13	(2.38,2.64]	2.3827	2.64148
1063	F49D11.10	328.575	4.75998	13	(2.38,2.64]	2.3827	2.64148
1064	K10B4.6	328.177	1.28396	13	(2.38,2.64]	2.3827	2.64148
1065	Y37A1B.1	327.933	68.8965	13	(2.38,2.64]	2.3827	2.64148
1066	F59E12.9	327.369	67.7711	13	(2.38,2.64]	2.3827	2.64148
1067	Y110A7A.9	327.211	94.0535	13	(2.38,2.64]	2.3827	2.64148
1068	M01G12.12	327.131	1.90852	13	(2.38,2.64]	2.3827	2.64148
1069	T25E12.5	326.964	463.205	13	(2.38,2.64]	2.3827	2.64148
1070	T02H6.1	326.691	155.262	13	(2.38,2.64]	2.3827	2.64148
1071	Y39G10AR.21	326.663	30.2442	13	(2.38,2.64]	2.3827	2.64148
1072	C47E8.5	326.615	11350	13	(2.38,2.64]	2.3827	2.64148
1073	W09C5.1	326.438	500.965	13	(2.38,2.64]	2.3827	2.64148
1074	T08A11.2	326.401	259.176	13	(2.38,2.64]	2.3827	2.64148
1075	F25B4.6	326.124	1.3315	13	(2.38,2.64]	2.3827	2.64148
1076	B0365.3	326.095	52.5271	13	(2.38,2.64]	2.3827	2.64148
1077	C12C8.3	325.965	512.15	13	(2.38,2.64]	2.3827	2.64148
1078	C43E11.4	325.639	49.8717	13	(2.38,2.64]	2.3827	2.64148
1079	C27D11.1	325.621	673.418	13	(2.38,2.64]	2.3827	2.64148
1080	ZK112.2	325.541	107.454	13	(2.38,2.64]	2.3827	2.64148
1081	W07B3.2	325.21	117.224	13	(2.38,2.64]	2.3827	2.64148
1082	F41G3.12	324.852	0	NA	NA	NA	NA
1083	Y48G9A.4	324.754	19.8397	13	(2.38,2.64]	2.3827	2.64148
1084	M01F1.8	324.587	57.8503	13	(2.38,2.64]	2.3827	2.64148
1085	F20D12.4	324.545	85.876	13	(2.38,2.64]	2.3827	2.64148
1086	T27E9.2	324.293	983.985	13	(2.38,2.64]	2.3827	2.64148
1087	Y56A3A.7	324.29	0.353336	13	(2.38,2.64]	2.3827	2.64148
1088	Y32H12A.2	324.025	62.2074	13	(2.38,2.64]	2.3827	2.64148
1089	C03A7.2	323.799	0	NA	NA	NA	NA
1090	Y55F3AR.3	323.777	52.3704	13	(2.38,2.64]	2.3827	2.64148
1091	F55F8.9	323.416	165.341	13	(2.38,2.64]	2.3827	2.64148
1092	C06A8.5	323.292	44.2859	13	(2.38,2.64]	2.3827	2.64148
1093	C50F4.13	323.147	284.033	13	(2.38,2.64]	2.3827	2.64148
1094	C55B7.11	323.144	33.7784	13	(2.38,2.64]	2.3827	2.64148
1095	F10B5.8	323.091	94.3572	13	(2.38,2.64]	2.3827	2.64148
1096	B0495.7	322.644	131.397	13	(2.38,2.64]	2.3827	2.64148
1097	F58A4.10	322.642	1034.56	13	(2.38,2.64]	2.3827	2.64148
1098	Y102A5C.4	322.575	0	NA	NA	NA	NA
1099	T20F5.7	322.449	463.327	13	(2.38,2.64]	2.3827	2.64148
1100	F15D4.1	322	33.6362	13	(2.38,2.64]	2.3827	2.64148
1101	D2005.4	321.815	12.8312	13	(2.38,2.64]	2.3827	2.64148
1102	Y54E5A.6	321.304	5.67881	13	(2.38,2.64]	2.3827	2.64148
1103	K08D10.12	321.072	187.219	13	(2.38,2.64]	2.3827	2.64148
1104	Y59A8A.2	320.698	31.1858	13	(2.38,2.64]	2.3827	2.64148
1105	F10B5.6	319.911	186.724	13	(2.38,2.64]	2.3827	2.64148
1106	T05C3.5	319.266	935.783	13	(2.38,2.64]	2.3827	2.64148
1107	Y46G5A.17	318.629	192.368	13	(2.38,2.64]	2.3827	2.64148
1108	D1014.8	318.572	34.0251	13	(2.38,2.64]	2.3827	2.64148
1109	H25P06.5	318.263	0	NA	NA	NA	NA
1110	T23G7.4	317.458	73.7032	13	(2.38,2.64]	2.3827	2.64148
1111	F55A11.4	317.282	50.1328	13	(2.38,2.64]	2.3827	2.64148
1112	K09E9.3	316.937	44.9086	13	(2.38,2.64]	2.3827	2.64148
1113	Y46G5A.1	316.828	2.06181	13	(2.38,2.64]	2.3827	2.64148
1114	F49D11.1	316.478	93.0162	13	(2.38,2.64]	2.3827	2.64148
1115	Y57A10A.31	316.392	600.086	13	(2.38,2.64]	2.3827	2.64148
1116	Y67H2A.2	316.223	103.031	13	(2.38,2.64]	2.3827	2.64148
1117	Y49E10.20	316.128	124.096	13	(2.38,2.64]	2.3827	2.64148
1118	F40C5.3	315.107	0.200308	13	(2.38,2.64]	2.3827	2.64148
1119	C18A11.5	315.001	1.33124	13	(2.38,2.64]	2.3827	2.64148
1120	F58E10.1	314.746	129.19	13	(2.38,2.64]	2.3827	2.64148
1121	Y7A5A.1	314.475	0	NA	NA	NA	NA
1122	C18D11.1	314.295	1.69636	13	(2.38,2.64]	2.3827	2.64148
1123	K04G7.3	314.231	118.167	13	(2.38,2.64]	2.3827	2.64148
1124	Y110A2AL.4	314.02	27.4762	13	(2.38,2.64]	2.3827	2.64148
1125	Y65B4A.8	313.632	19.9925	13	(2.38,2.64]	2.3827	2.64148
1126	Y6B3A.1	313.631	38.1128	13	(2.38,2.64]	2.3827	2.64148
1127	F28F8.9	313.597	65.4976	13	(2.38,2.64]	2.3827	2.64148
1128	D1022.7	313.429	249.815	13	(2.38,2.64]	2.3827	2.64148
1129	F56E10.1	313.336	116.41	13	(2.38,2.64]	2.3827	2.64148
1130	H14E04.1	313.112	0.530004	13	(2.38,2.64]	2.3827	2.64148
1131	Y37E3.15	312.739	327.814	13	(2.38,2.64]	2.3827	2.64148
1132	R13H8.1	312.529	206.655	13	(2.38,2.64]	2.3827	2.64148
1133	ZC504.3	312.284	19.6033	13	(2.38,2.64]	2.3827	2.64148
1134	K06A5.7	312.145	778.296	13	(2.38,2.64]	2.3827	2.64148
1135	K04C2.4	312.101	62.3327	13	(2.38,2.64]	2.3827	2.64148
1136	Y71H2B.10	311.706	141.731	13	(2.38,2.64]	2.3827	2.64148
1137	T16A1.8	311.703	0	NA	NA	NA	NA
1138	F20H11.1	311.561	25.4476	13	(2.38,2.64]	2.3827	2.64148
1139	H04D03.2	311.446	41.9429	13	(2.38,2.64]	2.3827	2.64148
1140	W02A2.6	310.723	74.8005	13	(2.38,2.64]	2.3827	2.64148
1141	C38C10.5	310.619	111.473	13	(2.38,2.64]	2.3827	2.64148
1142	W04A8.1	309.925	52.0019	13	(2.38,2.64]	2.3827	2.64148
1143	Y62F5A.1	309.843	165.189	13	(2.38,2.64]	2.3827	2.64148
1144	K08F4.1	309.711	51.2395	13	(2.38,2.64]	2.3827	2.64148
1145	F54D10.3	309.691	1.48453	13	(2.38,2.64]	2.3827	2.64148
1146	Y39A1B.3	308.922	142.033	13	(2.38,2.64]	2.3827	2.64148
1147	T24A11.1	308.724	224.443	13	(2.38,2.64]	2.3827	2.64148
1148	T22F3.3	308.532	2992.91	13	(2.38,2.64]	2.3827	2.64148
1149	T12F5.3	307.873	106.628	13	(2.38,2.64]	2.3827	2.64148
1150	F57B9.10	307.749	1057.48	13	(2.38,2.64]	2.3827	2.64148
1151	M176.2	307.05	108.45	13	(2.38,2.64]	2.3827	2.64148
1152	T24D1.5	306.465	152.854	13	(2.38,2.64]	2.3827	2.64148
1153	F48F5.5	306.284	1.99149	13	(2.38,2.64]	2.3827	2.64148
1154	Y102A5A.1	306.13	472.031	13	(2.38,2.64]	2.3827	2.64148
1155	F52E1.13	306.069	554.115	13	(2.38,2.64]	2.3827	2.64148
1156	EEED8.14	305.972	50.874	13	(2.38,2.64]	2.3827	2.64148
1157	R166.2	305.95	94.3046	13	(2.38,2.64]	2.3827	2.64148
1158	W05F2.2	305.533	2.28576	13	(2.38,2.64]	2.3827	2.64148
1159	T05E8.3	305.219	316.521	13	(2.38,2.64]	2.3827	2.64148
1160	F55A11.7	305.033	306.56	13	(2.38,2.64]	2.3827	2.64148
1161	T24F1.1	304.935	239.504	13	(2.38,2.64]	2.3827	2.64148
1162	F29F11.1	304.879	749.157	13	(2.38,2.64]	2.3827	2.64148
1163	R144.11	304.583	1.41394	13	(2.38,2.64]	2.3827	2.64148
1164	ZC376.5	304.356	122.104	13	(2.38,2.64]	2.3827	2.64148
1165	B0336.7	303.573	67.6852	13	(2.38,2.64]	2.3827	2.64148
1166	ZC302.1	302.58	117.663	13	(2.38,2.64]	2.3827	2.64148
1167	Y69A2AR.28	302.469	452.392	13	(2.38,2.64]	2.3827	2.64148
1168	H24K24.4	302.464	5.39573	13	(2.38,2.64]	2.3827	2.64148
1169	F09G2.2	302.031	609.718	13	(2.38,2.64]	2.3827	2.64148
1170	R08D7.3	301.483	495.194	13	(2.38,2.64]	2.3827	2.64148
1171	C07G1.5	301.264	25.1319	13	(2.38,2.64]	2.3827	2.64148
1172	W02B12.6	300.936	8.02304	13	(2.38,2.64]	2.3827	2.64148
1173	C46A5.5	300.625	17.0589	13	(2.38,2.64]	2.3827	2.64148
1174	T23D8.9	300.545	25.5066	13	(2.38,2.64]	2.3827	2.64148
1175	F26F4.7	300.532	411.304	13	(2.38,2.64]	2.3827	2.64148
1176	C07G1.8	300.509	100.212	13	(2.38,2.64]	2.3827	2.64148
1177	F29B9.12	300.073	3.1685	13	(2.38,2.64]	2.3827	2.64148
1178	Y66D12A.21	300.053	313.147	13	(2.38,2.64]	2.3827	2.64148
1179	R07E5.7	299.717	151.231	13	(2.38,2.64]	2.3827	2.64148
1180	Y41E3.11	299.465	271.283	13	(2.38,2.64]	2.3827	2.64148
1181	K02B12.3	299.407	139.382	13	(2.38,2.64]	2.3827	2.64148
1182	T27E9.7	299.303	918.433	13	(2.38,2.64]	2.3827	2.64148
1183	F33G12.5	298.408	54.6783	13	(2.38,2.64]	2.3827	2.64148
1184	Y46E12BL.2	297.884	24.5298	13	(2.38,2.64]	2.3827	2.64148
1185	Y66D12A.9	297.853	164.451	13	(2.38,2.64]	2.3827	2.64148
1186	F13D12.7	297.847	179.45	13	(2.38,2.64]	2.3827	2.64148
1187	F25G6.9	297.821	153.067	13	(2.38,2.64]	2.3827	2.64148
1188	T11G6.5	297.473	80.0222	13	(2.38,2.64]	2.3827	2.64148
1189	Y37A1B.2	297.311	161.497	13	(2.38,2.64]	2.3827	2.64148
1190	ZK370.4	296.589	255.822	13	(2.38,2.64]	2.3827	2.64148
1191	H25P06.2	296.213	29.6204	13	(2.38,2.64]	2.3827	2.64148
1192	Y61A9LA.9	296.103	1.00154	13	(2.38,2.64]	2.3827	2.64148
1193	Y106G6D.1	295.907	2.79239	13	(2.38,2.64]	2.3827	2.64148
1194	Y73E7A.2	295.898	11.0285	13	(2.38,2.64]	2.3827	2.64148
1195	K04G7.4	295.744	299.817	13	(2.38,2.64]	2.3827	2.64148
1196	T10F2.5	295.679	64.4088	13	(2.38,2.64]	2.3827	2.64148
1197	F56C9.6	295.289	320.752	13	(2.38,2.64]	2.3827	2.64148
1198	F22D6.2	295.286	944.089	13	(2.38,2.64]	2.3827	2.64148
1199	ZK856.12	295.242	71.6808	13	(2.38,2.64]	2.3827	2.64148
1200	F25E2.5	295.218	6.2439	13	(2.38,2.64]	2.3827	2.64148
1201	F15D4.6	295.071	0.176668	13	(2.38,2.64]	2.3827	2.64148
1202	T01G9.4	294.514	180.466	13	(2.38,2.64]	2.3827	2.64148
1203	C27F2.8	294.452	303.259	13	(2.38,2.64]	2.3827	2.64148
1204	Y73F8A.25	294.444	96.7615	13	(2.38,2.64]	2.3827	2.64148
1205	Y105E8A.19	294.098	31.2209	13	(2.38,2.64]	2.3827	2.64148
1206	Y73B6BL.5	293.455	107.934	13	(2.38,2.64]	2.3827	2.64148
1207	H20J04.6	293.35	0	NA	NA	NA	NA
1208	F53A2.4	292.712	224.803	13	(2.38,2.64]	2.3827	2.64148
1209	Y54E5A.4	292.472	178.118	13	(2.38,2.64]	2.3827	2.64148
1210	K01C8.9	292.391	93.4323	13	(2.38,2.64]	2.3827	2.64148
1211	Y55F3AM.13	292.39	509.829	13	(2.38,2.64]	2.3827	2.64148
1212	R144.10	292.128	49.6489	13	(2.38,2.64]	2.3827	2.64148
1213	Y7A5A.6	291.644	0	NA	NA	NA	NA
1214	F16D3.2	291.51	258.54	13	(2.38,2.64]	2.3827	2.64148
1215	F46E10.10	290.91	1677.95	13	(2.38,2.64]	2.3827	2.64148
1216	F09F7.6	290.746	6.02036	13	(2.38,2.64]	2.3827	2.64148
1217	K07A12.4	290.4	48.9301	13	(2.38,2.64]	2.3827	2.64148
1218	H04D03.1	290.228	15.2801	13	(2.38,2.64]	2.3827	2.64148
1219	F13B12.6	290.208	141.028	13	(2.38,2.64]	2.3827	2.64148
1220	K08A2.1	289.658	45.3335	13	(2.38,2.64]	2.3827	2.64148
1221	Y54E5B.2	289.491	16.1998	13	(2.38,2.64]	2.3827	2.64148
1222	K02F3.2	289.489	77.0906	13	(2.38,2.64]	2.3827	2.64148
1223	Y73B6BL.18	289.252	49.8735	13	(2.38,2.64]	2.3827	2.64148
1224	T28B11.1	288.988	324.842	13	(2.38,2.64]	2.3827	2.64148
1225	K05C4.6	288.63	68.8244	13	(2.38,2.64]	2.3827	2.64148
1226	F09E8.3	288.421	6.79848	13	(2.38,2.64]	2.3827	2.64148
1227	F16F9.4	288.36	0.63635	13	(2.38,2.64]	2.3827	2.64148
1228	Y56A3A.1	288.36	261.76	13	(2.38,2.64]	2.3827	2.64148
1229	F59H6.9	288.323	15.0802	13	(2.38,2.64]	2.3827	2.64148
1230	R102.5	287.818	219.051	13	(2.38,2.64]	2.3827	2.64148
1231	T13B5.6	287.679	0.706671	13	(2.38,2.64]	2.3827	2.64148
1232	C48B4.4	286.998	111.591	13	(2.38,2.64]	2.3827	2.64148
1233	C32D5.11	286.474	47.7834	13	(2.38,2.64]	2.3827	2.64148
1234	F37C12.13	286.457	59.993	13	(2.38,2.64]	2.3827	2.64148
1235	T04D1.2	286.354	0.530004	13	(2.38,2.64]	2.3827	2.64148
1236	Y37E11B.3	286.108	62.443	13	(2.38,2.64]	2.3827	2.64148
1237	F59B8.2	285.922	1527.96	13	(2.38,2.64]	2.3827	2.64148
1238	PAR2.3	285.738	54.4785	13	(2.38,2.64]	2.3827	2.64148
1239	H28O16.1	285.678	3384.57	13	(2.38,2.64]	2.3827	2.64148
1240	Y74C9A.2	285.524	11.3452	13	(2.38,2.64]	2.3827	2.64148
1241	F59D12.2	285.236	0.954525	13	(2.38,2.64]	2.3827	2.64148
1242	F09G2.9	285.032	816.67	13	(2.38,2.64]	2.3827	2.64148
1243	Y116A8C.25	284.895	0.200308	13	(2.38,2.64]	2.3827	2.64148
1244	M28.5	284.455	2866.43	13	(2.38,2.64]	2.3827	2.64148
1245	F35D6.1	284.083	105.994	13	(2.38,2.64]	2.3827	2.64148
1246	B0511.9	283.775	83.2282	13	(2.38,2.64]	2.3827	2.64148
1247	C02F4.1	283.248	65.9069	13	(2.38,2.64]	2.3827	2.64148
1248	C26D10.1	283.232	123.608	13	(2.38,2.64]	2.3827	2.64148
1249	Y17G7B.15	283.179	57.3041	13	(2.38,2.64]	2.3827	2.64148
1250	C05D2.6	283.12	40.7518	13	(2.38,2.64]	2.3827	2.64148
1251	R107.5	282.996	226.991	13	(2.38,2.64]	2.3827	2.64148
1252	K01D12.6	282.905	160.666	13	(2.38,2.64]	2.3827	2.64148
1253	F25H8.1	282.641	87.0871	13	(2.38,2.64]	2.3827	2.64148
1254	C23G10.7	282.263	218.153	13	(2.38,2.64]	2.3827	2.64148
1255	F44F4.3	281.877	0.954261	13	(2.38,2.64]	2.3827	2.64148
1256	Y110A7A.19	281.633	157.463	13	(2.38,2.64]	2.3827	2.64148
1257	F01F1.7	281.581	170.869	13	(2.38,2.64]	2.3827	2.64148
1258	C37A2.4	281.394	94.358	13	(2.38,2.64]	2.3827	2.64148
1259	R06A4.4	281.391	556.475	13	(2.38,2.64]	2.3827	2.64148
1260	F26D10.9	281.356	7.16248	13	(2.38,2.64]	2.3827	2.64148
1261	F25D1.1	281.303	388.848	13	(2.38,2.64]	2.3827	2.64148
1262	F31C3.2	280.832	105.918	13	(2.38,2.64]	2.3827	2.64148
1263	ZK632.6	280.74	202.805	13	(2.38,2.64]	2.3827	2.64148
1264	Y76A2B.6	280.182	281.265	13	(2.38,2.64]	2.3827	2.64148
1265	ZK1058.6	279.868	0.318175	13	(2.38,2.64]	2.3827	2.64148
1266	Y56A3A.2	279.713	106.512	13	(2.38,2.64]	2.3827	2.64148
1267	R10E11.1	279.437	101.062	13	(2.38,2.64]	2.3827	2.64148
1268	Y61A9LA.8	279.386	223.24	13	(2.38,2.64]	2.3827	2.64148
1269	K02D10.3	279.35	0	NA	NA	NA	NA
1270	ZK632.3	279.259	38.4577	13	(2.38,2.64]	2.3827	2.64148
1271	R53.4	279.246	2955.95	13	(2.38,2.64]	2.3827	2.64148
1272	Y105E8A.12	279.047	0	NA	NA	NA	NA
1273	B0361.4	278.945	0	NA	NA	NA	NA
1274	R05G6.7	278.586	7944.63	13	(2.38,2.64]	2.3827	2.64148
1275	T26C5.3	278.2	124.62	13	(2.38,2.64]	2.3827	2.64148
1276	C13B9.3	277.961	209.874	13	(2.38,2.64]	2.3827	2.64148
1277	F23C8.8	277.894	2.35668	13	(2.38,2.64]	2.3827	2.64148
1278	D2096.3	277.833	5.15973	13	(2.38,2.64]	2.3827	2.64148
1279	W09B6.1	277.18	114.49	13	(2.38,2.64]	2.3827	2.64148
1280	R05D3.8	276.992	22.0901	13	(2.38,2.64]	2.3827	2.64148
1281	F18A1.6	276.828	104.995	13	(2.38,2.64]	2.3827	2.64148
1282	Y47G6A.7	276.741	13.0419	13	(2.38,2.64]	2.3827	2.64148
1283	C05D11.6	276.677	0.318175	13	(2.38,2.64]	2.3827	2.64148
1284	R03D7.7	276.332	76.8973	13	(2.38,2.64]	2.3827	2.64148
1285	Y47D3B.11	276.233	1.44937	13	(2.38,2.64]	2.3827	2.64148
1286	C14C10.4	276.102	71.3032	13	(2.38,2.64]	2.3827	2.64148
1287	R12E2.12	276.043	133.462	13	(2.38,2.64]	2.3827	2.64148
1288	Y55F3AM.21	276.026	1.15457	13	(2.38,2.64]	2.3827	2.64148
1289	K08E3.4	275.919	342.226	13	(2.38,2.64]	2.3827	2.64148
1290	C09H10.10	275.876	47.1966	13	(2.38,2.64]	2.3827	2.64148
1291	C25H3.6	275.554	76.4002	13	(2.38,2.64]	2.3827	2.64148
1292	F28B3.8	275.081	92.8433	13	(2.38,2.64]	2.3827	2.64148
1293	D2045.6	274.587	200.995	13	(2.38,2.64]	2.3827	2.64148
1294	C06G4.2	274.468	192.812	13	(2.38,2.64]	2.3827	2.64148
1295	W03A5.6	274.354	0.318175	13	(2.38,2.64]	2.3827	2.64148
1296	ZK632.1	273.985	458.016	13	(2.38,2.64]	2.3827	2.64148
1297	F53H8.4	273.549	107.408	13	(2.38,2.64]	2.3827	2.64148
1298	R144.9	273.112	70.5011	13	(2.38,2.64]	2.3827	2.64148
1299	F38A5.1	272.911	266.046	13	(2.38,2.64]	2.3827	2.64148
1300	C17E4.5	272.453	600.901	13	(2.38,2.64]	2.3827	2.64148
1301	C41D11.3	272.369	44.3673	13	(2.38,2.64]	2.3827	2.64148
1302	Y43C5A.6	272.301	190.531	13	(2.38,2.64]	2.3827	2.64148
1303	Y48E1B.12	272.19	619.891	13	(2.38,2.64]	2.3827	2.64148
1304	T24C4.6	271.831	294.647	13	(2.38,2.64]	2.3827	2.64148
1305	Y97E10AR.5	271.672	188.579	13	(2.38,2.64]	2.3827	2.64148
1306	F56B3.4	271.418	19.9228	13	(2.38,2.64]	2.3827	2.64148
1307	ZK418.9	271.394	420.018	13	(2.38,2.64]	2.3827	2.64148
1308	C16A11.3	271.022	41.6146	13	(2.38,2.64]	2.3827	2.64148
1309	R09B3.5	270.922	1821.07	13	(2.38,2.64]	2.3827	2.64148
1310	F49D11.9	270.906	217.084	13	(2.38,2.64]	2.3827	2.64148
1311	C28C12.9	270.211	21.137	13	(2.38,2.64]	2.3827	2.64148
1312	Y95B8A.11	269.913	8.65965	13	(2.38,2.64]	2.3827	2.64148
1313	C27A12.8	269.688	137.162	13	(2.38,2.64]	2.3827	2.64148
1314	F01F1.12	269.601	4699.72	13	(2.38,2.64]	2.3827	2.64148
1315	R06C7.7	269.458	64.9195	13	(2.38,2.64]	2.3827	2.64148
1316	F42A10.4	269.293	98.3167	13	(2.38,2.64]	2.3827	2.64148
1317	Y80D3A.2	269.209	15.6587	13	(2.38,2.64]	2.3827	2.64148
1318	F48C1.6	269.094	189.493	13	(2.38,2.64]	2.3827	2.64148
1319	H11L12.1	268.946	12.5004	13	(2.38,2.64]	2.3827	2.64148
1320	Y76B12C.2	268.796	51.1737	13	(2.38,2.64]	2.3827	2.64148
1321	F52G2.1	268.611	27.3566	13	(2.38,2.64]	2.3827	2.64148
1322	Y79H2A.11	268.57	30.1588	13	(2.38,2.64]	2.3827	2.64148
1323	F59H6.8	268.434	3.54668	13	(2.38,2.64]	2.3827	2.64148
1324	Y59A8A.1	268.412	53.772	13	(2.38,2.64]	2.3827	2.64148
1325	F25B3.6	268.007	318.053	13	(2.38,2.64]	2.3827	2.64148
1326	T21B10.2	267.873	2986.99	13	(2.38,2.64]	2.3827	2.64148
1327	R06A4.9	267.281	30.5644	13	(2.38,2.64]	2.3827	2.64148
1328	C01G5.8	267.211	42.0838	13	(2.38,2.64]	2.3827	2.64148
1329	C16A3.6	267.148	66.0634	13	(2.38,2.64]	2.3827	2.64148
1330	Y67D8A.2	266.632	71.8063	13	(2.38,2.64]	2.3827	2.64148
1331	W05B10.1	266.621	2473.58	13	(2.38,2.64]	2.3827	2.64148
1332	F29D11.2	266.28	167.664	13	(2.38,2.64]	2.3827	2.64148
1333	C13G5.2	266.136	114.571	13	(2.38,2.64]	2.3827	2.64148
1334	Y20F4.8	266.083	2.58056	13	(2.38,2.64]	2.3827	2.64148
1335	Y51H1A.2	266.027	44.0769	13	(2.38,2.64]	2.3827	2.64148
1336	ZK822.2	266.006	8.58854	13	(2.38,2.64]	2.3827	2.64148
1337	C33H5.11	266.004	29.4296	13	(2.38,2.64]	2.3827	2.64148
1338	Y119C1A.1	265.666	21.0413	13	(2.38,2.64]	2.3827	2.64148
1339	T01C3.1	265.458	75.6713	13	(2.38,2.64]	2.3827	2.64148
1340	Y110A2AR.3	265.45	74.084	13	(2.38,2.64]	2.3827	2.64148
1341	ZK1248.13	265.283	67.0234	13	(2.38,2.64]	2.3827	2.64148
1342	T07D4.3	265.219	97.4638	13	(2.38,2.64]	2.3827	2.64148
1343	C48B4.9	265.145	100.274	13	(2.38,2.64]	2.3827	2.64148
1344	ZK652.9	265.085	104.17	13	(2.38,2.64]	2.3827	2.64148
1345	R53.7	264.55	163.484	13	(2.38,2.64]	2.3827	2.64148
1346	F43C1.2	264.454	246.41	13	(2.38,2.64]	2.3827	2.64148
1347	K10D2.8	264.088	0.989685	13	(2.38,2.64]	2.3827	2.64148
1348	C16A3.7	264.087	42.7093	13	(2.38,2.64]	2.3827	2.64148
1349	C38D4.4	263.71	205.902	13	(2.38,2.64]	2.3827	2.64148
1350	H26D21.2	263.037	200.498	13	(2.38,2.64]	2.3827	2.64148
1351	T13B5.8	262.996	217.945	13	(2.38,2.64]	2.3827	2.64148
1352	C43E11.3	262.883	85.1449	13	(2.38,2.64]	2.3827	2.64148
1353	Y45F10A.6	262.699	30.5271	13	(2.38,2.64]	2.3827	2.64148
1354	Y80D3A.1	262.607	791.327	13	(2.38,2.64]	2.3827	2.64148
1355	F29C4.6	262.449	54.3618	13	(2.38,2.64]	2.3827	2.64148
1356	Y53C12A.3	262.344	72.6363	13	(2.38,2.64]	2.3827	2.64148
1357	Y116A8C.9	262.338	60.3923	13	(2.38,2.64]	2.3827	2.64148
1358	K01G5.2	261.918	168.482	13	(2.38,2.64]	2.3827	2.64148
1359	T12F5.1	261.84	25.2244	13	(2.38,2.64]	2.3827	2.64148
1360	C50C3.6	261.816	306.072	13	(2.38,2.64]	2.3827	2.64148
1361	D2085.5	261.614	37.3834	13	(2.38,2.64]	2.3827	2.64148
1362	M01F1.5	261.296	1.59061	13	(2.38,2.64]	2.3827	2.64148
1363	R11A8.5	261.259	141.97	13	(2.38,2.64]	2.3827	2.64148
1364	Y75B8A.17	260.902	250.322	13	(2.38,2.64]	2.3827	2.64148
1365	C07A9.3	260.857	223.433	13	(2.38,2.64]	2.3827	2.64148
1366	C08B6.7	260.663	138.72	13	(2.38,2.64]	2.3827	2.64148
1367	H05C05.4	260.599	1.55485	13	(2.38,2.64]	2.3827	2.64148
1368	Y47D3A.6	260.264	34.0499	13	(2.38,2.64]	2.3827	2.64148
1369	C33A12.3	260.128	295.229	13	(2.38,2.64]	2.3827	2.64148
1370	Y54H5A.4	260.081	8.6598	13	(2.38,2.64]	2.3827	2.64148
1371	F29D10.4	260.044	121.584	13	(2.38,2.64]	2.3827	2.64148
1372	Y54E10A.11	259.486	23.8703	13	(2.38,2.64]	2.3827	2.64148
1373	Y18D10A.19	259.174	5412.4	13	(2.38,2.64]	2.3827	2.64148
1374	ZK652.8	258.56	3.91206	13	(2.38,2.64]	2.3827	2.64148
1375	C02B10.1	258.218	291.29	13	(2.38,2.64]	2.3827	2.64148
1376	Y116A8C.36	257.915	16.8249	13	(2.38,2.64]	2.3827	2.64148
1377	F46B6.4	257.792	11.1447	13	(2.38,2.64]	2.3827	2.64148
1378	F46B6.6	257.78	34.0379	13	(2.38,2.64]	2.3827	2.64148
1379	R09B3.3	257.457	12795	13	(2.38,2.64]	2.3827	2.64148
1380	Y71H2AM.19	257.198	546.813	13	(2.38,2.64]	2.3827	2.64148
1381	T06D8.6	257.016	433.225	13	(2.38,2.64]	2.3827	2.64148
1382	W04B5.4	256.811	7.43536	13	(2.38,2.64]	2.3827	2.64148
1383	Y42H9B.3	256.789	168.563	13	(2.38,2.64]	2.3827	2.64148
1384	Y65B4BL.7	256.683	7.30485	13	(2.38,2.64]	2.3827	2.64148
1385	F40F8.9	256.554	623.393	13	(2.38,2.64]	2.3827	2.64148
1386	E04A4.5	256.34	619.302	13	(2.38,2.64]	2.3827	2.64148
1387	K03H6.5	256.24	0.777593	13	(2.38,2.64]	2.3827	2.64148
1388	C43E11.1	256.03	217.46	13	(2.38,2.64]	2.3827	2.64148
1389	C28C12.10	255.798	20.1938	13	(2.38,2.64]	2.3827	2.64148
1390	Y18D10A.9	255.753	45.6786	13	(2.38,2.64]	2.3827	2.64148
1391	F48E3.6	255.712	0	NA	NA	NA	NA
1392	C15C8.7	255.587	230.963	13	(2.38,2.64]	2.3827	2.64148
1393	ZK795.2	255.448	0	NA	NA	NA	NA
1394	F58D5.4	255.294	75.4207	13	(2.38,2.64]	2.3827	2.64148
1395	W07G4.3	255.176	3.38153	13	(2.38,2.64]	2.3827	2.64148
1396	Y37E11AL.8	255.061	45.6578	13	(2.38,2.64]	2.3827	2.64148
1397	Y43H11AL.1	254.865	115.329	13	(2.38,2.64]	2.3827	2.64148
1398	K01G5.1	254.819	35.1812	13	(2.38,2.64]	2.3827	2.64148
1399	B0546.2	254.722	124.221	13	(2.38,2.64]	2.3827	2.64148
1400	B0511.10	254.702	258.859	13	(2.38,2.64]	2.3827	2.64148
1401	B0511.13	254.636	14.2901	13	(2.38,2.64]	2.3827	2.64148
1402	C49H3.10	254.437	100.737	13	(2.38,2.64]	2.3827	2.64148
1403	Y102A5C.18	254.33	120.93	13	(2.38,2.64]	2.3827	2.64148
1404	M01A10.3	253.744	414.939	13	(2.38,2.64]	2.3827	2.64148
1405	ZC404.8	253.584	3755.95	13	(2.38,2.64]	2.3827	2.64148
1406	K08F9.2	252.768	369.384	13	(2.38,2.64]	2.3827	2.64148
1407	F33D11.12	252.578	63.0698	13	(2.38,2.64]	2.3827	2.64148
1408	ZC434.8	252.413	1159.61	13	(2.38,2.64]	2.3827	2.64148
1409	R151.9	252.06	361.1	13	(2.38,2.64]	2.3827	2.64148
1410	F32E10.2	251.951	68.5686	13	(2.38,2.64]	2.3827	2.64148
1411	R05D3.4	251.457	181.258	13	(2.38,2.64]	2.3827	2.64148
1412	W02F12.5	251.352	692.294	13	(2.38,2.64]	2.3827	2.64148
1413	F55C12.5	251.272	129.784	13	(2.38,2.64]	2.3827	2.64148
1414	F32E10.6	251.226	244.237	13	(2.38,2.64]	2.3827	2.64148
1415	Y57G7A.2	251.081	1.04849	13	(2.38,2.64]	2.3827	2.64148
1416	K07A1.3	250.985	6.17365	13	(2.38,2.64]	2.3827	2.64148
1417	Y71H2B.11	250.926	9.31945	13	(2.38,2.64]	2.3827	2.64148
1418	ZK662.4	250.894	41.9294	13	(2.38,2.64]	2.3827	2.64148
1419	K08F11.4	250.854	34.3078	13	(2.38,2.64]	2.3827	2.64148
1420	C15H11.5	250.554	39.6082	13	(2.38,2.64]	2.3827	2.64148
1421	F47G9.1	250.336	704.971	13	(2.38,2.64]	2.3827	2.64148
1422	ZK863.4	250.246	221.187	13	(2.38,2.64]	2.3827	2.64148
1423	F07F6.4	250.244	328.215	13	(2.38,2.64]	2.3827	2.64148
1424	Y59A8B.23	250.218	1.04849	13	(2.38,2.64]	2.3827	2.64148
1425	Y63D3A.5	249.936	664.116	13	(2.38,2.64]	2.3827	2.64148
1426	F01G4.6	249.258	4446.09	13	(2.38,2.64]	2.3827	2.64148
1427	VC5.4	249.197	74.0093	13	(2.38,2.64]	2.3827	2.64148
1428	B0511.19	248.788	156.707	13	(2.38,2.64]	2.3827	2.64148
1429	T28F3.3	248.714	78.4844	13	(2.38,2.64]	2.3827	2.64148
1430	K11D9.2	248.55	420.937	13	(2.38,2.64]	2.3827	2.64148
1431	T28A8.6	248.301	19.1808	13	(2.38,2.64]	2.3827	2.64148
1432	Y57G11C.34	247.987	73.3774	13	(2.38,2.64]	2.3827	2.64148
1433	T16H12.5	247.907	139.67	13	(2.38,2.64]	2.3827	2.64148
1434	H06I04.1	247.883	53.0402	13	(2.38,2.64]	2.3827	2.64148
1435	C49H3.11	247.615	11176.1	13	(2.38,2.64]	2.3827	2.64148
1436	JC8.10	247.423	26.5762	13	(2.38,2.64]	2.3827	2.64148
1437	K07F5.13	247.263	198.347	13	(2.38,2.64]	2.3827	2.64148
1438	C15H11.8	246.624	106.692	13	(2.38,2.64]	2.3827	2.64148
1439	F18E9.5	246.418	1.79118	13	(2.38,2.64]	2.3827	2.64148
1440	Y71F9AL.16	246.232	175.218	13	(2.38,2.64]	2.3827	2.64148
1441	T05H4.14	245.76	123.185	13	(2.38,2.64]	2.3827	2.64148
1442	ZC15.3	245.467	0.895459	13	(2.38,2.64]	2.3827	2.64148
1443	Y48E1B.11	245.392	0.400617	13	(2.38,2.64]	2.3827	2.64148
1444	T05G5.1	245.332	5.83191	13	(2.38,2.64]	2.3827	2.64148
1445	F13H8.8	244.923	0.400617	13	(2.38,2.64]	2.3827	2.64148
1446	T24F1.2	244.656	472.773	13	(2.38,2.64]	2.3827	2.64148
1447	F11A10.3	244.632	132.233	13	(2.38,2.64]	2.3827	2.64148
1448	ZK418.7	244.533	1.16635	13	(2.38,2.64]	2.3827	2.64148
1449	F28B3.6	244.52	82.1085	13	(2.38,2.64]	2.3827	2.64148
1450	Y57A10A.27	244.441	87.2446	13	(2.38,2.64]	2.3827	2.64148
1451	F25H5.4	244.4	5116.97	13	(2.38,2.64]	2.3827	2.64148
1452	T14G10.6	244.268	607.383	13	(2.38,2.64]	2.3827	2.64148
1453	C01G10.8	243.737	499.501	13	(2.38,2.64]	2.3827	2.64148
1454	C32E8.10	243.028	237.361	13	(2.38,2.64]	2.3827	2.64148
1455	Y110A7A.15	242.897	92.9752	13	(2.38,2.64]	2.3827	2.64148
1456	F54D10.5	242.582	228.896	13	(2.38,2.64]	2.3827	2.64148
1457	R02F2.7	242.139	52.678	13	(2.38,2.64]	2.3827	2.64148
1458	R07G3.3	242.112	254.415	13	(2.38,2.64]	2.3827	2.64148
1459	R13F6.10	241.996	258.131	13	(2.38,2.64]	2.3827	2.64148
1460	R01B10.5	241.668	2160.98	13	(2.38,2.64]	2.3827	2.64148
1461	ZC404.2	241.327	1.00154	12	(2.12,2.38]	2.12393	2.3827
1462	Y116A8A.9	240.808	241.894	12	(2.12,2.38]	2.12393	2.3827
1463	R06A4.2	240.75	118.303	12	(2.12,2.38]	2.12393	2.3827
1464	T22F3.12	240.683	0	NA	NA	NA	NA
1465	ZK524.4	240.676	134.66	12	(2.12,2.38]	2.12393	2.3827
1466	Y65B4A.7	240.648	0.318175	12	(2.12,2.38]	2.12393	2.3827
1467	C43E11.8	240.55	97.1398	12	(2.12,2.38]	2.12393	2.3827
1468	R11A8.6	239.894	102.956	12	(2.12,2.38]	2.12393	2.3827
1469	C09G9.1	239.856	325.748	12	(2.12,2.38]	2.12393	2.3827
1470	K02B7.3	239.768	29.6915	12	(2.12,2.38]	2.12393	2.3827
1471	F56A3.3	239.695	81.8001	12	(2.12,2.38]	2.12393	2.3827
1472	Y92H12BL.5	239.601	0.977901	12	(2.12,2.38]	2.12393	2.3827
1473	T20D3.3	239.535	5.97361	12	(2.12,2.38]	2.12393	2.3827
1474	W08F4.12	239.497	0.494843	12	(2.12,2.38]	2.12393	2.3827
1475	C16C2.3	239.437	83.369	12	(2.12,2.38]	2.12393	2.3827
1476	D2092.2	239.203	234.489	12	(2.12,2.38]	2.12393	2.3827
1477	C06G4.1	238.818	35.4749	12	(2.12,2.38]	2.12393	2.3827
1478	F22B5.6	238.547	0	NA	NA	NA	NA
1479	ZK355.2	238.456	72.8479	12	(2.12,2.38]	2.12393	2.3827
1480	Y73B6BL.33	238.429	72.3279	12	(2.12,2.38]	2.12393	2.3827
1481	Y73F8A.32	238.167	4.09998	12	(2.12,2.38]	2.12393	2.3827
1482	F28C6.4	238.035	49.1533	12	(2.12,2.38]	2.12393	2.3827
1483	Y39B6A.42	237.88	151.278	12	(2.12,2.38]	2.12393	2.3827
1484	B0432.13	237.854	66.8716	12	(2.12,2.38]	2.12393	2.3827
1485	Y53H1B.1	237.827	0	NA	NA	NA	NA
1486	W09B6.3	237.757	61.121	12	(2.12,2.38]	2.12393	2.3827
1487	C10C6.1	237.351	294.372	12	(2.12,2.38]	2.12393	2.3827
1488	B0379.4	237.272	119.386	12	(2.12,2.38]	2.12393	2.3827
1489	B0303.3	236.911	240.872	12	(2.12,2.38]	2.12393	2.3827
1490	F28F8.5	236.715	76.1469	12	(2.12,2.38]	2.12393	2.3827
1491	C25H3.9	236.582	690.853	12	(2.12,2.38]	2.12393	2.3827
1492	D2096.2	236.442	659.975	12	(2.12,2.38]	2.12393	2.3827
1493	F53B7.3	236.296	131.474	12	(2.12,2.38]	2.12393	2.3827
1494	Y75B8A.25	236.202	34.735	12	(2.12,2.38]	2.12393	2.3827
1495	C50F2.2	236.124	30.0069	12	(2.12,2.38]	2.12393	2.3827
1496	F57G4.8	235.97	6.92794	12	(2.12,2.38]	2.12393	2.3827
1497	B0464.1	235.923	958.543	12	(2.12,2.38]	2.12393	2.3827
1498	T27F6.4	235.727	1096.48	12	(2.12,2.38]	2.12393	2.3827
1499	C49H3.9	235.639	136.842	12	(2.12,2.38]	2.12393	2.3827
1500	Y55F3BR.4	235.188	1.21363	12	(2.12,2.38]	2.12393	2.3827
1501	F11A10.1	234.708	257.286	12	(2.12,2.38]	2.12393	2.3827
1502	F53H1.4	234.666	227.392	12	(2.12,2.38]	2.12393	2.3827
1503	ZK328.1	234.576	40.5161	12	(2.12,2.38]	2.12393	2.3827
1504	Y67H2A.1	234.568	27.5103	12	(2.12,2.38]	2.12393	2.3827
1505	E01G4.3	234.126	393.942	12	(2.12,2.38]	2.12393	2.3827
1506	F27C1.6	233.695	21.1124	12	(2.12,2.38]	2.12393	2.3827
1507	Y50D4C.5	233.568	2.35608	12	(2.12,2.38]	2.12393	2.3827
1508	F55F8.4	233.394	191.282	12	(2.12,2.38]	2.12393	2.3827
1509	C08C3.4	233.161	1095.16	12	(2.12,2.38]	2.12393	2.3827
1510	F26D10.3	233.04	8191.83	12	(2.12,2.38]	2.12393	2.3827
1511	F36F2.6	232.993	19.1333	12	(2.12,2.38]	2.12393	2.3827
1512	F55H2.7	232.186	38.3967	12	(2.12,2.38]	2.12393	2.3827
1513	C10F3.1	232.135	163.48	12	(2.12,2.38]	2.12393	2.3827
1514	K11D2.2	231.783	0.200308	12	(2.12,2.38]	2.12393	2.3827
1515	F21C3.4	231.606	76.5208	12	(2.12,2.38]	2.12393	2.3827
1516	F40F8.3	231.592	194.328	12	(2.12,2.38]	2.12393	2.3827
1517	E02H9.2	231.46	0.718792	12	(2.12,2.38]	2.12393	2.3827
1518	PAR2.4	231.443	216.602	12	(2.12,2.38]	2.12393	2.3827
1519	F44A2.1	231.314	784.878	12	(2.12,2.38]	2.12393	2.3827
1520	C08F8.3	231.299	125.721	12	(2.12,2.38]	2.12393	2.3827
1521	T05B9.1	231.192	1610.74	12	(2.12,2.38]	2.12393	2.3827
1522	D1043.1	230.878	40.6449	12	(2.12,2.38]	2.12393	2.3827
1523	C12D8.11	230.857	106.417	12	(2.12,2.38]	2.12393	2.3827
1524	C18E9.6	230.829	218.839	12	(2.12,2.38]	2.12393	2.3827
1525	Y45G12B.3	230.447	36.5461	12	(2.12,2.38]	2.12393	2.3827
1526	F02E9.10	230.289	75.2359	12	(2.12,2.38]	2.12393	2.3827
1527	R11E3.8	230.223	348.764	12	(2.12,2.38]	2.12393	2.3827
1528	T18H9.6	230.215	137.124	12	(2.12,2.38]	2.12393	2.3827
1529	C27D6.4	230.213	96.1139	12	(2.12,2.38]	2.12393	2.3827
1530	F58B3.5	229.947	334.489	12	(2.12,2.38]	2.12393	2.3827
1531	R11G11.2	229.813	0.318175	12	(2.12,2.38]	2.12393	2.3827
1532	R05D11.3	229.732	1013.61	12	(2.12,2.38]	2.12393	2.3827
1533	C30F8.2	229.629	202.285	12	(2.12,2.38]	2.12393	2.3827
1534	Y113G7B.3	229.518	5.89098	12	(2.12,2.38]	2.12393	2.3827
1535	ZK945.2	229.432	460.936	12	(2.12,2.38]	2.12393	2.3827
1536	T02E1.3	229.397	156.866	12	(2.12,2.38]	2.12393	2.3827
1537	K01A11.4	229.205	1.35488	12	(2.12,2.38]	2.12393	2.3827
1538	C34E10.5	228.979	102.585	12	(2.12,2.38]	2.12393	2.3827
1539	H12I13.4	228.945	12.2176	12	(2.12,2.38]	2.12393	2.3827
1540	ZK632.4	228.841	213.65	12	(2.12,2.38]	2.12393	2.3827
1541	K01C8.3	228.775	739.269	12	(2.12,2.38]	2.12393	2.3827
1542	Y54E10A.15	228.639	8.77699	12	(2.12,2.38]	2.12393	2.3827
1543	Y47D3A.29	227.726	103.21	12	(2.12,2.38]	2.12393	2.3827
1544	ZK1058.2	227.691	227.219	12	(2.12,2.38]	2.12393	2.3827
1545	Y76A2A.2	227.63	69.0411	12	(2.12,2.38]	2.12393	2.3827
1546	B0495.2	227.216	94.1684	12	(2.12,2.38]	2.12393	2.3827
1547	Y39G10AR.6	227.195	0.530004	12	(2.12,2.38]	2.12393	2.3827
1548	T12D8.8	227.046	1270.88	12	(2.12,2.38]	2.12393	2.3827
1549	T06D10.3	226.909	0.494843	12	(2.12,2.38]	2.12393	2.3827
1550	K06H7.7	226.548	31.8471	12	(2.12,2.38]	2.12393	2.3827
1551	C14B1.1	226.175	1284.53	12	(2.12,2.38]	2.12393	2.3827
1552	Y53H1A.1	225.986	47.0577	12	(2.12,2.38]	2.12393	2.3827
1553	ZC376.6	225.805	70.2075	12	(2.12,2.38]	2.12393	2.3827
1554	C03C10.3	225.508	2639.1	12	(2.12,2.38]	2.12393	2.3827
1555	T27A3.7	225.465	203.594	12	(2.12,2.38]	2.12393	2.3827
1556	F33G12.4	224.977	72.8223	12	(2.12,2.38]	2.12393	2.3827
1557	T22B11.5	224.927	891.977	12	(2.12,2.38]	2.12393	2.3827
1558	Y87G2A.18	224.598	320.496	12	(2.12,2.38]	2.12393	2.3827
1559	B0280.5	224.561	16795.1	12	(2.12,2.38]	2.12393	2.3827
1560	Y75B8A.7	224.427	1.59087	12	(2.12,2.38]	2.12393	2.3827
1561	C04G6.4	224.382	63.879	12	(2.12,2.38]	2.12393	2.3827
1562	M01G5.3	224.323	15.682	12	(2.12,2.38]	2.12393	2.3827
1563	F42G4.7	224.292	26.8022	12	(2.12,2.38]	2.12393	2.3827
1564	F49E7.2	224.205	1.50817	12	(2.12,2.38]	2.12393	2.3827
1565	Y53C12B.2	224.162	188.169	12	(2.12,2.38]	2.12393	2.3827
1566	C09G12.8	224.13	217.965	12	(2.12,2.38]	2.12393	2.3827
1567	Y34D9A.10	224.102	71.6132	12	(2.12,2.38]	2.12393	2.3827
1568	H05L14.2	224.086	84.8703	12	(2.12,2.38]	2.12393	2.3827
1569	B0001.2	223.57	101.051	12	(2.12,2.38]	2.12393	2.3827
1570	Y71H2AM.23	223.231	138.987	12	(2.12,2.38]	2.12393	2.3827
1571	Y39B6A.14	222.982	0.600925	12	(2.12,2.38]	2.12393	2.3827
1572	Y48G10A.4	222.74	23.2572	12	(2.12,2.38]	2.12393	2.3827
1573	F14E5.2	222.66	75.8382	12	(2.12,2.38]	2.12393	2.3827
1574	C42C1.5	222.46	41.6589	12	(2.12,2.38]	2.12393	2.3827
1575	W05B10.2	222.375	58.5636	12	(2.12,2.38]	2.12393	2.3827
1576	T14G10.8	222.18	10.71	12	(2.12,2.38]	2.12393	2.3827
1577	C06G3.9	222.088	114.681	12	(2.12,2.38]	2.12393	2.3827
1578	F07E5.12	221.939	2.67426	12	(2.12,2.38]	2.12393	2.3827
1579	Y40D12A.1	221.925	26.8623	12	(2.12,2.38]	2.12393	2.3827
1580	ZK185.2	221.788	0	NA	NA	NA	NA
1581	C05C8.9	221.785	38.4928	12	(2.12,2.38]	2.12393	2.3827
1582	C29E4.3	221.681	77.2666	12	(2.12,2.38]	2.12393	2.3827
1583	F33E11.6	221.547	61.143	12	(2.12,2.38]	2.12393	2.3827
1584	Y48A6B.11	221.415	78.5461	12	(2.12,2.38]	2.12393	2.3827
1585	ZK546.14	221.241	0.176668	12	(2.12,2.38]	2.12393	2.3827
1586	C14C10.3	221.059	67.241	12	(2.12,2.38]	2.12393	2.3827
1587	T16G12.1	220.794	0	NA	NA	NA	NA
1588	ZK1067.3	220.69	81.2234	12	(2.12,2.38]	2.12393	2.3827
1589	C46F11.5	220.681	40.6799	12	(2.12,2.38]	2.12393	2.3827
1590	F53F8.5	220.503	115.556	12	(2.12,2.38]	2.12393	2.3827
1591	F18C5.3	220.351	11.77	12	(2.12,2.38]	2.12393	2.3827
1592	B0348.6	219.657	1080.26	12	(2.12,2.38]	2.12393	2.3827
1593	F53C11.4	219.63	260.784	12	(2.12,2.38]	2.12393	2.3827
1594	F58G11.5	219.579	58.7074	12	(2.12,2.38]	2.12393	2.3827
1595	K10C3.4	219.188	156.385	12	(2.12,2.38]	2.12393	2.3827
1596	B0001.8	219.017	41.4118	12	(2.12,2.38]	2.12393	2.3827
1597	Y87G2A.13	218.971	32.5763	12	(2.12,2.38]	2.12393	2.3827
1598	M04F3.5	218.908	56.1863	12	(2.12,2.38]	2.12393	2.3827
1599	F48E8.7	218.836	389.219	12	(2.12,2.38]	2.12393	2.3827
1600	R06A4.8	218.737	80.4109	12	(2.12,2.38]	2.12393	2.3827
1601	W05H7.4	218.082	78.227	12	(2.12,2.38]	2.12393	2.3827
1602	F19B6.2	218.058	196.982	12	(2.12,2.38]	2.12393	2.3827
1603	Y43F4B.9	218.025	59.9825	12	(2.12,2.38]	2.12393	2.3827
1604	Y53G8AR.8	217.78	36.1952	12	(2.12,2.38]	2.12393	2.3827
1605	F18E2.3	217.596	143.994	12	(2.12,2.38]	2.12393	2.3827
1606	T01H8.1	217.556	726.978	12	(2.12,2.38]	2.12393	2.3827
1607	C47E12.7	217.489	26.4742	12	(2.12,2.38]	2.12393	2.3827
1608	Y59A8B.6	217.34	70.3716	12	(2.12,2.38]	2.12393	2.3827
1609	R06C1.3	217.336	124.308	12	(2.12,2.38]	2.12393	2.3827
1610	T13H2.4	216.966	76.583	12	(2.12,2.38]	2.12393	2.3827
1611	K03E6.7	216.53	19.0268	12	(2.12,2.38]	2.12393	2.3827
1612	T25B9.8	216.401	27.0248	12	(2.12,2.38]	2.12393	2.3827
1613	C35D10.17	216.164	24.5294	12	(2.12,2.38]	2.12393	2.3827
1614	M01F1.2	215.785	20205.5	12	(2.12,2.38]	2.12393	2.3827
1615	T02G5.9	215.668	456.699	12	(2.12,2.38]	2.12393	2.3827
1616	H14E04.2	215.576	199.571	12	(2.12,2.38]	2.12393	2.3827
1617	F26F4.5	215.468	93.0251	12	(2.12,2.38]	2.12393	2.3827
1618	F20G2.2	215.458	84.6385	12	(2.12,2.38]	2.12393	2.3827
1619	Y54G2A.26	215.414	115.046	12	(2.12,2.38]	2.12393	2.3827
1620	Y63D3A.4	215.373	41.9784	12	(2.12,2.38]	2.12393	2.3827
1621	T09A5.6	215.313	54.1003	12	(2.12,2.38]	2.12393	2.3827
1622	C47B2.4	215.298	1508.52	12	(2.12,2.38]	2.12393	2.3827
1623	F23D12.5	215.297	0.353336	12	(2.12,2.38]	2.12393	2.3827
1624	C07H6.6	215.187	80.2525	12	(2.12,2.38]	2.12393	2.3827
1625	C48D1.2	215.128	69.6407	12	(2.12,2.38]	2.12393	2.3827
1626	Y54E10BR.7	215.107	0.400617	12	(2.12,2.38]	2.12393	2.3827
1627	F52C9.8	214.935	377.241	12	(2.12,2.38]	2.12393	2.3827
1628	F46H6.2	214.819	15.8219	12	(2.12,2.38]	2.12393	2.3827
1629	T26A5.5	214.572	160.744	12	(2.12,2.38]	2.12393	2.3827
1630	F28B3.4	214.425	98.9449	12	(2.12,2.38]	2.12393	2.3827
1631	K10D2.6	214.241	469.129	12	(2.12,2.38]	2.12393	2.3827
1632	F59A1.10	213.987	0	NA	NA	NA	NA
1633	Y48A6B.6	213.73	0.176668	12	(2.12,2.38]	2.12393	2.3827
1634	Y46H3A.6	213.506	105.761	12	(2.12,2.38]	2.12393	2.3827
1635	ZK512.2	213.299	30.8695	12	(2.12,2.38]	2.12393	2.3827
1636	C46C2.1	213.216	287.684	12	(2.12,2.38]	2.12393	2.3827
1637	Y111B2A.22	213.008	167.823	12	(2.12,2.38]	2.12393	2.3827
1638	T02E1.2	212.784	75.6376	12	(2.12,2.38]	2.12393	2.3827
1639	F08F8.8	212.639	26.2362	12	(2.12,2.38]	2.12393	2.3827
1640	Y116F11B.12	212.601	27.7571	12	(2.12,2.38]	2.12393	2.3827
1641	C09G9.2	212.147	175.04	12	(2.12,2.38]	2.12393	2.3827
1642	C53H9.3	212.114	103.748	12	(2.12,2.38]	2.12393	2.3827
1643	T19E7.3	212.056	75.2528	12	(2.12,2.38]	2.12393	2.3827
1644	F54A3.2	212.054	59.1071	12	(2.12,2.38]	2.12393	2.3827
1645	ZK792.5	211.598	30.8456	12	(2.12,2.38]	2.12393	2.3827
1646	Y49E10.6	211.4	2406.55	12	(2.12,2.38]	2.12393	2.3827
1647	ZC308.1	211.356	66.3529	12	(2.12,2.38]	2.12393	2.3827
1648	ZK973.2	211.261	170.549	12	(2.12,2.38]	2.12393	2.3827
1649	H19N07.1	211.231	357.123	12	(2.12,2.38]	2.12393	2.3827
1650	ZK945.3	211.103	49.6934	12	(2.12,2.38]	2.12393	2.3827
1651	R10E4.4	211.092	464.7	12	(2.12,2.38]	2.12393	2.3827
1652	E04A4.8	210.747	26241.3	12	(2.12,2.38]	2.12393	2.3827
1653	M01E11.7	210.686	14.3853	12	(2.12,2.38]	2.12393	2.3827
1654	H12C20.2	210.651	41.0471	12	(2.12,2.38]	2.12393	2.3827
1655	Y37E11AL.7	210.621	80.0008	12	(2.12,2.38]	2.12393	2.3827
1656	K01G5.4	210.322	3227.31	12	(2.12,2.38]	2.12393	2.3827
1657	ZK546.13	210.295	134.74	12	(2.12,2.38]	2.12393	2.3827
1658	ZK250.2	210.256	0.801233	12	(2.12,2.38]	2.12393	2.3827
1659	Y59A8B.10	210.232	528.331	12	(2.12,2.38]	2.12393	2.3827
1660	F32A5.1	210.019	21.3596	12	(2.12,2.38]	2.12393	2.3827
1661	D1007.5	210.008	225.476	12	(2.12,2.38]	2.12393	2.3827
1662	Y71G12B.24	209.952	0.848178	12	(2.12,2.38]	2.12393	2.3827
1663	W09G3.6	209.662	209.433	12	(2.12,2.38]	2.12393	2.3827
1664	Y48E1B.14	209.621	90.0668	12	(2.12,2.38]	2.12393	2.3827
1665	ZK1151.1	209.478	40.8097	12	(2.12,2.38]	2.12393	2.3827
1666	Y46G5A.7	209.244	0.895459	12	(2.12,2.38]	2.12393	2.3827
1667	T07A9.5	209.162	82.0154	12	(2.12,2.38]	2.12393	2.3827
1668	F53G12.8	209.12	1.64968	12	(2.12,2.38]	2.12393	2.3827
1669	C15C6.4	208.988	88.0208	12	(2.12,2.38]	2.12393	2.3827
1670	ZC434.5	208.977	218.896	12	(2.12,2.38]	2.12393	2.3827
1671	Y56A3A.11	208.909	82.3463	12	(2.12,2.38]	2.12393	2.3827
1672	ZK1236.5	208.905	95.4914	12	(2.12,2.38]	2.12393	2.3827
1673	Y47A7.1	208.886	7.89365	12	(2.12,2.38]	2.12393	2.3827
1674	F49C12.12	208.851	528.733	12	(2.12,2.38]	2.12393	2.3827
1675	ZK792.6	208.636	139.867	12	(2.12,2.38]	2.12393	2.3827
1676	Y57G11C.3	208.556	29.0421	12	(2.12,2.38]	2.12393	2.3827
1677	Y116A8C.34	208.444	160.607	12	(2.12,2.38]	2.12393	2.3827
1678	F26F4.11	208.364	322.759	12	(2.12,2.38]	2.12393	2.3827
1679	F30H5.1	208.297	86.8541	12	(2.12,2.38]	2.12393	2.3827
1680	K08B4.6	208.27	2.80424	12	(2.12,2.38]	2.12393	2.3827
1681	ZK520.4	208.192	334.895	12	(2.12,2.38]	2.12393	2.3827
1682	F45F2.11	208.056	622.658	12	(2.12,2.38]	2.12393	2.3827
1683	Y56A3A.27	208.024	12.6656	12	(2.12,2.38]	2.12393	2.3827
1684	W09H1.5	207.85	131.769	12	(2.12,2.38]	2.12393	2.3827
1685	C36E8.3	207.82	6.83312	12	(2.12,2.38]	2.12393	2.3827
1686	DY3.2	207.697	883.05	12	(2.12,2.38]	2.12393	2.3827
1687	H15N14.2	207.249	20.9836	12	(2.12,2.38]	2.12393	2.3827
1688	F21H12.6	207.176	120.199	12	(2.12,2.38]	2.12393	2.3827
1689	R07G3.7	206.977	145.51	12	(2.12,2.38]	2.12393	2.3827
1690	C09G5.7	206.953	0.376976	12	(2.12,2.38]	2.12393	2.3827
1691	K08F4.2	206.916	1099.06	12	(2.12,2.38]	2.12393	2.3827
1692	W05F2.3	206.756	13563.9	12	(2.12,2.38]	2.12393	2.3827
1693	R74.1	206.71	99.6334	12	(2.12,2.38]	2.12393	2.3827
1694	T19A6.4	206.484	0	NA	NA	NA	NA
1695	Y39E4B.1	206.343	144.661	12	(2.12,2.38]	2.12393	2.3827
1696	C07G2.1	206.305	8003.43	12	(2.12,2.38]	2.12393	2.3827
1697	K02D10.1	206.206	221.394	12	(2.12,2.38]	2.12393	2.3827
1698	Y54E2A.12	206.087	125.178	12	(2.12,2.38]	2.12393	2.3827
1699	F56G4.6	205.94	8.62516	12	(2.12,2.38]	2.12393	2.3827
1700	R119.7	205.859	1088.3	12	(2.12,2.38]	2.12393	2.3827
1701	Y48E1B.2	205.834	45.0432	12	(2.12,2.38]	2.12393	2.3827
1702	Y48B6A.2	205.335	10860.7	12	(2.12,2.38]	2.12393	2.3827
1703	F43G9.12	205.313	20.8057	12	(2.12,2.38]	2.12393	2.3827
1704	F19F10.9	204.896	49.6587	12	(2.12,2.38]	2.12393	2.3827
1705	Y37D8A.21	204.889	111.445	12	(2.12,2.38]	2.12393	2.3827
1706	M01B12.5	204.845	183.504	12	(2.12,2.38]	2.12393	2.3827
1707	C14B1.9	204.842	398.54	12	(2.12,2.38]	2.12393	2.3827
1708	Y75B8A.8	204.779	26.3306	12	(2.12,2.38]	2.12393	2.3827
1709	Y116A8C.42	204.625	2595.42	12	(2.12,2.38]	2.12393	2.3827
1710	Y37E11B.5	204.437	6.80974	12	(2.12,2.38]	2.12393	2.3827
1711	F07A11.3	204.316	181.375	12	(2.12,2.38]	2.12393	2.3827
1712	R151.6	203.926	177.058	12	(2.12,2.38]	2.12393	2.3827
1713	C02F4.2	203.616	5.24251	12	(2.12,2.38]	2.12393	2.3827
1714	C50F4.7	203.438	160.648	12	(2.12,2.38]	2.12393	2.3827
1715	F42G8.4	203.396	5.11346	12	(2.12,2.38]	2.12393	2.3827
1716	M106.2	203.343	54.5689	12	(2.12,2.38]	2.12393	2.3827
1717	Y54G2A.31	203.221	381.558	12	(2.12,2.38]	2.12393	2.3827
1718	ZK742.1	202.61	518.743	12	(2.12,2.38]	2.12393	2.3827
1719	Y49F6B.9	202.582	73.0087	12	(2.12,2.38]	2.12393	2.3827
1720	C49H3.8	202.429	90.6152	12	(2.12,2.38]	2.12393	2.3827
1721	F54D11.2	202.418	92.343	12	(2.12,2.38]	2.12393	2.3827
1722	F56D12.4	202.32	2.62698	12	(2.12,2.38]	2.12393	2.3827
1723	C16C10.5	201.973	59.6622	12	(2.12,2.38]	2.12393	2.3827
1724	M7.1	201.858	3564.92	12	(2.12,2.38]	2.12393	2.3827
1725	F31E3.5	201.789	35702.5	12	(2.12,2.38]	2.12393	2.3827
1726	F25B5.6	201.43	89.8816	12	(2.12,2.38]	2.12393	2.3827
1727	K12H4.3	201.35	98.1911	12	(2.12,2.38]	2.12393	2.3827
1728	C28H8.9	201.348	346.118	12	(2.12,2.38]	2.12393	2.3827
1729	Y106G6H.5	201.194	187.741	12	(2.12,2.38]	2.12393	2.3827
1730	Y87G2A.11	200.666	22.9623	12	(2.12,2.38]	2.12393	2.3827
1731	Y50D7A.1	200.612	186.081	12	(2.12,2.38]	2.12393	2.3827
1732	R07E5.10	200.532	196.908	12	(2.12,2.38]	2.12393	2.3827
1733	F45G2.10	200.488	60.0984	12	(2.12,2.38]	2.12393	2.3827
1734	R05G6.8	200.215	24.5636	12	(2.12,2.38]	2.12393	2.3827
1735	T26G10.1	200.006	39.8233	12	(2.12,2.38]	2.12393	2.3827
1736	H24K24.5	199.993	4.24123	12	(2.12,2.38]	2.12393	2.3827
1737	C05D2.10	199.877	288.852	12	(2.12,2.38]	2.12393	2.3827
1738	R148.1	199.828	0.176668	12	(2.12,2.38]	2.12393	2.3827
1739	C06E1.9	199.648	70.5048	12	(2.12,2.38]	2.12393	2.3827
1740	F52G2.2	199.405	78.2765	12	(2.12,2.38]	2.12393	2.3827
1741	T05H4.13	199.27	33.9188	12	(2.12,2.38]	2.12393	2.3827
1742	K07A1.12	199.116	462.948	12	(2.12,2.38]	2.12393	2.3827
1743	R11A8.7	199.107	177.288	12	(2.12,2.38]	2.12393	2.3827
1744	K07E3.2	199.106	2.55639	12	(2.12,2.38]	2.12393	2.3827
1745	C30F12.5	199.006	0	NA	NA	NA	NA
1746	F33A8.1	198.873	90.0377	12	(2.12,2.38]	2.12393	2.3827
1747	Y63D3A.6	198.849	106.588	12	(2.12,2.38]	2.12393	2.3827
1748	T12E12.4	198.511	208.78	12	(2.12,2.38]	2.12393	2.3827
1749	Y71H2AM.16	198.503	6.29118	12	(2.12,2.38]	2.12393	2.3827
1750	R02F11.4	198.11	45.9471	12	(2.12,2.38]	2.12393	2.3827
1751	F53F10.4	198.079	796.112	12	(2.12,2.38]	2.12393	2.3827
1752	F22D6.3	197.947	468.187	12	(2.12,2.38]	2.12393	2.3827
1753	K08D12.4	197.64	16.3994	12	(2.12,2.38]	2.12393	2.3827
1754	W01B6.9	197.487	117.803	12	(2.12,2.38]	2.12393	2.3827
1755	VF36H2L.1	197.284	66.1628	12	(2.12,2.38]	2.12393	2.3827
1756	Y39E4B.5	197.261	173.913	12	(2.12,2.38]	2.12393	2.3827
1757	C26E6.11	197.189	80.0928	12	(2.12,2.38]	2.12393	2.3827
1758	Y44E3A.1	197.178	11.4884	12	(2.12,2.38]	2.12393	2.3827
1759	R05D3.2	197.081	143.9	12	(2.12,2.38]	2.12393	2.3827
1760	F08B4.5	196.988	148.008	12	(2.12,2.38]	2.12393	2.3827
1761	F22G12.5	196.75	178.335	12	(2.12,2.38]	2.12393	2.3827
1762	R06A4.7	196.681	117.038	12	(2.12,2.38]	2.12393	2.3827
1763	B0205.1	196.524	95.7893	12	(2.12,2.38]	2.12393	2.3827
1764	F44B9.3	196.271	36.84	12	(2.12,2.38]	2.12393	2.3827
1765	C17F4.5	196.226	235.217	12	(2.12,2.38]	2.12393	2.3827
1766	F11A10.4	196.1	25.7096	12	(2.12,2.38]	2.12393	2.3827
1767	F46B6.7	196.038	711.958	12	(2.12,2.38]	2.12393	2.3827
1768	Y48B6A.13	195.975	11.4046	12	(2.12,2.38]	2.12393	2.3827
1769	C16A3.3	195.959	44.1809	12	(2.12,2.38]	2.12393	2.3827
1770	B0250.5	195.859	155.876	12	(2.12,2.38]	2.12393	2.3827
1771	F27D4.2	195.855	295.04	12	(2.12,2.38]	2.12393	2.3827
1772	ZK863.3	195.7	30.3625	12	(2.12,2.38]	2.12393	2.3827
1773	C05D11.9	195.525	76.229	12	(2.12,2.38]	2.12393	2.3827
1774	Y41E3.4	195.505	297.115	12	(2.12,2.38]	2.12393	2.3827
1775	Y53C12A.4	195.475	166.669	12	(2.12,2.38]	2.12393	2.3827
1776	Y57A10A.10	195.237	2.58056	12	(2.12,2.38]	2.12393	2.3827
1777	Y116A8C.28	195.105	50.5464	12	(2.12,2.38]	2.12393	2.3827
1778	F52B11.1	195.051	89.2549	12	(2.12,2.38]	2.12393	2.3827
1779	ZK858.7	194.921	229.101	12	(2.12,2.38]	2.12393	2.3827
1780	B0334.8	194.687	95.403	12	(2.12,2.38]	2.12393	2.3827
1781	F02E9.9	194.627	53.9836	12	(2.12,2.38]	2.12393	2.3827
1782	F33H1.4	194.572	100.273	12	(2.12,2.38]	2.12393	2.3827
1783	Y41E3.9	194.426	51.4606	12	(2.12,2.38]	2.12393	2.3827
1784	Y59A8A.3	194.241	789.374	12	(2.12,2.38]	2.12393	2.3827
1785	Y106G6H.15	194.239	106.34	12	(2.12,2.38]	2.12393	2.3827
1786	K02C4.3	194.149	147.618	12	(2.12,2.38]	2.12393	2.3827
1787	F39H11.2	194.149	75.0355	12	(2.12,2.38]	2.12393	2.3827
1788	ZK353.8	194.089	186.575	12	(2.12,2.38]	2.12393	2.3827
1789	W01G7.4	194.059	506.603	12	(2.12,2.38]	2.12393	2.3827
1790	F28C6.3	194.05	135.908	12	(2.12,2.38]	2.12393	2.3827
1791	Y111B2A.4	193.836	0.577285	12	(2.12,2.38]	2.12393	2.3827
1792	C07E3.1	193.813	47.7388	12	(2.12,2.38]	2.12393	2.3827
1793	F32B6.2	193.768	175.673	12	(2.12,2.38]	2.12393	2.3827
1794	C17D12.7	193.648	7.77598	12	(2.12,2.38]	2.12393	2.3827
1795	EEED8.9	193.522	17.3074	12	(2.12,2.38]	2.12393	2.3827
1796	F43D9.4	193.39	35770.1	12	(2.12,2.38]	2.12393	2.3827
1797	W10D5.1	193.337	6.53791	12	(2.12,2.38]	2.12393	2.3827
1798	B0334.11	193.098	146.712	12	(2.12,2.38]	2.12393	2.3827
1799	H35B03.2	193.03	13.4771	12	(2.12,2.38]	2.12393	2.3827
1800	Y43F8C.7	192.964	109.972	12	(2.12,2.38]	2.12393	2.3827
1801	W02D3.8	192.882	24.4247	12	(2.12,2.38]	2.12393	2.3827
1802	Y37E11AM.1	192.826	59.4381	12	(2.12,2.38]	2.12393	2.3827
1803	T05H4.10	192.765	27.9796	12	(2.12,2.38]	2.12393	2.3827
1804	Y41D4B.21	192.575	107.983	12	(2.12,2.38]	2.12393	2.3827
1805	W03F9.10	192.529	142.08	12	(2.12,2.38]	2.12393	2.3827
1806	C14C10.5	192.465	369.602	12	(2.12,2.38]	2.12393	2.3827
1807	Y110A7A.14	192.29	804.326	12	(2.12,2.38]	2.12393	2.3827
1808	F18E2.4	192.242	0	NA	NA	NA	NA
1809	F38H4.9	192.221	3430.77	12	(2.12,2.38]	2.12393	2.3827
1810	Y49E10.3	192.187	188.882	12	(2.12,2.38]	2.12393	2.3827
1811	T11F9.9	192.086	0	NA	NA	NA	NA
1812	T09A5.12	192.084	73.508	12	(2.12,2.38]	2.12393	2.3827
1813	ZK856.13	191.684	48.292	12	(2.12,2.38]	2.12393	2.3827
1814	ZK381.1	191.631	215.691	12	(2.12,2.38]	2.12393	2.3827
1815	K07B1.6	191.494	263.184	12	(2.12,2.38]	2.12393	2.3827
1816	Y54E5B.1	191.378	77.686	12	(2.12,2.38]	2.12393	2.3827
1817	F13B10.2	191.189	26139.9	12	(2.12,2.38]	2.12393	2.3827
1818	C10C6.6	191.157	230.381	12	(2.12,2.38]	2.12393	2.3827
1819	E01A2.4	191.103	101.45	12	(2.12,2.38]	2.12393	2.3827
1820	C24A11.8	190.977	92.2395	12	(2.12,2.38]	2.12393	2.3827
1821	Y48G1A.4	190.634	7.24605	12	(2.12,2.38]	2.12393	2.3827
1822	Y73F8A.34	190.604	721.219	12	(2.12,2.38]	2.12393	2.3827
1823	C47D12.2	190.219	121.278	12	(2.12,2.38]	2.12393	2.3827
1824	Y46G5A.12	190.028	541.654	12	(2.12,2.38]	2.12393	2.3827
1825	F18A12.7	189.866	1.33124	12	(2.12,2.38]	2.12393	2.3827
1826	K02F2.6	189.801	0	NA	NA	NA	NA
1827	K11H3.1	189.244	353.345	12	(2.12,2.38]	2.12393	2.3827
1828	C30G12.1	188.923	0	NA	NA	NA	NA
1829	F35G12.2	188.891	268.231	12	(2.12,2.38]	2.12393	2.3827
1830	F48A11.5	188.831	29.4272	12	(2.12,2.38]	2.12393	2.3827
1831	F43E2.4	188.8	71.47	12	(2.12,2.38]	2.12393	2.3827
1832	F43G9.3	188.737	12.3358	12	(2.12,2.38]	2.12393	2.3827
1833	B0432.7	188.705	1.35488	12	(2.12,2.38]	2.12393	2.3827
1834	F59H6.1	188.502	20.5347	12	(2.12,2.38]	2.12393	2.3827
1835	M03C11.4	188.477	182.401	12	(2.12,2.38]	2.12393	2.3827
1836	C36B1.5	188.04	56.1048	12	(2.12,2.38]	2.12393	2.3827
1837	Y74C10AR.3	188.002	9.2966	12	(2.12,2.38]	2.12393	2.3827
1838	C27B7.4	187.976	37.8518	12	(2.12,2.38]	2.12393	2.3827
1839	Y48E1B.5	187.846	34.0719	12	(2.12,2.38]	2.12393	2.3827
1840	F54H12.6	187.735	7470.05	12	(2.12,2.38]	2.12393	2.3827
1841	T01H3.4	187.715	162.755	12	(2.12,2.38]	2.12393	2.3827
1842	T10H9.3	187.602	144.915	12	(2.12,2.38]	2.12393	2.3827
1843	R13H4.4	187.56	192.496	12	(2.12,2.38]	2.12393	2.3827
1844	M106.3	187.388	61.6556	12	(2.12,2.38]	2.12393	2.3827
1845	K10B3.9	187.319	0.9191	12	(2.12,2.38]	2.12393	2.3827
1846	T19C3.8	187.239	314.542	12	(2.12,2.38]	2.12393	2.3827
1847	F07A11.2	187.218	1878.38	12	(2.12,2.38]	2.12393	2.3827
1848	F28F8.7	187.125	13.1245	12	(2.12,2.38]	2.12393	2.3827
1849	C06A5.8	187.119	89.2977	12	(2.12,2.38]	2.12393	2.3827
1850	Y48G10A.2	187.113	131.131	12	(2.12,2.38]	2.12393	2.3827
1851	R11E3.7	187.09	19.2862	12	(2.12,2.38]	2.12393	2.3827
1852	C05C10.2	186.956	73.4618	12	(2.12,2.38]	2.12393	2.3827
1853	ZK637.8	186.923	176.512	12	(2.12,2.38]	2.12393	2.3827
1854	F56B3.12	186.85	113.12	12	(2.12,2.38]	2.12393	2.3827
1855	F28C6.2	186.673	83.4639	12	(2.12,2.38]	2.12393	2.3827
1856	Y57G11C.43	186.633	73.7042	12	(2.12,2.38]	2.12393	2.3827
1857	F21H12.1	186.63	30.7492	12	(2.12,2.38]	2.12393	2.3827
1858	ZK757.4	186.61	127.282	12	(2.12,2.38]	2.12393	2.3827
1859	C13G3.3	186.497	246.894	12	(2.12,2.38]	2.12393	2.3827
1860	F23C8.9	186.379	26.0724	12	(2.12,2.38]	2.12393	2.3827
1861	C01G8.6	186.217	96.9686	12	(2.12,2.38]	2.12393	2.3827
1862	C46F11.4	186.129	47.4782	12	(2.12,2.38]	2.12393	2.3827
1863	W02D9.1	185.852	215.243	12	(2.12,2.38]	2.12393	2.3827
1864	F53F10.2	185.8	98.0808	12	(2.12,2.38]	2.12393	2.3827
1865	B0041.2	185.732	182.698	12	(2.12,2.38]	2.12393	2.3827
1866	F16A11.1	185.671	97.2172	12	(2.12,2.38]	2.12393	2.3827
1867	T24H10.3	185.571	353.902	12	(2.12,2.38]	2.12393	2.3827
1868	C01H6.5	185.545	104.827	12	(2.12,2.38]	2.12393	2.3827
1869	Y44E3A.4	185.483	204.732	12	(2.12,2.38]	2.12393	2.3827
1870	B0495.8	185.315	76.0855	12	(2.12,2.38]	2.12393	2.3827
1871	W04B5.5	185.157	34.3071	12	(2.12,2.38]	2.12393	2.3827
1872	T07F10.6	185.14	1.97944	12	(2.12,2.38]	2.12393	2.3827
1873	F45E4.10	185.056	105.637	12	(2.12,2.38]	2.12393	2.3827
1874	C27H6.8	184.788	304.291	12	(2.12,2.38]	2.12393	2.3827
1875	F12A10.8	184.73	51.8841	12	(2.12,2.38]	2.12393	2.3827
1876	F41E6.4	184.715	277.693	12	(2.12,2.38]	2.12393	2.3827
1877	W03D2.4	184.663	1700.32	12	(2.12,2.38]	2.12393	2.3827
1878	T10B11.8	184.61	20.6765	12	(2.12,2.38]	2.12393	2.3827
1879	ZK1010.2	184.58	172.487	12	(2.12,2.38]	2.12393	2.3827
1880	C26E6.4	184.384	205.213	12	(2.12,2.38]	2.12393	2.3827
1881	R148.3	184.182	37.4764	12	(2.12,2.38]	2.12393	2.3827
1882	C41C4.8	184.149	829.708	12	(2.12,2.38]	2.12393	2.3827
1883	C44B7.12	184.023	273.957	12	(2.12,2.38]	2.12393	2.3827
1884	Y77E11A.11	183.981	87.5156	12	(2.12,2.38]	2.12393	2.3827
1885	Y92C3B.2	183.96	64.873	12	(2.12,2.38]	2.12393	2.3827
1886	R12E2.1	183.939	11.8986	12	(2.12,2.38]	2.12393	2.3827
1887	D2063.3	183.795	321.998	12	(2.12,2.38]	2.12393	2.3827
1888	C36A4.8	183.672	17.6138	12	(2.12,2.38]	2.12393	2.3827
1889	T02G5.13	183.494	93.9471	12	(2.12,2.38]	2.12393	2.3827
1890	C40H1.1	183.309	48.2918	12	(2.12,2.38]	2.12393	2.3827
1891	Y46G5A.21	183.27	1.41394	12	(2.12,2.38]	2.12393	2.3827
1892	ZK1127.9	183.139	2.37972	12	(2.12,2.38]	2.12393	2.3827
1893	R06C7.1	183.076	527.351	12	(2.12,2.38]	2.12393	2.3827
1894	Y119D3B.14	182.811	11.0987	12	(2.12,2.38]	2.12393	2.3827
1895	Y48B6A.12	182.717	115.154	12	(2.12,2.38]	2.12393	2.3827
1896	C02B8.1	182.638	2.27398	12	(2.12,2.38]	2.12393	2.3827
1897	C33H5.9	182.389	65.4379	12	(2.12,2.38]	2.12393	2.3827
1898	R10E4.9	182.307	64.4096	12	(2.12,2.38]	2.12393	2.3827
1899	Y47D3A.27	182.261	1.87362	12	(2.12,2.38]	2.12393	2.3827
1900	F57C9.4	182.145	115.821	12	(2.12,2.38]	2.12393	2.3827
1901	F07C6.4	182.104	91.5707	12	(2.12,2.38]	2.12393	2.3827
1902	Y56A3A.28	181.989	39.4914	12	(2.12,2.38]	2.12393	2.3827
1903	R04A9.3	181.969	0.400617	12	(2.12,2.38]	2.12393	2.3827
1904	F43H9.3	181.887	35.1215	12	(2.12,2.38]	2.12393	2.3827
1905	C27F2.7	181.773	60.9241	12	(2.12,2.38]	2.12393	2.3827
1906	W06B4.3	181.764	8.89493	12	(2.12,2.38]	2.12393	2.3827
1907	F53A3.4	181.721	62.1599	12	(2.12,2.38]	2.12393	2.3827
1908	F42A9.8	181.672	30.6088	12	(2.12,2.38]	2.12393	2.3827
1909	K07C5.13	181.511	0.200308	12	(2.12,2.38]	2.12393	2.3827
1910	F32B5.6	181.425	6.77372	12	(2.12,2.38]	2.12393	2.3827
1911	T23D8.5	181.353	73.9932	12	(2.12,2.38]	2.12393	2.3827
1912	ZK593.6	181.347	285.889	12	(2.12,2.38]	2.12393	2.3827
1913	W09G10.4	181.219	9.49605	12	(2.12,2.38]	2.12393	2.3827
1914	B0464.6	181.091	194.083	12	(2.12,2.38]	2.12393	2.3827
1915	Y54F10AM.10	181.083	10.4261	12	(2.12,2.38]	2.12393	2.3827
1916	R02D3.2	181.024	59.4162	12	(2.12,2.38]	2.12393	2.3827
1917	T23G7.3	180.894	67.3201	12	(2.12,2.38]	2.12393	2.3827
1918	F10B5.7	180.842	47.4842	12	(2.12,2.38]	2.12393	2.3827
1919	C27H5.3	180.824	228.56	12	(2.12,2.38]	2.12393	2.3827
1920	H06I04.3	180.727	75.7015	12	(2.12,2.38]	2.12393	2.3827
1921	C04D8.1	180.686	56.0954	12	(2.12,2.38]	2.12393	2.3827
1922	Y49E10.11	180.674	312.839	12	(2.12,2.38]	2.12393	2.3827
1923	Y66A7A.2	180.41	14.3496	12	(2.12,2.38]	2.12393	2.3827
1924	F39B2.10	180.149	475.698	12	(2.12,2.38]	2.12393	2.3827
1925	C17G10.9	180.096	200.789	12	(2.12,2.38]	2.12393	2.3827
1926	F45E12.5	180.075	225.019	12	(2.12,2.38]	2.12393	2.3827
1927	F14D2.14	179.92	20.3022	12	(2.12,2.38]	2.12393	2.3827
1928	F42A10.5	179.79	1130.95	12	(2.12,2.38]	2.12393	2.3827
1929	C14A4.5	179.685	81.0926	12	(2.12,2.38]	2.12393	2.3827
1930	H04J21.3	179.675	50.3565	12	(2.12,2.38]	2.12393	2.3827
1931	K09H9.6	179.474	74.0625	12	(2.12,2.38]	2.12393	2.3827
1932	Y67D2.2	179.311	66.4122	12	(2.12,2.38]	2.12393	2.3827
1933	F57B10.11	179.1	81.4114	12	(2.12,2.38]	2.12393	2.3827
1934	Y71F9AL.13	179.045	20441.4	12	(2.12,2.38]	2.12393	2.3827
1935	F13H10.4	178.602	126.47	12	(2.12,2.38]	2.12393	2.3827
1936	Y38A8.2	178.446	918.866	12	(2.12,2.38]	2.12393	2.3827
1937	R12C12.2	178.38	800.432	12	(2.12,2.38]	2.12393	2.3827
1938	Y54E10A.17	178.302	5.50255	12	(2.12,2.38]	2.12393	2.3827
1939	R09B3.1	178.239	152.162	12	(2.12,2.38]	2.12393	2.3827
1940	B0205.11	178.167	201.267	12	(2.12,2.38]	2.12393	2.3827
1941	ZK643.5	177.956	97.3482	12	(2.12,2.38]	2.12393	2.3827
1942	Y51H1A.4	177.929	85.2407	12	(2.12,2.38]	2.12393	2.3827
1943	T28D6.6	177.814	187.574	12	(2.12,2.38]	2.12393	2.3827
1944	T10F2.4	177.809	384.2	12	(2.12,2.38]	2.12393	2.3827
1945	Y79H2A.6	177.765	259.807	12	(2.12,2.38]	2.12393	2.3827
1946	E04F6.11	177.713	3.51065	12	(2.12,2.38]	2.12393	2.3827
1947	C47G2.3	177.702	49.7925	12	(2.12,2.38]	2.12393	2.3827
1948	C56C10.8	177.647	3459.55	12	(2.12,2.38]	2.12393	2.3827
1949	Y95B8A.4	177.628	0	NA	NA	NA	NA
1950	F35G12.11	177.323	425.962	12	(2.12,2.38]	2.12393	2.3827
1951	F01F1.8	177.24	1279.55	12	(2.12,2.38]	2.12393	2.3827
1952	Y66D12A.19	177.236	122.753	12	(2.12,2.38]	2.12393	2.3827
1953	Y66D12A.15	177.234	91.8396	12	(2.12,2.38]	2.12393	2.3827
1954	ZK370.8	177.148	68.5704	12	(2.12,2.38]	2.12393	2.3827
1955	K05C4.8	177.045	1.00154	12	(2.12,2.38]	2.12393	2.3827
1956	F58H1.1	176.945	30.1022	12	(2.12,2.38]	2.12393	2.3827
1957	F33A8.3	176.808	633.789	12	(2.12,2.38]	2.12393	2.3827
1958	T13H2.5	176.71	31.5742	12	(2.12,2.38]	2.12393	2.3827
1959	F59B2.6	176.635	339.275	12	(2.12,2.38]	2.12393	2.3827
1960	C26E6.6	176.565	285.276	12	(2.12,2.38]	2.12393	2.3827
1961	C36B1.8	176.059	110.076	12	(2.12,2.38]	2.12393	2.3827
1962	F22B7.13	176.047	21.3122	12	(2.12,2.38]	2.12393	2.3827
1963	F55F8.5	175.987	70.5173	12	(2.12,2.38]	2.12393	2.3827
1964	F59E12.13	175.819	151.419	12	(2.12,2.38]	2.12393	2.3827
1965	F48A11.4	175.667	140.134	12	(2.12,2.38]	2.12393	2.3827
1966	Y54G2A.23	175.638	392.583	12	(2.12,2.38]	2.12393	2.3827
1967	Y74C9A.3	175.435	57.4609	12	(2.12,2.38]	2.12393	2.3827
1968	Y97E10AR.6	175.36	64.6688	12	(2.12,2.38]	2.12393	2.3827
1969	M7.2	175.052	162.052	12	(2.12,2.38]	2.12393	2.3827
1970	F52B5.1	175.012	143.698	12	(2.12,2.38]	2.12393	2.3827
1971	C03D6.1	174.991	0.93062	12	(2.12,2.38]	2.12393	2.3827
1972	ZC302.2	174.96	178.741	12	(2.12,2.38]	2.12393	2.3827
1973	H34C03.2	174.747	476.268	12	(2.12,2.38]	2.12393	2.3827
1974	T19A6.2	174.694	69.5766	12	(2.12,2.38]	2.12393	2.3827
1975	F59B2.2	174.639	211.211	12	(2.12,2.38]	2.12393	2.3827
1976	T21B10.5	174.63	140.167	12	(2.12,2.38]	2.12393	2.3827
1977	Y41C4A.9	174.623	29.4897	12	(2.12,2.38]	2.12393	2.3827
1978	Y45F10A.3	174.338	4.79427	12	(2.12,2.38]	2.12393	2.3827
1979	K06A5.4	174.231	48.9541	12	(2.12,2.38]	2.12393	2.3827
1980	K08E3.8	174.192	47.7392	12	(2.12,2.38]	2.12393	2.3827
1981	F29C12.3	173.886	119.496	12	(2.12,2.38]	2.12393	2.3827
1982	T05H4.11	173.883	292.93	12	(2.12,2.38]	2.12393	2.3827
1983	M04B2.4	173.851	75.0741	12	(2.12,2.38]	2.12393	2.3827
1984	Y57A10A.4	173.771	4.83056	12	(2.12,2.38]	2.12393	2.3827
1985	E01G4.4	173.736	39.2809	12	(2.12,2.38]	2.12393	2.3827
1986	C01G8.5	173.531	352.67	12	(2.12,2.38]	2.12393	2.3827
1987	Y73B6BL.2	173.479	131.483	12	(2.12,2.38]	2.12393	2.3827
1988	Y47H9C.7	173.197	25.5785	12	(2.12,2.38]	2.12393	2.3827
1989	ZK418.8	172.95	50.6395	12	(2.12,2.38]	2.12393	2.3827
1990	C53A5.6	172.794	302.383	12	(2.12,2.38]	2.12393	2.3827
1991	F31D5.6	172.753	0.954261	12	(2.12,2.38]	2.12393	2.3827
1992	F07F6.8	172.752	124.289	12	(2.12,2.38]	2.12393	2.3827
1993	T28F12.3	172.606	16.4599	12	(2.12,2.38]	2.12393	2.3827
1994	C33H5.18	172.472	150.544	12	(2.12,2.38]	2.12393	2.3827
1995	Y39A3CR.3	172.305	4.00602	12	(2.12,2.38]	2.12393	2.3827
1996	Y67D2.4	172.236	25.8952	12	(2.12,2.38]	2.12393	2.3827
1997	R01H2.3	172.16	1537.33	12	(2.12,2.38]	2.12393	2.3827
1998	C34D4.10	172.114	19.7455	12	(2.12,2.38]	2.12393	2.3827
1999	C34E10.8	172.088	59.6968	12	(2.12,2.38]	2.12393	2.3827
[truncated: 13,098 more rows]

## Sheet: Fig2A_male_West_2017
	groupID	X22G.RNA.Male	mRNA.Male	binnumber	bin	start	end
2	W03H9.2	63163.9	3.68092	20	(4.52,4.8]	4.52448	4.80047
1	W09C5.12	62312.4	9.40557	20	(4.52,4.8]	4.52448	4.80047
15	T05E8.2	46669.6	14.3478	20	(4.52,4.8]	4.52448	4.80047
48	C04G2.10	42355.1	7.67406	20	(4.52,4.8]	4.52448	4.80047
3	F59C12.4	38064.6	95.7792	20	(4.52,4.8]	4.52448	4.80047
9	Y67D8C.6	29580.2	1.6372	19	(4.25,4.52]	4.2485	4.52448
12	C04F12.9	25875.2	4.38017	19	(4.25,4.52]	4.2485	4.52448
8	B0047.1	23322.6	4.01393	19	(4.25,4.52]	4.2485	4.52448
218	F08F3.8	22656.7	18.2895	19	(4.25,4.52]	4.2485	4.52448
11	Y105E8A.28	17757.4	0.625739	19	(4.25,4.52]	4.2485	4.52448
92	C14B1.7	16997	129.168	18	(3.97,4.25]	3.97251	4.2485
6	T09F5.12	16842.1	0	NA	NA	NA	NA
5	C47G2.8	14987.6	0	NA	NA	NA	NA
1220	K08A2.1	13895.8	56.5446	18	(3.97,4.25]	3.97251	4.2485
27	F49F1.8	13814	0.625739	18	(3.97,4.25]	3.97251	4.2485
34	Y56A3A.5	13809.5	4.76589	18	(3.97,4.25]	3.97251	4.2485
6872	VY10G11R.1	12652.4	7.89327	18	(3.97,4.25]	3.97251	4.2485
84	C41D11.6	12483.5	0	NA	NA	NA	NA
6862	F46F5.5	12421.6	1.6372	18	(3.97,4.25]	3.97251	4.2485
345	T10G3.5	12312	9.38477	18	(3.97,4.25]	3.97251	4.2485
30	T12G3.1	12231.2	13.4722	18	(3.97,4.25]	3.97251	4.2485
14	W08F4.9	11803	0	NA	NA	NA	NA
301	C46C2.3	11770.9	4.30666	18	(3.97,4.25]	3.97251	4.2485
890	K02D10.2	11499.2	8.35251	18	(3.97,4.25]	3.97251	4.2485
13	C01F6.14	10906.1	1.01146	18	(3.97,4.25]	3.97251	4.2485
81	Y38F2AR.12	10654.4	0.625739	18	(3.97,4.25]	3.97251	4.2485
36	Y105E8A.13	10634.8	22.2632	18	(3.97,4.25]	3.97251	4.2485
174	T24H10.5	10347	11.5215	18	(3.97,4.25]	3.97251	4.2485
460	F55G1.8	10241.3	277.423	18	(3.97,4.25]	3.97251	4.2485
55	K10C8.1	10215.7	5.55814	18	(3.97,4.25]	3.97251	4.2485
64	Y55B1BR.6	9824.16	0	NA	NA	NA	NA
5110	Y75B8A.10	9448.37	15.5978	18	(3.97,4.25]	3.97251	4.2485
131	F40D4.13	9270.32	7.28833	17	(3.7,3.97]	3.69652	3.97251
28	F15D4.5	9249.11	1.01146	17	(3.7,3.97]	3.69652	3.97251
99	B0250.7	9179.62	2.04372	17	(3.7,3.97]	3.69652	3.97251
20	Y71A12B.10	9098.05	4.38017	17	(3.7,3.97]	3.69652	3.97251
2820	Y37D8A.5	9071.57	2116.57	17	(3.7,3.97]	3.69652	3.97251
537	F54F2.2	9071.13	72.8362	17	(3.7,3.97]	3.69652	3.97251
363	Y39A1A.1	8945.8	494.763	17	(3.7,3.97]	3.69652	3.97251
22	Y54G11A.14	8939.9	11.8545	17	(3.7,3.97]	3.69652	3.97251
26	B0047.3	8617.74	9.57207	17	(3.7,3.97]	3.69652	3.97251
41	Y18D10A.25	8485.69	1.41798	17	(3.7,3.97]	3.69652	3.97251
59	Y110A7A.21	8348.03	6.78882	17	(3.7,3.97]	3.69652	3.97251
58	C41D11.1	8058.05	21.3544	17	(3.7,3.97]	3.69652	3.97251
69	F49D11.8	8014.28	70.8646	17	(3.7,3.97]	3.69652	3.97251
38	C16A11.9	7820.31	8.36088	17	(3.7,3.97]	3.69652	3.97251
47	B0001.5	7801.38	68.3822	17	(3.7,3.97]	3.69652	3.97251
29	M02B7.3	7781.79	2.42944	17	(3.7,3.97]	3.69652	3.97251
17	K08F11.1	7723.56	4.30666	17	(3.7,3.97]	3.69652	3.97251
66	Y39A3CL.6	7717.04	16.1723	17	(3.7,3.97]	3.69652	3.97251
77	Y20F4.4	7105.98	10.5308	17	(3.7,3.97]	3.69652	3.97251
1269	K02D10.3	7075.99	5.1919	17	(3.7,3.97]	3.69652	3.97251
7780	B0457.4	6937.52	8.85334	17	(3.7,3.97]	3.69652	3.97251
21	F58D2.4	6803.69	0.792244	17	(3.7,3.97]	3.69652	3.97251
146	F29B9.9	6794.67	15.4632	17	(3.7,3.97]	3.69652	3.97251
145	M88.6	6752.47	80.2342	17	(3.7,3.97]	3.69652	3.97251
32	Y52B11A.11	6695.38	2.26294	17	(3.7,3.97]	3.69652	3.97251
102	Y69H2.6	6686.4	1.80371	17	(3.7,3.97]	3.69652	3.97251
23	T26E3.7	6522.1	13.0657	17	(3.7,3.97]	3.69652	3.97251
53	Y87G2A.4	6490.74	1.41798	17	(3.7,3.97]	3.69652	3.97251
86	F29C12.5	6475.5	2.81517	17	(3.7,3.97]	3.69652	3.97251
93	Y50D7A.7	6299.87	13.389	17	(3.7,3.97]	3.69652	3.97251
205	Y71F9B.8	6211.99	1.80371	17	(3.7,3.97]	3.69652	3.97251
7123	Y26G10.5	6156.66	7.67406	17	(3.7,3.97]	3.69652	3.97251
7708	ZC328.2	6097.32	2.66946	17	(3.7,3.97]	3.69652	3.97251
329	C52E4.2	6076.86	26.2784	17	(3.7,3.97]	3.69652	3.97251
3707	Y73B6BL.7	5842.97	24.794	17	(3.7,3.97]	3.69652	3.97251
784	W02B12.9	5838.87	25.3807	17	(3.7,3.97]	3.69652	3.97251
842	C41D11.8	5794.14	340.359	17	(3.7,3.97]	3.69652	3.97251
276	Y53G8AM.8	5716.08	20.4762	17	(3.7,3.97]	3.69652	3.97251
149	ZK270.2	5715.8	212.721	17	(3.7,3.97]	3.69652	3.97251
737	F30F8.1	5696.15	105.315	17	(3.7,3.97]	3.69652	3.97251
7608	F59E12.3	5586.96	97.9532	17	(3.7,3.97]	3.69652	3.97251
16	Y56A3A.18	5583.86	359.66	17	(3.7,3.97]	3.69652	3.97251
122	F26G5.9	5575.4	99.3021	17	(3.7,3.97]	3.69652	3.97251
100	T28F2.4	5495.58	0	NA	NA	NA	NA
60	T27F6.8	5390.64	4.83809	17	(3.7,3.97]	3.69652	3.97251
210	F52C6.10	5330.44	11.115	17	(3.7,3.97]	3.69652	3.97251
35	Y37D8A.6	5290.93	50.7309	17	(3.7,3.97]	3.69652	3.97251
83	Y55F3AM.14	5259.2	0.792244	17	(3.7,3.97]	3.69652	3.97251
65	F59H6.14	5231.47	11.2496	17	(3.7,3.97]	3.69652	3.97251
484	Y65B4BL.4	5051.4	550.05	17	(3.7,3.97]	3.69652	3.97251
141	F43E2.1	5011.29	60.0479	17	(3.7,3.97]	3.69652	3.97251
1143	Y62F5A.1	5003.33	34.5936	17	(3.7,3.97]	3.69652	3.97251
49	Y48A6A.1	4963.92	2.59595	16	(3.42,3.7]	3.42054	3.69652
140	F54C9.1	4898.45	10.5835	16	(3.42,3.7]	3.42054	3.69652
660	T28A8.7	4897.23	451.538	16	(3.42,3.7]	3.42054	3.69652
52	Y57G11C.51	4828.65	986.444	16	(3.42,3.7]	3.42054	3.69652
1157	R166.2	4797.68	91.4279	16	(3.42,3.7]	3.42054	3.69652
89	Y71A12B.17	4723.39	2.02292	16	(3.42,3.7]	3.42054	3.69652
46	Y38H6C.10	4719.41	0	NA	NA	NA	NA
118	Y54F10BM.9	4715.61	1.58449	16	(3.42,3.7]	3.42054	3.69652
75	Y49F6B.10	4695.26	103.409	16	(3.42,3.7]	3.42054	3.69652
258	T04A8.16	4639.59	22.1869	16	(3.42,3.7]	3.42054	3.69652
101	Y38F2AL.2	4604.28	2.26294	16	(3.42,3.7]	3.42054	3.69652
171	W09D10.2	4533.53	317.394	16	(3.42,3.7]	3.42054	3.69652
263	ZK1055.7	4506.91	11.4604	16	(3.42,3.7]	3.42054	3.69652
250	Y34D9A.8	4506.23	2.21023	16	(3.42,3.7]	3.42054	3.69652
317	F56H9.4	4484.03	4.01393	16	(3.42,3.7]	3.42054	3.69652
45	C16C10.3	4462.08	39.8395	16	(3.42,3.7]	3.42054	3.69652
130	C04C3.5	4442.21	3.51442	16	(3.42,3.7]	3.42054	3.69652
7963	ZK1290.9	4394.31	38.3605	16	(3.42,3.7]	3.42054	3.69652
179	F36D1.9	4367.76	5.07811	16	(3.42,3.7]	3.42054	3.69652
79	Y49E10.17	4285.15	73.8336	16	(3.42,3.7]	3.42054	3.69652
164	Y17G7B.5	4243.56	233.134	16	(3.42,3.7]	3.42054	3.69652
78	C46G7.5	4227.5	18.4768	16	(3.42,3.7]	3.42054	3.69652
115	ZC155.3	4187.2	28.5692	16	(3.42,3.7]	3.42054	3.69652
139	Y48G1BM.6	4174.77	1.6372	16	(3.42,3.7]	3.42054	3.69652
652	D2005.3	4172.28	858.127	16	(3.42,3.7]	3.42054	3.69652
111	T23G5.6	4114.83	7.42293	16	(3.42,3.7]	3.42054	3.69652
161	B0001.3	4073.15	59.64	16	(3.42,3.7]	3.42054	3.69652
178	K10F12.3	4062.52	0.625739	16	(3.42,3.7]	3.42054	3.69652
7751	ZK930.6	4040.98	354.711	16	(3.42,3.7]	3.42054	3.69652
401	C08C3.2	4022.79	58.587	16	(3.42,3.7]	3.42054	3.69652
1333	C13G5.2	4014.43	9.95779	16	(3.42,3.7]	3.42054	3.69652
9896	K03H9.3	4005.29	23.5965	16	(3.42,3.7]	3.42054	3.69652
119	F33E2.2	3996.13	1.25148	16	(3.42,3.7]	3.42054	3.69652
1508	F55F8.4	3966.45	241.19	16	(3.42,3.7]	3.42054	3.69652
435	W02G9.5	3858.12	51.873	16	(3.42,3.7]	3.42054	3.69652
1031	ZK550.5	3834.59	2183.21	16	(3.42,3.7]	3.42054	3.69652
63	D2030.6	3832.36	654.883	16	(3.42,3.7]	3.42054	3.69652
872	Y18H1A.7	3821.63	36.6179	16	(3.42,3.7]	3.42054	3.69652
1757	C26E6.11	3801.96	46.2413	16	(3.42,3.7]	3.42054	3.69652
236	Y53H1C.2	3745.91	17.84	16	(3.42,3.7]	3.42054	3.69652
61	M163.3	3738.82	25.6403	16	(3.42,3.7]	3.42054	3.69652
237	B0416.6	3704.46	3.05518	16	(3.42,3.7]	3.42054	3.69652
1548	T12D8.8	3699.07	963.518	16	(3.42,3.7]	3.42054	3.69652
121	D2045.2	3694.33	78.3068	16	(3.42,3.7]	3.42054	3.69652
3421	C29H12.2	3621.63	95.8261	16	(3.42,3.7]	3.42054	3.69652
7449	C27A2.7	3610.36	9.07256	16	(3.42,3.7]	3.42054	3.69652
134	Y69A2AR.31	3551.77	2.50296	16	(3.42,3.7]	3.42054	3.69652
54	Y46G5A.5	3533.68	139.007	16	(3.42,3.7]	3.42054	3.69652
9633	Y39A3CR.8	3529.85	8.35251	16	(3.42,3.7]	3.42054	3.69652
370	C38D9.2	3512.99	0	NA	NA	NA	NA
355	Y48G9A.6	3425.86	16.8617	16	(3.42,3.7]	3.42054	3.69652
204	F40B1.1	3403.32	9.38477	16	(3.42,3.7]	3.42054	3.69652
25	M117.3	3396.16	2.59595	16	(3.42,3.7]	3.42054	3.69652
2025	ZK688.8	3273.69	164.485	16	(3.42,3.7]	3.42054	3.69652
96	C27D8.3	3240.88	1.6372	16	(3.42,3.7]	3.42054	3.69652
98	Y48G1C.6	3196.96	1.01146	16	(3.42,3.7]	3.42054	3.69652
116	Y94H6A.10	3186.51	7.69486	16	(3.42,3.7]	3.42054	3.69652
87	B0261.8	3159.2	12.1153	16	(3.42,3.7]	3.42054	3.69652
1562	M01G5.3	3155.4	12.741	16	(3.42,3.7]	3.42054	3.69652
6365	C50C3.19	3141.54	4.58696	16	(3.42,3.7]	3.42054	3.69652
1211	Y55F3AM.13	3049.25	737.233	16	(3.42,3.7]	3.42054	3.69652
3526	C50F4.14	3028.21	304.005	16	(3.42,3.7]	3.42054	3.69652
166	Y55F3AM.10	2996.87	3.92094	16	(3.42,3.7]	3.42054	3.69652
744	Y73B3A.9	2977.9	1.6372	16	(3.42,3.7]	3.42054	3.69652
1491	C25H3.9	2934.66	948.127	16	(3.42,3.7]	3.42054	3.69652
1401	B0511.13	2922.67	8.60089	16	(3.42,3.7]	3.42054	3.69652
7230	C07A9.13	2915.82	25.0451	16	(3.42,3.7]	3.42054	3.69652
958	Y106G6H.12	2910.58	51.2096	16	(3.42,3.7]	3.42054	3.69652
128	F21A3.6	2869.31	2.26294	16	(3.42,3.7]	3.42054	3.69652
108	T01E8.5	2859.49	89.6494	16	(3.42,3.7]	3.42054	3.69652
10	Y46G5A.4	2855.27	29.3102	16	(3.42,3.7]	3.42054	3.69652
3455	C15F1.8	2841.54	3.44091	16	(3.42,3.7]	3.42054	3.69652
68	C03B8.4	2838.91	202.059	16	(3.42,3.7]	3.42054	3.69652
7075	C09H10.1	2833.36	427.965	16	(3.42,3.7]	3.42054	3.69652
274	Y105E8A.1	2827.96	0	NA	NA	NA	NA
222	B0041.7	2768.71	59.4984	16	(3.42,3.7]	3.42054	3.69652
195	C04G6.6	2764.82	48.6845	16	(3.42,3.7]	3.42054	3.69652
300	Y53C12B.1	2746.3	28.8079	16	(3.42,3.7]	3.42054	3.69652
148	F47B7.6	2738.74	1.58449	16	(3.42,3.7]	3.42054	3.69652
361	T21G5.3	2736.43	1603.83	16	(3.42,3.7]	3.42054	3.69652
369	Y43F4A.3	2723.55	0	NA	NA	NA	NA
4725	C01A2.6	2714.89	1.58449	16	(3.42,3.7]	3.42054	3.69652
196	Y76A2B.3	2673.51	2.02292	16	(3.42,3.7]	3.42054	3.69652
6095	F43E2.6	2667.1	132.659	16	(3.42,3.7]	3.42054	3.69652
1357	Y116A8C.9	2658.63	41.4905	16	(3.42,3.7]	3.42054	3.69652
439	C13B9.4	2654.98	1.58449	16	(3.42,3.7]	3.42054	3.69652
242	F53H10.2	2624.82	8.83254	15	(3.14,3.42]	3.14455	3.42054
256	C06A5.6	2623.53	133.275	15	(3.14,3.42]	3.14455	3.42054
6043	F21F8.11	2573.33	42.1787	15	(3.14,3.42]	3.14455	3.42054
2342	Y38A10A.5	2572.25	4368.14	15	(3.14,3.42]	3.14455	3.42054
314	ZC123.4	2570.64	3.66012	15	(3.14,3.42]	3.14455	3.42054
132	F33E11.1	2548.1	9.67618	15	(3.14,3.42]	3.14455	3.42054
80	K09H11.11	2542.92	0.625739	15	(3.14,3.42]	3.14455	3.42054
342	W09G3.2	2526.51	27.1304	15	(3.14,3.42]	3.14455	3.42054
528	F31E3.1	2522.38	3.03438	15	(3.14,3.42]	3.14455	3.42054
5170	C42C1.11	2522.22	116.114	15	(3.14,3.42]	3.14455	3.42054
4	T07E3.2	2510.17	130.183	15	(3.14,3.42]	3.14455	3.42054
221	T12B5.11	2478.58	0	NA	NA	NA	NA
7478	F19B6.3	2471.62	35.1375	15	(3.14,3.42]	3.14455	3.42054
405	C42C1.7	2462.92	3.44091	15	(3.14,3.42]	3.14455	3.42054
1566	C09G12.8	2462.38	124.029	15	(3.14,3.42]	3.14455	3.42054
112	R11A8.1	2458.12	75.0173	15	(3.14,3.42]	3.14455	3.42054
1275	T26C5.3	2446.98	170.201	15	(3.14,3.42]	3.14455	3.42054
10116	F54A3.4	2445.62	413.662	15	(3.14,3.42]	3.14455	3.42054
129	W03C9.1	2437.28	1419.58	15	(3.14,3.42]	3.14455	3.42054
3474	W04A8.6	2429.36	0	NA	NA	NA	NA
211	Y48G1C.5	2426.99	143.56	15	(3.14,3.42]	3.14455	3.42054
352	Y41D4B.12	2417.95	45.1993	15	(3.14,3.42]	3.14455	3.42054
127	T05A7.4	2400.71	11.5215	15	(3.14,3.42]	3.14455	3.42054
334	ZC123.1	2393.64	1.01146	15	(3.14,3.42]	3.14455	3.42054
2610	T27E9.3	2381.98	194.1	15	(3.14,3.42]	3.14455	3.42054
397	Y22D7AL.7	2360.37	27.0471	15	(3.14,3.42]	3.14455	3.42054
2103	Y50D4C.6	2356.96	16.5482	15	(3.14,3.42]	3.14455	3.42054
400	W05F2.4	2356.61	6.30879	15	(3.14,3.42]	3.14455	3.42054
1520	C08F8.3	2350.33	28.6024	15	(3.14,3.42]	3.14455	3.42054
493	C05H8.1	2315.13	3.03438	15	(3.14,3.42]	3.14455	3.42054
1015	F43E2.8	2313.88	248.014	15	(3.14,3.42]	3.14455	3.42054
57	Y48C3A.11	2305.09	15.0359	15	(3.14,3.42]	3.14455	3.42054
305	Y59A8B.20	2276.88	5.07811	15	(3.14,3.42]	3.14455	3.42054
126	Y6D1A.2	2275.4	0	NA	NA	NA	NA
881	C35A5.8	2246.27	328.681	15	(3.14,3.42]	3.14455	3.42054
293	Y37D8A.16	2245.92	67.1918	15	(3.14,3.42]	3.14455	3.42054
144	M01G5.5	2237.4	72.9692	15	(3.14,3.42]	3.14455	3.42054
3059	F22D6.8	2234.4	101.899	15	(3.14,3.42]	3.14455	3.42054
110	D2096.1	2233.03	0.792244	15	(3.14,3.42]	3.14455	3.42054
51	B0284.3	2228.29	0	NA	NA	NA	NA
136	W02G9.1	2209.42	113.972	15	(3.14,3.42]	3.14455	3.42054
1260	F26D10.9	2209.06	11.835	15	(3.14,3.42]	3.14455	3.42054
1799	H35B03.2	2204.23	7.36184	15	(3.14,3.42]	3.14455	3.42054
180	F56A3.4	2202.39	559.502	15	(3.14,3.42]	3.14455	3.42054
395	F15D3.1	2199.94	5.24461	15	(3.14,3.42]	3.14455	3.42054
181	C18D11.2	2199.48	2.04372	15	(3.14,3.42]	3.14455	3.42054
767	C41C4.4	2190.99	99.764	15	(3.14,3.42]	3.14455	3.42054
500	K02F3.4	2186.52	3.66012	15	(3.14,3.42]	3.14455	3.42054
76	Y54G2A.19	2186.22	31.3552	15	(3.14,3.42]	3.14455	3.42054
8801	Y67A10A.1	2180.57	5.26541	15	(3.14,3.42]	3.14455	3.42054
3938	Y47H9C.6	2172.59	10.9165	15	(3.14,3.42]	3.14455	3.42054
1105	F10B5.6	2169.73	128.517	15	(3.14,3.42]	3.14455	3.42054
238	W04C9.5	2163.15	4.23315	15	(3.14,3.42]	3.14455	3.42054
385	Y48E1B.13	2158.22	4.30666	15	(3.14,3.42]	3.14455	3.42054
5378	CD4.2	2152.88	43.784	15	(3.14,3.42]	3.14455	3.42054
151	Y38C1AA.12	2146.69	11.7088	15	(3.14,3.42]	3.14455	3.42054
1358	K01G5.2	2128.78	79.0535	15	(3.14,3.42]	3.14455	3.42054
133	ZK973.8	2123.88	426.205	15	(3.14,3.42]	3.14455	3.42054
3372	ZK1058.5	2114.84	25.0867	15	(3.14,3.42]	3.14455	3.42054
72	Y87G2A.17	2112.12	2.04372	15	(3.14,3.42]	3.14455	3.42054
231	C18H2.1	2111.5	104.564	15	(3.14,3.42]	3.14455	3.42054
499	K05C4.9	2090.52	0	NA	NA	NA	NA
207	Y43H11AL.3	2084.28	81.4523	15	(3.14,3.42]	3.14455	3.42054
42	Y67D8C.5	2078.63	1229.32	15	(3.14,3.42]	3.14455	3.42054
2219	C16A11.6	2075.89	136.098	15	(3.14,3.42]	3.14455	3.42054
2207	M01B12.4	2073.78	147.68	15	(3.14,3.42]	3.14455	3.42054
176	F54E7.7	2069.42	86.2682	15	(3.14,3.42]	3.14455	3.42054
235	K09H9.7	2059.44	231.506	15	(3.14,3.42]	3.14455	3.42054
8207	T26C11.3	2055.95	17.1115	15	(3.14,3.42]	3.14455	3.42054
626	C32D5.5	2054.79	44.629	15	(3.14,3.42]	3.14455	3.42054
538	Y45F10D.11	2051.58	35.3775	15	(3.14,3.42]	3.14455	3.42054
5820	F44E5.15	2044.97	0	NA	NA	NA	NA
564	T03F6.1	2017.48	70.6496	15	(3.14,3.42]	3.14455	3.42054
10117	C08G5.1	2002.69	4.76589	15	(3.14,3.42]	3.14455	3.42054
4943	T09F3.4	1983.45	46.4938	15	(3.14,3.42]	3.14455	3.42054
3307	F55A12.3	1975.36	68.4005	15	(3.14,3.42]	3.14455	3.42054
302	T26A8.4	1946.58	84.0828	15	(3.14,3.42]	3.14455	3.42054
24	B0250.2	1944.26	3.2744	15	(3.14,3.42]	3.14455	3.42054
387	Y71D11A.1	1907.41	1.01146	15	(3.14,3.42]	3.14455	3.42054
8802	C04G2.8	1902.8	45595.3	15	(3.14,3.42]	3.14455	3.42054
283	C04H5.6	1901.49	23.0846	15	(3.14,3.42]	3.14455	3.42054
1943	T28D6.6	1899.55	196.266	15	(3.14,3.42]	3.14455	3.42054
1725	F31E3.5	1861.21	40939.2	15	(3.14,3.42]	3.14455	3.42054
7855	Y113G7A.14	1861	0	NA	NA	NA	NA
43	Y54F10AM.11	1856.34	2.37673	15	(3.14,3.42]	3.14455	3.42054
611	T20G5.11	1849.29	173.667	15	(3.14,3.42]	3.14455	3.42054
107	Y45F10C.6	1848.57	62.4411	15	(3.14,3.42]	3.14455	3.42054
298	F16B4.6	1841.73	0	NA	NA	NA	NA
860	C17G10.4	1837.37	62.5424	15	(3.14,3.42]	3.14455	3.42054
655	Y57A10A.1	1835.37	16.6744	15	(3.14,3.42]	3.14455	3.42054
551	R09B3.2	1832.93	1999.22	15	(3.14,3.42]	3.14455	3.42054
313	F53G12.4	1831.76	2.50296	15	(3.14,3.42]	3.14455	3.42054
270	Y71A12B.4	1823.27	2.02292	15	(3.14,3.42]	3.14455	3.42054
201	K04B12.2	1815.92	11.3342	15	(3.14,3.42]	3.14455	3.42054
620	K06A5.8	1813.5	1.25148	15	(3.14,3.42]	3.14455	3.42054
3792	Y37E3.17	1809.83	278.24	15	(3.14,3.42]	3.14455	3.42054
9634	T28D9.9	1800.88	184.775	15	(3.14,3.42]	3.14455	3.42054
1343	C48B4.9	1795.41	86.0907	15	(3.14,3.42]	3.14455	3.42054
2344	C08B11.6	1775.84	63.7426	15	(3.14,3.42]	3.14455	3.42054
50	Y75B8A.19	1773.93	0.792244	15	(3.14,3.42]	3.14455	3.42054
653	C24H12.5	1773.61	32.3015	15	(3.14,3.42]	3.14455	3.42054
163	T16H12.2	1772.49	4.69238	15	(3.14,3.42]	3.14455	3.42054
1018	R166.3	1769.4	10.0189	15	(3.14,3.42]	3.14455	3.42054
699	C25A1.10	1765.92	471.989	15	(3.14,3.42]	3.14455	3.42054
10118	C28F5.1	1764.5	22.1134	15	(3.14,3.42]	3.14455	3.42054
316	Y44E3A.6	1760.48	9.85237	15	(3.14,3.42]	3.14455	3.42054
1856	Y57G11C.43	1759.09	76.7794	15	(3.14,3.42]	3.14455	3.42054
346	F33H2.5	1758.07	164.211	15	(3.14,3.42]	3.14455	3.42054
1812	T09A5.12	1756.42	37.8707	15	(3.14,3.42]	3.14455	3.42054
461	C37A5.9	1740.44	0	NA	NA	NA	NA
7	T01C8.5	1740.02	9.97859	15	(3.14,3.42]	3.14455	3.42054
418	F20C5.2	1735.16	0.792244	15	(3.14,3.42]	3.14455	3.42054
289	K09B11.4	1734.78	1.80371	15	(3.14,3.42]	3.14455	3.42054
156	C38D4.7	1723.35	192.878	15	(3.14,3.42]	3.14455	3.42054
2783	B0001.4	1716.09	140.938	15	(3.14,3.42]	3.14455	3.42054
1618	F20G2.2	1705.49	15.0151	15	(3.14,3.42]	3.14455	3.42054
534	Y53F4B.10	1691.32	0.625739	15	(3.14,3.42]	3.14455	3.42054
607	Y48C3A.8	1682.53	7.10103	15	(3.14,3.42]	3.14455	3.42054
182	ZK328.5	1681.36	146.982	15	(3.14,3.42]	3.14455	3.42054
643	Y39E4B.3	1679.77	120.846	15	(3.14,3.42]	3.14455	3.42054
479	Y53C10A.12	1678.53	1.01146	15	(3.14,3.42]	3.14455	3.42054
851	F56C9.10	1658.01	15.5243	15	(3.14,3.42]	3.14455	3.42054
190	C26E6.9	1654.7	48.2975	15	(3.14,3.42]	3.14455	3.42054
90	K08D12.2	1652.57	0	NA	NA	NA	NA
3076	Y48A5A.1	1652.14	64.0521	15	(3.14,3.42]	3.14455	3.42054
452	T04C4.3	1644.97	0	NA	NA	NA	NA
990	T27C4.4	1641.42	91.3863	15	(3.14,3.42]	3.14455	3.42054
416	Y76A2B.1	1635.39	64.367	15	(3.14,3.42]	3.14455	3.42054
935	W03H9.4	1630.43	67.9619	15	(3.14,3.42]	3.14455	3.42054
426	F18A11.5	1627.01	0.625739	15	(3.14,3.42]	3.14455	3.42054
394	Y71H2AL.1	1622.43	10.3546	15	(3.14,3.42]	3.14455	3.42054
3389	B0035.16	1621.89	5.43192	15	(3.14,3.42]	3.14455	3.42054
138	Y110A7A.18	1596.29	468.122	15	(3.14,3.42]	3.14455	3.42054
154	F32A5.6	1594.29	2.81517	15	(3.14,3.42]	3.14455	3.42054
666	C04F5.1	1585.44	48.4543	15	(3.14,3.42]	3.14455	3.42054
7993	C25H3.1	1569.85	39.8826	15	(3.14,3.42]	3.14455	3.42054
1395	W07G4.3	1568.62	130.675	15	(3.14,3.42]	3.14455	3.42054
125	T10B11.7	1562.47	38.4867	15	(3.14,3.42]	3.14455	3.42054
567	F44B9.6	1554	8.4455	15	(3.14,3.42]	3.14455	3.42054
328	F01D5.10	1552.98	2.04372	15	(3.14,3.42]	3.14455	3.42054
695	ZC15.10	1533.17	1.6372	15	(3.14,3.42]	3.14455	3.42054
1558	Y87G2A.18	1529.37	147.536	15	(3.14,3.42]	3.14455	3.42054
550	W08D2.1	1512.21	2.83597	15	(3.14,3.42]	3.14455	3.42054
73	C10C5.1	1505.46	38.4119	15	(3.14,3.42]	3.14455	3.42054
1011	C01G12.1	1495.98	1.6372	15	(3.14,3.42]	3.14455	3.42054
1158	W05F2.2	1495.92	301.935	15	(3.14,3.42]	3.14455	3.42054
386	C18D4.6	1494.52	4.06664	15	(3.14,3.42]	3.14455	3.42054
1305	Y97E10AR.5	1484.41	246.407	15	(3.14,3.42]	3.14455	3.42054
330	R151.5	1472.35	2.88868	15	(3.14,3.42]	3.14455	3.42054
82	Y34D9A.4	1467.25	240.85	15	(3.14,3.42]	3.14455	3.42054
10119	B0213.11	1467.23	3.03438	15	(3.14,3.42]	3.14455	3.42054
669	F26F4.6	1460.82	56.5446	15	(3.14,3.42]	3.14455	3.42054
424	Y39A3CL.2	1457.05	0	NA	NA	NA	NA
95	W09H1.4	1450.22	21.8969	15	(3.14,3.42]	3.14455	3.42054
1511	F36F2.6	1441.49	19.7699	15	(3.14,3.42]	3.14455	3.42054
5871	Y62E10A.9	1440.31	46.108	15	(3.14,3.42]	3.14455	3.42054
6807	K07G5.4	1435.51	10.0521	15	(3.14,3.42]	3.14455	3.42054
296	C47D12.7	1435.5	0	NA	NA	NA	NA
6623	ZK1053.4	1427.03	4.9324	15	(3.14,3.42]	3.14455	3.42054
366	Y76B12C.8	1425.6	2.88868	15	(3.14,3.42]	3.14455	3.42054
185	Y106G6H.2	1419.59	92.67	15	(3.14,3.42]	3.14455	3.42054
8619	K08F8.4	1406.3	4.23315	15	(3.14,3.42]	3.14455	3.42054
887	H21P03.3	1403.67	42.6671	15	(3.14,3.42]	3.14455	3.42054
344	Y71F9B.13	1389.6	13.9106	14	(2.87,3.14]	2.86856	3.14455
886	Y73F8A.26	1383.95	14.4824	14	(2.87,3.14]	2.86856	3.14455
570	C05D2.8	1379.35	4.97268	14	(2.87,3.14]	2.86856	3.14455
85	F23B12.8	1378.95	278.368	14	(2.87,3.14]	2.86856	3.14455
380	B0564.11	1378.22	137.788	14	(2.87,3.14]	2.86856	3.14455
4094	K08E4.7	1363.79	210.877	14	(2.87,3.14]	2.86856	3.14455
226	W09D10.1	1361.83	231.971	14	(2.87,3.14]	2.86856	3.14455
10120	ZK757.3	1361.05	1357.03	14	(2.87,3.14]	2.86856	3.14455
522	R06C1.1	1358.83	141.457	14	(2.87,3.14]	2.86856	3.14455
6475	Y47G6A.13	1355.26	287.319	14	(2.87,3.14]	2.86856	3.14455
473	EEED8.10	1353.56	34.7102	14	(2.87,3.14]	2.86856	3.14455
5261	Y57A10A.2	1347.98	40.1393	14	(2.87,3.14]	2.86856	3.14455
2611	R05D11.7	1340.57	92.8073	14	(2.87,3.14]	2.86856	3.14455
188	C47D12.1	1339.43	258.144	14	(2.87,3.14]	2.86856	3.14455
248	F58G11.3	1338.75	143.932	14	(2.87,3.14]	2.86856	3.14455
10121	K07F5.4	1336.89	284.768	14	(2.87,3.14]	2.86856	3.14455
9128	C26E6.1	1333.74	23.1776	14	(2.87,3.14]	2.86856	3.14455
215	T16H12.11	1331.44	60.9455	14	(2.87,3.14]	2.86856	3.14455
183	Y54E2A.4	1327.75	73.2163	14	(2.87,3.14]	2.86856	3.14455
1451	F25H5.4	1319.99	4533.21	14	(2.87,3.14]	2.86856	3.14455
37	T05G5.3	1315.69	647.087	14	(2.87,3.14]	2.86856	3.14455
159	ZK381.4	1314.89	280.332	14	(2.87,3.14]	2.86856	3.14455
7890	F43G9.6	1309.05	429.403	14	(2.87,3.14]	2.86856	3.14455
3295	D2005.7	1306.89	94.9301	14	(2.87,3.14]	2.86856	3.14455
123	ZK930.1	1298.96	58.455	14	(2.87,3.14]	2.86856	3.14455
425	W08F4.6	1295.64	2.02292	14	(2.87,3.14]	2.86856	3.14455
5488	F39H11.3	1292.33	14.5767	14	(2.87,3.14]	2.86856	3.14455
335	C06A1.1	1291.37	1445.66	14	(2.87,3.14]	2.86856	3.14455
3993	C45G9.2	1288.65	46.4828	14	(2.87,3.14]	2.86856	3.14455
187	R107.6	1286.32	20.8229	14	(2.87,3.14]	2.86856	3.14455
1840	F54H12.6	1286.04	9002.77	14	(2.87,3.14]	2.86856	3.14455
496	F58D5.3	1283.81	0.792244	14	(2.87,3.14]	2.86856	3.14455
1229	F59H6.9	1281.06	14.2117	14	(2.87,3.14]	2.86856	3.14455
6667	C31H5.5	1278.44	2.81517	14	(2.87,3.14]	2.86856	3.14455
663	F41B5.1	1278.11	0.792244	14	(2.87,3.14]	2.86856	3.14455
2001	Y57G11C.33	1272.13	29.5918	14	(2.87,3.14]	2.86856	3.14455
212	F37H8.7	1269.02	0	NA	NA	NA	NA
160	Y39G10AR.13	1267.77	19.1025	14	(2.87,3.14]	2.86856	3.14455
175	M04B2.1	1267.25	237.214	14	(2.87,3.14]	2.86856	3.14455
7809	K09D9.11	1266.79	18.1119	14	(2.87,3.14]	2.86856	3.14455
3382	F42A10.2	1266.51	7.47564	14	(2.87,3.14]	2.86856	3.14455
625	R06C1.4	1264.78	54.8946	14	(2.87,3.14]	2.86856	3.14455
750	E02H9.9	1264.15	217.161	14	(2.87,3.14]	2.86856	3.14455
855	F38H4.7	1261.97	100.913	14	(2.87,3.14]	2.86856	3.14455
1726	F25B5.6	1260.37	30.1732	14	(2.87,3.14]	2.86856	3.14455
670	C47E8.8	1259.11	8.87282	14	(2.87,3.14]	2.86856	3.14455
2485	B0285.3	1258.21	9.53047	14	(2.87,3.14]	2.86856	3.14455
3950	Y37F4.6	1255.11	4.9116	14	(2.87,3.14]	2.86856	3.14455
1280	R05D3.8	1253.91	28.3611	14	(2.87,3.14]	2.86856	3.14455
306	C35B1.5	1247.82	42.746	14	(2.87,3.14]	2.86856	3.14455
2481	F09E5.8	1245.72	50.491	14	(2.87,3.14]	2.86856	3.14455
10122	H12I13.6	1241.39	110.256	14	(2.87,3.14]	2.86856	3.14455
8452	Y6B3B.3	1237.86	5.48463	14	(2.87,3.14]	2.86856	3.14455
594	K08E3.6	1227.16	1034.84	14	(2.87,3.14]	2.86856	3.14455
74	Y43F4B.6	1224.88	338.08	14	(2.87,3.14]	2.86856	3.14455
912	C27H6.4	1222.71	133.425	14	(2.87,3.14]	2.86856	3.14455
914	F26F4.12	1222.57	89.1888	14	(2.87,3.14]	2.86856	3.14455
114	Y60A3A.12	1221.7	16.7134	14	(2.87,3.14]	2.86856	3.14455
800	ZK370.7	1221.43	70.8422	14	(2.87,3.14]	2.86856	3.14455
8152	B0218.5	1218.4	525.052	14	(2.87,3.14]	2.86856	3.14455
9897	F13D12.9	1217.35	4108.55	14	(2.87,3.14]	2.86856	3.14455
186	Y71G12B.35	1215.27	3.60741	14	(2.87,3.14]	2.86856	3.14455
260	Y71F9B.7	1207.43	1307.66	14	(2.87,3.14]	2.86856	3.14455
120	Y37A1C.1	1207.38	224.632	14	(2.87,3.14]	2.86856	3.14455
9129	B0393.4	1203.28	1511.87	14	(2.87,3.14]	2.86856	3.14455
549	Y113G7B.17	1203.18	3231.97	14	(2.87,3.14]	2.86856	3.14455
1179	R07E5.7	1200.07	181.868	14	(2.87,3.14]	2.86856	3.14455
9898	Y26D4A.6	1199.75	8.46762	14	(2.87,3.14]	2.86856	3.14455
1854	F56B3.12	1197.39	258.612	14	(2.87,3.14]	2.86856	3.14455
2600	F37B12.2	1191.57	67.1268	14	(2.87,3.14]	2.86856	3.14455
357	T16G12.4	1189.56	23.7741	14	(2.87,3.14]	2.86856	3.14455
219	C34D4.14	1189.41	203.768	14	(2.87,3.14]	2.86856	3.14455
3632	Y46G5A.13	1184.62	15.4216	14	(2.87,3.14]	2.86856	3.14455
2420	C50C3.1	1180.46	243.717	14	(2.87,3.14]	2.86856	3.14455
1653	M01E11.7	1175.3	9.09204	14	(2.87,3.14]	2.86856	3.14455
292	Y49E10.19	1173.22	132.881	14	(2.87,3.14]	2.86856	3.14455
932	K01B6.1	1172.19	2.02292	14	(2.87,3.14]	2.86856	3.14455
184	T06D8.8	1168.98	605.617	14	(2.87,3.14]	2.86856	3.14455
1024	T06D10.1	1168.66	1.25148	14	(2.87,3.14]	2.86856	3.14455
365	CD4.8	1164.72	7.04832	14	(2.87,3.14]	2.86856	3.14455
339	K05C4.1	1157.67	2063.39	14	(2.87,3.14]	2.86856	3.14455
10123	C33F10.8	1156.06	531.582	14	(2.87,3.14]	2.86856	3.14455
153	Y48G1C.1	1155.45	118.33	14	(2.87,3.14]	2.86856	3.14455
1278	D2096.3	1151.89	9.21826	14	(2.87,3.14]	2.86856	3.14455
1455	Y110A7A.15	1150.59	143.68	14	(2.87,3.14]	2.86856	3.14455
3983	K10D3.2	1146.25	6.13117	14	(2.87,3.14]	2.86856	3.14455
672	Y77E11A.10	1143.8	675.975	14	(2.87,3.14]	2.86856	3.14455
915	W03F9.1	1142.14	45.2091	14	(2.87,3.14]	2.86856	3.14455
2528	Y82E9BR.1	1134.04	0.792244	14	(2.87,3.14]	2.86856	3.14455
5411	F08F3.9	1130.45	54.4578	14	(2.87,3.14]	2.86856	3.14455
1648	ZK973.2	1127.74	120.66	14	(2.87,3.14]	2.86856	3.14455
606	T04D3.3	1125.53	0	NA	NA	NA	NA
2601	F26G1.1	1118.06	12.44	14	(2.87,3.14]	2.86856	3.14455
4699	Y44A6B.3	1117.92	5.15162	14	(2.87,3.14]	2.86856	3.14455
391	K10B2.5	1117.79	422.467	14	(2.87,3.14]	2.86856	3.14455
852	C09D4.4	1115.61	42.8032	14	(2.87,3.14]	2.86856	3.14455
1747	Y63D3A.6	1109.81	92.2422	14	(2.87,3.14]	2.86856	3.14455
44	F32D1.1	1107.6	9.90508	14	(2.87,3.14]	2.86856	3.14455
592	R06F6.8	1102.25	115.764	14	(2.87,3.14]	2.86856	3.14455
7003	Y32G9A.3	1100.89	67.3446	14	(2.87,3.14]	2.86856	3.14455
173	Y14H12B.2	1085.49	109.984	14	(2.87,3.14]	2.86856	3.14455
618	M142.1	1085.2	11.1358	14	(2.87,3.14]	2.86856	3.14455
1116	Y67H2A.2	1082.44	417.699	14	(2.87,3.14]	2.86856	3.14455
548	F14F11.1	1081	2.50296	14	(2.87,3.14]	2.86856	3.14455
4030	T03F1.12	1077.96	404.286	14	(2.87,3.14]	2.86856	3.14455
7236	Y53C12B.7	1072.87	113.652	14	(2.87,3.14]	2.86856	3.14455
1298	R144.9	1071.3	38.5186	14	(2.87,3.14]	2.86856	3.14455
8321	H01G02.4	1066.92	72.1078	14	(2.87,3.14]	2.86856	3.14455
1334	Y20F4.8	1061	19.7686	14	(2.87,3.14]	2.86856	3.14455
4438	F11A10.8	1059.77	345.695	14	(2.87,3.14]	2.86856	3.14455
831	F49F1.7	1059.17	7.76837	14	(2.87,3.14]	2.86856	3.14455
7635	Y26E6A.3	1057.54	90.3417	14	(2.87,3.14]	2.86856	3.14455
593	C06A5.12	1051.09	111.1	14	(2.87,3.14]	2.86856	3.14455
1127	F28F8.9	1051.01	27.8408	14	(2.87,3.14]	2.86856	3.14455
1103	K08D10.12	1045.72	252.664	14	(2.87,3.14]	2.86856	3.14455
8339	C50H2.7	1042.65	40.5721	14	(2.87,3.14]	2.86856	3.14455
1068	M01G12.12	1040.62	2.83597	14	(2.87,3.14]	2.86856	3.14455
1551	C14B1.1	1036.8	1875.06	14	(2.87,3.14]	2.86856	3.14455
587	W04C9.1	1035.1	6.93452	14	(2.87,3.14]	2.86856	3.14455
9030	C18H7.4	1031.76	1249.94	14	(2.87,3.14]	2.86856	3.14455
989	F56F11.3	1027.68	0.792244	14	(2.87,3.14]	2.86856	3.14455
10124	C12D8.9	1024.35	108.264	14	(2.87,3.14]	2.86856	3.14455
4113	R05F9.9	1022.57	58.6423	14	(2.87,3.14]	2.86856	3.14455
2871	W02B12.1	1014.97	12.315	14	(2.87,3.14]	2.86856	3.14455
9899	F21D12.5	1012.93	1.87722	14	(2.87,3.14]	2.86856	3.14455
97	Y53F4B.12	1010	1.25148	14	(2.87,3.14]	2.86856	3.14455
322	Y111B2A.3	1009.03	142.774	14	(2.87,3.14]	2.86856	3.14455
5342	R06F6.9	1008.64	634.269	14	(2.87,3.14]	2.86856	3.14455
213	F11H8.4	1007.5	2.42944	14	(2.87,3.14]	2.86856	3.14455
1089	C03A7.2	1006.99	0	NA	NA	NA	NA
243	Y17G7A.1	1006.95	1830.57	14	(2.87,3.14]	2.86856	3.14455
341	Y75B7AL.4	1006.12	3382.29	14	(2.87,3.14]	2.86856	3.14455
2606	ZK512.5	1004.93	485.994	14	(2.87,3.14]	2.86856	3.14455
789	C53A5.13	1004.32	0.625739	14	(2.87,3.14]	2.86856	3.14455
509	B0205.5	1004.23	2.26294	14	(2.87,3.14]	2.86856	3.14455
637	C08F11.7	1003.59	4.18044	14	(2.87,3.14]	2.86856	3.14455
157	F57C2.5	1003.18	82.0029	14	(2.87,3.14]	2.86856	3.14455
1251	R107.5	1000.64	221.91	14	(2.87,3.14]	2.86856	3.14455
304	R05D3.7	999.841	2.42944	14	(2.87,3.14]	2.86856	3.14455
543	ZK1010.4	999.565	1.01146	14	(2.87,3.14]	2.86856	3.14455
268	F56D2.6	998.284	417.307	14	(2.87,3.14]	2.86856	3.14455
332	B0238.9	997.914	411.834	14	(2.87,3.14]	2.86856	3.14455
1082	F41G3.12	997.557	0	NA	NA	NA	NA
446	T19B4.7	996.308	21.9372	14	(2.87,3.14]	2.86856	3.14455
1283	C05D11.6	994.455	3.12869	14	(2.87,3.14]	2.86856	3.14455
9900	F39E9.6	993.382	0	NA	NA	NA	NA
1445	F13H8.8	992.467	144.289	14	(2.87,3.14]	2.86856	3.14455
109	F39F10.2	986.171	0	NA	NA	NA	NA
1509	C08C3.4	985.052	1457.86	14	(2.87,3.14]	2.86856	3.14455
711	R01H10.7	984.683	27.5174	14	(2.87,3.14]	2.86856	3.14455
745	W02B8.2	981.986	3.2744	14	(2.87,3.14]	2.86856	3.14455
234	C27D9.1	980.224	31.5633	14	(2.87,3.14]	2.86856	3.14455
632	W04A8.2	979.614	3.03438	14	(2.87,3.14]	2.86856	3.14455
67	Y53F4B.9	978.271	21.5417	14	(2.87,3.14]	2.86856	3.14455
1860	F23C8.9	978.033	68.6808	14	(2.87,3.14]	2.86856	3.14455
1004	R07H5.8	977.871	1052.45	14	(2.87,3.14]	2.86856	3.14455
392	K12D12.2	977.623	190.446	14	(2.87,3.14]	2.86856	3.14455
143	Y48E1A.1	975.427	18.4033	14	(2.87,3.14]	2.86856	3.14455
1053	W08F4.8	975.204	4167.46	14	(2.87,3.14]	2.86856	3.14455
1111	F55A11.4	974.423	71.0699	14	(2.87,3.14]	2.86856	3.14455
665	F14D2.13	970.76	0	NA	NA	NA	NA
2994	ZK742.2	969.246	68.0217	14	(2.87,3.14]	2.86856	3.14455
973	Y23H5A.2	967.408	114.73	14	(2.87,3.14]	2.86856	3.14455
4815	ZK20.6	966.822	67.5749	14	(2.87,3.14]	2.86856	3.14455
2070	K11H3.3	965.522	215.993	14	(2.87,3.14]	2.86856	3.14455
8669	C50E10.2	964.509	395.552	14	(2.87,3.14]	2.86856	3.14455
71	B0303.2	962.138	1.01146	14	(2.87,3.14]	2.86856	3.14455
759	K08D12.1	959.908	6080.6	14	(2.87,3.14]	2.86856	3.14455
795	F11A6.2	955.151	22.5323	14	(2.87,3.14]	2.86856	3.14455
4391	F19F10.12	953.785	65.0455	14	(2.87,3.14]	2.86856	3.14455
265	T22D1.9	951.56	2423.74	14	(2.87,3.14]	2.86856	3.14455
10125	Y38E10A.17	949.486	234.982	14	(2.87,3.14]	2.86856	3.14455
4191	K08A2.4	949.455	26.3701	14	(2.87,3.14]	2.86856	3.14455
9312	F59A3.8	947.621	233.864	14	(2.87,3.14]	2.86856	3.14455
287	T05G5.10	947.466	33632.5	14	(2.87,3.14]	2.86856	3.14455
542	Y47G6A.31	943.985	1.25148	14	(2.87,3.14]	2.86856	3.14455
10126	C53A5.4	939.419	331.163	14	(2.87,3.14]	2.86856	3.14455
225	Y69A2AR.32	938.074	745.239	14	(2.87,3.14]	2.86856	3.14455
6873	Y38H8A.4	933.644	1213.27	14	(2.87,3.14]	2.86856	3.14455
907	F56D12.1	927.989	262.959	14	(2.87,3.14]	2.86856	3.14455
2008	W03F8.4	926.876	1132.77	14	(2.87,3.14]	2.86856	3.14455
3638	B0035.5	924.271	136.214	14	(2.87,3.14]	2.86856	3.14455
8856	Y47G6A.26	923.301	3960.22	14	(2.87,3.14]	2.86856	3.14455
1072	C47E8.5	921.816	14019.5	14	(2.87,3.14]	2.86856	3.14455
964	Y97E10AR.4	921.545	71.6456	14	(2.87,3.14]	2.86856	3.14455
137	F41H10.10	920.69	211.428	14	(2.87,3.14]	2.86856	3.14455
399	Y111B2A.18	919.998	2102.79	14	(2.87,3.14]	2.86856	3.14455
1087	Y56A3A.7	919.924	2.88868	14	(2.87,3.14]	2.86856	3.14455
1067	Y110A7A.9	918.272	62.4773	14	(2.87,3.14]	2.86856	3.14455
678	Y37E3.5	918.147	208.691	14	(2.87,3.14]	2.86856	3.14455
1255	F44F4.3	916.804	101.881	14	(2.87,3.14]	2.86856	3.14455
294	Y39E4B.2	913.893	77.6244	14	(2.87,3.14]	2.86856	3.14455
7084	M04G7.2	913.194	240.874	14	(2.87,3.14]	2.86856	3.14455
1109	H25P06.5	911.762	5.09891	14	(2.87,3.14]	2.86856	3.14455
8107	C06C3.8	911.353	32.5761	14	(2.87,3.14]	2.86856	3.14455
2635	Y71G12B.1	910.907	98.9828	14	(2.87,3.14]	2.86856	3.14455
10127	C17H12.5	906.427	1240.1	14	(2.87,3.14]	2.86856	3.14455
774	Y94H6A.4	902.974	4.76589	14	(2.87,3.14]	2.86856	3.14455
1442	ZC15.3	901.554	0	NA	NA	NA	NA
91	K11D9.1	898.909	641.841	14	(2.87,3.14]	2.86856	3.14455
2421	F57A10.3	897.235	46.5243	14	(2.87,3.14]	2.86856	3.14455
9635	Y113G7C.1	896.213	298.7	14	(2.87,3.14]	2.86856	3.14455
1745	C30F12.5	896.033	11.083	14	(2.87,3.14]	2.86856	3.14455
574	R119.4	895.992	1042.27	14	(2.87,3.14]	2.86856	3.14455
8194	R13G10.4	893.893	188.921	14	(2.87,3.14]	2.86856	3.14455
216	K07D4.3	890.949	175.496	14	(2.87,3.14]	2.86856	3.14455
1736	H24K24.5	889.984	9.9162	14	(2.87,3.14]	2.86856	3.14455
863	T19C3.6	886.676	0	NA	NA	NA	NA
147	T01C3.7	884.857	2951.43	14	(2.87,3.14]	2.86856	3.14455
869	T20G5.2	884.815	3962.02	14	(2.87,3.14]	2.86856	3.14455
3396	Y11D7A.12	884.467	119.708	14	(2.87,3.14]	2.86856	3.14455
7284	F35E2.9	884.418	281.424	14	(2.87,3.14]	2.86856	3.14455
1153	F48F5.5	883.39	6.13117	14	(2.87,3.14]	2.86856	3.14455
1379	R09B3.3	879.637	17088.5	14	(2.87,3.14]	2.86856	3.14455
590	T19E10.1	879.463	1605.07	14	(2.87,3.14]	2.86856	3.14455
1279	W09B6.1	877.339	238.75	14	(2.87,3.14]	2.86856	3.14455
622	K03E5.1	877.155	31.3844	14	(2.87,3.14]	2.86856	3.14455
524	Y18D10A.1	876.721	55.8785	14	(2.87,3.14]	2.86856	3.14455
978	F22F1.1	875.748	6.69451	14	(2.87,3.14]	2.86856	3.14455
2647	T19B10.8	871.638	104.187	14	(2.87,3.14]	2.86856	3.14455
31	Y7A5A.10	870.377	1.01146	14	(2.87,3.14]	2.86856	3.14455
2931	T01D3.5	869.832	224.646	14	(2.87,3.14]	2.86856	3.14455
152	C36A4.5	868.107	123.035	14	(2.87,3.14]	2.86856	3.14455
338	Y57A10A.18	859.883	624.732	14	(2.87,3.14]	2.86856	3.14455
1596	B0001.8	858.954	35.5037	14	(2.87,3.14]	2.86856	3.14455
319	K10G6.3	856.046	107.462	14	(2.87,3.14]	2.86856	3.14455
431	T04A8.14	855.703	199.74	14	(2.87,3.14]	2.86856	3.14455
372	F40F9.6	854.486	772.288	14	(2.87,3.14]	2.86856	3.14455
4107	Y37H2A.4	854.266	29.8734	14	(2.87,3.14]	2.86856	3.14455
928	M01D7.7	853.552	36.1503	14	(2.87,3.14]	2.86856	3.14455
10128	F39E9.4	849.395	195.85	14	(2.87,3.14]	2.86856	3.14455
135	C47D12.6	849.008	199.758	14	(2.87,3.14]	2.86856	3.14455
189	T03F1.9	848.436	451.154	14	(2.87,3.14]	2.86856	3.14455
1235	T04D1.2	845.845	1.25148	14	(2.87,3.14]	2.86856	3.14455
1658	ZK250.2	844.787	2.88868	14	(2.87,3.14]	2.86856	3.14455
967	Y39B6A.37	844.034	135.381	14	(2.87,3.14]	2.86856	3.14455
504	F58G1.1	843.645	8.41359	14	(2.87,3.14]	2.86856	3.14455
1690	C09G5.7	843.191	172.202	14	(2.87,3.14]	2.86856	3.14455
1737	C05D2.10	842.865	256.93	14	(2.87,3.14]	2.86856	3.14455
224	F01G4.4	841.936	95.3324	14	(2.87,3.14]	2.86856	3.14455
1734	R05G6.8	839.103	18.9847	14	(2.87,3.14]	2.86856	3.14455
507	C54G4.7	837.976	210.157	14	(2.87,3.14]	2.86856	3.14455
198	C45G3.1	836.51	63.9356	14	(2.87,3.14]	2.86856	3.14455
2009	F13G3.7	833.519	35.1915	14	(2.87,3.14]	2.86856	3.14455
324	B0001.7	833.469	60.3504	14	(2.87,3.14]	2.86856	3.14455
1808	F18E2.4	833.365	4.63967	14	(2.87,3.14]	2.86856	3.14455
10129	K12H4.6	830.727	299.966	14	(2.87,3.14]	2.86856	3.14455
2022	Y71F9AL.4	827.295	1705.85	14	(2.87,3.14]	2.86856	3.14455
10130	C17H12.3	827.245	1377.93	14	(2.87,3.14]	2.86856	3.14455
379	Y50D4A.6	827.022	269.369	14	(2.87,3.14]	2.86856	3.14455
5825	D2096.10	825.459	56.9759	14	(2.87,3.14]	2.86856	3.14455
104	K07A12.2	825.119	377.723	14	(2.87,3.14]	2.86856	3.14455
692	Y42G9A.1	825.06	11.1885	14	(2.87,3.14]	2.86856	3.14455
4202	C02E11.1	820.265	84.4047	14	(2.87,3.14]	2.86856	3.14455
279	F26A3.3	816.28	36.5373	14	(2.87,3.14]	2.86856	3.14455
2168	ZK1248.10	816.266	181.259	14	(2.87,3.14]	2.86856	3.14455
419	Y75B8A.33	815.837	3.00247	14	(2.87,3.14]	2.86856	3.14455
798	F33E11.3	815.301	21.292	14	(2.87,3.14]	2.86856	3.14455
5158	C36F7.2	812.83	87.9831	14	(2.87,3.14]	2.86856	3.14455
905	F54C9.4	812.548	26.7253	14	(2.87,3.14]	2.86856	3.14455
3587	F10E7.5	811.329	460.97	14	(2.87,3.14]	2.86856	3.14455
240	R05F9.11	810.879	5.59842	14	(2.87,3.14]	2.86856	3.14455
315	F58B6.3	809.788	61.8653	14	(2.87,3.14]	2.86856	3.14455
1049	Y116A8C.26	808.605	28.2765	14	(2.87,3.14]	2.86856	3.14455
9031	W03F11.4	806.917	720.662	14	(2.87,3.14]	2.86856	3.14455
9130	B0252.5	802.849	2264.92	14	(2.87,3.14]	2.86856	3.14455
2232	W02A11.2	801.634	188.353	14	(2.87,3.14]	2.86856	3.14455
351	K03H1.2	799.072	43.4692	14	(2.87,3.14]	2.86856	3.14455
10131	F02E11.1	798.179	517.969	14	(2.87,3.14]	2.86856	3.14455
1802	Y37E11AM.1	794.478	55.4388	14	(2.87,3.14]	2.86856	3.14455
202	K09H11.3	793.101	378.423	14	(2.87,3.14]	2.86856	3.14455
1505	E01G4.3	792.3	794.793	14	(2.87,3.14]	2.86856	3.14455
1125	Y65B4A.8	792.032	59.2777	14	(2.87,3.14]	2.86856	3.14455
244	C50F4.11	790.916	105.616	14	(2.87,3.14]	2.86856	3.14455
916	Y23H5A.8	788.393	3.44091	14	(2.87,3.14]	2.86856	3.14455
271	ZK1098.8	788.236	67.2432	14	(2.87,3.14]	2.86856	3.14455
8068	T05A7.6	786.929	1000.12	14	(2.87,3.14]	2.86856	3.14455
677	C33E10.2	786.799	0	NA	NA	NA	NA
858	Y71A12B.11	786.666	0	NA	NA	NA	NA
1271	R53.4	785.897	7478.22	14	(2.87,3.14]	2.86856	3.14455
1095	F10B5.8	784.696	78.2334	14	(2.87,3.14]	2.86856	3.14455
7217	Y116A8A.6	781.887	56.5251	14	(2.87,3.14]	2.86856	3.14455
4974	ZK1321.3	781.581	33.8457	14	(2.87,3.14]	2.86856	3.14455
687	T09A5.11	780.398	638.888	14	(2.87,3.14]	2.86856	3.14455
487	T03F6.5	778.469	875.709	14	(2.87,3.14]	2.86856	3.14455
262	T12E12.2	777.159	76.0842	14	(2.87,3.14]	2.86856	3.14455
9082	ZK484.7	777.142	1012.14	14	(2.87,3.14]	2.86856	3.14455
4070	K04C2.3	775.833	447.132	14	(2.87,3.14]	2.86856	3.14455
927	Y79H2A.4	775.762	0	NA	NA	NA	NA
521	F18A11.2	774.196	169.778	14	(2.87,3.14]	2.86856	3.14455
1830	F48A11.5	772.417	362.498	14	(2.87,3.14]	2.86856	3.14455
450	F12F6.6	771.894	295.508	14	(2.87,3.14]	2.86856	3.14455
444	F32E10.4	770.422	918.036	14	(2.87,3.14]	2.86856	3.14455
3031	T05F1.1	768.85	170	14	(2.87,3.14]	2.86856	3.14455
1800	Y43F8C.7	767.157	86.7426	14	(2.87,3.14]	2.86856	3.14455
249	C47B2.3	763.17	6681.32	14	(2.87,3.14]	2.86856	3.14455
1368	Y47D3A.6	762.439	47.1154	14	(2.87,3.14]	2.86856	3.14455
1602	F19B6.2	762.317	485.831	14	(2.87,3.14]	2.86856	3.14455
1154	Y102A5A.1	758.116	604.459	14	(2.87,3.14]	2.86856	3.14455
1688	F21H12.6	757.466	235.335	14	(2.87,3.14]	2.86856	3.14455
6317	F14E5.4	757.371	99.7762	14	(2.87,3.14]	2.86856	3.14455
6410	T01B11.4	757.236	1709.34	14	(2.87,3.14]	2.86856	3.14455
1152	T24D1.5	756.82	86.1253	14	(2.87,3.14]	2.86856	3.14455
441	F20D12.1	756.312	1022.69	14	(2.87,3.14]	2.86856	3.14455
601	T10F2.3	754.828	293.897	14	(2.87,3.14]	2.86856	3.14455
2433	C10C5.6	754.681	36.9978	14	(2.87,3.14]	2.86856	3.14455
4404	Y73E7A.6	754.305	843.676	14	(2.87,3.14]	2.86856	3.14455
713	C55C3.3	753.277	3541.82	14	(2.87,3.14]	2.86856	3.14455
884	Y47G6A.19	746.389	6.71531	14	(2.87,3.14]	2.86856	3.14455
644	DC2.3	744.984	1130.36	14	(2.87,3.14]	2.86856	3.14455
861	C37F5.1	744.896	6.42258	14	(2.87,3.14]	2.86856	3.14455
124	F13D12.5	743.417	249.921	14	(2.87,3.14]	2.86856	3.14455
1117	Y49E10.20	739.06	23.7214	14	(2.87,3.14]	2.86856	3.14455
5147	F47F6.5	738.265	461.518	13	(2.59,2.87]	2.59258	2.86856
429	F34D10.4	738.055	116.844	13	(2.59,2.87]	2.59258	2.86856
510	Y48C3A.7	738.048	54.7811	13	(2.59,2.87]	2.59258	2.86856
7971	D2024.18	737.435	0.625739	13	(2.59,2.87]	2.59258	2.86856
214	T07C4.10	737.191	43.5856	13	(2.59,2.87]	2.59258	2.86856
169	C10H11.9	736.421	472.777	13	(2.59,2.87]	2.59258	2.86856
10132	C01G10.1	734.734	146.691	13	(2.59,2.87]	2.59258	2.86856
1402	C49H3.10	733.845	30.6213	13	(2.59,2.87]	2.59258	2.86856
975	K07C5.6	732.385	97.7659	13	(2.59,2.87]	2.59258	2.86856
4658	C41G7.1	729.287	88.6074	13	(2.59,2.87]	2.59258	2.86856
2509	F59B2.5	728.879	686.792	13	(2.59,2.87]	2.59258	2.86856
10133	T27A3.5	728.851	1564.88	13	(2.59,2.87]	2.59258	2.86856
638	R03D7.4	727.335	60.6528	13	(2.59,2.87]	2.59258	2.86856
984	K02F6.7	723.042	238.046	13	(2.59,2.87]	2.59258	2.86856
291	F36A4.7	720.9	244.884	13	(2.59,2.87]	2.59258	2.86856
2652	ZK20.4	719.889	84.2396	13	(2.59,2.87]	2.59258	2.86856
1913	W09G10.4	719.018	3.38819	13	(2.59,2.87]	2.59258	2.86856
8117	K01H12.2	718.953	3889.09	13	(2.59,2.87]	2.59258	2.86856
661	Y119D3B.16	718.653	4.18044	13	(2.59,2.87]	2.59258	2.86856
2143	W09C5.6	718.067	11363.4	13	(2.59,2.87]	2.59258	2.86856
2036	C25H3.11	717.035	2.81517	13	(2.59,2.87]	2.59258	2.86856
10134	Y80D3A.8	716.348	19.6756	13	(2.59,2.87]	2.59258	2.86856
414	Y39G10AR.12	716.206	987.542	13	(2.59,2.87]	2.59258	2.86856
383	C26D10.2	716.084	2039.68	13	(2.59,2.87]	2.59258	2.86856
246	K12D12.1	715.664	981.551	13	(2.59,2.87]	2.59258	2.86856
3234	T25D3.2	715.507	69.724	13	(2.59,2.87]	2.59258	2.86856
1201	F15D4.6	715.32	12.5329	13	(2.59,2.87]	2.59258	2.86856
735	C08H9.2	714.872	1237.14	13	(2.59,2.87]	2.59258	2.86856
696	K08F11.5	714.66	144.344	13	(2.59,2.87]	2.59258	2.86856
56	Y49F6C.5	713.765	1.25148	13	(2.59,2.87]	2.59258	2.86856
566	F42H11.2	712.923	29.478	13	(2.59,2.87]	2.59258	2.86856
3661	C41C4.3	710.843	1.80371	13	(2.59,2.87]	2.59258	2.86856
1412	W02F12.5	708.403	903.376	13	(2.59,2.87]	2.59258	2.86856
702	B0205.3	708.191	1448.33	13	(2.59,2.87]	2.59258	2.86856
371	Y55D5A.5	707.696	196.687	13	(2.59,2.87]	2.59258	2.86856
1581	C05C8.9	706.894	36.7539	13	(2.59,2.87]	2.59258	2.86856
459	F55D10.3	706.501	1.6372	13	(2.59,2.87]	2.59258	2.86856
340	T12D8.1	705.214	9.11284	13	(2.59,2.87]	2.59258	2.86856
471	F37D6.1	704.093	86.9661	13	(2.59,2.87]	2.59258	2.86856
1694	T19A6.4	702.47	5.76493	13	(2.59,2.87]	2.59258	2.86856
9636	F44D12.4	700.137	12141.8	13	(2.59,2.87]	2.59258	2.86856
264	T12E12.3	699.919	67.5417	13	(2.59,2.87]	2.59258	2.86856
10135	C55A6.3	699.092	525.485	13	(2.59,2.87]	2.59258	2.86856
9901	ZC21.8	698.598	238.094	13	(2.59,2.87]	2.59258	2.86856
627	F56D2.1	694.909	1138.51	13	(2.59,2.87]	2.59258	2.86856
142	K09B11.9	694.845	76.5793	13	(2.59,2.87]	2.59258	2.86856
1722	F56D12.4	693.718	0	NA	NA	NA	NA
772	B0035.11	693.111	166.541	13	(2.59,2.87]	2.59258	2.86856
5865	Y119D3B.17	692.726	2.88868	13	(2.59,2.87]	2.59258	2.86856
2234	F23H12.2	692.432	872.751	13	(2.59,2.87]	2.59258	2.86856
1537	K01A11.4	692.038	279.005	13	(2.59,2.87]	2.59258	2.86856
569	Y48G1C.8	690.762	185.447	13	(2.59,2.87]	2.59258	2.86856
10136	ZK616.65	690.118	92.2701	13	(2.59,2.87]	2.59258	2.86856
8287	Y38F1A.1	687.435	2202.18	13	(2.59,2.87]	2.59258	2.86856
10137	W03D8.2	686.975	378.711	13	(2.59,2.87]	2.59258	2.86856
1483	Y39B6A.42	686.577	234.037	13	(2.59,2.87]	2.59258	2.86856
227	F54E12.2	685.98	83.0992	13	(2.59,2.87]	2.59258	2.86856
633	M106.4	685.391	344.549	13	(2.59,2.87]	2.59258	2.86856
10138	F28A10.2	685.354	2.42944	13	(2.59,2.87]	2.59258	2.86856
546	Y102A5C.36	684.942	119.974	13	(2.59,2.87]	2.59258	2.86856
415	C30C11.4	683.807	202.48	13	(2.59,2.87]	2.59258	2.86856
239	F52B5.3	682.841	43.5954	13	(2.59,2.87]	2.59258	2.86856
427	F36A2.13	679.949	78.2847	13	(2.59,2.87]	2.59258	2.86856
656	ZK484.3	679.833	47.859	13	(2.59,2.87]	2.59258	2.86856
261	C53D5.6	679.634	602.769	13	(2.59,2.87]	2.59258	2.86856
724	Y57G11C.15	673.025	57.5352	13	(2.59,2.87]	2.59258	2.86856
6435	T23F6.3	672.436	3073.89	13	(2.59,2.87]	2.59258	2.86856
1614	M01F1.2	672.198	40630.4	13	(2.59,2.87]	2.59258	2.86856
2280	F13G3.4	671.934	1056.14	13	(2.59,2.87]	2.59258	2.86856
3042	Y54F10AL.2	671.599	59.9855	13	(2.59,2.87]	2.59258	2.86856
1406	K08F9.2	671.365	334.395	13	(2.59,2.87]	2.59258	2.86856
10139	F01G10.5	670.781	194.951	13	(2.59,2.87]	2.59258	2.86856
8979	F57B9.8	669.732	231.903	13	(2.59,2.87]	2.59258	2.86856
839	Y47D3A.22	667.24	327.602	13	(2.59,2.87]	2.59258	2.86856
194	C18G1.4	666.631	520.732	13	(2.59,2.87]	2.59258	2.86856
3369	Y59A8B.11	664.357	51.8938	13	(2.59,2.87]	2.59258	2.86856
874	W08F4.7	662.069	24.0043	13	(2.59,2.87]	2.59258	2.86856
2574	T07F10.3	659.95	38.0984	13	(2.59,2.87]	2.59258	2.86856
10140	C34F11.5	659.118	454.658	13	(2.59,2.87]	2.59258	2.86856
1665	ZK1151.1	659.004	185.877	13	(2.59,2.87]	2.59258	2.86856
360	C14B9.4	658.223	494.722	13	(2.59,2.87]	2.59258	2.86856
281	F49E8.3	656.653	897.82	13	(2.59,2.87]	2.59258	2.86856
275	Y92H12A.5	652.675	109.396	13	(2.59,2.87]	2.59258	2.86856
807	C07A9.9	652.056	0.792244	13	(2.59,2.87]	2.59258	2.86856
2002	C14A4.10	649.783	294.63	13	(2.59,2.87]	2.59258	2.86856
478	Y105E8A.21	648.766	40.9772	13	(2.59,2.87]	2.59258	2.86856
5575	C56G2.5	645.442	619.902	13	(2.59,2.87]	2.59258	2.86856
348	F26A3.8	645.329	8.99904	13	(2.59,2.87]	2.59258	2.86856
1012	Y34D9A.7	644.754	3.22169	13	(2.59,2.87]	2.59258	2.86856
8670	ZC412.5	644.309	1585.63	13	(2.59,2.87]	2.59258	2.86856
619	R04E5.8	644.294	0	NA	NA	NA	NA
10141	T16A9.5	642.219	10599.8	13	(2.59,2.87]	2.59258	2.86856
2829	F44E7.5	641.336	38.5492	13	(2.59,2.87]	2.59258	2.86856
1192	Y61A9LA.9	640.598	5.70385	13	(2.59,2.87]	2.59258	2.86856
1485	Y53H1B.1	636.283	2.42944	13	(2.59,2.87]	2.59258	2.86856
1218	H04D03.1	634.89	214.686	13	(2.59,2.87]	2.59258	2.86856
1265	ZK1058.6	633.287	6.25607	13	(2.59,2.87]	2.59258	2.86856
6915	ZK849.1	633.018	162.607	13	(2.59,2.87]	2.59258	2.86856
3046	Y71F9AL.10	632.79	295.846	13	(2.59,2.87]	2.59258	2.86856
2040	Y37E11B.1	630.517	1.01146	13	(2.59,2.87]	2.59258	2.86856
155	F36D4.3	630.453	471.089	13	(2.59,2.87]	2.59258	2.86856
2085	F53G12.7	630.196	15.0567	13	(2.59,2.87]	2.59258	2.86856
910	F15D4.8	629.548	3.82663	13	(2.59,2.87]	2.59258	2.86856
1425	Y63D3A.5	629.185	1390.34	13	(2.59,2.87]	2.59258	2.86856
2884	R10F2.6	626.563	311.793	13	(2.59,2.87]	2.59258	2.86856
969	H06O01.1	625.704	1239.99	13	(2.59,2.87]	2.59258	2.86856
6401	C35A5.7	625.417	1.6372	13	(2.59,2.87]	2.59258	2.86856
476	Y40B10A.2	625.117	4.76589	13	(2.59,2.87]	2.59258	2.86856
770	Y75B8A.13	622.516	10.417	13	(2.59,2.87]	2.59258	2.86856
9637	T11F8.4	621.829	239.048	13	(2.59,2.87]	2.59258	2.86856
559	T10F2.1	621.71	276.502	13	(2.59,2.87]	2.59258	2.86856
529	C25G4.5	621.682	116.807	13	(2.59,2.87]	2.59258	2.86856
7360	M117.4	621.678	198.683	13	(2.59,2.87]	2.59258	2.86856
2224	C34H4.5	620.672	0.625739	13	(2.59,2.87]	2.59258	2.86856
267	D2096.8	620.127	1591.15	13	(2.59,2.87]	2.59258	2.86856
318	M01E11.5	617.642	2095.6	13	(2.59,2.87]	2.59258	2.86856
2010	K10C3.2	617.398	657.839	13	(2.59,2.87]	2.59258	2.86856
1797	W10D5.1	616.629	5.65113	13	(2.59,2.87]	2.59258	2.86856
2843	F08A8.5	616.61	2.64866	13	(2.59,2.87]	2.59258	2.86856
4719	C14B9.6	615.636	99.0354	13	(2.59,2.87]	2.59258	2.86856
10142	W01B6.5	615.463	159.19	13	(2.59,2.87]	2.59258	2.86856
1816	Y54E5B.1	614.984	30.5713	13	(2.59,2.87]	2.59258	2.86856
768	F25B4.5	614.136	406.226	13	(2.59,2.87]	2.59258	2.86856
605	F19F10.10	613.222	46.7408	13	(2.59,2.87]	2.59258	2.86856
9313	F58G1.3	612.628	2857.09	13	(2.59,2.87]	2.59258	2.86856
10143	F27C8.5	611.605	690.989	13	(2.59,2.87]	2.59258	2.86856
408	F58E10.3	610.039	294.412	13	(2.59,2.87]	2.59258	2.86856
172	F56F3.6	609.78	44.1254	13	(2.59,2.87]	2.59258	2.86856
721	C01G8.9	609.382	625.417	13	(2.59,2.87]	2.59258	2.86856
3131	C56G7.3	609.356	205.535	13	(2.59,2.87]	2.59258	2.86856
694	E01A2.6	607.956	1570.14	13	(2.59,2.87]	2.59258	2.86856
553	Y2H9A.1	607.952	73.8336	13	(2.59,2.87]	2.59258	2.86856
812	T22D1.5	607.568	74.5842	13	(2.59,2.87]	2.59258	2.86856
2715	C05D11.13	607.187	0	NA	NA	NA	NA
4674	Y71G12A.3	606.274	19.4675	13	(2.59,2.87]	2.59258	2.86856
393	T05H10.7	606.125	624.323	13	(2.59,2.87]	2.59258	2.86856
2738	Y37D8A.25	604.271	36.2738	13	(2.59,2.87]	2.59258	2.86856
4045	ZK1005.1	603.947	177.004	13	(2.59,2.87]	2.59258	2.86856
1695	Y39E4B.1	603.146	198.523	13	(2.59,2.87]	2.59258	2.86856
2727	T20D3.8	602.66	267.065	13	(2.59,2.87]	2.59258	2.86856
2164	Y50D7A.6	602.361	1.58449	13	(2.59,2.87]	2.59258	2.86856
421	T12D8.5	601.694	6.73611	13	(2.59,2.87]	2.59258	2.86856
573	F37B12.3	601.119	96.0108	13	(2.59,2.87]	2.59258	2.86856
739	F23F1.8	601.056	1200.28	13	(2.59,2.87]	2.59258	2.86856
10144	R10D12.10	600.985	159.465	13	(2.59,2.87]	2.59258	2.86856
1300	C17E4.5	600.965	745.858	13	(2.59,2.87]	2.59258	2.86856
3704	C06H2.1	600.012	2077.76	13	(2.59,2.87]	2.59258	2.86856
589	F16A11.3	598.448	241.081	13	(2.59,2.87]	2.59258	2.86856
901	Y87G2A.5	598.298	266.248	13	(2.59,2.87]	2.59258	2.86856
809	T03D3.5	593.869	8.35251	13	(2.59,2.87]	2.59258	2.86856
9131	F28A10.9	592.317	68.2701	13	(2.59,2.87]	2.59258	2.86856
3549	C06G3.10	592.136	74.1986	13	(2.59,2.87]	2.59258	2.86856
1538	C34E10.5	591.734	77.7213	13	(2.59,2.87]	2.59258	2.86856
349	T24B8.7	590.953	1019.54	13	(2.59,2.87]	2.59258	2.86856
9314	F32A11.3	589.873	3155.85	13	(2.59,2.87]	2.59258	2.86856
1890	C40H1.1	589.55	197.548	13	(2.59,2.87]	2.59258	2.86856
2039	Y37E3.1	589.327	189.762	13	(2.59,2.87]	2.59258	2.86856
10145	T16H12.6	588.144	1508.83	13	(2.59,2.87]	2.59258	2.86856
10146	Y1A5A.1	588.045	7837.37	13	(2.59,2.87]	2.59258	2.86856
555	F20H11.2	587.969	6.88181	13	(2.59,2.87]	2.59258	2.86856
873	F20H11.3	587.778	1920.06	13	(2.59,2.87]	2.59258	2.86856
565	Y18D10A.17	587.023	1863.34	13	(2.59,2.87]	2.59258	2.86856
10147	F44G3.7	586.715	279.413	13	(2.59,2.87]	2.59258	2.86856
284	Y47G6A.12	586.279	252.085	13	(2.59,2.87]	2.59258	2.86856
1510	F26D10.3	586.272	13156.5	13	(2.59,2.87]	2.59258	2.86856
367	Y45G5AM.2	585.008	51.6122	13	(2.59,2.87]	2.59258	2.86856
358	C24H12.2	584.078	4.39966	13	(2.59,2.87]	2.59258	2.86856
726	Y38E10A.6	581.998	48.9316	13	(2.59,2.87]	2.59258	2.86856
1896	C02B8.1	581.768	0	NA	NA	NA	NA
9902	Y57A10B.7	578.501	578.805	13	(2.59,2.87]	2.59258	2.86856
406	Y110A7A.17	577.263	227.103	13	(2.59,2.87]	2.59258	2.86856
679	W02B12.2	576.816	1555.34	13	(2.59,2.87]	2.59258	2.86856
738	T01G1.3	575.793	170.394	13	(2.59,2.87]	2.59258	2.86856
5063	T06C12.7	575.78	2.02292	13	(2.59,2.87]	2.59258	2.86856
378	F59A2.1	575.42	426.922	13	(2.59,2.87]	2.59258	2.86856
336	C23G10.8	574.749	86.9785	13	(2.59,2.87]	2.59258	2.86856
10148	ZC513.10	574.403	115.523	13	(2.59,2.87]	2.59258	2.86856
423	F22F7.5	574.122	38.3534	13	(2.59,2.87]	2.59258	2.86856
5538	F23C8.7	574.071	457.004	13	(2.59,2.87]	2.59258	2.86856
501	F20G4.3	573.101	936.5	13	(2.59,2.87]	2.59258	2.86856
2425	C08B11.7	572.291	393.965	13	(2.59,2.87]	2.59258	2.86856
1085	F20D12.4	571.916	149.55	13	(2.59,2.87]	2.59258	2.86856
837	F32H2.3	571.476	310.342	13	(2.59,2.87]	2.59258	2.86856
526	Y82E9BR.17	571.46	1.01146	13	(2.59,2.87]	2.59258	2.86856
796	F07D10.1	571.458	152.746	13	(2.59,2.87]	2.59258	2.86856
519	D1044.6	570.945	178.933	13	(2.59,2.87]	2.59258	2.86856
783	Y61A9LA.3	570.641	328.947	13	(2.59,2.87]	2.59258	2.86856
498	Y54E10A.9	570.27	3064.29	13	(2.59,2.87]	2.59258	2.86856
228	F28H1.3	565.466	95.9071	13	(2.59,2.87]	2.59258	2.86856
255	Y43F11A.5	565.297	6.05765	13	(2.59,2.87]	2.59258	2.86856
615	Y18H1A.3	564.718	14.3782	13	(2.59,2.87]	2.59258	2.86856
1272	Y105E8A.12	564.513	4.06664	13	(2.59,2.87]	2.59258	2.86856
4441	F42H10.6	564.507	63.7288	13	(2.59,2.87]	2.59258	2.86856
919	C29E4.8	564.237	1914.27	13	(2.59,2.87]	2.59258	2.86856
838	Y113G7B.23	563.221	430.079	13	(2.59,2.87]	2.59258	2.86856
113	K01G5.7	562.38	2426.92	13	(2.59,2.87]	2.59258	2.86856
700	F48E8.6	561.519	249.525	13	(2.59,2.87]	2.59258	2.86856
943	T23G11.1	560.86	19615.5	13	(2.59,2.87]	2.59258	2.86856
7872	H04J21.1	560.384	49.4214	13	(2.59,2.87]	2.59258	2.86856
3105	Y67D2.7	559.791	58.5812	13	(2.59,2.87]	2.59258	2.86856
1392	C15C8.7	557.589	205.611	13	(2.59,2.87]	2.59258	2.86856
436	F17C11.8	556.815	115.205	13	(2.59,2.87]	2.59258	2.86856
1557	T22B11.5	555.697	2084.36	13	(2.59,2.87]	2.59258	2.86856
2792	Y74C9A.5	555.171	9.77049	13	(2.59,2.87]	2.59258	2.86856
7843	Y54F10BM.3	554.765	578.823	13	(2.59,2.87]	2.59258	2.86856
6822	F13A2.6	554.594	18.6779	13	(2.59,2.87]	2.59258	2.86856
1723	C16C10.5	554.046	28.3416	13	(2.59,2.87]	2.59258	2.86856
572	F39G3.8	554.017	9.07256	13	(2.59,2.87]	2.59258	2.86856
870	T20F5.6	551.703	173.319	13	(2.59,2.87]	2.59258	2.86856
1625	C48D1.2	550.677	12.9395	13	(2.59,2.87]	2.59258	2.86856
649	T08G11.1	550.319	157.009	13	(2.59,2.87]	2.59258	2.86856
1547	Y39G10AR.6	549.745	3.62821	13	(2.59,2.87]	2.59258	2.86856
1059	F57B9.2	549.279	73.2787	13	(2.59,2.87]	2.59258	2.86856
588	Y32H12A.5	549.012	105.423	13	(2.59,2.87]	2.59258	2.86856
934	C17H12.2	547.274	249.613	13	(2.59,2.87]	2.59258	2.86856
389	C16A11.4	547.046	122.868	13	(2.59,2.87]	2.59258	2.86856
467	Y38A8.3	546.856	56.3727	13	(2.59,2.87]	2.59258	2.86856
636	C32D5.10	544.756	8.89362	13	(2.59,2.87]	2.59258	2.86856
635	F33H2.1	544.704	31.2595	13	(2.59,2.87]	2.59258	2.86856
1633	Y48A6B.6	544.586	0	NA	NA	NA	NA
7869	C07G1.6	543.72	2971.84	13	(2.59,2.87]	2.59258	2.86856
1022	C26C6.5	543.64	79.1075	13	(2.59,2.87]	2.59258	2.86856
233	Y54G2A.29	543.596	0.625739	13	(2.59,2.87]	2.59258	2.86856
1715	F42G8.4	543.581	0.625739	13	(2.59,2.87]	2.59258	2.86856
485	F55A12.8	542.494	71.1394	13	(2.59,2.87]	2.59258	2.86856
1691	K08F4.2	541.994	515.176	13	(2.59,2.87]	2.59258	2.86856
1050	ZK742.6	541.841	1.58449	13	(2.59,2.87]	2.59258	2.86856
913	F41H10.6	541.572	965.589	13	(2.59,2.87]	2.59258	2.86856
2807	F20D12.2	541.314	25.9316	13	(2.59,2.87]	2.59258	2.86856
1096	B0495.7	540.884	171.382	13	(2.59,2.87]	2.59258	2.86856
541	F56F3.1	540.784	514.841	13	(2.59,2.87]	2.59258	2.86856
503	F44E7.4	540.634	397.912	13	(2.59,2.87]	2.59258	2.86856
299	C13F10.4	540.024	36.6095	13	(2.59,2.87]	2.59258	2.86856
688	EEED8.16	539.968	32.5428	13	(2.59,2.87]	2.59258	2.86856
6665	Y71H2AM.13	539.829	19.3218	13	(2.59,2.87]	2.59258	2.86856
929	K08B12.5	539.788	89.9229	13	(2.59,2.87]	2.59258	2.86856
728	F22G12.4	539.274	5.26541	13	(2.59,2.87]	2.59258	2.86856
5134	R31.1	539.184	257.371	13	(2.59,2.87]	2.59258	2.86856
9903	F32B4.2	537.983	1862.12	13	(2.59,2.87]	2.59258	2.86856
10149	C24D10.1	537.627	470.101	13	(2.59,2.87]	2.59258	2.86856
4527	C50D2.10	536.31	20.6454	13	(2.59,2.87]	2.59258	2.86856
599	R07B7.2	535.753	123.663	13	(2.59,2.87]	2.59258	2.86856
4742	Y23H5A.4	535.589	1175.1	13	(2.59,2.87]	2.59258	2.86856
2088	C04F5.9	534.67	14.431	13	(2.59,2.87]	2.59258	2.86856
1555	T27A3.7	534.209	233.804	13	(2.59,2.87]	2.59258	2.86856
1020	C18A3.5	534.172	261.825	13	(2.59,2.87]	2.59258	2.86856
791	C24H11.7	533.281	16.2763	13	(2.59,2.87]	2.59258	2.86856
895	T06E4.1	533.275	663.983	13	(2.59,2.87]	2.59258	2.86856
8803	C34D4.2	533.026	1253.15	13	(2.59,2.87]	2.59258	2.86856
10150	C27F2.6	532.654	42.1773	13	(2.59,2.87]	2.59258	2.86856
810	ZK20.3	532.191	1278.78	13	(2.59,2.87]	2.59258	2.86856
7173	F40E3.5	531.644	742.207	13	(2.59,2.87]	2.59258	2.86856
272	Y47G6A.23	530.874	44.6652	13	(2.59,2.87]	2.59258	2.86856
232	F15B9.4	530.156	107.607	13	(2.59,2.87]	2.59258	2.86856
8250	ZK354.8	529.604	1098.13	13	(2.59,2.87]	2.59258	2.86856
482	C32E8.11	528.033	398.14	13	(2.59,2.87]	2.59258	2.86856
1700	R119.7	527.315	475.921	13	(2.59,2.87]	2.59258	2.86856
1898	R10E4.9	527.108	151.82	13	(2.59,2.87]	2.59258	2.86856
4154	W03C9.6	526.445	13.3265	13	(2.59,2.87]	2.59258	2.86856
402	F58G11.2	526.325	115.994	13	(2.59,2.87]	2.59258	2.86856
9315	F21H7.2	525.689	581.212	13	(2.59,2.87]	2.59258	2.86856
1971	C03D6.1	525.658	1.41798	13	(2.59,2.87]	2.59258	2.86856
321	F28F8.2	524.973	7.36184	13	(2.59,2.87]	2.59258	2.86856
760	C47E12.5	524.914	412.322	13	(2.59,2.87]	2.59258	2.86856
310	B0414.5	524.534	46.1359	13	(2.59,2.87]	2.59258	2.86856
785	D1007.7	521.991	48.7443	13	(2.59,2.87]	2.59258	2.86856
4526	K08H10.9	521.667	141.748	13	(2.59,2.87]	2.59258	2.86856
834	C47G2.5	521.135	87.3102	13	(2.59,2.87]	2.59258	2.86856
847	F13A7.11	521.11	5.02539	13	(2.59,2.87]	2.59258	2.86856
2818	B0564.7	520.197	18.0384	13	(2.59,2.87]	2.59258	2.86856
7509	Y57G7A.6	519.94	617.979	13	(2.59,2.87]	2.59258	2.86856
1079	C27D11.1	519.794	937.321	13	(2.59,2.87]	2.59258	2.86856
1417	Y71H2B.11	519.668	8.90473	13	(2.59,2.87]	2.59258	2.86856
2235	T01E8.4	518.948	145.059	13	(2.59,2.87]	2.59258	2.86856
2562	R09B3.4	518.266	369.408	13	(2.59,2.87]	2.59258	2.86856
797	C56G2.7	517.257	2269.61	13	(2.59,2.87]	2.59258	2.86856
168	Y56A3A.33	517.149	9.53047	13	(2.59,2.87]	2.59258	2.86856
668	R08C7.10	516.759	36.296	13	(2.59,2.87]	2.59258	2.86856
1911	T23D8.5	515.84	11.7615	13	(2.59,2.87]	2.59258	2.86856
561	Y37E11B.4	515.495	0	NA	NA	NA	NA
457	F55H2.6	515.012	101.68	13	(2.59,2.87]	2.59258	2.86856
10151	Y116A8A.4	514.716	131.004	13	(2.59,2.87]	2.59258	2.86856
374	F55A12.1	513.826	321.331	13	(2.59,2.87]	2.59258	2.86856
4828	C34D4.13	513.789	49.1202	13	(2.59,2.87]	2.59258	2.86856
326	C14C11.6	512.404	21.2601	13	(2.59,2.87]	2.59258	2.86856
532	W03G9.4	512.063	196.392	13	(2.59,2.87]	2.59258	2.86856
803	F53G12.1	511.808	237.711	13	(2.59,2.87]	2.59258	2.86856
10152	W01B6.2	511.585	1697.2	13	(2.59,2.87]	2.59258	2.86856
4571	H26D21.1	511.572	50.8199	13	(2.59,2.87]	2.59258	2.86856
1263	ZK632.6	511.356	243.975	13	(2.59,2.87]	2.59258	2.86856
560	Y40B10A.8	511.199	24.995	13	(2.59,2.87]	2.59258	2.86856
288	F10G7.4	511.104	54.5716	13	(2.59,2.87]	2.59258	2.86856
327	T21E12.4	510.737	383.043	13	(2.59,2.87]	2.59258	2.86856
705	M117.2	508.984	15195.1	13	(2.59,2.87]	2.59258	2.86856
217	C05D11.11	508.739	734.392	13	(2.59,2.87]	2.59258	2.86856
1277	F23C8.8	508.295	535.516	13	(2.59,2.87]	2.59258	2.86856
10153	C15H11.10	507.931	75.6785	13	(2.59,2.87]	2.59258	2.86856
598	K01C8.5	506.057	69.484	13	(2.59,2.87]	2.59258	2.86856
470	T05H10.5	505.861	113.669	13	(2.59,2.87]	2.59258	2.86856
1682	F45F2.11	505.323	438.68	13	(2.59,2.87]	2.59258	2.86856
377	T06A10.1	505.289	38.4673	13	(2.59,2.87]	2.59258	2.86856
2132	C24F3.4	504.621	68.6294	13	(2.59,2.87]	2.59258	2.86856
1685	C36E8.3	504.163	4.14016	13	(2.59,2.87]	2.59258	2.86856
307	F15E6.1	504.069	224.843	13	(2.59,2.87]	2.59258	2.86856
1514	K11D2.2	501.822	15.5478	13	(2.59,2.87]	2.59258	2.86856
455	W02B9.1	500.957	61.6533	13	(2.59,2.87]	2.59258	2.86856
483	C38C10.4	499.526	195.797	13	(2.59,2.87]	2.59258	2.86856
8857	C25G4.8	498.69	373.145	13	(2.59,2.87]	2.59258	2.86856
4966	R13F6.9	498.684	0	NA	NA	NA	NA
2206	Y71H2AM.12	498.128	1.41798	13	(2.59,2.87]	2.59258	2.86856
8559	F41D3.4	497.322	11.4285	13	(2.59,2.87]	2.59258	2.86856
657	C01C7.1	496.277	18.5795	13	(2.59,2.87]	2.59258	2.86856
1202	T01G9.4	496.204	120.036	13	(2.59,2.87]	2.59258	2.86856
269	C05C8.4	495.901	129.249	13	(2.59,2.87]	2.59258	2.86856
10154	C33F10.12	494.881	1645.95	13	(2.59,2.87]	2.59258	2.86856
835	F23B12.5	494.647	483.286	13	(2.59,2.87]	2.59258	2.86856
9638	T28F4.3	494.339	221.338	13	(2.59,2.87]	2.59258	2.86856
1794	C17D12.7	493.678	15.5243	13	(2.59,2.87]	2.59258	2.86856
520	F53G2.6	493.569	41.4754	13	(2.59,2.87]	2.59258	2.86856
209	ZC395.8	493.264	137.98	13	(2.59,2.87]	2.59258	2.86856
10155	C08F11.10	492.427	1629.12	13	(2.59,2.87]	2.59258	2.86856
751	ZC518.2	492.181	193.989	13	(2.59,2.87]	2.59258	2.86856
33	C52E2.6	491.915	0	NA	NA	NA	NA
3718	C45G9.7	491.874	22.4505	13	(2.59,2.87]	2.59258	2.86856
617	Y39G10AR.7	491.779	154.055	13	(2.59,2.87]	2.59258	2.86856
972	F10G7.8	491.77	1621.71	13	(2.59,2.87]	2.59258	2.86856
9904	K02E11.1	491.074	948.675	13	(2.59,2.87]	2.59258	2.86856
350	Y51H4A.12	489.443	16.4012	13	(2.59,2.87]	2.59258	2.86856
686	Y111B2A.11	489.378	1053.26	13	(2.59,2.87]	2.59258	2.86856
761	C08B11.3	487.97	227.41	13	(2.59,2.87]	2.59258	2.86856
6596	C17C3.15	487.91	804.772	13	(2.59,2.87]	2.59258	2.86856
8522	Y47H9B.2	487.194	122.507	13	(2.59,2.87]	2.59258	2.86856
9132	F36A2.14	486.735	1537.53	13	(2.59,2.87]	2.59258	2.86856
1622	C47B2.4	486.619	1814.7	13	(2.59,2.87]	2.59258	2.86856
4845	F44G4.3	486.496	24.794	13	(2.59,2.87]	2.59258	2.86856
3591	F53C3.13	486.387	351.618	13	(2.59,2.87]	2.59258	2.86856
3798	Y49F6C.4	486.244	0.792244	13	(2.59,2.87]	2.59258	2.86856
10156	C33H5.16	485.776	391.212	13	(2.59,2.87]	2.59258	2.86856
1130	H14E04.1	485.731	2.66946	13	(2.59,2.87]	2.59258	2.86856
2637	C14B1.6	485.552	47.1598	13	(2.59,2.87]	2.59258	2.86856
10157	F36D3.4	484.538	1205.11	13	(2.59,2.87]	2.59258	2.86856
2271	B0348.4	484.372	5.46383	13	(2.59,2.87]	2.59258	2.86856
1383	Y42H9B.3	483.81	114.216	13	(2.59,2.87]	2.59258	2.86856
5519	ZK643.2	483.551	25.6805	13	(2.59,2.87]	2.59258	2.86856
10158	C09B9.4	483.4	2682.17	13	(2.59,2.87]	2.59258	2.86856
1062	Y113G7A.8	483.346	101.362	13	(2.59,2.87]	2.59258	2.86856
1811	T11F9.9	483.017	1.6372	13	(2.59,2.87]	2.59258	2.86856
727	Y55D9A.1	482.879	164.591	13	(2.59,2.87]	2.59258	2.86856
513	Y54E5A.5	482.536	343.223	13	(2.59,2.87]	2.59258	2.86856
2129	C26F1.7	482.384	28.3084	13	(2.59,2.87]	2.59258	2.86856
1051	H21P03.1	482.361	1243.48	13	(2.59,2.87]	2.59258	2.86856
1106	T05C3.5	481.803	1864.64	13	(2.59,2.87]	2.59258	2.86856
10159	ZC168.6	481.379	11017.6	13	(2.59,2.87]	2.59258	2.86856
1321	F52G2.1	481.066	11.595	13	(2.59,2.87]	2.59258	2.86856
411	Y43F4B.3	480.33	10.5835	13	(2.59,2.87]	2.59258	2.86856
6293	T27F6.1	479.822	70.4578	13	(2.59,2.87]	2.59258	2.86856
193	R06C7.8	479.126	303.861	13	(2.59,2.87]	2.59258	2.86856
10160	T27A3.4	478.595	74017	13	(2.59,2.87]	2.59258	2.86856
39	M01E11.6	477.59	56.3975	13	(2.59,2.87]	2.59258	2.86856
4390	W06A11.4	477.112	1.41798	13	(2.59,2.87]	2.59258	2.86856
568	Y73B6BL.23	476.933	115.299	13	(2.59,2.87]	2.59258	2.86856
883	F39B2.8	476.889	144.982	13	(2.59,2.87]	2.59258	2.86856
925	T04A11.6	476.822	69.9017	13	(2.59,2.87]	2.59258	2.86856
2084	F56H1.4	476.72	1258.26	13	(2.59,2.87]	2.59258	2.86856
1025	Y71F9AL.17	476.376	225.164	13	(2.59,2.87]	2.59258	2.86856
3439	F35G12.10	475.911	4341.3	13	(2.59,2.87]	2.59258	2.86856
2188	F48A11.1	475.593	8.08058	13	(2.59,2.87]	2.59258	2.86856
7856	Y57G11C.6	475.515	201.666	13	(2.59,2.87]	2.59258	2.86856
862	C28A5.2	475.405	43.8354	13	(2.59,2.87]	2.59258	2.86856
3163	B0393.1	474.784	25307	13	(2.59,2.87]	2.59258	2.86856
2274	F41E6.9	473.662	299.231	13	(2.59,2.87]	2.59258	2.86856
920	Y71G12B.8	473.533	105.999	13	(2.59,2.87]	2.59258	2.86856
8671	E03A3.4	473.412	3388.13	13	(2.59,2.87]	2.59258	2.86856
533	B0280.10	473.336	32.6997	13	(2.59,2.87]	2.59258	2.86856
443	T05C12.6	473.052	94.7302	13	(2.59,2.87]	2.59258	2.86856
229	T06E4.3	472.568	44.575	13	(2.59,2.87]	2.59258	2.86856
10161	W03A5.1	472.529	152.282	13	(2.59,2.87]	2.59258	2.86856
10162	Y46C8AL.1	472.377	1661.87	13	(2.59,2.87]	2.59258	2.86856
2899	F25B3.1	472.13	115.935	13	(2.59,2.87]	2.59258	2.86856
1372	Y54E10A.11	471.876	27.3788	13	(2.59,2.87]	2.59258	2.86856
511	ZK1251.9	471.766	134.535	13	(2.59,2.87]	2.59258	2.86856
6555	T21C12.8	471.235	203.049	13	(2.59,2.87]	2.59258	2.86856
295	F10F2.1	471.008	77.5478	13	(2.59,2.87]	2.59258	2.86856
985	C44B12.6	470.991	3.22169	13	(2.59,2.87]	2.59258	2.86856
514	F28D9.1	470.908	136.876	13	(2.59,2.87]	2.59258	2.86856
1259	R06A4.4	470.727	231.802	13	(2.59,2.87]	2.59258	2.86856
2144	K08E3.10	469.88	95.1251	13	(2.59,2.87]	2.59258	2.86856
7231	Y39B6A.25	469.214	402.493	13	(2.59,2.87]	2.59258	2.86856
208	F55H2.1	468.079	5.31812	13	(2.59,2.87]	2.59258	2.86856
953	Y105E8A.14	467.962	0.625739	13	(2.59,2.87]	2.59258	2.86856
535	M03D4.1	465.717	147.292	13	(2.59,2.87]	2.59258	2.86856
6433	K12B6.8	465.196	68.976	13	(2.59,2.87]	2.59258	2.86856
2965	Y102E9.2	464.787	133.638	13	(2.59,2.87]	2.59258	2.86856
628	M01E5.4	464.749	180.924	13	(2.59,2.87]	2.59258	2.86856
10163	F56D6.22	464.522	494.267	13	(2.59,2.87]	2.59258	2.86856
1126	Y6B3A.1	463.511	71.328	13	(2.59,2.87]	2.59258	2.86856
676	T08A11.1	462.748	55.6912	13	(2.59,2.87]	2.59258	2.86856
1966	Y54G2A.23	462.34	631.805	13	(2.59,2.87]	2.59258	2.86856
1002	C03C10.1	461.645	5270.14	13	(2.59,2.87]	2.59258	2.86856
331	C01G5.2	461.172	113.375	13	(2.59,2.87]	2.59258	2.86856
1430	K11D9.2	460.926	767.907	13	(2.59,2.87]	2.59258	2.86856
980	F59A6.5	460.733	22.7196	13	(2.59,2.87]	2.59258	2.86856
10164	T21G5.4	460.058	5814.07	13	(2.59,2.87]	2.59258	2.86856
3969	C27C7.1	459.997	76.7932	13	(2.59,2.87]	2.59258	2.86856
413	F57C9.7	459.486	0	NA	NA	NA	NA
10165	C50C3.2	458.692	35.0985	13	(2.59,2.87]	2.59258	2.86856
995	C18E9.3	457.703	136.976	13	(2.59,2.87]	2.59258	2.86856
1590	F53F8.5	457.641	120.875	13	(2.59,2.87]	2.59258	2.86856
693	R03H10.6	457.253	0	NA	NA	NA	NA
1796	F43D9.4	456.821	19162.4	13	(2.59,2.87]	2.59258	2.86856
410	T01G1.1	456.591	62.4162	13	(2.59,2.87]	2.59258	2.86856
758	F57B10.10	456.309	1390.57	13	(2.59,2.87]	2.59258	2.86856
447	F28B3.7	455.441	118.131	13	(2.59,2.87]	2.59258	2.86856
1955	K05C4.8	454.795	10.6973	13	(2.59,2.87]	2.59258	2.86856
2013	F29C12.4	452.734	180.052	13	(2.59,2.87]	2.59258	2.86856
490	C25D7.6	452.398	72.7376	13	(2.59,2.87]	2.59258	2.86856
1426	F01G4.6	451.897	3167.49	13	(2.59,2.87]	2.59258	2.86856
773	C25H3.8	451.523	17.7789	13	(2.59,2.87]	2.59258	2.86856
710	T01E8.6	451.381	367.197	13	(2.59,2.87]	2.59258	2.86856
1013	Y65B4BL.2	451.381	268.07	13	(2.59,2.87]	2.59258	2.86856
645	C15H11.3	450.856	165.521	13	(2.59,2.87]	2.59258	2.86856
10166	F14F7.4	450.553	619.598	13	(2.59,2.87]	2.59258	2.86856
891	F44E2.7	450.396	43.0113	13	(2.59,2.87]	2.59258	2.86856
10167	C36H8.1	450.311	2267.19	13	(2.59,2.87]	2.59258	2.86856
1065	Y37A1B.1	450.149	69.5173	13	(2.59,2.87]	2.59258	2.86856
2320	D2013.5	449.961	83.7498	13	(2.59,2.87]	2.59258	2.86856
6008	D2089.3	449.669	48.0047	13	(2.59,2.87]	2.59258	2.86856
1274	R05G6.7	449.341	9285.47	13	(2.59,2.87]	2.59258	2.86856
4989	K04G7.1	449.24	17.0061	13	(2.59,2.87]	2.59258	2.86856
908	Y87G2A.6	449.202	31.0916	13	(2.59,2.87]	2.59258	2.86856
2347	Y105E8A.7	448.843	1.01146	13	(2.59,2.87]	2.59258	2.86856
2348	Y105E8A.7	448.843	1.01146	13	(2.59,2.87]	2.59258	2.86856
608	Y116A8C.35	447.886	777.329	13	(2.59,2.87]	2.59258	2.86856
5312	Y110A7A.12	446.746	265.306	13	(2.59,2.87]	2.59258	2.86856
843	T20G5.1	446.483	706.244	13	(2.59,2.87]	2.59258	2.86856
4431	C15H9.6	446.341	234.976	13	(2.59,2.87]	2.59258	2.86856
531	C03D6.4	446.256	201.264	13	(2.59,2.87]	2.59258	2.86856
10168	Y39G10AR.15	444.996	218.257	13	(2.59,2.87]	2.59258	2.86856
1384	Y65B4BL.7	444.741	418.945	13	(2.59,2.87]	2.59258	2.86856
748	F15B10.2	444.601	29.9747	13	(2.59,2.87]	2.59258	2.86856
1293	D2045.6	444.283	271.817	13	(2.59,2.87]	2.59258	2.86856
1276	C13B9.3	444.202	427.551	13	(2.59,2.87]	2.59258	2.86856
197	K08E7.3	444.139	28.3943	13	(2.59,2.87]	2.59258	2.86856
1941	ZK643.5	443.859	85.0527	13	(2.59,2.87]	2.59258	2.86856
1701	Y48E1B.2	443.707	53.3242	13	(2.59,2.87]	2.59258	2.86856
577	Y111B2A.1	443.686	57.5365	13	(2.59,2.87]	2.59258	2.86856
10169	C50F4.2	443.541	490.241	13	(2.59,2.87]	2.59258	2.86856
8668	C34B2.4	442.649	519.752	13	(2.59,2.87]	2.59258	2.86856
2903	Y32H12A.7	442.428	285.073	13	(2.59,2.87]	2.59258	2.86856
3437	B0454.9	440.942	4.52588	13	(2.59,2.87]	2.59258	2.86856
2265	F55G1.11	440.41	44.9371	13	(2.59,2.87]	2.59258	2.86856
819	C12D8.1	440.4	223.757	13	(2.59,2.87]	2.59258	2.86856
1188	T11G6.5	440.217	56.2323	13	(2.59,2.87]	2.59258	2.86856
191	F25H5.5	439.77	35.4621	13	(2.59,2.87]	2.59258	2.86856
1738	R148.1	439.749	0.625739	13	(2.59,2.87]	2.59258	2.86856
9639	B0041.1	438.676	110.088	13	(2.59,2.87]	2.59258	2.86856
4662	K07A1.8	438.186	760.878	13	(2.59,2.87]	2.59258	2.86856
162	Y82E9BR.22	437.805	125.861	13	(2.59,2.87]	2.59258	2.86856
1023	B0024.10	437.78	265.918	13	(2.59,2.87]	2.59258	2.86856
5210	ZC262.2	436.776	67.4819	13	(2.59,2.87]	2.59258	2.86856
10170	T16G12.7	436.685	167.544	13	(2.59,2.87]	2.59258	2.86856
1359	T12F5.1	436.584	19.4356	13	(2.59,2.87]	2.59258	2.86856
752	F11A10.6	436.528	172.142	13	(2.59,2.87]	2.59258	2.86856
10171	T22C1.8	436.42	557.77	13	(2.59,2.87]	2.59258	2.86856
1170	R08D7.3	436.264	764.811	13	(2.59,2.87]	2.59258	2.86856
2323	C26C6.3	436.131	2.59595	13	(2.59,2.87]	2.59258	2.86856
10172	K07F5.6	435.687	409.847	13	(2.59,2.87]	2.59258	2.86856
373	F13H10.5	435.21	0	NA	NA	NA	NA
2254	F26H11.5	435.092	1976.81	13	(2.59,2.87]	2.59258	2.86856
5910	F31C3.1	435.007	2850.03	13	(2.59,2.87]	2.59258	2.86856
1198	F22D6.2	433.948	3998.51	13	(2.59,2.87]	2.59258	2.86856
1304	T24C4.6	433.898	462.309	13	(2.59,2.87]	2.59258	2.86856
9316	Y54G2A.13	433.668	407.564	13	(2.59,2.87]	2.59258	2.86856
454	ZC404.9	432.297	351.261	13	(2.59,2.87]	2.59258	2.86856
1009	R11A8.4	431.552	65.0803	13	(2.59,2.87]	2.59258	2.86856
8510	Y38F1A.6	431.302	340.129	13	(2.59,2.87]	2.59258	2.86856
1347	K10D2.8	431.159	471.816	13	(2.59,2.87]	2.59258	2.86856
2972	F21D5.1	430.889	73.1039	13	(2.59,2.87]	2.59258	2.86856
820	F26F12.7	430.578	148.723	13	(2.59,2.87]	2.59258	2.86856
9905	T02H6.7	430.355	1289.87	13	(2.59,2.87]	2.59258	2.86856
743	F43G6.9	430.246	22.3769	13	(2.59,2.87]	2.59258	2.86856
495	K07H8.10	430.106	553.094	13	(2.59,2.87]	2.59258	2.86856
1206	Y73B6BL.5	429.945	171.437	13	(2.59,2.87]	2.59258	2.86856
10173	T28H11.5	429.426	19139.1	13	(2.59,2.87]	2.59258	2.86856
10174	T03F1.5	429.258	5561.7	13	(2.59,2.87]	2.59258	2.86856
3073	C25G4.4	429.092	254.554	13	(2.59,2.87]	2.59258	2.86856
1528	T18H9.6	428.888	100.53	13	(2.59,2.87]	2.59258	2.86856
740	B0024.11	428.874	93.8687	13	(2.59,2.87]	2.59258	2.86856
1098	Y102A5C.4	427.28	0.625739	13	(2.59,2.87]	2.59258	2.86856
3544	B0205.12	426.714	175.806	13	(2.59,2.87]	2.59258	2.86856
942	ZK1248.14	426.285	127.109	13	(2.59,2.87]	2.59258	2.86856
2048	F10G7.2	426.216	1588.92	13	(2.59,2.87]	2.59258	2.86856
10175	H06H21.9	425.966	507.23	13	(2.59,2.87]	2.59258	2.86856
1243	Y116A8C.25	425.284	0	NA	NA	NA	NA
871	F29B9.2	425.165	194.67	13	(2.59,2.87]	2.59258	2.86856
571	C41G7.3	425.107	177.795	13	(2.59,2.87]	2.59258	2.86856
3102	B0391.9	425.035	0.625739	13	(2.59,2.87]	2.59258	2.86856
8980	F59B2.15	423.71	157.114	13	(2.59,2.87]	2.59258	2.86856
1680	K08B4.6	423.488	16.422	13	(2.59,2.87]	2.59258	2.86856
10176	ZC581.7	423.369	578.079	13	(2.59,2.87]	2.59258	2.86856
1370	Y54H5A.4	423.186	5.59842	13	(2.59,2.87]	2.59258	2.86856
1527	R11E3.8	422.877	148.296	13	(2.59,2.87]	2.59258	2.86856
2296	F29G9.5	422.385	25.1075	13	(2.59,2.87]	2.59258	2.86856
3212	R53.1	421.209	72.3657	13	(2.59,2.87]	2.59258	2.86856
428	R08D7.6	420.997	156.363	13	(2.59,2.87]	2.59258	2.86856
1453	C01G10.8	420.946	590.131	13	(2.59,2.87]	2.59258	2.86856
650	F46B6.5	420.358	67.3238	13	(2.59,2.87]	2.59258	2.86856
10177	Y62F5A.10	419.855	153.413	13	(2.59,2.87]	2.59258	2.86856
9906	F58H1.6	419.806	976.575	13	(2.59,2.87]	2.59258	2.86856
982	F38E11.5	419.705	693.511	13	(2.59,2.87]	2.59258	2.86856
4112	Y45G12B.1	419.696	515.028	13	(2.59,2.87]	2.59258	2.86856
1221	Y54E5B.2	419.678	31.3428	13	(2.59,2.87]	2.59258	2.86856
403	Y82E9BR.18	418.445	37.7251	13	(2.59,2.87]	2.59258	2.86856
9317	ZK1010.5	417.399	1708.74	13	(2.59,2.87]	2.59258	2.86856
634	T23D8.4	417.254	624.845	13	(2.59,2.87]	2.59258	2.86856
2995	F31C3.6	417.13	18.9028	13	(2.59,2.87]	2.59258	2.86856
10178	F32H2.7	416.602	2329.37	13	(2.59,2.87]	2.59258	2.86856
7857	T20H9.6	416.485	5.50543	13	(2.59,2.87]	2.59258	2.86856
1755	VF36H2L.1	416.246	16.1209	13	(2.59,2.87]	2.59258	2.86856
8380	C01G5.4	415.936	329.262	13	(2.59,2.87]	2.59258	2.86856
5763	M04C9.4	415.311	0.625739	13	(2.59,2.87]	2.59258	2.86856
1458	R07G3.3	415.039	443.918	13	(2.59,2.87]	2.59258	2.86856
359	F54C8.4	414.931	61.1536	13	(2.59,2.87]	2.59258	2.86856
2544	C34C12.9	414.829	3.84743	13	(2.59,2.87]	2.59258	2.86856
961	T12C9.7	414.747	120.226	13	(2.59,2.87]	2.59258	2.86856
552	Y17G7B.20	414.734	160.829	13	(2.59,2.87]	2.59258	2.86856
177	Y48B6A.3	414.159	76.4172	13	(2.59,2.87]	2.59258	2.86856
10179	C09B9.7	414.016	35.5772	13	(2.59,2.87]	2.59258	2.86856
629	F25B5.2	413.913	60.2144	13	(2.59,2.87]	2.59258	2.86856
1470	K02B7.3	413.813	562.074	13	(2.59,2.87]	2.59258	2.86856
150	ZK1067.2	413.497	185.221	13	(2.59,2.87]	2.59258	2.86856
2288	R11D1.8	413.344	24210.8	13	(2.59,2.87]	2.59258	2.86856
585	C43E11.10	413.269	35.9422	13	(2.59,2.87]	2.59258	2.86856
853	ZK688.5	412.945	90.3805	13	(2.59,2.87]	2.59258	2.86856
5184	C17C3.1	412.928	131.08	13	(2.59,2.87]	2.59258	2.86856
1028	F54B3.1	412.512	23.4911	13	(2.59,2.87]	2.59258	2.86856
1750	R02F11.4	412.456	51.4581	13	(2.59,2.87]	2.59258	2.86856
815	C36B1.4	410.98	600.638	13	(2.59,2.87]	2.59258	2.86856
1822	Y73F8A.34	410.839	373.139	13	(2.59,2.87]	2.59258	2.86856
170	K05C4.2	410.765	615.871	13	(2.59,2.87]	2.59258	2.86856
434	Y75B8A.24	410.125	84.6934	13	(2.59,2.87]	2.59258	2.86856
3740	Y53H1C.1	409.785	66.021	13	(2.59,2.87]	2.59258	2.86856
1250	C05D2.6	407.989	14.6294	13	(2.59,2.87]	2.59258	2.86856
1035	H06O01.2	407.662	27.2858	13	(2.59,2.87]	2.59258	2.86856
465	R06F6.2	407.584	4.76589	13	(2.59,2.87]	2.59258	2.86856
9907	F13A7.7	407.523	221.893	13	(2.59,2.87]	2.59258	2.86856
2530	R13A1.10	406.818	0.625739	13	(2.59,2.87]	2.59258	2.86856
2959	F07F6.7	406.72	10.27	13	(2.59,2.87]	2.59258	2.86856
3830	Y25C1A.13	406.657	509.362	13	(2.59,2.87]	2.59258	2.86856
674	Y45G5AM.8	404.981	1.87722	13	(2.59,2.87]	2.59258	2.86856
10180	C49G7.12	404.593	8.2276	13	(2.59,2.87]	2.59258	2.86856
2629	F54D5.8	404.548	267.708	13	(2.59,2.87]	2.59258	2.86856
9640	Y39A1A.18	404.533	60.9442	13	(2.59,2.87]	2.59258	2.86856
1060	D1081.7	404.431	358.547	13	(2.59,2.87]	2.59258	2.86856
1159	T05E8.3	404.078	172.678	13	(2.59,2.87]	2.59258	2.86856
8208	F56G4.7	403.872	13.0449	13	(2.59,2.87]	2.59258	2.86856
6282	T28F3.4	403.768	5.09891	13	(2.59,2.87]	2.59258	2.86856
1086	T27E9.2	403.642	1826.84	13	(2.59,2.87]	2.59258	2.86856
556	C13B4.2	403.13	778.317	13	(2.59,2.87]	2.59258	2.86856
9083	ZK354.2	402.798	4670.36	13	(2.59,2.87]	2.59258	2.86856
8981	Y51H4A.13	402.758	425.67	13	(2.59,2.87]	2.59258	2.86856
277	Y54E2A.3	402.295	622.871	13	(2.59,2.87]	2.59258	2.86856
2533	Y71G12B.13	401.931	0	NA	NA	NA	NA
10181	F21F3.2	401.928	707.714	13	(2.59,2.87]	2.59258	2.86856
468	T20B12.8	401.55	12.8868	13	(2.59,2.87]	2.59258	2.86856
4515	Y54G2A.12	401.547	31.4703	13	(2.59,2.87]	2.59258	2.86856
6068	F59H6.12	401.003	60.442	13	(2.59,2.87]	2.59258	2.86856
5442	Y75B8A.31	399.681	154.852	13	(2.59,2.87]	2.59258	2.86856
2080	F42C5.8	399.677	57119.1	13	(2.59,2.87]	2.59258	2.86856
466	Y48G1A.5	398.558	286.903	13	(2.59,2.87]	2.59258	2.86856
9318	T15B12.2	398.09	241.393	13	(2.59,2.87]	2.59258	2.86856
1475	C16C2.3	397.746	22.8848	13	(2.59,2.87]	2.59258	2.86856
813	Y42G9A.4	397.59	123.191	13	(2.59,2.87]	2.59258	2.86856
1393	ZK795.2	397.421	492.06	13	(2.59,2.87]	2.59258	2.86856
8201	F35E2.5	396.506	168.782	13	(2.59,2.87]	2.59258	2.86856
4415	Y71F9B.6	396.436	13.6914	13	(2.59,2.87]	2.59258	2.86856
753	W10G11.19	396.326	3.82663	13	(2.59,2.87]	2.59258	2.86856
10182	K08C9.2	395.99	8010.83	13	(2.59,2.87]	2.59258	2.86856
1032	R06F6.5	395.439	181.072	13	(2.59,2.87]	2.59258	2.86856
2218	C09E7.8	395.278	52.4336	13	(2.59,2.87]	2.59258	2.86856
7126	R05H5.4	395.261	1386.44	13	(2.59,2.87]	2.59258	2.86856
582	F55G1.4	395.237	150.401	13	(2.59,2.87]	2.59258	2.86856
308	K12H4.8	394.839	72.3727	13	(2.59,2.87]	2.59258	2.86856
2418	Y16E11A.1	394.759	2.42944	13	(2.59,2.87]	2.59258	2.86856
481	R04E5.9	394.741	0	NA	NA	NA	NA
1861	C01G8.6	394.399	374.446	13	(2.59,2.87]	2.59258	2.86856
323	K08F11.3	393.826	590.821	13	(2.59,2.87]	2.59258	2.86856
4620	CD4.7	393.558	149.651	13	(2.59,2.87]	2.59258	2.86856
1549	T06D10.3	392.834	0	NA	NA	NA	NA
4020	Y67D8C.3	391.831	10.2492	13	(2.59,2.87]	2.59258	2.86856
1773	C05D11.9	391.814	33.3338	13	(2.59,2.87]	2.59258	2.86856
2184	F22D6.10	391.636	14.7862	13	(2.59,2.87]	2.59258	2.86856
10183	W02B12.7	391.504	605.509	13	(2.59,2.87]	2.59258	2.86856
604	F14B4.3	390.999	95.3129	12	(2.32,2.59]	2.31659	2.59258
2248	C32A3.2	390.578	0	NA	NA	NA	NA
1342	T07D4.3	390.464	227.216	12	(2.32,2.59]	2.31659	2.59258
384	F53F8.6	389.179	1.01146	12	(2.32,2.59]	2.31659	2.59258
4525	Y75B12B.1	388.379	116.031	12	(2.32,2.59]	2.31659	2.59258
3765	Y73E7A.8	387.971	1.01146	12	(2.32,2.59]	2.31659	2.59258
2216	T05E11.5	386.562	297.488	12	(2.32,2.59]	2.31659	2.59258
1587	T16G12.1	386.521	0	NA	NA	NA	NA
432	ZC395.3	386.434	99.3517	12	(2.32,2.59]	2.31659	2.59258
547	C33H5.12	386.049	676.817	12	(2.32,2.59]	2.31659	2.59258
10184	Y25C1A.1	385.952	839.269	12	(2.32,2.59]	2.31659	2.59258
720	F36F2.3	385.875	78.1514	12	(2.32,2.59]	2.31659	2.59258
1313	C27A12.8	385.684	240.767	12	(2.32,2.59]	2.31659	2.59258
438	T13C5.6	385.672	2.88868	12	(2.32,2.59]	2.31659	2.59258
613	F54C8.7	385.579	400.921	12	(2.32,2.59]	2.31659	2.59258
2104	R06C1.2	385.238	26.0995	12	(2.32,2.59]	2.31659	2.59258
10185	C29F5.3	385	63.8218	12	(2.32,2.59]	2.31659	2.59258
1466	Y65B4A.7	384.833	1106.52	12	(2.32,2.59]	2.31659	2.59258
398	C36E8.5	384.015	2833.27	12	(2.32,2.59]	2.31659	2.59258
280	K11D12.2	383.775	296.547	12	(2.32,2.59]	2.31659	2.59258
1182	T27E9.7	383.342	1186.65	12	(2.32,2.59]	2.31659	2.59258
437	F37A4.8	383.029	104.114	12	(2.32,2.59]	2.31659	2.59258
1881	R148.3	382.883	90.7011	12	(2.32,2.59]	2.31659	2.59258
1774	Y41E3.4	382.717	372.647	12	(2.32,2.59]	2.31659	2.59258
832	M03C11.7	381.842	57.5989	12	(2.32,2.59]	2.31659	2.59258
609	Y77E11A.13	381.242	240.158	12	(2.32,2.59]	2.31659	2.59258
3896	Y57G11C.36	380.468	2365.96	12	(2.32,2.59]	2.31659	2.59258
1036	Y65B4BR.4	380.267	299.427	12	(2.32,2.59]	2.31659	2.59258
4104	Y62E10A.2	380.109	198.609	12	(2.32,2.59]	2.31659	2.59258
3556	F35H10.7	380.008	40.4445	12	(2.32,2.59]	2.31659	2.59258
1240	Y74C9A.2	379.9	14.3159	12	(2.32,2.59]	2.31659	2.59258
4151	C55B6.2	379.083	10.4697	12	(2.32,2.59]	2.31659	2.59258
3646	ZK686.4	378.922	145.604	12	(2.32,2.59]	2.31659	2.59258
5293	Y47H10A.5	378.772	0	NA	NA	NA	NA
10186	C35D10.2	377.932	10202.3	12	(2.32,2.59]	2.31659	2.59258
630	Y111B2A.13	377.902	2.88868	12	(2.32,2.59]	2.31659	2.59258
642	C39E9.14	377.799	514.259	12	(2.32,2.59]	2.31659	2.59258
1066	F59E12.9	377.743	65.409	12	(2.32,2.59]	2.31659	2.59258
2046	C09E7.4	377.72	1.25148	12	(2.32,2.59]	2.31659	2.59258
10187	Y39E4A.1	376.706	990.258	12	(2.32,2.59]	2.31659	2.59258
2791	Y54E2A.8	376.06	172.557	12	(2.32,2.59]	2.31659	2.59258
477	Y81G3A.3	375.713	43.2291	12	(2.32,2.59]	2.31659	2.59258
1478	F22B5.6	375.641	0	NA	NA	NA	NA
448	C14B9.8	375.102	24.2736	12	(2.32,2.59]	2.31659	2.59258
8858	T19E7.6	374.759	5.48463	12	(2.32,2.59]	2.31659	2.59258
1441	T05H4.14	374.728	86.5512	12	(2.32,2.59]	2.31659	2.59258
253	Y6D1A.1	374.431	25.7403	12	(2.32,2.59]	2.31659	2.59258
1807	Y110A7A.14	374.172	972.187	12	(2.32,2.59]	2.31659	2.59258
4139	ZK856.5	373.901	0	NA	NA	NA	NA
896	B0035.12	373.643	67.7525	12	(2.32,2.59]	2.31659	2.59258
7757	Y65B4A.9	373.405	1009.03	12	(2.32,2.59]	2.31659	2.59258
1909	K07C5.13	373.09	0	NA	NA	NA	NA
3979	H05C05.2	372.738	75.493	12	(2.32,2.59]	2.31659	2.59258
5058	C05B10.1	372.625	61.5089	12	(2.32,2.59]	2.31659	2.59258
822	Y76B12C.7	372.525	34.0941	12	(2.32,2.59]	2.31659	2.59258
4060	Y55F3BR.10	371.963	9.71778	12	(2.32,2.59]	2.31659	2.59258
1286	C14C10.4	371.905	85.0722	12	(2.32,2.59]	2.31659	2.59258
1565	Y53C12B.2	371.551	219.929	12	(2.32,2.59]	2.31659	2.59258
220	C04G6.3	371.236	65.9752	12	(2.32,2.59]	2.31659	2.59258
2152	D1007.6	371.167	58302.7	12	(2.32,2.59]	2.31659	2.59258
775	W02D3.10	370.987	6.03686	12	(2.32,2.59]	2.31659	2.59258
859	F54C8.3	370.922	34.8585	12	(2.32,2.59]	2.31659	2.59258
1217	K07A12.4	370.595	25.6083	12	(2.32,2.59]	2.31659	2.59258
3243	Y45G5AM.7	370.559	700.014	12	(2.32,2.59]	2.31659	2.59258
764	F57B1.2	370.385	164.73	12	(2.32,2.59]	2.31659	2.59258
818	C15C6.1	370.372	5.05731	12	(2.32,2.59]	2.31659	2.59258
2037	Y25C1A.5	370.295	137.596	12	(2.32,2.59]	2.31659	2.59258
1444	T05G5.1	370.243	8.4663	12	(2.32,2.59]	2.31659	2.59258
1107	Y46G5A.17	370.207	122.803	12	(2.32,2.59]	2.31659	2.59258
1094	C55B7.11	369.266	14.8056	12	(2.32,2.59]	2.31659	2.59258
1290	C09H10.10	369.187	37.5142	12	(2.32,2.59]	2.31659	2.59258
683	Y55B1AL.3	369.086	12.9076	12	(2.32,2.59]	2.31659	2.59258
10188	F25B3.4	368.889	270.506	12	(2.32,2.59]	2.31659	2.59258
879	F41E6.13	368.582	89.5258	12	(2.32,2.59]	2.31659	2.59258
489	Y66H1B.2	368.379	605.149	12	(2.32,2.59]	2.31659	2.59258
966	Y48B6A.11	368.368	26.9515	12	(2.32,2.59]	2.31659	2.59258
1325	F25B3.6	367.778	132.527	12	(2.32,2.59]	2.31659	2.59258
1838	C27B7.4	367.73	39.6522	12	(2.32,2.59]	2.31659	2.59258
1423	F07F6.4	367.474	794.156	12	(2.32,2.59]	2.31659	2.59258
3567	ZK945.4	367.365	0.625739	12	(2.32,2.59]	2.31659	2.59258
1873	F45E4.10	367.321	114.857	12	(2.32,2.59]	2.31659	2.59258
4830	F36H1.4	367.068	16.0154	12	(2.32,2.59]	2.31659	2.59258
488	Y75B8A.22	366.679	13.1587	12	(2.32,2.59]	2.31659	2.59258
10189	C47E12.11	366.667	262.002	12	(2.32,2.59]	2.31659	2.59258
1617	F26F4.5	366.46	160.325	12	(2.32,2.59]	2.31659	2.59258
1292	F28B3.8	366.347	93.3068	12	(2.32,2.59]	2.31659	2.59258
765	Y59A8B.1	365.944	14.7432	12	(2.32,2.59]	2.31659	2.59258
88	F58A4.3	365.694	576.025	12	(2.32,2.59]	2.31659	2.59258
885	B0511.8	365.579	47.2665	12	(2.32,2.59]	2.31659	2.59258
900	R144.7	365.134	1138.16	12	(2.32,2.59]	2.31659	2.59258
1928	F42A10.5	364.647	1196.44	12	(2.32,2.59]	2.31659	2.59258
1594	F58G11.5	364.045	56.94	12	(2.32,2.59]	2.31659	2.59258
508	Y39G8C.1	363.952	507.751	12	(2.32,2.59]	2.31659	2.59258
1496	F57G4.8	363.819	7.67406	12	(2.32,2.59]	2.31659	2.59258
833	R11A5.2	362.033	239.244	12	(2.32,2.59]	2.31659	2.59258
10190	F56A11.6	361.746	832.359	12	(2.32,2.59]	2.31659	2.59258
841	T17E9.2	361.508	615.309	12	(2.32,2.59]	2.31659	2.59258
10191	Y54E2A.7	361.377	604.002	12	(2.32,2.59]	2.31659	2.59258
2816	ZK632.11	361.308	19.1969	12	(2.32,2.59]	2.31659	2.59258
10192	C47E12.10	361.217	280.064	12	(2.32,2.59]	2.31659	2.59258
10193	W03F11.3	361.102	653.605	12	(2.32,2.59]	2.31659	2.59258
8859	T05F1.5	360.719	3252.38	12	(2.32,2.59]	2.31659	2.59258
518	C48G7.3	360.694	35.9505	12	(2.32,2.59]	2.31659	2.59258
1262	F31C3.2	360.133	150.532	12	(2.32,2.59]	2.31659	2.59258
3913	Y60A3A.8	360.121	3.05518	12	(2.32,2.59]	2.31659	2.59258
382	T18H9.7	359.977	23.8727	12	(2.32,2.59]	2.31659	2.59258
987	C01G8.1	359.906	24.1071	12	(2.32,2.59]	2.31659	2.59258
816	C38D4.3	359.853	96.9099	12	(2.32,2.59]	2.31659	2.59258
105	M04G12.4	359.701	4.04585	12	(2.32,2.59]	2.31659	2.59258
525	ZK1290.4	359.669	30.1661	12	(2.32,2.59]	2.31659	2.59258
9319	F53B7.5	359.599	6.18388	12	(2.32,2.59]	2.31659	2.59258
1142	W04A8.1	359.424	18.4033	12	(2.32,2.59]	2.31659	2.59258
576	C27H6.2	358.806	311.551	12	(2.32,2.59]	2.31659	2.59258
1070	T02H6.1	358.691	186.954	12	(2.32,2.59]	2.31659	2.59258
497	C29H12.5	357.327	12.2207	12	(2.32,2.59]	2.31659	2.59258
1471	F56A3.3	357.174	97.0887	12	(2.32,2.59]	2.31659	2.59258
492	C01H6.9	357.079	17.0588	12	(2.32,2.59]	2.31659	2.59258
9320	C41C4.10	356.557	10.084	12	(2.32,2.59]	2.31659	2.59258
200	D1081.9	356.153	124.504	12	(2.32,2.59]	2.31659	2.59258
983	Y55B1AR.2	356.029	82.6497	12	(2.32,2.59]	2.31659	2.59258
1216	F09F7.6	354.753	3.2744	12	(2.32,2.59]	2.31659	2.59258
286	ZK507.6	354.703	99.3269	12	(2.32,2.59]	2.31659	2.59258
610	C23G10.4	354.563	1383.05	12	(2.32,2.59]	2.31659	2.59258
2524	C15H11.7	354.151	872.04	12	(2.32,2.59]	2.31659	2.59258
3043	C24F3.1	353.334	438.778	12	(2.32,2.59]	2.31659	2.59258
1895	Y48B6A.12	353.164	398.882	12	(2.32,2.59]	2.31659	2.59258
2331	C52E4.4	353.104	452.801	12	(2.32,2.59]	2.31659	2.59258
1576	T14G10.8	352.761	3022.19	12	(2.32,2.59]	2.31659	2.59258
4965	C33H5.17	352.694	0	NA	NA	NA	NA
8052	F42G4.2	352.425	601.06	12	(2.32,2.59]	2.31659	2.59258
664	C42D4.8	352.257	56.0202	12	(2.32,2.59]	2.31659	2.59258
10194	ZK484.5	351.289	35354.4	12	(2.32,2.59]	2.31659	2.59258
1005	W02B12.13	350.886	7.26885	12	(2.32,2.59]	2.31659	2.59258
933	ZK637.7	350.791	391.943	12	(2.32,2.59]	2.31659	2.59258
1309	R09B3.5	350.191	2130.24	12	(2.32,2.59]	2.31659	2.59258
1253	F25H8.1	349.978	53.8211	12	(2.32,2.59]	2.31659	2.59258
659	Y57G11C.11	349.942	55.0141	12	(2.32,2.59]	2.31659	2.59258
956	C02F5.1	349.37	317.51	12	(2.32,2.59]	2.31659	2.59258
4132	F26F4.8	349.215	491.386	12	(2.32,2.59]	2.31659	2.59258
517	H40L08.1	348.829	2.04372	12	(2.32,2.59]	2.31659	2.59258
10195	ZK666.8	348.513	144.479	12	(2.32,2.59]	2.31659	2.59258
9321	Y71F9AL.2	348.505	377.52	12	(2.32,2.59]	2.31659	2.59258
1021	F36H2.1	348.341	295.508	12	(2.32,2.59]	2.31659	2.59258
777	Y37D8A.11	348.22	83.7941	12	(2.32,2.59]	2.31659	2.59258
951	C04A2.7	348.198	399.12	12	(2.32,2.59]	2.31659	2.59258
1481	Y73F8A.32	347.996	5.83844	12	(2.32,2.59]	2.31659	2.59258
902	Y67H2A.7	347.903	121.464	12	(2.32,2.59]	2.31659	2.59258
959	M110.10	347.839	4.61887	12	(2.32,2.59]	2.31659	2.59258
1656	K01G5.4	347.561	2692.35	12	(2.32,2.59]	2.31659	2.59258
1187	F25G6.9	347.49	57.3271	12	(2.32,2.59]	2.31659	2.59258
3695	Y37D8A.12	347.365	67.7538	12	(2.32,2.59]	2.31659	2.59258
856	Y39G10AR.18	346.775	11.2093	12	(2.32,2.59]	2.31659	2.59258
1616	H14E04.2	346.587	285.805	12	(2.32,2.59]	2.31659	2.59258
10196	R155.4	346.434	23.9114	12	(2.32,2.59]	2.31659	2.59258
697	F46F11.9	346.392	76.9318	12	(2.32,2.59]	2.31659	2.59258
417	C07H6.5	346.265	138.265	12	(2.32,2.59]	2.31659	2.59258
4506	F25H9.5	346.222	29.7193	12	(2.32,2.59]	2.31659	2.59258
562	Y54E10BL.6	345.834	124.376	12	(2.32,2.59]	2.31659	2.59258
456	Y48B6A.1	345.577	321.193	12	(2.32,2.59]	2.31659	2.59258
10197	F46F5.7	344.906	43.8048	12	(2.32,2.59]	2.31659	2.59258
8804	ZK484.8	344.021	15330.5	12	(2.32,2.59]	2.31659	2.59258
1535	ZK945.2	343.01	522.059	12	(2.32,2.59]	2.31659	2.59258
1197	F56C9.6	343.004	225.485	12	(2.32,2.59]	2.31659	2.59258
667	Y67D8C.10	342.401	188.676	12	(2.32,2.59]	2.31659	2.59258
1516	F40F8.3	342.084	488.014	12	(2.32,2.59]	2.31659	2.59258
849	F31D4.3	341.901	1967.26	12	(2.32,2.59]	2.31659	2.59258
3185	T05C12.7	341.344	873.382	12	(2.32,2.59]	2.31659	2.59258
523	Y79H2A.3	340.855	19.7088	12	(2.32,2.59]	2.31659	2.59258
781	W10C6.1	340.49	253.585	12	(2.32,2.59]	2.31659	2.59258
388	W03G1.6	340.444	25.4002	12	(2.32,2.59]	2.31659	2.59258
2490	T08B2.11	339.839	230.325	12	(2.32,2.59]	2.31659	2.59258
1113	Y46G5A.1	339.37	50.9753	12	(2.32,2.59]	2.31659	2.59258
10198	F40G12.10	339.187	1385.6	12	(2.32,2.59]	2.31659	2.59258
802	Y43B11AR.4	338.956	24517.6	12	(2.32,2.59]	2.31659	2.59258
1014	Y113G7B.18	338.426	8.94633	12	(2.32,2.59]	2.31659	2.59258
897	T07C4.3	338.329	303.308	12	(2.32,2.59]	2.31659	2.59258
2015	ZK265.9	337.211	227.747	12	(2.32,2.59]	2.31659	2.59258
6039	W06D11.4	337.205	14.0244	12	(2.32,2.59]	2.31659	2.59258
888	B0336.1	336.811	43.4718	12	(2.32,2.59]	2.31659	2.59258
1266	Y56A3A.2	336.737	36.5027	12	(2.32,2.59]	2.31659	2.59258
714	B0261.7	336.663	280.259	12	(2.32,2.59]	2.31659	2.59258
1074	T08A11.2	335.958	301.55	12	(2.32,2.59]	2.31659	2.59258
9032	F58D5.7	335.139	2012.29	12	(2.32,2.59]	2.31659	2.59258
3493	C34B2.10	335.135	1575.32	12	(2.32,2.59]	2.31659	2.59258
1949	Y95B8A.4	335.109	1.25148	12	(2.32,2.59]	2.31659	2.59258
926	B0414.6	334.652	31.6439	12	(2.32,2.59]	2.31659	2.59258
2376	H17B01.4	334.583	155.288	12	(2.32,2.59]	2.31659	2.59258
595	F31C3.3	334.502	95.1477	12	(2.32,2.59]	2.31659	2.59258
4724	C18D4.12	334.4	1.58449	12	(2.32,2.59]	2.31659	2.59258
9322	M05B5.1	334.305	510.732	12	(2.32,2.59]	2.31659	2.59258
591	Y42H9B.2	334.043	9.29046	12	(2.32,2.59]	2.31659	2.59258
1416	K07A1.3	334.015	4.97268	12	(2.32,2.59]	2.31659	2.59258
4447	Y48A6B.9	333.969	0	NA	NA	NA	NA
1307	ZK418.9	333.279	503.499	12	(2.32,2.59]	2.31659	2.59258
10199	F09G8.4	333.211	273.532	12	(2.32,2.59]	2.31659	2.59258
1888	C36A4.8	332.985	13.1379	12	(2.32,2.59]	2.31659	2.59258
10200	F46A8.3	332.945	6.5696	12	(2.32,2.59]	2.31659	2.59258
3012	T14G10.5	332.895	172.465	12	(2.32,2.59]	2.31659	2.59258
709	F37C12.9	332.635	417.125	12	(2.32,2.59]	2.31659	2.59258
1488	B0379.4	332.243	126.909	12	(2.32,2.59]	2.31659	2.59258
2851	T16G12.5	332.063	18.0592	12	(2.32,2.59]	2.31659	2.59258
10201	Y57G11A.2	331.988	5146.65	12	(2.32,2.59]	2.31659	2.59258
1477	C06G4.1	331.874	79.9205	12	(2.32,2.59]	2.31659	2.59258
4108	K11B4.1	331.111	4.42045	12	(2.32,2.59]	2.31659	2.59258
1172	W02B12.6	330.682	20.2805	12	(2.32,2.59]	2.31659	2.59258
3136	F25H8.3	329.946	1.87722	12	(2.32,2.59]	2.31659	2.59258
997	Y37D8A.9	329.779	474.851	12	(2.32,2.59]	2.31659	2.59258
10202	C32D5.4	329.639	1237.72	12	(2.32,2.59]	2.31659	2.59258
1186	F13D12.7	329.462	218.798	12	(2.32,2.59]	2.31659	2.59258
892	Y87G2A.7	329.454	113.362	12	(2.32,2.59]	2.31659	2.59258
1704	F19F10.9	329.431	62.4773	12	(2.32,2.59]	2.31659	2.59258
7380	ZK1010.9	329.093	106.167	12	(2.32,2.59]	2.31659	2.59258
682	F38A5.2	328.98	522.254	12	(2.32,2.59]	2.31659	2.59258
6577	F58B6.2	328.821	5.04619	12	(2.32,2.59]	2.31659	2.59258
10203	E04F6.7	328.776	10.417	12	(2.32,2.59]	2.31659	2.59258
1144	K08F4.1	328.731	20.5816	12	(2.32,2.59]	2.31659	2.59258
10204	W02B12.12	328.695	3513.96	12	(2.32,2.59]	2.31659	2.59258
2243	F09G2.1	328.542	1.80371	12	(2.32,2.59]	2.31659	2.59258
10205	M04D8.6	328.423	2.81517	12	(2.32,2.59]	2.31659	2.59258
5930	F37C12.18	328.211	884.762	12	(2.32,2.59]	2.31659	2.59258
409	F31E3.4	327.903	30.1023	12	(2.32,2.59]	2.31659	2.59258
1191	H25P06.2	327.86	158.442	12	(2.32,2.59]	2.31659	2.59258
557	F13B12.1	327.009	93.6536	12	(2.32,2.59]	2.31659	2.59258
3239	H14E04.3	326.666	8.59252	12	(2.32,2.59]	2.31659	2.59258
376	F39B2.4	326.655	4.80618	12	(2.32,2.59]	2.31659	2.59258
2043	F56D12.5	326.467	5667.24	12	(2.32,2.59]	2.31659	2.59258
793	T05H10.1	326.049	106.024	12	(2.32,2.59]	2.31659	2.59258
1464	T22F3.12	326.035	0	NA	NA	NA	NA
2431	F26A3.4	325.774	12.6813	12	(2.32,2.59]	2.31659	2.59258
1772	ZK863.3	325.731	20.9271	12	(2.32,2.59]	2.31659	2.59258
8353	F12B6.1	325.599	55.0238	12	(2.32,2.59]	2.31659	2.59258
1936	Y38A8.2	325.538	1325.76	12	(2.32,2.59]	2.31659	2.59258
440	Y48G1BL.2	325.279	11.6893	12	(2.32,2.59]	2.31659	2.59258
1482	F28C6.4	325.203	49.0786	12	(2.32,2.59]	2.31659	2.59258
1887	D2063.3	325.169	610.786	12	(2.32,2.59]	2.31659	2.59258
2719	Y41D4A.7	325.133	0	NA	NA	NA	NA
10206	Y48B6A.5	325.007	1313.09	12	(2.32,2.59]	2.31659	2.59258
3067	Y113G7A.3	324.876	245.3	12	(2.32,2.59]	2.31659	2.59258
1524	C18E9.6	324.369	231.667	12	(2.32,2.59]	2.31659	2.59258
2678	F09E8.2	324.36	24.7218	12	(2.32,2.59]	2.31659	2.59258
2095	C34B2.7	324.256	409.097	12	(2.32,2.59]	2.31659	2.59258
1360	C50C3.6	324.24	270.285	12	(2.32,2.59]	2.31659	2.59258
1951	F01F1.8	323.846	526.749	12	(2.32,2.59]	2.31659	2.59258
986	Y57G11C.10	323.688	973.983	12	(2.32,2.59]	2.31659	2.59258
712	Y66D12A.17	323.23	137.363	12	(2.32,2.59]	2.31659	2.59258
1967	Y74C9A.3	323.071	81.2899	12	(2.32,2.59]	2.31659	2.59258
1882	C41C4.8	323.052	917.642	12	(2.32,2.59]	2.31659	2.59258
422	T09A12.4	322.019	16.5274	12	(2.32,2.59]	2.31659	2.59258
325	T14G10.2	321.949	24.615	12	(2.32,2.59]	2.31659	2.59258
2632	T05H4.12	321.926	5786.66	12	(2.32,2.59]	2.31659	2.59258
2056	Y47D3A.17	321.34	95.149	12	(2.32,2.59]	2.31659	2.59258
581	F23H11.4	321.215	10.7584	12	(2.32,2.59]	2.31659	2.59258
948	F34D10.2	321.155	55.9936	12	(2.32,2.59]	2.31659	2.59258
4944	Y47D3A.21	320.744	18.8098	12	(2.32,2.59]	2.31659	2.59258
836	M01E5.3	320.523	163.526	12	(2.32,2.59]	2.31659	2.59258
3451	M01A10.2	320.49	189.142	12	(2.32,2.59]	2.31659	2.59258
10207	R01H2.2	320.461	222.433	12	(2.32,2.59]	2.31659	2.59258
1140	W02A2.6	320.427	60.1923	12	(2.32,2.59]	2.31659	2.59258
381	C52E12.4	320.165	12.8881	12	(2.32,2.59]	2.31659	2.59258
1349	C38D4.4	320.077	173.407	12	(2.32,2.59]	2.31659	2.59258
1924	F39B2.10	319.79	599.476	12	(2.32,2.59]	2.31659	2.59258
1716	M106.2	319.638	18.6849	12	(2.32,2.59]	2.31659	2.59258
5782	F54C4.1	318.986	544.543	12	(2.32,2.59]	2.31659	2.59258
1804	Y41D4B.21	318.833	46.7338	12	(2.32,2.59]	2.31659	2.59258
3848	F32B5.8	318.823	51.3347	12	(2.32,2.59]	2.31659	2.59258
624	Y56A3A.20	318.574	807.213	12	(2.32,2.59]	2.31659	2.59258
1758	Y44E3A.1	317.858	34.5756	12	(2.32,2.59]	2.31659	2.59258
1088	Y32H12A.2	317.826	104.885	12	(2.32,2.59]	2.31659	2.59258
2069	C16C8.21	317.687	1.25148	12	(2.32,2.59]	2.31659	2.59258
848	T22F3.4	317.164	20111.9	12	(2.32,2.59]	2.31659	2.59258
1208	F53A2.4	317.022	193.083	12	(2.32,2.59]	2.31659	2.59258
4575	C34E10.6	316.979	3160.34	12	(2.32,2.59]	2.31659	2.59258
10208	R10E9.2	316.759	6490.27	12	(2.32,2.59]	2.31659	2.59258
2920	VW02B12L.4	316.731	13.4195	12	(2.32,2.59]	2.31659	2.59258
2107	Y38H6C.11	316.669	5.26541	12	(2.32,2.59]	2.31659	2.59258
7174	K01C8.2	316.471	19.6561	12	(2.32,2.59]	2.31659	2.59258
5007	R10E4.5	316.202	46.287	12	(2.32,2.59]	2.31659	2.59258
1120	F58E10.1	316.062	24.1279	12	(2.32,2.59]	2.31659	2.59258
10209	C30B5.3	315.685	1163.14	12	(2.32,2.59]	2.31659	2.59258
2196	F28D1.10	315.379	42.3204	12	(2.32,2.59]	2.31659	2.59258
2282	CD4.6	315.255	2306.46	12	(2.32,2.59]	2.31659	2.59258
2134	Y75B12B.2	314.488	11514.6	12	(2.32,2.59]	2.31659	2.59258
10210	F26A1.4	314.427	78.2262	12	(2.32,2.59]	2.31659	2.59258
1282	Y47G6A.7	314.404	64.9843	12	(2.32,2.59]	2.31659	2.59258
10211	ZK353.4	313.707	527.408	12	(2.32,2.59]	2.31659	2.59258
1717	Y54G2A.31	313.485	406.669	12	(2.32,2.59]	2.31659	2.59258
1038	F25H5.3	312.933	964.184	12	(2.32,2.59]	2.31659	2.59258
1687	H15N14.2	312.746	35.5245	12	(2.32,2.59]	2.31659	2.59258
6606	Y87G2A.20	312.543	127.796	12	(2.32,2.59]	2.31659	2.59258
9323	M88.3	312.021	409.817	12	(2.32,2.59]	2.31659	2.59258
1209	Y54E5A.4	311.829	108.523	12	(2.32,2.59]	2.31659	2.59258
10212	F36D3.5	311.792	114.565	12	(2.32,2.59]	2.31659	2.59258
9084	T06C10.6	311.603	352.238	12	(2.32,2.59]	2.31659	2.59258
2091	Y24F12A.2	311.531	470.282	12	(2.32,2.59]	2.31659	2.59258
757	T23G4.3	311.456	32.8356	12	(2.32,2.59]	2.31659	2.59258
1073	W09C5.1	311.249	880.183	12	(2.32,2.59]	2.31659	2.59258
736	T10B5.3	311.188	51.0599	12	(2.32,2.59]	2.31659	2.59258
1711	F07A11.3	311.161	128.215	12	(2.32,2.59]	2.31659	2.59258
8464	Y24D9B.1	311.121	487.231	12	(2.32,2.59]	2.31659	2.59258
771	R74.8	311.086	221.69	12	(2.32,2.59]	2.31659	2.59258
1663	W09G3.6	311.084	64.2004	12	(2.32,2.59]	2.31659	2.59258
2869	C50F4.12	310.986	11.1885	12	(2.32,2.59]	2.31659	2.59258
5201	Y76A2B.2	310.654	1.01146	12	(2.32,2.59]	2.31659	2.59258
1132	R13H8.1	310.653	232.677	12	(2.32,2.59]	2.31659	2.59258
2554	Y57A10A.13	310.6	63.3958	12	(2.32,2.59]	2.31659	2.59258
458	W07E6.2	309.882	68.8902	12	(2.32,2.59]	2.31659	2.59258
575	T05A12.3	309.863	21.9593	12	(2.32,2.59]	2.31659	2.59258
10213	ZC581.10	309.752	584.439	12	(2.32,2.59]	2.31659	2.59258
704	C44E4.1	309.183	54.1359	12	(2.32,2.59]	2.31659	2.59258
4214	Y62E10A.8	308.916	19.3634	12	(2.32,2.59]	2.31659	2.59258
1462	Y116A8A.9	308.83	325.526	12	(2.32,2.59]	2.31659	2.59258
2157	Y39E4B.8	308.551	0	NA	NA	NA	NA
654	F26H11.2	308.406	294.376	12	(2.32,2.59]	2.31659	2.59258
4188	K12H4.5	308.315	658.912	12	(2.32,2.59]	2.31659	2.59258
1118	F40C5.3	308.134	1.6372	12	(2.32,2.59]	2.31659	2.59258
1184	Y46E12BL.2	307.185	27.4634	12	(2.32,2.59]	2.31659	2.59258
616	W08D2.5	307.028	49.5046	12	(2.32,2.59]	2.31659	2.59258
1823	C47D12.2	306.704	156.583	12	(2.32,2.59]	2.31659	2.59258
3123	F25D7.2	306.621	653.485	12	(2.32,2.59]	2.31659	2.59258
3826	C49C3.6	306.552	209.208	12	(2.32,2.59]	2.31659	2.59258
742	F55F8.3	306.488	8.11249	12	(2.32,2.59]	2.31659	2.59258
6790	Y73B6A.1	306.434	383.711	12	(2.32,2.59]	2.31659	2.59258
2745	Y47G6A.18	306.428	176.99	12	(2.32,2.59]	2.31659	2.59258
10214	C18E9.8	306.358	1028.14	12	(2.32,2.59]	2.31659	2.59258
1030	R05D3.11	306.313	5.15162	12	(2.32,2.59]	2.31659	2.59258
5922	H09G03.1	305.911	0.625739	12	(2.32,2.59]	2.31659	2.59258
2353	F32A11.2	305.882	68.0978	12	(2.32,2.59]	2.31659	2.59258
10215	W09C3.6	305.812	7260.54	12	(2.32,2.59]	2.31659	2.59258
3245	F52C6.6	305.35	0	NA	NA	NA	NA
792	C30G12.7	305.173	2.81517	12	(2.32,2.59]	2.31659	2.59258
2731	Y74C9A.4	304.951	91.7112	12	(2.32,2.59]	2.31659	2.59258
1461	ZC404.2	304.95	532.921	12	(2.32,2.59]	2.31659	2.59258
4097	C34C12.4	304.803	1443.2	12	(2.32,2.59]	2.31659	2.59258
2805	Y108G3AL.1	304.503	952.944	12	(2.32,2.59]	2.31659	2.59258
2277	B0361.6	304.236	72.4989	12	(2.32,2.59]	2.31659	2.59258
776	F17C11.10	303.975	35.6203	12	(2.32,2.59]	2.31659	2.59258
1239	H28O16.1	303.619	5557.61	12	(2.32,2.59]	2.31659	2.59258
2178	T08B2.7	303.265	785.662	12	(2.32,2.59]	2.31659	2.59258
2229	ZC395.10	303.062	1749.44	12	(2.32,2.59]	2.31659	2.59258
2474	K06A5.6	303.052	389.955	12	(2.32,2.59]	2.31659	2.59258
4542	T23D8.1	303.015	27.5272	12	(2.32,2.59]	2.31659	2.59258
10216	ZK673.6	302.991	188.489	12	(2.32,2.59]	2.31659	2.59258
1428	B0511.19	302.865	107.763	12	(2.32,2.59]	2.31659	2.59258
729	R166.4	302.709	28.4554	12	(2.32,2.59]	2.31659	2.59258
991	Y53F4B.22	302.688	332.692	12	(2.32,2.59]	2.31659	2.59258
1595	K10C3.4	302.52	54.0443	12	(2.32,2.59]	2.31659	2.59258
2058	C32D5.12	302.321	0	NA	NA	NA	NA
1363	R11A8.5	302.279	279.684	12	(2.32,2.59]	2.31659	2.59258
2413	T01D1.8	301.962	2.59595	12	(2.32,2.59]	2.31659	2.59258
747	Y48G9A.3	301.718	133.826	12	(2.32,2.59]	2.31659	2.59258
2658	C30C11.2	301.572	1218.22	12	(2.32,2.59]	2.31659	2.59258
7562	W01B11.2	301.471	70.1638	12	(2.32,2.59]	2.31659	2.59258
716	H37A05.1	301.072	37.4615	12	(2.32,2.59]	2.31659	2.59258
1381	T06D8.6	300.999	1056.58	12	(2.32,2.59]	2.31659	2.59258
717	H28O16.2	300.75	4.63967	12	(2.32,2.59]	2.31659	2.59258
1101	D2005.4	300.659	45.9761	12	(2.32,2.59]	2.31659	2.59258
10217	Y54E2A.9	300.636	1426.04	12	(2.32,2.59]	2.31659	2.59258
1115	Y57A10A.31	300.209	919.533	12	(2.32,2.59]	2.31659	2.59258
876	C41A3.1	299.996	0	NA	NA	NA	NA
1026	Y18D10A.11	299.863	103.052	12	(2.32,2.59]	2.31659	2.59258
2573	Y56A3A.16	299.701	263.222	12	(2.32,2.59]	2.31659	2.59258
420	W02A11.1	299.35	54.6909	12	(2.32,2.59]	2.31659	2.59258
1592	B0348.6	299.314	2599.41	12	(2.32,2.59]	2.31659	2.59258
3318	F35G2.2	299.012	378.71	12	(2.32,2.59]	2.31659	2.59258
1649	H19N07.1	298.601	275.495	12	(2.32,2.59]	2.31659	2.59258
3250	T05G5.7	298.361	935.808	12	(2.32,2.59]	2.31659	2.59258
762	R07B5.9	297.991	44.5846	12	(2.32,2.59]	2.31659	2.59258
10218	C15H7.3	297.736	841.927	12	(2.32,2.59]	2.31659	2.59258
9324	R06A4.10	297.665	0.625739	12	(2.32,2.59]	2.31659	2.59258
648	Y41D4B.19	297.2	370.178	12	(2.32,2.59]	2.31659	2.59258
4482	W02F12.6	296.708	752.71	12	(2.32,2.59]	2.31659	2.59258
1029	T23H2.3	296.671	440.11	12	(2.32,2.59]	2.31659	2.59258
1468	R11A8.6	296.615	94.2267	12	(2.32,2.59]	2.31659	2.59258
708	C44E4.4	295.718	849.873	12	(2.32,2.59]	2.31659	2.59258
2817	F56D1.1	295.612	33.073	12	(2.32,2.59]	2.31659	2.59258
9908	C38C6.5	295.512	54.5424	12	(2.32,2.59]	2.31659	2.59258
10219	AH10.1	295.105	1079.04	12	(2.32,2.59]	2.31659	2.59258
10220	Y18H1A.15	295.065	151.091	12	(2.32,2.59]	2.31659	2.59258
1151	M176.2	295.019	87.7983	12	(2.32,2.59]	2.31659	2.59258
707	F53F4.11	294.782	145.737	12	(2.32,2.59]	2.31659	2.59258
7153	C32F10.6	294.538	1.01146	12	(2.32,2.59]	2.31659	2.59258
1480	Y73B6BL.33	294.466	70.0306	12	(2.32,2.59]	2.31659	2.59258
3699	K01G5.3	294.383	20.4443	12	(2.32,2.59]	2.31659	2.59258
4512	Y119D3B.15	293.997	897.47	12	(2.32,2.59]	2.31659	2.59258
7359	C36B1.10	293.813	1207.92	12	(2.32,2.59]	2.31659	2.59258
2074	C55A6.2	293.731	111.722	12	(2.32,2.59]	2.31659	2.59258
4641	Y17D7B.4	293.543	1.01146	12	(2.32,2.59]	2.31659	2.59258
786	Y82E9BR.16	293.029	212.398	12	(2.32,2.59]	2.31659	2.59258
2874	T27E9.1	292.412	4002.14	12	(2.32,2.59]	2.31659	2.59258
10221	C55B7.3	292.267	2229.93	12	(2.32,2.59]	2.31659	2.59258
1922	Y49E10.11	292.255	388.188	12	(2.32,2.59]	2.31659	2.59258
1408	ZC434.8	292.242	15365.7	12	(2.32,2.59]	2.31659	2.59258
1619	Y54G2A.26	292.044	483.947	12	(2.32,2.59]	2.31659	2.59258
1552	Y53H1A.1	291.736	38.1607	12	(2.32,2.59]	2.31659	2.59258
1948	C56C10.8	291.66	4529.05	12	(2.32,2.59]	2.31659	2.59258
639	ZK593.5	291.617	111.037	12	(2.32,2.59]	2.31659	2.59258
1223	Y73B6BL.18	291.615	111.464	12	(2.32,2.59]	2.31659	2.59258
583	Y61A9LA.10	291.589	34.7102	12	(2.32,2.59]	2.31659	2.59258
1134	K06A5.7	291.408	205.777	12	(2.32,2.59]	2.31659	2.59258
698	T10B5.6	291.325	234.396	12	(2.32,2.59]	2.31659	2.59258
1180	Y41E3.11	291.067	221.912	12	(2.32,2.59]	2.31659	2.59258
9909	C09B9.85	291.018	40.7912	12	(2.32,2.59]	2.31659	2.59258
3788	F49C5.4	290.95	0.625739	12	(2.32,2.59]	2.31659	2.59258
1777	Y116A8C.28	290.683	18.5698	12	(2.32,2.59]	2.31659	2.59258
5407	T20F5.5	290.23	1702.67	12	(2.32,2.59]	2.31659	2.59258
602	C06E1.10	289.799	4.06664	12	(2.32,2.59]	2.31659	2.59258
1944	T10F2.4	289.769	306.664	12	(2.32,2.59]	2.31659	2.59258
2116	F02A9.4	289.697	302.896	12	(2.32,2.59]	2.31659	2.59258
2961	F10G7.10	289.34	62.4343	12	(2.32,2.59]	2.31659	2.59258
755	F19F10.11	289.31	32.7691	12	(2.32,2.59]	2.31659	2.59258
1318	F48C1.6	289.294	389.17	12	(2.32,2.59]	2.31659	2.59258
596	F42A6.7	289.192	2009.08	12	(2.32,2.59]	2.31659	2.59258
1626	Y54E10BR.7	289.026	0.625739	12	(2.32,2.59]	2.31659	2.59258
1234	F37C12.13	288.454	72.7849	12	(2.32,2.59]	2.31659	2.59258
1572	Y48G10A.4	288.342	29.5196	12	(2.32,2.59]	2.31659	2.59258
1749	Y71H2AM.16	288.249	2.26294	12	(2.32,2.59]	2.31659	2.59258
2956	Y48E1C.2	288.087	87.894	12	(2.32,2.59]	2.31659	2.59258
703	F20G4.1	288.016	27.9227	12	(2.32,2.59]	2.31659	2.59258
2307	T28F3.1	287.872	227.76	12	(2.32,2.59]	2.31659	2.59258
1580	ZK185.2	287.235	4.30666	12	(2.32,2.59]	2.31659	2.59258
462	K07C5.4	287.082	1015.58	12	(2.32,2.59]	2.31659	2.59258
2389	T12B5.4	286.815	0.625739	12	(2.32,2.59]	2.31659	2.59258
5392	Y73B6BL.27	286.183	0	NA	NA	NA	NA
754	F10E9.8	285.984	11.7615	12	(2.32,2.59]	2.31659	2.59258
805	F45F2.10	285.881	266.263	12	(2.32,2.59]	2.31659	2.59258
1740	F52G2.2	285.388	123.831	12	(2.32,2.59]	2.31659	2.59258
1226	F09E8.3	285.367	6.44338	12	(2.32,2.59]	2.31659	2.59258
2105	T21C9.1	285.272	64.467	12	(2.32,2.59]	2.31659	2.59258
763	F57C9.5	285.258	81.1928	12	(2.32,2.59]	2.31659	2.59258
1792	C07E3.1	285.147	51.3805	12	(2.32,2.59]	2.31659	2.59258
167	Y102A5C.1	284.958	47.7009	12	(2.32,2.59]	2.31659	2.59258
2338	R03D7.2	284.957	360.752	12	(2.32,2.59]	2.31659	2.59258
1818	C10C6.6	284.94	241.551	12	(2.32,2.59]	2.31659	2.59258
10222	T04B2.2	284.82	396.597	12	(2.32,2.59]	2.31659	2.59258
1121	Y7A5A.1	284.557	2.81517	12	(2.32,2.59]	2.31659	2.59258
1164	ZC376.5	284.499	76.8334	12	(2.32,2.59]	2.31659	2.59258
2493	T01C3.6	284.267	30637.4	12	(2.32,2.59]	2.31659	2.59258
3689	Y39E4B.6	283.694	9.71778	12	(2.32,2.59]	2.31659	2.59258
3762	F56H1.5	283.667	6.5488	12	(2.32,2.59]	2.31659	2.59258
463	F37A4.9	283.196	326.315	12	(2.32,2.59]	2.31659	2.59258
2942	T22D1.4	283.073	196.231	12	(2.32,2.59]	2.31659	2.59258
453	Y59E9AL.36	282.657	38.4854	12	(2.32,2.59]	2.31659	2.59258
1469	C09G9.1	282.395	158.575	12	(2.32,2.59]	2.31659	2.59258
1212	R144.10	282.294	72.1938	12	(2.32,2.59]	2.31659	2.59258
1148	T22F3.3	281.691	200.466	12	(2.32,2.59]	2.31659	2.59258
1788	ZK353.8	281.411	374.872	12	(2.32,2.59]	2.31659	2.59258
2247	T23G5.2	281.321	524.634	12	(2.32,2.59]	2.31659	2.59258
2183	F32D1.9	280.857	90.3612	12	(2.32,2.59]	2.31659	2.59258
9641	Y75B7B.2	280.816	4.85889	12	(2.32,2.59]	2.31659	2.59258
1301	C41D11.3	280.801	107.706	12	(2.32,2.59]	2.31659	2.59258
3049	K07G5.1	280.381	54.1899	12	(2.32,2.59]	2.31659	2.59258
4203	Y47G6A.25	280.378	118.242	12	(2.32,2.59]	2.31659	2.59258
1778	F52B11.1	280.342	48.9427	12	(2.32,2.59]	2.31659	2.59258
909	M03C11.8	280.262	24.4498	12	(2.32,2.59]	2.31659	2.59258
1634	Y46H3A.6	280.2	63.2307	12	(2.32,2.59]	2.31659	2.59258
1743	R11A8.7	280.053	330.825	12	(2.32,2.59]	2.31659	2.59258
1048	Y53C12A.1	279.977	511.94	12	(2.32,2.59]	2.31659	2.59258
722	C07E3.2	279.725	58.5786	12	(2.32,2.59]	2.31659	2.59258
1203	C27F2.8	279.686	244.601	12	(2.32,2.59]	2.31659	2.59258
536	VW02B12L.3	279.603	888.644	12	(2.32,2.59]	2.31659	2.59258
578	C30G12.6	279.581	34.9821	12	(2.32,2.59]	2.31659	2.59258
1435	C49H3.11	278.92	20268.9	12	(2.32,2.59]	2.31659	2.59258
988	F32D1.10	278.198	148.13	12	(2.32,2.59]	2.31659	2.59258
10223	F14H3.2	278.025	163.664	12	(2.32,2.59]	2.31659	2.59258
1210	K01C8.9	277.991	167.682	12	(2.32,2.59]	2.31659	2.59258
8523	Y57G11C.23	277.841	224.911	12	(2.32,2.59]	2.31659	2.59258
4233	C06B8.7	277.268	58.2846	12	(2.32,2.59]	2.31659	2.59258
9085	F56F4.5	277.173	3.00247	12	(2.32,2.59]	2.31659	2.59258
1190	ZK370.4	277.141	417.208	12	(2.32,2.59]	2.31659	2.59258
7684	F58A6.5	277.012	2306.98	12	(2.32,2.59]	2.31659	2.59258
1257	F01F1.7	276.799	206.774	12	(2.32,2.59]	2.31659	2.59258
4600	Y71A12B.1	276.708	42287.8	12	(2.32,2.59]	2.31659	2.59258
3112	C40A11.8	276.287	0.625739	12	(2.32,2.59]	2.31659	2.59258
6638	K07H8.9	276.245	1557.52	12	(2.32,2.59]	2.31659	2.59258
941	B0336.3	276.073	67.912	12	(2.32,2.59]	2.31659	2.59258
1421	F47G9.1	275.527	1280.99	12	(2.32,2.59]	2.31659	2.59258
4133	C30F12.2	275.453	57.6822	12	(2.32,2.59]	2.31659	2.59258
3870	F27C1.2	275.425	213.627	12	(2.32,2.59]	2.31659	2.59258
9325	T27E7.1	275.16	12049.4	12	(2.32,2.59]	2.31659	2.59258
1459	R13F6.10	274.337	311.862	12	(2.32,2.59]	2.31659	2.59258
734	Y40G12A.2	274.314	172.843	12	(2.32,2.59]	2.31659	2.59258
8259	ZK829.2	273.837	318.124	12	(2.32,2.59]	2.31659	2.59258
2298	F36A2.3	273.57	22.4505	12	(2.32,2.59]	2.31659	2.59258
10224	C15H7.4	273.547	116.429	12	(2.32,2.59]	2.31659	2.59258
9642	ZK1225.4	273.465	159.837	12	(2.32,2.59]	2.31659	2.59258
1586	C14C10.3	273.462	59.7149	12	(2.32,2.59]	2.31659	2.59258
2205	C47B2.8	273.316	4.76589	12	(2.32,2.59]	2.31659	2.59258
1969	M7.2	273.027	133.02	12	(2.32,2.59]	2.31659	2.59258
1373	Y18D10A.19	272.388	9412.76	12	(2.32,2.59]	2.31659	2.59258
7498	Y50C1A.2	272.366	15.4911	12	(2.32,2.59]	2.31659	2.59258
1502	F53H1.4	271.288	124.914	12	(2.32,2.59]	2.31659	2.59258
1097	F58A4.10	271.287	3952.54	12	(2.32,2.59]	2.31659	2.59258
2327	Y92H12BR.6	271.229	26.0982	12	(2.32,2.59]	2.31659	2.59258
9643	C25A8.5	270.802	466.245	12	(2.32,2.59]	2.31659	2.59258
2897	Y38C1AA.2	270.701	55.2944	12	(2.32,2.59]	2.31659	2.59258
554	B0414.8	270.652	49.4227	12	(2.32,2.59]	2.31659	2.59258
1327	R06A4.9	270.567	21.9274	12	(2.32,2.59]	2.31659	2.59258
1933	F57B10.11	270.563	188.485	12	(2.32,2.59]	2.31659	2.59258
1214	F16D3.2	270.23	230.049	12	(2.32,2.59]	2.31659	2.59258
10225	F36H2.6	270.198	303.555	12	(2.32,2.59]	2.31659	2.59258
10226	K12C11.5	270.085	209.057	12	(2.32,2.59]	2.31659	2.59258
1641	C09G9.2	270.076	89.2942	12	(2.32,2.59]	2.31659	2.59258
2675	F23H11.3	269.771	1799.34	12	(2.32,2.59]	2.31659	2.59258
1851	R11E3.7	269.755	4.87969	12	(2.32,2.59]	2.31659	2.59258
1063	F49D11.10	269.521	7.64214	12	(2.32,2.59]	2.31659	2.59258
2477	Y39G10AL.3	268.855	185.732	12	(2.32,2.59]	2.31659	2.59258
2779	F01D4.4	268.489	13.1184	12	(2.32,2.59]	2.31659	2.59258
2199	T05F1.3	268.376	44919.4	12	(2.32,2.59]	2.31659	2.59258
1767	F46B6.7	268.255	444.484	12	(2.32,2.59]	2.31659	2.59258
10227	F58E6.5	268.226	4156.27	12	(2.32,2.59]	2.31659	2.59258
5451	C53A5.1	268.201	9281.27	12	(2.32,2.59]	2.31659	2.59258
9644	ZK1248.7	267.914	10.6043	12	(2.32,2.59]	2.31659	2.59258
1315	R06C7.7	267.907	1943.36	12	(2.32,2.59]	2.31659	2.59258
3138	T03F6.3	267.655	20.5413	12	(2.32,2.59]	2.31659	2.59258
10228	F32B6.5	267.46	27274.2	12	(2.32,2.59]	2.31659	2.59258
1160	F55A11.7	267.429	150.048	12	(2.32,2.59]	2.31659	2.59258
10229	Y59E9AL.6	267.339	3139.42	12	(2.32,2.59]	2.31659	2.59258
10230	M01H9.4	267.115	107.244	12	(2.32,2.59]	2.31659	2.59258
1858	ZK757.4	266.958	52.919	12	(2.32,2.59]	2.31659	2.59258
1205	Y105E8A.19	266.744	21.2073	12	(2.32,2.59]	2.31659	2.59258
1248	C26D10.1	266.688	93.0083	12	(2.32,2.59]	2.31659	2.59258
1042	F19B6.1	266.654	55.1238	12	(2.32,2.59]	2.31659	2.59258
4061	C05C10.4	266.633	1.80371	12	(2.32,2.59]	2.31659	2.59258
3682	H37A05.4	266.605	2.26294	12	(2.32,2.59]	2.31659	2.59258
10231	K07F5.11	266.491	2334.34	12	(2.32,2.59]	2.31659	2.59258
3573	ZK673.3	266.212	42.2287	12	(2.32,2.59]	2.31659	2.59258
433	T07A9.6	266.165	190.896	12	(2.32,2.59]	2.31659	2.59258
7839	E03D2.2	265.768	62.2817	12	(2.32,2.59]	2.31659	2.59258
1624	C07H6.6	265.434	32.2696	12	(2.32,2.59]	2.31659	2.59258
621	T02G5.12	265.352	43.1445	12	(2.32,2.59]	2.31659	2.59258
8102	B0511.4	265.28	781.875	12	(2.32,2.59]	2.31659	2.59258
689	H38K22.1	265.246	43.3762	12	(2.32,2.59]	2.31659	2.59258
1479	ZK355.2	265.212	15.1621	12	(2.32,2.59]	2.31659	2.59258
899	Y51H7C.11	264.498	45.4212	12	(2.32,2.59]	2.31659	2.59258
445	F10E9.2	264.425	502.793	12	(2.32,2.59]	2.31659	2.59258
1092	C06A8.5	264.295	192.438	12	(2.32,2.59]	2.31659	2.59258
1399	B0546.2	264.048	66.5134	12	(2.32,2.59]	2.31659	2.59258
3902	C06A1.3	263.885	2267.16	12	(2.32,2.59]	2.31659	2.59258
1787	F39H11.2	263.485	64.5225	12	(2.32,2.59]	2.31659	2.59258
2139	F55C5.8	263.396	321.674	12	(2.32,2.59]	2.31659	2.59258
4707	Y76B12C.3	262.931	455.017	12	(2.32,2.59]	2.31659	2.59258
4068	Y53G8AL.2	262.782	438.096	12	(2.32,2.59]	2.31659	2.59258
1489	B0303.3	262.42	1382.13	12	(2.32,2.59]	2.31659	2.59258
1939	R09B3.1	262.258	52.1603	12	(2.32,2.59]	2.31659	2.59258
1752	F22D6.3	262.151	528.838	12	(2.32,2.59]	2.31659	2.59258
2341	Y106G6A.2	261.914	49.5711	12	(2.32,2.59]	2.31659	2.59258
303	T07A9.14	261.884	314.177	12	(2.32,2.59]	2.31659	2.59258
1380	Y71H2AM.19	261.83	900.443	12	(2.32,2.59]	2.31659	2.59258
10232	Y38F1A.7	261.789	295.658	12	(2.32,2.59]	2.31659	2.59258
2496	F52E1.10	261.686	472.148	12	(2.32,2.59]	2.31659	2.59258
866	Y39H10A.7	261.652	69.0469	12	(2.32,2.59]	2.31659	2.59258
3479	F09G2.8	261.408	60.4044	12	(2.32,2.59]	2.31659	2.59258
4067	ZK829.4	261.377	3712.74	12	(2.32,2.59]	2.31659	2.59258
2589	Y48G1A.2	261.2	77.2856	12	(2.32,2.59]	2.31659	2.59258
904	F43G6.1	261.189	56.5999	12	(2.32,2.59]	2.31659	2.59258
9033	F25F2.1	261.128	488.731	12	(2.32,2.59]	2.31659	2.59258
1879	ZK1010.2	261.128	140.525	12	(2.32,2.59]	2.31659	2.59258
718	Y119C1B.8	260.91	39.3317	12	(2.32,2.59]	2.31659	2.59258
3874	Y49E10.4	260.495	375.056	12	(2.32,2.59]	2.31659	2.59258
1043	Y55F3AM.12	260.472	58.0582	12	(2.32,2.59]	2.31659	2.59258
597	F54C4.3	260.403	10.2908	12	(2.32,2.59]	2.31659	2.59258
1129	F56E10.1	260.159	125.051	12	(2.32,2.59]	2.31659	2.59258
7150	F59E12.15	260.064	61.477	12	(2.32,2.59]	2.31659	2.59258
1420	C15H11.5	260.06	46.1802	12	(2.32,2.59]	2.31659	2.59258
1465	ZK524.4	260.05	51.3469	12	(2.32,2.59]	2.31659	2.59258
1875	F12A10.8	259.957	94.917	12	(2.32,2.59]	2.31659	2.59258
9326	R05H5.2	259.459	235.835	12	(2.32,2.59]	2.31659	2.59258
2755	F26D10.10	259.186	153.849	12	(2.32,2.59]	2.31659	2.59258
1544	ZK1058.2	258.809	19.3828	12	(2.32,2.59]	2.31659	2.59258
4193	Y43F8C.9	258.486	2706.45	12	(2.32,2.59]	2.31659	2.59258
1615	T02G5.9	258.393	373.782	12	(2.32,2.59]	2.31659	2.59258
8146	E03H4.11	258.195	0	NA	NA	NA	NA
4055	C02F5.10	258.115	682.238	12	(2.32,2.59]	2.31659	2.59258
1403	Y102A5C.18	257.792	30.0731	12	(2.32,2.59]	2.31659	2.59258
1171	C07G1.5	257.452	125.143	12	(2.32,2.59]	2.31659	2.59258
10233	ZK1248.5	257.337	2162.66	12	(2.32,2.59]	2.31659	2.59258
600	T21C9.2	257.291	19.9448	12	(2.32,2.59]	2.31659	2.59258
10234	F46B3.4	256.887	564.045	12	(2.32,2.59]	2.31659	2.59258
2699	H06H21.6	256.809	513.981	12	(2.32,2.59]	2.31659	2.59258
799	F55F10.1	256.534	40.1712	12	(2.32,2.59]	2.31659	2.59258
8635	T08B6.4	256.46	1695.63	12	(2.32,2.59]	2.31659	2.59258
1850	Y48G10A.2	256.354	61.6169	12	(2.32,2.59]	2.31659	2.59258
9327	F26D2.10	255.89	77.931	12	(2.32,2.59]	2.31659	2.59258
4048	F57F5.1	255.579	68.2798	12	(2.32,2.59]	2.31659	2.59258
1139	H04D03.2	255.471	30.3729	12	(2.32,2.59]	2.31659	2.59258
2875	F49C12.8	255.395	1643.62	12	(2.32,2.59]	2.31659	2.59258
2302	C13F10.6	255.381	17.7054	12	(2.32,2.59]	2.31659	2.59258
1878	T10B11.8	255.346	12.3872	12	(2.32,2.59]	2.31659	2.59258
1994	C33H5.18	255.339	125.318	12	(2.32,2.59]	2.31659	2.59258
8072	C51E3.10	255.214	114.275	12	(2.32,2.59]	2.31659	2.59258
10235	F59A6.2	255.205	1023.45	12	(2.32,2.59]	2.31659	2.59258
2607	Y102E9.1	254.984	43.4497	12	(2.32,2.59]	2.31659	2.59258
2356	F33D4.5	254.615	54.1567	12	(2.32,2.59]	2.31659	2.59258
1724	M7.1	254.394	5074	12	(2.32,2.59]	2.31659	2.59258
817	C32F10.5	254.188	265.174	12	(2.32,2.59]	2.31659	2.59258
9133	Y37E11B.10	254.151	4286.14	12	(2.32,2.59]	2.31659	2.59258
1630	F28B3.4	253.746	48.0172	12	(2.32,2.59]	2.31659	2.59258
826	F55F8.2	253.697	16.7869	12	(2.32,2.59]	2.31659	2.59258
5717	F08F8.7	253.685	96.2482	12	(2.32,2.59]	2.31659	2.59258
854	W03F9.2	253.68	74.4179	12	(2.32,2.59]	2.31659	2.59258
1195	K04G7.4	253.274	373.016	12	(2.32,2.59]	2.31659	2.59258
2501	ZK484.4	252.969	7.80865	12	(2.32,2.59]	2.31659	2.59258
192	Y22D7AL.5	252.786	301.425	12	(2.32,2.59]	2.31659	2.59258
2079	E04F6.5	252.719	527.391	12	(2.32,2.59]	2.31659	2.59258
1083	Y48G9A.4	252.318	62.5716	12	(2.32,2.59]	2.31659	2.59258
1016	C15H11.9	252.238	196.037	12	(2.32,2.59]	2.31659	2.59258
2599	Y23H5A.7	252.188	311.872	12	(2.32,2.59]	2.31659	2.59258
10236	R05D7.1	252.183	4746.05	12	(2.32,2.59]	2.31659	2.59258
6416	ZC190.8	251.969	130.244	12	(2.32,2.59]	2.31659	2.59258
1659	Y59A8B.10	251.861	327.205	12	(2.32,2.59]	2.31659	2.59258
10237	T22B3.2	251.745	1030.84	12	(2.32,2.59]	2.31659	2.59258
1533	C30F8.2	251.725	234.746	12	(2.32,2.59]	2.31659	2.59258
1007	Y38C9A.2	251.706	151.16	12	(2.32,2.59]	2.31659	2.59258
2514	Y17G7B.21	251.644	106.166	12	(2.32,2.59]	2.31659	2.59258
3853	F33D4.4	251.235	345.205	12	(2.32,2.59]	2.31659	2.59258
6541	B0261.6	251.209	6226.45	12	(2.32,2.59]	2.31659	2.59258
2367	Y41C4A.13	251.203	7.45484	12	(2.32,2.59]	2.31659	2.59258
1693	R74.1	250.889	78.5859	12	(2.32,2.59]	2.31659	2.59258
1753	K08D12.4	250.704	12.3137	12	(2.32,2.59]	2.31659	2.59258
1044	F58D5.1	250.129	792.088	12	(2.32,2.59]	2.31659	2.59258
10238	ZK354.6	249.868	269.612	12	(2.32,2.59]	2.31659	2.59258
1331	W05B10.1	249.847	3142.27	12	(2.32,2.59]	2.31659	2.59258
1228	Y56A3A.1	249.791	408.913	12	(2.32,2.59]	2.31659	2.59258
9645	F55F8.7	249.789	497.562	12	(2.32,2.59]	2.31659	2.59258
1165	B0336.7	249.763	92.6727	12	(2.32,2.59]	2.31659	2.59258
10239	R03D7.8	249.654	199.106	12	(2.32,2.59]	2.31659	2.59258
9910	F36H1.3	249.346	762.902	12	(2.32,2.59]	2.31659	2.59258
3007	Y47H9C.10	249.132	10.5419	12	(2.32,2.59]	2.31659	2.59258
7424	W02B12.15	248.888	2116.2	12	(2.32,2.59]	2.31659	2.59258
2451	Y37E3.7	248.87	47229.7	12	(2.32,2.59]	2.31659	2.59258
2016	W01A11.7	248.783	0	NA	NA	NA	NA
1540	ZK632.4	248.763	45.0966	12	(2.32,2.59]	2.31659	2.59258
1010	Y49F6B.2	248.582	87.8513	12	(2.32,2.59]	2.31659	2.59258
3194	F59C6.4	248.518	86.5291	12	(2.32,2.59]	2.31659	2.59258
282	F10G7.3	248.433	169.201	12	(2.32,2.59]	2.31659	2.59258
4106	Y38F2AR.9	248.267	4927.79	12	(2.32,2.59]	2.31659	2.59258
3296	F25B4.4	248.143	58.5578	12	(2.32,2.59]	2.31659	2.59258
474	F10E7.2	247.923	341.909	12	(2.32,2.59]	2.31659	2.59258
954	F10E7.8	247.863	212.186	12	(2.32,2.59]	2.31659	2.59258
3654	K09H9.8	247.766	1.01146	12	(2.32,2.59]	2.31659	2.59258
586	W06H3.2	247.711	206.33	12	(2.32,2.59]	2.31659	2.59258
320	Y17G9B.9	247.617	31.7465	12	(2.32,2.59]	2.31659	2.59258
4040	F54D5.1	247.56	24.608	12	(2.32,2.59]	2.31659	2.59258
1978	Y45F10A.3	247.357	3.51442	12	(2.32,2.59]	2.31659	2.59258
5034	B0464.8	247.294	76.9305	12	(2.32,2.59]	2.31659	2.59258
4446	C03D6.5	247.024	159.551	12	(2.32,2.59]	2.31659	2.59258
963	Y105E8A.25	246.968	1.80371	12	(2.32,2.59]	2.31659	2.59258
10240	F55C5.1	246.888	3133.05	12	(2.32,2.59]	2.31659	2.59258
2633	Y54E10BR.5	246.868	822.208	12	(2.32,2.59]	2.31659	2.59258
2950	C05D11.12	246.743	576.82	12	(2.32,2.59]	2.31659	2.59258
3871	Y105E8A.17	246.737	51.5511	12	(2.32,2.59]	2.31659	2.59258
10241	F59A1.15	246.712	104.399	12	(2.32,2.59]	2.31659	2.59258
1668	F53G12.8	246.634	1277.62	12	(2.32,2.59]	2.31659	2.59258
1789	W01G7.4	246.606	200.051	12	(2.32,2.59]	2.31659	2.59258
4453	F16B4.5	246.512	0	NA	NA	NA	NA
2853	C53H9.1	246.487	38262.4	12	(2.32,2.59]	2.31659	2.59258
2848	C47E12.4	246.391	1277.59	12	(2.32,2.59]	2.31659	2.59258
9328	F11G11.9	246.38	2067.43	12	(2.32,2.59]	2.31659	2.59258
811	F21H12.5	245.547	64.3573	12	(2.32,2.59]	2.31659	2.59258
1593	F53C11.4	245.441	289.787	12	(2.32,2.59]	2.31659	2.59258
527	Y71A12B.9	245.386	112.117	12	(2.32,2.59]	2.31659	2.59258
1177	F29B9.12	245.094	0.792244	12	(2.32,2.59]	2.31659	2.59258
1114	F49D11.1	245.078	38.1704	12	(2.32,2.59]	2.31659	2.59258
2391	D1054.14	245.044	105.271	12	(2.32,2.59]	2.31659	2.59258
9646	K09E4.1	244.937	4253.15	12	(2.32,2.59]	2.31659	2.59258
2410	T12B3.4	244.617	272.368	12	(2.32,2.59]	2.31659	2.59258
3613	W06E11.2	244.571	77.2927	12	(2.32,2.59]	2.31659	2.59258
5919	F08A8.8	244.542	565.468	12	(2.32,2.59]	2.31659	2.59258
3215	ZK177.8	244.409	150.03	12	(2.32,2.59]	2.31659	2.59258
706	ZC168.3	244.361	138.356	12	(2.32,2.59]	2.31659	2.59258
1006	F39C12.1	244.351	1.01146	12	(2.32,2.59]	2.31659	2.59258
1553	ZC376.6	244.161	24.0446	12	(2.32,2.59]	2.31659	2.59258
2096	B0393.6	244.034	8.60089	12	(2.32,2.59]	2.31659	2.59258
823	ZC247.1	243.889	1.87722	12	(2.32,2.59]	2.31659	2.59258
882	R12B2.5	243.648	176.396	12	(2.32,2.59]	2.31659	2.59258
6882	W08E3.4	243.602	711.519	12	(2.32,2.59]	2.31659	2.59258
5976	Y48G8AL.13	243.538	237.629	12	(2.32,2.59]	2.31659	2.59258
2151	C46A5.9	243.473	39.1527	12	(2.32,2.59]	2.31659	2.59258
9647	B0491.3	243.473	6903.3	12	(2.32,2.59]	2.31659	2.59258
936	Y54G2A.22	243.457	54.1816	12	(2.32,2.59]	2.31659	2.59258
3169	ZK180.4	243.324	1258.89	12	(2.32,2.59]	2.31659	2.59258
3610	C37A2.7	243.267	1079.62	12	(2.32,2.59]	2.31659	2.59258
3711	F37C12.7	243.129	512.527	12	(2.32,2.59]	2.31659	2.59258
996	T12D8.2	243.062	631.192	12	(2.32,2.59]	2.31659	2.59258
2121	K11H3.2	242.955	558.372	12	(2.32,2.59]	2.31659	2.59258
1530	F58B3.5	242.51	254.841	12	(2.32,2.59]	2.31659	2.59258
1317	Y80D3A.2	242.195	18.0579	12	(2.32,2.59]	2.31659	2.59258
1057	ZK856.9	242.05	21.8858	12	(2.32,2.59]	2.31659	2.59258
7057	Y71A12C.2	241.667	418.231	12	(2.32,2.59]	2.31659	2.59258
1348	C16A3.7	241.504	47.3166	12	(2.32,2.59]	2.31659	2.59258
1526	F02E9.10	241.217	65.3355	12	(2.32,2.59]	2.31659	2.59258
1233	C32D5.11	241.103	43.1583	12	(2.32,2.59]	2.31659	2.59258
2360	E03A3.2	240.851	13.5249	12	(2.32,2.59]	2.31659	2.59258
6802	T27F2.2	240.773	3.03438	12	(2.32,2.59]	2.31659	2.59258
4207	F32D8.6	240.655	1924.67	12	(2.32,2.59]	2.31659	2.59258
1388	C43E11.1	240.48	319.621	12	(2.32,2.59]	2.31659	2.59258
6522	Y44A6D.5	240.389	871.575	12	(2.32,2.59]	2.31659	2.59258
1523	C12D8.11	240.325	55.2528	12	(2.32,2.59]	2.31659	2.59258
3319	F28D1.7	240.173	27597.8	12	(2.32,2.59]	2.31659	2.59258
545	F22B5.7	240.136	189.094	12	(2.32,2.59]	2.31659	2.59258
4029	ZK809.2	240.134	59.5359	12	(2.32,2.59]	2.31659	2.59258
730	ZK1307.6	240.023	59.8175	12	(2.32,2.59]	2.31659	2.59258
6153	K07C10.1	239.847	17.0809	12	(2.32,2.59]	2.31659	2.59258
631	M18.5	239.774	36.2128	12	(2.32,2.59]	2.31659	2.59258
867	F28F8.6	239.447	131.657	12	(2.32,2.59]	2.31659	2.59258
2483	F10C5.2	239.238	283.484	12	(2.32,2.59]	2.31659	2.59258
2200	B0205.8	239.145	78.9993	12	(2.32,2.59]	2.31659	2.59258
2041	C17H12.1	238.781	255.634	12	(2.32,2.59]	2.31659	2.59258
3974	F52H3.4	238.596	48.8497	12	(2.32,2.59]	2.31659	2.59258
3270	LLC1.3	238.532	633.8	12	(2.32,2.59]	2.31659	2.59258
1332	F29D11.2	238.509	615.383	12	(2.32,2.59]	2.31659	2.59258
6245	F14H8.1	238.477	333.405	12	(2.32,2.59]	2.31659	2.59258
1980	K08E3.8	238.201	69.2551	12	(2.32,2.59]	2.31659	2.59258
1386	E04A4.5	238.141	1086.72	12	(2.32,2.59]	2.31659	2.59258
893	ZK430.1	238.054	32.0504	12	(2.32,2.59]	2.31659	2.59258
2563	K07A1.11	238.027	82.8548	12	(2.32,2.59]	2.31659	2.59258
646	Y92H12BR.2	238.006	164.112	12	(2.32,2.59]	2.31659	2.59258
4282	Y62E10A.11	237.897	85.956	12	(2.32,2.59]	2.31659	2.59258
2128	R02D3.7	237.736	57.889	12	(2.32,2.59]	2.31659	2.59258
3387	Y71F9AL.12	237.707	32.1682	12	(2.32,2.59]	2.31659	2.59258
1728	C28H8.9	237.579	256.835	12	(2.32,2.59]	2.31659	2.59258
977	T08B2.9	237.159	244.917	12	(2.32,2.59]	2.31659	2.59258
733	C16C10.1	236.768	40.844	12	(2.32,2.59]	2.31659	2.59258
1504	Y67H2A.1	236.722	18.2049	12	(2.32,2.59]	2.31659	2.59258
930	T04H1.2	236.549	292.199	12	(2.32,2.59]	2.31659	2.59258
1389	C28C12.10	236.188	8.24708	12	(2.32,2.59]	2.31659	2.59258
780	T06E6.1	236.135	70.143	12	(2.32,2.59]	2.31659	2.59258
2054	F25H2.5	235.697	50881.1	12	(2.32,2.59]	2.31659	2.59258
1781	F02E9.9	235.636	75.0852	12	(2.32,2.59]	2.31659	2.59258
1632	F59A1.10	235.604	1.01146	12	(2.32,2.59]	2.31659	2.59258
4358	B0464.4	235.481	482.096	12	(2.32,2.59]	2.31659	2.59258
1905	C27F2.7	235.419	117.894	12	(2.32,2.59]	2.31659	2.59258
1136	Y71H2B.10	235.262	176.906	12	(2.32,2.59]	2.31659	2.59258
1365	C07A9.3	235.241	214.06	12	(2.32,2.59]	2.31659	2.59258
6771	K09F6.3	235.199	330.661	12	(2.32,2.59]	2.31659	2.59258
2620	C18D11.4	235.096	588.5	12	(2.32,2.59]	2.31659	2.59258
10242	T23B3.5	235.033	2130.85	12	(2.32,2.59]	2.31659	2.59258
1081	W07B3.2	234.965	61.0164	12	(2.32,2.59]	2.31659	2.59258
971	F09F7.3	234.675	177.596	12	(2.32,2.59]	2.31659	2.59258
2955	T07A9.7	234.628	2.26294	12	(2.32,2.59]	2.31659	2.59258
2061	W02A2.8	234.191	1329.51	12	(2.32,2.59]	2.31659	2.59258
1780	B0334.8	234.085	82.5829	12	(2.32,2.59]	2.31659	2.59258
8805	F19C7.5	234.074	59.024	12	(2.32,2.59]	2.31659	2.59258
6403	Y71G12B.20	234.005	7.23562	12	(2.32,2.59]	2.31659	2.59258
1706	M01B12.5	233.845	134.73	12	(2.32,2.59]	2.31659	2.59258
1677	Y116A8C.34	233.82	164.334	12	(2.32,2.59]	2.31659	2.59258
1494	Y75B8A.25	233.813	57.6503	12	(2.32,2.59]	2.31659	2.59258
10243	F27E5.3	233.741	362.073	12	(2.32,2.59]	2.31659	2.59258
2149	T05B11.3	233.644	1118.49	12	(2.32,2.59]	2.31659	2.59258
7652	B0496.8	233.619	0	NA	NA	NA	NA
1831	F43E2.4	233.551	71.4847	12	(2.32,2.59]	2.31659	2.59258
4360	F43G9.1	233.313	1354.44	12	(2.32,2.59]	2.31659	2.59258
2192	R13A5.12	233.188	357.259	12	(2.32,2.59]	2.31659	2.59258
1362	M01F1.5	232.958	0	NA	NA	NA	NA
10244	F23B12.1	232.575	1736.07	12	(2.32,2.59]	2.31659	2.59258
1268	Y61A9LA.8	232.281	519.484	12	(2.32,2.59]	2.31659	2.59258
2717	B0261.2	232.205	47.0876	12	(2.32,2.59]	2.31659	2.59258
8340	C24A11.1	231.922	3619.58	12	(2.32,2.59]	2.31659	2.59258
787	D2023.5	231.908	148.963	12	(2.32,2.59]	2.31659	2.59258
2405	C05D2.5	231.887	49.7155	12	(2.32,2.59]	2.31659	2.59258
[truncated: 13,098 more rows]

## Sheet: Fig2BC_FigS3CD
This table includes all the data for making figures to respond to reviewers (22G RNA reads, mRNA reads, classification as WAGO, CSR-1, WAGO-1 IP, ALG-3/-4).
gene	22G	22G	22G	22G	22G	22G	22G	22G	22G	22G	22G	mRNA	mRNA	mRNA	mRNA	mRNA	mRNA	mRNA mean	mRNA mean	22G mean	22G mean	22G mean						male bin log10	herm bin log10
groupID	fog3_female_gfp1	fog3_female_gfp2	herm_gfp1	herm_gfp2	herm_gfp3	herm_gfp4	herm_l44401	herm_l44402	male_gfp1	male_gfp2	male_l4440	Female4	Female6	Female7	Male5	Male8	Male9	Fem	Male	Fem22g	Male22g	Herm22g	wago1.IP	wago1.seq	alg3_alg4	csr1.herm	csr1.male	malelevels	hermlevels
2RSSE.1	2.6654	0.455744	0	0	0	3.40958	1.18053	0	0.780578	2.29044	1.32785	7.6362	4.20648	5.30004	0	0	0	5.71424	0	1.56057	1.46629	0.765018	FALSE	FALSE	FALSE	FALSE	FALSE	(0.375,0.625]	(0.125,0.375]
2RSSE.3	0	0	0	0	0	0	0	0	0	0	0	0	0	2.12001	0	0	0	0.706671	0	0	0	0	FALSE	FALSE	FALSE	FALSE	FALSE	[-0.125,0.125]	[-0.125,0.125]
2RSSE.6	0	0	0	0	0	0	0	0	0	0	0	6.68167	3.60555	4.77003	9.38608	0	3.03438	5.01908	4.14016	0	0	0	FALSE	FALSE	FALSE	FALSE	FALSE	[-0.125,0.125]	[-0.125,0.125]
3R5.1	35.3165	43.2956	29.1857	47.5418	40.9177	26.1401	31.8743	47.7296	10.1475	17.7509	30.5405	15.2724	10.2157	9.54006	31.9127	11.8837	15.1719	11.6761	19.6561	39.3061	19.4796	37.2315	FALSE	FALSE	FALSE	FALSE	TRUE	(1.12,1.38]	(1.38,1.62]
4R79.1	0	0	0	0	0	0	0	0	0	0	0	0	0	0	0	0	0	0	0	0	0	0	FALSE	FALSE	FALSE	FALSE	FALSE	[-0.125,0.125]	[-0.125,0.125]
4R79.2	0	1.36723	0	0	0	0	0	0	0	0	1.32785	0	0	0	0	0	0	0	0	0.683616	0.442616	0	FALSE	FALSE	FALSE	FALSE	FALSE	(0.125,0.375]	[-0.125,0.125]
AC3.10	0	0.455744	0	0	0	0	0	0	47.6152	66.4227	69.048	0	0	0.530004	290.969	247.18	163.857	0.176668	234.002	0.227872	61.0287	0	FALSE	FALSE	TRUE	FALSE	TRUE	(1.62,1.88]	[-0.125,0.125]
AC3.11	0	0	0	0	0	0	0	0	0	0.57261	0	0	0	0.530004	0	0	0	0.176668	0	0	0.19087	0	FALSE	FALSE	FALSE	FALSE	FALSE	[-0.125,0.125]	[-0.125,0.125]
AC3.12	0.66635	0	0	0	0	0	0	0	0.780578	1.71783	3.31962	0	0	0	39.4216	71.302	39.447	0	50.0568	0.333175	1.93934	0	FALSE	FALSE	FALSE	FALSE	FALSE	(0.375,0.625]	[-0.125,0.125]
AC3.13	0	0	0	0	0	0	0	0	0	0	0	0	0	0	0	0	0	0	0	0	0	0	FALSE	FALSE	FALSE	FALSE	FALSE	[-0.125,0.125]	[-0.125,0.125]
AC3.2	0	0	0	0	0	0	0	0	1.56116	1.14522	1.32785	0	0	0	0	0	0	0	0	0	1.34474	0	FALSE	FALSE	FALSE	FALSE	FALSE	(0.125,0.375]	[-0.125,0.125]
AC3.3	0	0	0	0	0	0	0	0	0	0	0	0	0	0	0	0	0	0	0	0	0	0	FALSE	FALSE	FALSE	FALSE	FALSE	[-0.125,0.125]	[-0.125,0.125]
AC3.4	0	0	0	0	0	0	0	0	0	0	0	0	0	0	0	0	6.06877	0	2.02292	0	0	0	FALSE	FALSE	FALSE	FALSE	FALSE	[-0.125,0.125]	[-0.125,0.125]
AC3.5	0.66635	27.3446	0	0	0	1.13653	1.18053	0	7.0252	13.7426	16.5981	0	0	0	0	0	9.10315	0	3.03438	14.0055	12.4553	0.386176	FALSE	FALSE	FALSE	FALSE	FALSE	(1.12,1.38]	(0.125,0.375]
AC3.7	0	0	0	0	0	0	0	0	0	0	0	0	0	0	0	0	0	0	0	0	0	0	FALSE	FALSE	FALSE	FALSE	FALSE	[-0.125,0.125]	[-0.125,0.125]
AC3.8	0	0	0	0	0	0	0	0	0	0.57261	0	0	0	0	0	0	0	0	0	0	0.19087	0	FALSE	FALSE	FALSE	FALSE	FALSE	[-0.125,0.125]	[-0.125,0.125]
AC7.16	0	0	0	0	0	0	0	0	0	0	0	0	0	0.530004	0	0	0	0.176668	0	0	0	0	FALSE	FALSE	FALSE	FALSE	FALSE	[-0.125,0.125]	[-0.125,0.125]
AC7.2	7.32985	8.65913	0	0	3.40981	4.54611	7.08317	6.98482	3.12231	0.57261	7.30316	16.2269	15.0231	24.9102	0	2.37673	3.03438	18.7201	1.80371	7.99449	3.66603	3.67065	FALSE	FALSE	FALSE	FALSE	FALSE	(0.625,0.875]	(0.625,0.875]
AC7.3	0	0.455744	0	0	0	2.27305	0	0	78.0578	119.103	122.162	0	0	0	527.498	653.601	637.221	0	606.107	0.227872	106.441	0.378842	FALSE	FALSE	FALSE	FALSE	TRUE	(1.88,2.12]	(0.125,0.375]
AC8.1	15.326	44.6629	0	0	15.3441	5.68263	25.9716	12.8055	57.7628	48.0992	73.0316	0	1.20185	2.65002	0	0	0	1.28396	0	29.9945	59.6312	9.96732	FALSE	FALSE	FALSE	FALSE	FALSE	(1.62,1.88]	(0.875,1.12]
AH10.1	0	0.455744	0	0	0	0	0	0	199.828	343.566	341.921	0	0	0	938.608	1124.19	1174.31	0	1079.04	0.227872	295.105	0	FALSE	FALSE	TRUE	FALSE	TRUE	(2.38,2.62]	[-0.125,0.125]
AH10.4	1.99905	0.455744	0	21.79	3.40981	3.40958	1.18053	1.16414	3.90289	4.00827	3.31962	0	1.20185	0	0	0	0	0.400617	0	1.2274	3.74359	5.15901	FALSE	FALSE	FALSE	FALSE	FALSE	(0.625,0.875]	(0.625,0.875]
AH6.2	0	0	0	0	0	0	0	0	52.2987	67.5679	57.7613	0	0.600925	0	2400.96	848.493	889.075	0.200308	1379.51	0	59.2093	0	FALSE	FALSE	FALSE	FALSE	TRUE	(1.62,1.88]	[-0.125,0.125]
AH6.3	0	0	0	0	0	0	0	0	56.2016	70.431	69.712	0	0	0	405.479	308.975	370.195	0	361.55	0	65.4482	0	FALSE	FALSE	FALSE	FALSE	TRUE	(1.62,1.88]	[-0.125,0.125]
AH6.5	55.9734	72.919	140.456	144.606	90.3599	88.6491	101.525	84.982	19.5144	11.4522	17.9259	1011.8	1016.77	1026.09	125.774	159.241	121.375	1018.22	135.463	64.4462	16.2975	108.43	FALSE	FALSE	FALSE	TRUE	TRUE	(1.12,1.38]	(1.88,2.12]
AH6.7	0	0	0	0	0	0	0	0	0	0	0	0.954525	1.20185	6.89005	0	2.37673	0	3.01547	0.792244	0	0	0	FALSE	FALSE	FALSE	FALSE	FALSE	[-0.125,0.125]	[-0.125,0.125]
AH9.1	0	2.73446	0	0	0	1.13653	0	0	0	0	0	0	0	1.59001	0	0	0	0.530004	0	1.36723	0	0.189421	FALSE	FALSE	FALSE	FALSE	FALSE	[-0.125,0.125]	[-0.125,0.125]
AH9.2	2.6654	3.19021	0	0	5.11471	10.2287	7.08317	5.82069	0	0	0	43.9081	45.6703	59.3604	1.87722	0	0	49.6463	0.625739	2.9278	0	4.70789	FALSE	FALSE	FALSE	FALSE	FALSE	[-0.125,0.125]	(0.625,0.875]
AH9.3	2.6654	19.597	0	0	13.6392	23.8671	11.8053	5.82069	0	0.57261	0.663923	13.3633	9.01388	11.1301	0	0	6.06877	11.1691	2.02292	11.1312	0.412178	9.18871	FALSE	FALSE	FALSE	FALSE	FALSE	(0.125,0.375]	(0.875,1.12]
AH9.6	0	0	0	0	0	0	0	0	0	0	0	0	0	0	0	0	0	0	0	0	0	0	FALSE	FALSE	FALSE	FALSE	FALSE	[-0.125,0.125]	[-0.125,0.125]
B0001.1	37.3156	61.9811	74.7884	75.2745	59.6717	61.3725	48.4017	69.8482	14.831	13.7426	10.6228	218.586	191.695	269.772	65.7026	54.6648	51.5845	226.684	57.3173	49.6484	13.0655	64.8928	FALSE	FALSE	FALSE	TRUE	TRUE	(1.12,1.38]	(1.62,1.88]
B0001.10	0	0	0	0	0	0	0	0	0	0	0	0.954525	1.20185	0	5.63165	2.37673	0	0.718792	2.66946	0	0	0	FALSE	FALSE	FALSE	FALSE	FALSE	[-0.125,0.125]	[-0.125,0.125]
B0001.2	182.58	170.904	140.456	324.869	218.228	204.575	199.509	253.782	197.486	176.936	175.276	91.6344	108.167	103.351	137.037	116.46	84.9628	101.051	112.82	176.742	183.233	223.57	FALSE	FALSE	FALSE	TRUE	TRUE	(2.12,2.38]	(2.12,2.38]
B0001.3	1919.75	1772.39	3013.43	3335.85	1135.47	947.863	1005.81	1048.89	4071.49	4044.91	4103.05	37.2265	48.074	42.9303	46.9304	71.302	60.6877	42.7436	59.64	1846.07	4073.15	1747.88	FALSE	TRUE	FALSE	TRUE	FALSE	(3.38,3.62]	(3.12,3.38]
B0001.4	287.197	180.93	160.521	366.468	40.9177	32.9593	35.4158	45.4014	1574.43	1757.34	1816.49	111.679	141.217	84.8006	153.932	168.748	100.135	112.566	140.938	234.063	1716.09	113.614	FALSE	FALSE	FALSE	FALSE	FALSE	(3.12,3.38]	(1.88,2.12]
B0001.5	5973.82	8725.21	4470.89	5207.8	3732.04	4465.41	3719.84	3530.83	9857.92	6306.15	7240.09	46.7717	46.8722	37.1003	103.247	59.4183	42.4814	43.5814	68.3822	7349.52	7801.38	4187.8	FALSE	TRUE	FALSE	FALSE	FALSE	(3.88,4.12]	(3.38,3.62]
B0001.6	20.6568	53.322	5.47232	0	1.7049	1.13653	7.08317	1.16414	5.46404	14.3152	7.96708	29.5903	21.0324	66.2504	9.38608	4.75346	3.03438	38.9577	5.72464	36.9894	9.24879	2.76018	FALSE	TRUE	FALSE	FALSE	FALSE	(0.875,1.12]	(0.375,0.625]
B0001.7	462.447	478.531	1391.79	1283.63	806.42	655.776	612.694	715.944	816.484	818.832	865.092	120.27	135.809	135.151	48.8076	59.4183	72.8252	130.41	60.3504	470.489	833.469	911.043	FALSE	FALSE	FALSE	TRUE	TRUE	(2.88,3.12]	(2.88,3.12]
B0001.8	256.545	288.941	189.707	223.842	228.457	218.213	242.008	211.873	1067.05	761.571	748.242	31.4993	49.2759	43.4603	33.7899	33.2743	39.447	41.4118	35.5037	272.743	858.954	219.017	FALSE	FALSE	FALSE	TRUE	TRUE	(2.88,3.12]	(2.12,2.38]
B0019.1	9.3289	5.92467	0	0	5.11471	1.13653	2.36106	4.65655	7.80578	4.00827	5.31139	0	0	0	5.63165	2.37673	6.06877	0	4.69238	7.62678	5.70848	2.21147	FALSE	FALSE	FALSE	FALSE	FALSE	(0.625,0.875]	(0.375,0.625]
B0019.2	46.6445	37.371	25.5375	23.7709	23.8687	13.6383	24.7911	17.4621	35.9066	21.7592	27.8848	13.3633	31.849	27.0302	13.1405	2.37673	12.1375	24.0809	9.21826	42.0077	28.5168	21.5114	FALSE	FALSE	FALSE	TRUE	TRUE	(1.38,1.62]	(1.12,1.38]
B0024.1	0	0	0	0	0	0	0	0	0	0	0.663923	1.90905	0	0.530004	3.75443	2.37673	72.8252	0.813018	26.3188	0	0.221308	0	FALSE	FALSE	FALSE	FALSE	FALSE	[-0.125,0.125]	[-0.125,0.125]
B0024.10	250.547	253.393	262.671	229.785	358.03	376.19	420.268	395.807	419.17	454.652	439.517	178.496	191.094	144.691	343.531	299.468	154.754	171.427	265.918	251.97	437.78	340.459	FALSE	FALSE	FALSE	TRUE	TRUE	(2.62,2.88]	(2.38,2.62]
B0024.11	416.469	462.124	415.897	326.85	491.013	451.201	540.682	481.953	490.203	368.188	428.231	83.0436	70.9092	69.9605	71.3342	128.344	81.9284	74.6378	93.8687	439.296	428.874	451.266	FALSE	FALSE	FALSE	TRUE	TRUE	(2.62,2.88]	(2.62,2.88]
B0024.12	0	0.455744	0	0	1.7049	3.40958	3.54158	2.32827	4.68347	1.71783	7.96708	0	3.00463	4.24003	5.63165	11.8837	9.10315	2.41488	8.87282	0.227872	4.78946	1.83072	FALSE	FALSE	FALSE	FALSE	FALSE	(0.625,0.875]	(0.375,0.625]
B0024.13	10.6616	8.20339	0	19.8091	6.81962	7.95569	4.72211	12.8055	8.58636	4.00827	3.31962	168.951	138.814	138.861	240.284	130.72	188.132	148.875	186.379	9.43249	5.30475	8.68533	FALSE	FALSE	FALSE	FALSE	TRUE	(0.625,0.875]	(0.875,1.12]
B0024.14	71.2994	40.5612	0	0	8.52452	12.5018	8.2637	9.3131	22.6368	12.5974	15.2702	3.8181	1.20185	1.59001	0	4.75346	3.03438	2.20332	2.59595	55.9303	16.8348	6.43385	FALSE	FALSE	FALSE	FALSE	FALSE	(1.12,1.38]	(0.625,0.875]
B0024.2	0	0	0	0	0	0	0	0	0	0	0	0	0	0	3.75443	0	6.06877	0	3.2744	0	0	0	FALSE	FALSE	FALSE	FALSE	FALSE	[-0.125,0.125]	[-0.125,0.125]
B0024.3	29.3194	26.4331	0	0	1.7049	1.13653	2.36106	1.16414	7.80578	13.17	14.6063	0	0	1.06001	0	0	0	0.353336	0	27.8763	11.8607	1.0611	FALSE	FALSE	FALSE	FALSE	FALSE	(0.875,1.12]	(0.125,0.375]
B0024.4	0	0	0	0	0	0	0	0	0	0	0	0	0	0	1.87722	0	3.03438	0	1.6372	0	0	0	FALSE	FALSE	FALSE	FALSE	FALSE	[-0.125,0.125]	[-0.125,0.125]
B0024.8	1.99905	3.64595	0	0	0	0	0	0	0	0	0	1.90905	0	0	5.63165	0	0	0.63635	1.87722	2.8225	0	0	FALSE	FALSE	FALSE	FALSE	FALSE	[-0.125,0.125]	[-0.125,0.125]
B0024.9	32.6511	51.0433	0	0	34.0981	27.2766	24.7911	33.76	87.4247	60.124	80.9987	281.585	178.475	188.151	692.693	636.964	561.361	216.07	630.339	41.8472	76.1825	19.9876	FALSE	TRUE	FALSE	FALSE	FALSE	(1.88,2.12]	(1.12,1.38]
B0025.1	141.266	155.409	231.662	97.0644	156.851	148.885	120.414	169.964	103.036	82.4558	69.712	3.8181	5.40833	7.42005	3.75443	7.1302	6.06877	5.54882	5.65113	148.337	85.068	154.14	FALSE	FALSE	FALSE	TRUE	TRUE	(1.88,2.12]	(2.12,2.38]
B0025.2	25.9876	22.7872	36.4821	29.7136	22.1638	27.2766	28.3327	27.9393	43.7124	45.8088	44.4829	226.222	169.461	146.811	214.003	240.05	166.891	180.831	206.981	24.3874	44.668	28.6514	FALSE	FALSE	FALSE	TRUE	TRUE	(1.62,1.88]	(1.38,1.62]
B0025.4	14.6597	24.1544	12.7688	0	20.4589	20.4575	22.43	9.3131	10.9281	7.44392	13.2785	35.3174	20.4315	12.7201	24.4038	9.50693	39.447	22.823	24.4526	19.4071	10.5502	14.238	FALSE	FALSE	FALSE	TRUE	TRUE	(0.875,1.12]	(1.12,1.38]
B0025.5	0	0	0	0	0	0	0	0	58.5433	45.2362	69.048	0.954525	0.600925	0	11173.2	6417.18	4675.99	0.518483	7422.12	0	57.6092	0	FALSE	FALSE	FALSE	FALSE	TRUE	(1.62,1.88]	[-0.125,0.125]
B0025.6	0	0	0	0	0	0	0	0	0	0	0	0	0	0.530004	0	2.37673	0	0.176668	0.792244	0	0	0	FALSE	FALSE	FALSE	FALSE	FALSE	[-0.125,0.125]	[-0.125,0.125]
B0025.7	1.3327	3.64595	20.0652	0	6.81962	5.68263	4.72211	2.32827	3.90289	6.2987	9.29493	130.77	124.992	115.011	140.791	35.651	103.169	123.591	93.2038	2.48932	6.49884	6.60297	FALSE	FALSE	FALSE	FALSE	FALSE	(0.625,0.875]	(0.875,1.12]
B0034.1	0	0	0	0	0	0	0	0	0	0	0	2.86357	0	0	3.75443	2.37673	9.10315	0.954525	5.07811	0	0	0	FALSE	FALSE	FALSE	FALSE	FALSE	[-0.125,0.125]	[-0.125,0.125]
B0034.2	0	0	0	0	0	0	0	0	0	2.29044	0	0	0	0	5.63165	9.50693	12.1375	0	9.09204	0	0.763479	0	FALSE	FALSE	FALSE	FALSE	FALSE	(0.125,0.375]	[-0.125,0.125]
B0034.3	13.9933	13.2166	0	0	1.7049	3.40958	0	1.16414	2.34173	1.14522	0.663923	29.5903	42.6657	43.4603	13.1405	0	6.06877	38.5721	6.4031	13.605	1.38363	1.04644	FALSE	FALSE	FALSE	FALSE	FALSE	(0.375,0.625]	(0.125,0.375]
B0034.4	0	0.455744	0	0	0	0	0	0	131.137	178.082	204.488	0	0	0	112.633	106.953	118.341	0	112.642	0.227872	171.236	0	FALSE	FALSE	TRUE	FALSE	TRUE	(2.12,2.38]	[-0.125,0.125]
B0034.5	2.6654	6.38041	0	0	0	0	0	0	80.3995	53.2527	86.3101	0	0	0	0	2.37673	0	0	0.792244	4.52291	73.3208	0	FALSE	FALSE	FALSE	FALSE	FALSE	(1.62,1.88]	[-0.125,0.125]
B0034.7	0	0.455744	0	0	0	0	0	0	0	0	0	0	0	1.06001	0	0	0	0.353336	0	0.227872	0	0	FALSE	FALSE	FALSE	FALSE	FALSE	[-0.125,0.125]	[-0.125,0.125]
B0035.1	30.6521	34.6365	52.8991	0	15.3441	19.321	23.6106	15.1338	35.9066	42.9457	40.4993	386.582	468.722	523.114	356.671	530.011	597.774	459.473	494.819	32.6443	39.7839	21.0514	FALSE	FALSE	FALSE	TRUE	TRUE	(1.38,1.62]	(1.12,1.38]
B0035.10	0	2.73446	0	0	0	1.13653	0	1.16414	3.12231	1.14522	0.663923	175.633	57.6888	209.881	45.0532	109.33	33.3782	147.734	62.587	1.36723	1.64382	0.383444	FALSE	FALSE	FALSE	FALSE	FALSE	(0.375,0.625]	(0.125,0.375]
B0035.11	323.18	353.657	275.44	435.799	439.865	496.662	471.031	518.041	698.617	667.663	713.054	93.5434	159.846	192.391	120.142	218.659	160.822	148.594	166.541	338.418	693.111	439.473	FALSE	FALSE	FALSE	TRUE	TRUE	(2.62,2.88]	(2.62,2.88]
B0035.12	354.498	399.687	271.792	390.239	479.078	388.692	397.838	407.448	378.58	382.503	359.847	128.861	195.902	135.681	50.6849	73.6787	78.894	153.481	67.7525	377.093	373.643	389.181	FALSE	FALSE	FALSE	TRUE	TRUE	(2.38,2.62]	(2.38,2.62]
B0035.13	2.6654	0	0	0	0	0	0	0	0	0	0	0	0	0	0	2.37673	0	0	0.792244	1.3327	0	0	FALSE	FALSE	FALSE	FALSE	FALSE	[-0.125,0.125]	[-0.125,0.125]
B0035.14	8.66255	25.0659	54.7232	45.5609	28.9834	37.5054	35.4158	43.0731	39.0289	43.5183	45.8107	112.634	104.561	74.7305	182.09	183.008	133.513	97.3085	166.204	16.8642	42.786	40.877	FALSE	FALSE	FALSE	TRUE	TRUE	(1.62,1.88]	(1.38,1.62]
B0035.15	109.948	114.847	45.6027	11.8854	92.0649	100.014	107.428	110.593	107.72	110.514	94.2771	33.4084	60.0925	47.1703	45.0532	73.6787	39.447	46.8904	52.7263	112.398	104.17	77.9314	FALSE	FALSE	FALSE	TRUE	TRUE	(1.88,2.12]	(1.88,2.12]
B0035.16	327.844	268.433	91.2054	156.492	73.3109	51.1437	63.7485	51.222	2051.36	1282.65	1531.67	10.4998	13.2204	7.95005	3.75443	9.50693	3.03438	10.5567	5.43192	298.139	1621.89	81.187	FALSE	FALSE	FALSE	FALSE	FALSE	(3.12,3.38]	(1.88,2.12]
B0035.18	1.3327	0	0	0	1.7049	2.27305	2.36106	2.32827	3.12231	4.00827	2.65569	345.538	166.456	129.321	561.288	639.341	446.055	213.772	548.894	0.66635	3.26209	1.44455	FALSE	FALSE	FALSE	FALSE	FALSE	(0.625,0.875]	(0.375,0.625]
B0035.2	62.6369	83.8568	49.2509	33.6754	88.655	76.1473	92.0812	84.982	116.306	125.401	114.195	29.5903	41.4638	29.6802	20.6494	35.651	36.4126	33.5781	30.9043	73.2469	118.634	70.7986	FALSE	FALSE	FALSE	TRUE	TRUE	(1.88,2.12]	(1.62,1.88]
B0035.21	6.6635	5.46892	0	0	0	1.13653	0	1.16414	9.36693	10.8796	6.63923	0	0.600925	0.530004	39.4216	59.4183	39.447	0.376976	46.0956	6.06621	8.96192	0.383444	FALSE	FALSE	FALSE	FALSE	FALSE	(0.875,1.12]	(0.125,0.375]
B0035.3	29.3194	48.7646	36.4821	15.8473	30.6883	30.6862	28.3327	24.4469	50.7376	31.4935	45.1468	244.358	235.563	253.872	356.671	244.803	297.37	244.598	299.615	39.042	42.4593	27.7472	FALSE	FALSE	FALSE	TRUE	TRUE	(1.62,1.88]	(1.38,1.62]
B0035.4	10.6616	15.0395	0	0	13.6392	11.3653	11.8053	23.2827	12.4892	9.73436	15.9342	339.811	376.78	340.262	200.862	382.654	327.714	352.284	303.743	12.8506	12.7193	10.0154	FALSE	FALSE	FALSE	TRUE	TRUE	(1.12,1.38]	(0.875,1.12]
B0035.5	191.909	155.409	32.8339	71.3126	80.1305	78.4204	80.2759	83.8179	921.862	849.753	1001.2	83.9982	111.171	87.4506	86.352	140.227	182.063	94.2066	136.214	173.659	924.271	71.1319	FALSE	FALSE	FALSE	TRUE	FALSE	(2.88,3.12]	(1.62,1.88]
B0035.6	87.9582	114.392	133.16	263.461	119.343	129.564	125.136	152.502	170.947	176.364	185.235	249.131	203.714	197.691	110.756	73.6787	84.9628	216.845	89.7991	101.175	177.515	153.861	FALSE	FALSE	FALSE	TRUE	TRUE	(2.12,2.38]	(2.12,2.38]
B0035.7	0	1.82297	0	0	3.40981	7.95569	4.72211	4.65655	0.780578	0	0	90.6798	27.0416	75.2605	88.2292	71.302	42.4814	64.3273	67.3375	0.911487	0.260193	3.45736	FALSE	FALSE	FALSE	FALSE	TRUE	[-0.125,0.125]	(0.625,0.875]
B0035.8	0	0	0	0	0	0	0	0	0	0	0	303.539	70.9092	281.432	215.88	446.826	488.536	218.627	383.747	0	0	0	FALSE	FALSE	FALSE	TRUE	TRUE	[-0.125,0.125]	[-0.125,0.125]
B0041.1	3.9981	1.82297	0	0	0	0	0	1.16414	430.879	452.934	432.214	0	0	0	120.142	106.953	103.169	0	110.088	2.91054	438.676	0.194023	FALSE	FALSE	FALSE	FALSE	FALSE	(2.62,2.88]	[-0.125,0.125]
B0041.11	335.84	165.435	1202.09	1160.81	107.409	115.926	112.15	47.7296	142.065	162.048	138.76	6.68167	6.61018	6.89005	0	0	0	6.7273	0	250.638	147.625	457.685	FALSE	FALSE	FALSE	FALSE	FALSE	(2.12,2.38]	(2.62,2.88]
B0041.2	159.258	166.346	291.857	136.683	163.671	163.66	165.274	193.247	121.77	110.514	144.071	191.859	171.264	184.971	176.458	190.139	139.582	182.698	168.726	162.802	125.452	185.732	FALSE	FALSE	FALSE	TRUE	TRUE	(1.88,2.12]	(2.12,2.38]
B0041.3	5.3308	7.2919	0	0	0	0	0	0	0	2.29044	0	35.3174	43.2666	56.1804	18.7722	30.8975	9.10315	44.9215	19.5909	6.31135	0.763479	0	FALSE	FALSE	FALSE	FALSE	FALSE	(0.125,0.375]	[-0.125,0.125]
B0041.4	58.6388	66.5386	144.104	49.5227	92.0649	96.6048	100.345	105.936	120.209	215.301	255.611	35830	21384.5	15555.6	23499	27748.4	30395.4	24256.7	27214.3	62.5887	197.04	98.0964	FALSE	FALSE	FALSE	TRUE	TRUE	(2.12,2.38]	(1.88,2.12]
B0041.5	68.634	62.8926	36.4821	67.3508	37.5079	45.4611	47.2211	34.9241	36.6872	45.2362	51.1221	113.588	113.575	101.231	336.022	225.79	197.235	109.465	253.015	65.7633	44.3485	44.8245	FALSE	FALSE	FALSE	FALSE	TRUE	(1.62,1.88]	(1.62,1.88]
B0041.6	0	0.455744	0	0	0	0	0	0	0	0	0	4.77262	7.2111	4.24003	11.2633	4.75346	0	5.40792	5.33892	0.227872	0	0	FALSE	FALSE	FALSE	FALSE	FALSE	[-0.125,0.125]	[-0.125,0.125]
B0041.7	2874.63	2517.53	751.532	1111.29	1411.66	1459.3	1430.8	1442.37	2868.62	2531.51	2905.99	37.2265	58.2897	39.7503	71.3342	40.4045	66.7565	45.0888	59.4984	2696.08	2768.71	1267.82	FALSE	TRUE	FALSE	TRUE	FALSE	(3.38,3.62]	(2.88,3.12]
B0041.8	21.3232	23.6987	156.873	69.3317	23.8687	35.2323	30.6937	32.5958	31.2231	28.0579	23.2373	377.037	356.949	484.953	409.233	263.817	430.883	406.313	367.978	22.5109	27.5061	58.0993	FALSE	FALSE	FALSE	TRUE	TRUE	(1.38,1.62]	(1.62,1.88]
B0047.1	12264.2	18387.4	9841.06	9133.96	15821.5	19422.1	15919.4	15916.1	28303.8	19425.2	22238.8	0	1.80278	0	1.87722	7.1302	3.03438	0.600925	4.01393	15325.8	23322.6	14342.4	TRUE	TRUE	FALSE	FALSE	FALSE	(4.12,4.38]	(4.12,4.38]
B0047.2	54.6407	59.7024	40.1304	35.6563	32.3932	20.4575	24.7911	26.7752	205.292	163.766	179.259	4.77262	10.8167	4.77003	5.63165	7.1302	3.03438	6.78644	5.26541	57.1715	182.773	30.0339	FALSE	FALSE	FALSE	FALSE	FALSE	(2.12,2.38]	(1.38,1.62]
B0047.3	8028.18	6023.11	8638.97	6766.78	5210.19	4558.61	5091.62	4804.39	8856.44	7941.52	9055.25	2.86357	11.4176	12.7201	13.1405	9.50693	6.06877	9.00041	9.57207	7025.64	8617.74	5845.09	FALSE	TRUE	FALSE	FALSE	FALSE	(3.88,4.12]	(3.62,3.88]
B0047.5	1396.67	762.459	682.216	764.63	818.354	872.853	897.201	895.222	1477.63	1176.71	1230.25	11.4543	4.8074	5.83004	3.75443	9.50693	12.1375	7.36391	8.4663	1079.56	1294.87	821.746	FALSE	FALSE	FALSE	FALSE	FALSE	(2.88,3.12]	(2.88,3.12]
B0198.1	1039.51	890.979	60.1955	29.7136	22.1638	22.7305	36.5964	31.4317	0.780578	4.00827	0	0.954525	1.20185	0.530004	1.87722	0	0	0.895459	0.625739	965.242	1.59628	33.8053	FALSE	FALSE	FALSE	FALSE	FALSE	(0.375,0.625]	(1.38,1.62]
B0198.2	0	0	0	0	0	0	0	0	0	0	0.663923	2.86357	1.80278	0.530004	5.63165	0	0	1.73212	1.87722	0	0.221308	0	FALSE	FALSE	FALSE	FALSE	FALSE	[-0.125,0.125]	[-0.125,0.125]
B0198.3	0	1.36723	0	0	0	0	0	0	1.56116	4.00827	3.31962	2.86357	0	1.06001	0	0	0	1.30786	0	0.683616	2.96301	0	FALSE	FALSE	FALSE	FALSE	FALSE	(0.375,0.625]	[-0.125,0.125]
B0205.1	83.9601	154.953	171.466	122.816	207.998	238.671	201.87	236.32	202.17	229.616	223.078	83.9982	142.419	60.9504	80.7203	104.576	36.4126	95.7893	73.9031	119.456	218.288	196.524	FALSE	FALSE	FALSE	TRUE	TRUE	(2.12,2.38]	(2.12,2.38]
B0205.10	0	0	0	0	0	0	0	0	135.821	211.293	232.373	0	0	0.530004	726.483	686.876	685.771	0.176668	699.71	0	193.162	0	FALSE	FALSE	TRUE	FALSE	FALSE	(2.12,2.38]	[-0.125,0.125]
B0205.11	80.6283	92.0602	120.391	91.1217	235.277	198.892	220.759	202.56	142.846	128.837	125.482	264.403	212.727	126.671	189.599	294.715	230.613	201.267	238.309	86.3443	132.388	178.167	FALSE	FALSE	FALSE	TRUE	TRUE	(2.12,2.38]	(2.12,2.38]
B0205.12	379.153	289.397	27.3616	39.6181	90.3599	77.2838	97.9838	116.414	430.879	432.32	416.944	417.127	95.5471	322.772	285.337	144.981	97.1003	278.482	175.806	334.275	426.714	74.8368	FALSE	FALSE	FALSE	FALSE	FALSE	(2.62,2.88]	(1.88,2.12]
B0205.13	0	0.911487	0	0	0	0	0	1.16414	0.780578	0	0	0	0	0	22.5266	0	9.10315	0	10.5433	0.455744	0.260193	0.194023	FALSE	FALSE	FALSE	FALSE	FALSE	[-0.125,0.125]	[-0.125,0.125]
B0205.3	187.911	202.806	653.03	1127.14	306.883	217.077	267.98	246.797	594.02	756.417	774.135	394.219	552.25	396.973	1329.07	1404.65	1611.26	447.814	1448.33	195.358	708.191	469.817	FALSE	FALSE	FALSE	TRUE	TRUE	(2.62,2.88]	(2.62,2.88]
B0205.4	1.99905	1.82297	0	0	1.7049	0	0	0	1.56116	1.14522	0.663923	0	0	0	0	0	3.03438	0	1.01146	1.91101	1.12343	0.284151	FALSE	FALSE	FALSE	FALSE	FALSE	(0.125,0.375]	[-0.125,0.125]
B0205.5	2277.58	1557.28	1120	845.847	444.98	363.689	445.059	438.88	832.096	1059.9	1120.7	1.90905	0	0	3.75443	0	3.03438	0.63635	2.26294	1917.43	1004.23	609.743	FALSE	TRUE	FALSE	FALSE	FALSE	(2.88,3.12]	(2.62,2.88]
B0205.6	61.9705	50.1318	25.5375	17.8282	75.0158	57.9629	77.9149	95.4593	51.5181	77.3023	80.3347	65.8622	29.4453	37.6303	48.8076	64.1718	24.2751	44.3126	45.7515	56.0512	69.7184	58.2864	FALSE	FALSE	FALSE	TRUE	TRUE	(1.62,1.88]	(1.62,1.88]
B0205.7	23.3222	34.1808	96.6777	73.2936	54.5569	43.188	41.3185	47.7296	87.4247	115.667	110.211	456.263	412.836	455.273	987.416	1124.19	1037.76	441.457	1049.79	28.7515	104.434	59.4607	FALSE	FALSE	FALSE	TRUE	TRUE	(1.88,2.12]	(1.62,1.88]
B0205.8	365.826	245.646	93.0295	25.7518	180.72	210.257	175.899	236.32	236.515	223.318	257.602	77.3165	64.299	62.0104	54.4393	118.837	63.7221	67.8753	78.9993	305.736	239.145	153.663	FALSE	TRUE	FALSE	TRUE	FALSE	(2.38,2.62]	(2.12,2.38]
B0205.9	17.3251	21.8757	58.3714	0	40.9177	29.5497	31.8743	33.76	28.1008	40.0827	39.1715	44.8627	52.2805	43.4603	11.2633	14.2604	9.10315	46.8678	11.5423	19.6004	35.785	32.4122	FALSE	FALSE	FALSE	TRUE	TRUE	(1.38,1.62]	(1.38,1.62]
B0207.1	0	0	0	0	0	0	0	0	79.6189	84.7462	78.343	0	0	0	238.407	247.18	154.754	0	213.447	0	80.9027	0	FALSE	FALSE	FALSE	FALSE	TRUE	(1.88,2.12]	[-0.125,0.125]
B0207.11	0	0	0	0	0	0	0	0	56.2016	61.8418	83.6544	0	0	0.530004	386.707	204.399	358.057	0.176668	316.388	0	67.2326	0	FALSE	FALSE	FALSE	FALSE	TRUE	(1.62,1.88]	[-0.125,0.125]
B0207.12	13.327	20.0527	0	0	0	7.95569	11.8053	5.82069	22.6368	24.6222	31.8683	0.954525	0	1.06001	0	0	0	0.671511	0	16.6899	26.3758	4.26361	FALSE	FALSE	FALSE	FALSE	FALSE	(1.38,1.62]	(0.625,0.875]
B0207.2	0	0	0	0	0	0	0	1.16414	0	0	0	0	0	0	0	0	3.03438	0	1.01146	0	0	0.194023	FALSE	FALSE	FALSE	FALSE	FALSE	[-0.125,0.125]	[-0.125,0.125]
B0207.4	223.893	186.399	490.685	342.697	298.358	369.371	276.244	395.807	68.6909	84.1736	73.0316	164.178	171.264	168.011	760.273	401.668	600.808	167.818	587.583	205.146	75.2987	362.194	FALSE	FALSE	FALSE	TRUE	TRUE	(1.88,2.12]	(2.38,2.62]
B0207.5	27.9867	42.8399	0	0	3.40981	9.09222	1.18053	0	14.831	10.307	10.6228	0	0	0	5.63165	0	0	0	1.87722	35.4133	11.9202	2.28043	FALSE	FALSE	FALSE	FALSE	FALSE	(0.875,1.12]	(0.375,0.625]
B0207.6	156.592	99.3521	100.326	207.995	47.7373	48.8707	53.1238	52.3862	61.6657	64.7049	49.7943	96.407	182.681	138.861	33.7899	54.6648	63.7221	139.316	50.7256	127.972	58.7216	85.0732	FALSE	FALSE	FALSE	TRUE	TRUE	(1.62,1.88]	(1.88,2.12]
B0207.7	0	0	0	0	0	0	0	0	76.4966	113.377	125.482	0	0	0	144.546	78.4322	39.447	0	87.475	0	105.118	0	FALSE	FALSE	FALSE	FALSE	TRUE	(1.88,2.12]	[-0.125,0.125]
B0207.9	1.3327	0	0	0	0	0	1.18053	0	53.0793	64.7049	56.4335	0	0.600925	0	587.569	822.349	710.046	0.200308	706.655	0.66635	58.0726	0.196755	FALSE	FALSE	FALSE	FALSE	TRUE	(1.62,1.88]	[-0.125,0.125]
B0212.1	0	0	0	0	0	0	0	1.16414	0.780578	0.57261	1.32785	2.86357	0	0	1.87722	0	3.03438	0.954525	1.6372	0	0.893678	0.194023	FALSE	FALSE	FALSE	FALSE	FALSE	(0.125,0.375]	[-0.125,0.125]
B0212.3	380.486	327.224	100.326	249.594	49.4422	57.9629	54.3043	41.9089	12.4892	8.58914	9.95885	25.7722	16.225	28.0902	0	0	3.03438	23.3624	1.01146	353.855	10.3457	92.2564	FALSE	TRUE	FALSE	FALSE	FALSE	(0.875,1.12]	(1.88,2.12]
B0212.4	23.9886	12.3051	0	9.90453	6.81962	7.95569	2.36106	6.98482	14.831	17.7509	29.8766	3.8181	0.600925	4.77003	133.282	68.9252	69.7908	3.06302	90.6662	18.1468	20.8195	5.67095	FALSE	FALSE	FALSE	FALSE	TRUE	(1.12,1.38]	(0.625,0.875]
B0213.11	0.66635	4.10169	0	0	0	0	0	0	1771.13	1185.87	1444.7	0	0.600925	2.12001	0	0	9.10315	0.90698	3.03438	2.38402	1467.23	0	FALSE	FALSE	FALSE	FALSE	FALSE	(3.12,3.38]	[-0.125,0.125]
B0213.14	0	0	0	0	0	0	0	0	2.34173	1.14522	1.32785	0	0	0	0	2.37673	0	0	0.792244	0	1.60493	0	FALSE	FALSE	FALSE	FALSE	FALSE	(0.375,0.625]	[-0.125,0.125]
B0213.15	0	0	0	0	0	0	0	0	0.780578	0	0	0	0	0	1.87722	0	3.03438	0	1.6372	0	0.260193	0	FALSE	FALSE	FALSE	FALSE	FALSE	[-0.125,0.125]	[-0.125,0.125]
B0213.17	0	0	0	0	0	0	0	0	0	0	0	0	0	0	0	0	9.10315	0	3.03438	0	0	0	FALSE	FALSE	FALSE	FALSE	FALSE	[-0.125,0.125]	[-0.125,0.125]
B0213.2	0	0	0	0	0	0	0	0	0	0	0	0	0	0	24.4038	19.0139	39.447	0	27.6216	0	0	0	FALSE	FALSE	FALSE	FALSE	FALSE	[-0.125,0.125]	[-0.125,0.125]
B0213.20	0	0	0	0	0	0	0	0	0	0	0	0	0	0	0	0	0	0	0	0	0	0	FALSE	FALSE	FALSE	FALSE	FALSE	[-0.125,0.125]	[-0.125,0.125]
B0213.3	0	0	0	0	0	0	0	0	0	0	0	0	0	0	11.2633	2.37673	3.03438	0	5.55814	0	0	0	FALSE	FALSE	FALSE	FALSE	FALSE	[-0.125,0.125]	[-0.125,0.125]
B0213.4	0	0	0	0	0	0	0	0	0	0	0	0	0	0	0	0	6.06877	0	2.02292	0	0	0	FALSE	FALSE	FALSE	FALSE	FALSE	[-0.125,0.125]	[-0.125,0.125]
B0213.5	0	0	0	0	0	0	0	0	0	0	0	0	0	0	1.87722	0	0	0	0.625739	0	0	0	FALSE	FALSE	FALSE	FALSE	FALSE	[-0.125,0.125]	[-0.125,0.125]
B0213.6	0	0	0	0	0	0	0	0	0	0	0	0	0	0	0	0	0	0	0	0	0	0	FALSE	FALSE	FALSE	FALSE	FALSE	[-0.125,0.125]	[-0.125,0.125]
B0218.1	0.66635	2.73446	0	0	0	0	0	0	0	0	0	0	1.20185	1.06001	7.50887	9.50693	0	0.753952	5.67193	1.70041	0	0	FALSE	FALSE	FALSE	FALSE	FALSE	[-0.125,0.125]	[-0.125,0.125]
B0218.2	5.99715	7.74764	0	0	0	1.13653	1.18053	1.16414	1.56116	2.86305	1.32785	0.954525	7.81203	5.83004	0	0	3.03438	4.86553	1.01146	6.87239	1.91735	0.580199	FALSE	FALSE	FALSE	FALSE	FALSE	(0.375,0.625]	(0.125,0.375]
B0218.3	0	1.36723	0	0	0	1.13653	0	0	1.56116	0	1.99177	3.8181	7.81203	7.95005	1.87722	0	3.03438	6.52673	1.6372	0.683616	1.18431	0.189421	FALSE	FALSE	FALSE	FALSE	FALSE	(0.125,0.375]	[-0.125,0.125]
B0218.5	6.6635	1.82297	0	0	0	3.40958	1.18053	1.16414	1191.94	1152.66	1310.58	0	0	0	583.814	496.737	494.605	0	525.052	4.24324	1218.4	0.959041	FALSE	FALSE	FALSE	FALSE	TRUE	(2.88,3.12]	(0.125,0.375]
B0218.6	0	1.36723	0	0	0	0	0	2.32827	0	1.14522	0	0.954525	0	0	7.50887	0	0	0.318175	2.50296	0.683616	0.38174	0.388046	FALSE	FALSE	FALSE	FALSE	FALSE	(0.125,0.375]	(0.125,0.375]
B0218.7	0	0	0	0	0	0	0	0	66.3491	79.0201	90.2936	1.90905	0	0	4270.67	3077.87	4105.52	0.63635	3818.02	0	78.5543	0	FALSE	FALSE	TRUE	FALSE	TRUE	(1.88,2.12]	[-0.125,0.125]
B0218.8	0	0	0	0	0	0	0	0	0	0	0.663923	0	0	0	0	0	0	0	0	0	0.221308	0	FALSE	FALSE	FALSE	FALSE	FALSE	[-0.125,0.125]	[-0.125,0.125]
B0222.1	0	0	0	0	0	0	0	0	1.56116	0	0	0	0	0	3.75443	0	3.03438	0	2.26294	0	0.520385	0	FALSE	FALSE	FALSE	FALSE	FALSE	(0.125,0.375]	[-0.125,0.125]
B0222.10	0	0.911487	0	0	0	0	0	0	0	0.57261	1.32785	0	0	0	272.196	38.0277	66.7565	0	125.66	0.455744	0.633485	0	FALSE	FALSE	FALSE	FALSE	FALSE	(0.125,0.375]	[-0.125,0.125]
B0222.3	0	0	0	0	0	0	0	0	0	0.57261	0.663923	0	0	0	0	0	3.03438	0	1.01146	0	0.412178	0	FALSE	FALSE	FALSE	FALSE	FALSE	(0.125,0.375]	[-0.125,0.125]
B0222.4	0	0	0	0	0	0	0	0	0.780578	1.14522	0.663923	0	0	0	0	0	0	0	0	0	0.86324	0	FALSE	FALSE	FALSE	FALSE	FALSE	(0.125,0.375]	[-0.125,0.125]
B0222.5	1.99905	0.911487	0	0	0	0	1.18053	0	1.56116	0	0	0	0	0	3.75443	7.1302	0	0	3.62821	1.45527	0.520385	0.196755	FALSE	FALSE	FALSE	FALSE	FALSE	(0.125,0.375]	[-0.125,0.125]
B0222.6	0	0	0	0	0	0	0	0	0	0	0	0	0	15.3701	1.87722	2.37673	385.367	5.12337	129.874	0	0	0	FALSE	FALSE	FALSE	FALSE	FALSE	[-0.125,0.125]	[-0.125,0.125]
B0222.7	0	0	0	0	0	0	0	0	0	0	0	0	0	0.530004	1.87722	0	106.203	0.176668	36.0269	0	0	0	FALSE	FALSE	FALSE	FALSE	FALSE	[-0.125,0.125]	[-0.125,0.125]
B0222.8	0	2.27872	0	0	0	0	0	0	0	0	0	0	0	14.8401	13.1405	2.37673	452.123	4.9467	155.88	1.13936	0	0	FALSE	FALSE	FALSE	FALSE	FALSE	[-0.125,0.125]	[-0.125,0.125]
B0222.9	0	0	0	0	0	0	0	0	1.56116	0	1.32785	0	0	0	0	0	0	0	0	0	0.963001	0	FALSE	FALSE	FALSE	FALSE	FALSE	(0.125,0.375]	[-0.125,0.125]
B0228.1	3.33175	0.911487	0	0	0	0	0	0	0	0	0	0	0	0	0	0	3.03438	0	1.01146	2.12162	0	0	FALSE	FALSE	FALSE	FALSE	FALSE	[-0.125,0.125]	[-0.125,0.125]
B0228.4	1.3327	0.455744	0	0	1.7049	0	0	0	0.780578	0.57261	0	0	3.00463	9.01006	0	0	15.1719	4.0049	5.05731	0.894222	0.451062	0.284151	FALSE	FALSE	FALSE	FALSE	FALSE	(0.125,0.375]	[-0.125,0.125]
B0228.5	0	0	0	0	0	0	0	0	0	0	0	0	0	0	0	0	0	0	0	0	0	0	FALSE	FALSE	FALSE	FALSE	FALSE	[-0.125,0.125]	[-0.125,0.125]
B0228.6	5.3308	5.46892	0	0	0	0	1.18053	1.16414	1.56116	4.00827	2.65569	0.954525	0	0.530004	0	0	0	0.494843	0	5.39986	2.74171	0.390778	FALSE	FALSE	FALSE	FALSE	FALSE	(0.375,0.625]	(0.125,0.375]
B0228.7	557.068	433.412	758.829	600.215	264.26	284.132	285.688	293.363	65.5685	47.5266	48.4664	37.2265	46.2712	27.0302	58.1937	52.2881	81.9284	36.8426	64.1367	495.24	53.8538	414.414	FALSE	FALSE	FALSE	FALSE	FALSE	(1.62,1.88]	(2.38,2.62]
B0238.1	2.6654	2.27872	0	0	0	0	0	0	0	0	0	0.954525	2.4037	4.77003	0	0	3.03438	2.70942	1.01146	2.47206	0	0	FALSE	FALSE	FALSE	FALSE	FALSE	[-0.125,0.125]	[-0.125,0.125]
B0238.10	72.6321	67.9058	151.401	160.453	75.0158	76.1473	77.9149	69.8482	40.59	45.8088	50.4582	45.8172	57.0879	52.4704	15.0177	23.7673	48.5501	51.7918	29.1117	70.269	45.619	101.797	FALSE	FALSE	FALSE	TRUE	TRUE	(1.62,1.88]	(1.88,2.12]
B0238.11	175.25	99.8079	14.5929	51.5036	88.655	102.287	87.3591	81.4896	99.1334	139.717	108.22	315.948	271.618	278.782	204.617	216.283	239.716	288.783	220.205	137.529	115.69	70.9813	FALSE	FALSE	FALSE	TRUE	TRUE	(1.88,2.12]	(1.62,1.88]
B0238.12	61.3042	58.7909	0	0	3.40981	4.54611	8.2637	12.8055	0	1.14522	0	0	0	0	0	0	0	0	0	60.0476	0.38174	4.83752	FALSE	FALSE	FALSE	FALSE	FALSE	(0.125,0.375]	(0.625,0.875]
B0238.15	10.6616	5.46892	0	7.92363	0	4.54611	2.36106	0	0	0	0	13.3633	2.4037	7.95005	0	0	0	7.9057	0	8.06526	0	2.4718	FALSE	FALSE	FALSE	FALSE	FALSE	[-0.125,0.125]	(0.375,0.625]
B0238.5	0	0	0	0	0	0	0	0	6.24462	2.86305	4.64746	0	0	0	3.75443	11.8837	0	0	5.2127	0	4.58504	0	FALSE	FALSE	FALSE	FALSE	FALSE	(0.625,0.875]	[-0.125,0.125]
B0238.9	776.964	681.793	1464.76	968.663	693.896	710.329	700.053	813.732	963.233	1006.07	1024.43	206.177	222.943	170.131	469.304	411.175	355.023	199.751	411.834	729.378	997.914	891.905	FALSE	FALSE	FALSE	TRUE	TRUE	(2.88,3.12]	(2.88,3.12]
B0240.1	9.3289	18.2297	14.5929	0	6.81962	7.95569	9.44423	11.6414	38.2483	53.8253	56.4335	0	0	0	0	0	0	0	0	13.7793	49.5024	8.40896	FALSE	FALSE	FALSE	FALSE	FALSE	(1.62,1.88]	(0.875,1.12]
B0240.2	2.6654	3.19021	0	0	0	0	0	0	117.867	117.385	98.2607	0	0	0	80.7203	40.4045	54.6189	0	58.5812	2.9278	111.171	0	FALSE	FALSE	FALSE	FALSE	TRUE	(1.88,2.12]	[-0.125,0.125]
B0240.4	158.591	140.825	78.4366	55.4654	129.573	153.431	155.83	115.25	170.166	159.758	151.375	314.993	416.441	342.912	174.581	85.5624	94.0659	358.115	118.07	149.708	160.433	114.664	FALSE	FALSE	FALSE	TRUE	TRUE	(2.12,2.38]	(1.88,2.12]
B0244.10	0	8.20339	0	0	0	0	1.18053	0	21.8562	18.3235	21.9095	0	0	0	0	0	0	0	0	4.10169	20.6964	0.196755	FALSE	FALSE	FALSE	FALSE	FALSE	(1.12,1.38]	[-0.125,0.125]
B0244.2	6.6635	11.3936	0	0	13.6392	5.68263	14.1663	12.8055	8.58636	7.44392	7.96708	0	0	0	0	0	3.03438	0	1.01146	9.02854	7.99912	7.71562	FALSE	FALSE	FALSE	FALSE	FALSE	(0.875,1.12]	(0.875,1.12]
B0244.5	0	0	0	0	0	0	0	0	0	0	0	0	0	0	0	2.37673	3.03438	0	1.80371	0	0	0	FALSE	FALSE	FALSE	FALSE	FALSE	[-0.125,0.125]	[-0.125,0.125]
B0244.6	1.3327	1.82297	0	0	0	0	0	0	0.780578	0	0	0	0	0	0	7.1302	0	0	2.37673	1.57784	0.260193	0	FALSE	FALSE	FALSE	FALSE	FALSE	[-0.125,0.125]	[-0.125,0.125]
B0244.8	47.9772	48.3088	198.828	247.613	83.5403	115.926	129.858	126.891	10.1475	16.6057	18.5899	2154.36	3572.5	2586.42	144.546	104.576	42.4814	2771.09	97.2011	48.143	15.1143	150.443	FALSE	FALSE	FALSE	TRUE	TRUE	(1.12,1.38]	(2.12,2.38]
B0244.9	0.66635	0	0	0	0	0	0	0	48.3958	52.1075	45.8107	1.90905	1.20185	4.24003	2397.21	2020.22	1854.01	2.45031	2090.48	0.333175	48.7713	0	FALSE	FALSE	TRUE	FALSE	TRUE	(1.62,1.88]	[-0.125,0.125]
B0250.1	19.9905	24.1544	18.2411	27.7327	35.803	32.9593	48.4017	34.9241	71.0326	95.0532	86.974	7353.66	3124.21	2090.33	4565.39	4765.35	6329.73	4189.4	5220.16	22.0725	84.3532	33.0103	FALSE	FALSE	FALSE	FALSE	TRUE	(1.88,2.12]	(1.38,1.62]
B0250.12	6.6635	5.01318	0	0	0	1.13653	0	1.16414	0	0.57261	0.663923	4.77262	4.8074	1.06001	0	4.75346	6.06877	3.54668	3.60741	5.83834	0.412178	0.383444	FALSE	FALSE	FALSE	FALSE	FALSE	(0.125,0.375]	(0.125,0.375]
B0250.2	2857.97	2342.52	14988.7	16100.8	1432.12	1412.7	1560.66	1500.57	1903.05	1915.38	2014.34	0	0	0	3.75443	0	6.06877	0	3.2744	2600.25	1944.26	6165.93	FALSE	TRUE	FALSE	FALSE	FALSE	(3.12,3.38]	(3.62,3.88]
B0250.3	28.653	45.1186	40.1304	114.893	23.8687	21.594	15.3469	13.9696	28.8814	49.2444	57.7613	219.541	150.832	126.671	418.619	563.286	294.335	165.681	425.413	36.8858	45.2957	38.3004	FALSE	FALSE	FALSE	FALSE	FALSE	(1.62,1.88]	(1.38,1.62]
B0250.5	155.259	112.113	414.072	439.761	90.3599	72.7377	76.7343	81.4896	88.9859	137.426	145.399	184.223	151.433	131.971	375.443	263.817	218.476	155.876	285.912	133.686	123.937	195.859	FALSE	FALSE	FALSE	TRUE	TRUE	(1.88,2.12]	(2.12,2.38]
B0250.7	4086.06	3406.68	3719.36	3890.5	1727.07	1951.42	1919.54	1805.58	8534.84	9372.47	9631.54	1.90905	6.00925	15.3701	3.75443	2.37673	0	7.7628	2.04372	3746.37	9179.62	2502.24	FALSE	FALSE	FALSE	FALSE	FALSE	(3.88,4.12]	(3.38,3.62]
B0250.9	7.32985	7.2919	0	0	3.40981	0	0	0	3.90289	0	0	4.77262	4.20648	5.30004	11.2633	14.2604	9.10315	4.75971	11.5423	7.31087	1.30096	0.568302	FALSE	FALSE	FALSE	FALSE	FALSE	(0.125,0.375]	(0.125,0.375]
B0252.1	0	0	0	0	0	0	0	0	1.56116	0	1.99177	0	0	0	0	0	0	0	0	0	1.18431	0	FALSE	FALSE	FALSE	FALSE	FALSE	(0.125,0.375]	[-0.125,0.125]
B0252.2	0	0	0	0	0	0	0	0	0	0	0.663923	0.954525	1.80278	0	1.87722	0	3.03438	0.9191	1.6372	0	0.221308	0	FALSE	FALSE	FALSE	FALSE	FALSE	[-0.125,0.125]	[-0.125,0.125]
B0252.3	0	0	0	0	0	0	0	0	0	0	0	2.86357	1.20185	2.65002	7.50887	0	12.1375	2.23848	6.5488	0	0	0	FALSE	FALSE	FALSE	FALSE	FALSE	[-0.125,0.125]	[-0.125,0.125]
B0252.4	233.222	229.239	80.2607	71.3126	75.0158	72.7377	92.0812	93.131	41.3706	40.6553	48.4664	239.586	227.751	200.871	428.005	285.208	403.573	222.736	372.262	231.231	43.4974	80.7565	FALSE	FALSE	FALSE	FALSE	TRUE	(1.62,1.88]	(1.88,2.12]
B0252.5	0	2.27872	0	0	1.7049	0	0	0	681.444	822.84	904.264	0	0	1.59001	2354.03	2319.69	2121.03	0.530004	2264.92	1.13936	802.849	0.284151	FALSE	FALSE	TRUE	FALSE	TRUE	(2.88,3.12]	[-0.125,0.125]
B0252.8	0	0	0	0	0	0	0	0	0	0	0	0	0	0	0	0	0	0	0	0	0	0	FALSE	FALSE	FALSE	FALSE	FALSE	[-0.125,0.125]	[-0.125,0.125]
B0261.1	39.3146	55.145	125.863	39.6181	64.7864	107.97	86.1786	94.2951	57.7628	70.431	65.0645	42.9536	54.0833	42.4003	45.0532	57.0416	54.6189	46.479	52.2379	47.2298	64.4194	86.4519	FALSE	FALSE	FALSE	TRUE	TRUE	(1.62,1.88]	(1.88,2.12]
B0261.2	115.278	137.179	138.632	61.4081	146.622	106.834	121.594	132.712	227.148	211.866	257.602	61.0896	63.6981	42.4003	52.5621	52.2881	36.4126	55.7293	47.0876	126.229	232.205	117.967	FALSE	FALSE	FALSE	TRUE	TRUE	(2.12,2.38]	(1.88,2.12]
B0261.4	52.6416	30.5348	18.2411	27.7327	30.6883	59.0994	49.5822	45.4014	29.662	57.261	40.4993	140.315	82.9277	94.8706	163.318	152.111	276.129	106.038	197.186	41.5882	42.4741	38.4575	FALSE	FALSE	FALSE	TRUE	TRUE	(1.62,1.88]	(1.38,1.62]
B0261.5	0	0	0	0	0	0	0	0	152.213	166.629	179.259	0	0	0	300.355	294.715	139.582	0	244.884	0	166.034	0	FALSE	FALSE	TRUE	FALSE	TRUE	(2.12,2.38]	[-0.125,0.125]
B0261.6	3.9981	12.3051	0	25.7518	0	2.27305	8.2637	6.98482	265.396	239.923	248.307	2.86357	4.8074	0.530004	7705.97	5632.86	5340.52	2.73366	6226.45	8.15159	251.209	7.21223	FALSE	FALSE	FALSE	FALSE	TRUE	(2.38,2.62]	(0.875,1.12]
B0261.7	331.176	344.998	632.965	675.489	347.801	430.744	334.089	366.703	293.497	357.308	359.183	676.758	648.999	685.295	292.846	344.626	203.304	670.351	280.259	338.087	336.663	464.632	FALSE	FALSE	FALSE	TRUE	TRUE	(2.38,2.62]	(2.62,2.88]
B0261.8	8099.48	5648.03	1988.28	2192.86	2688.63	3469.82	3096.53	3289.85	3792.83	2871.06	2813.71	5.72715	5.40833	11.1301	11.2633	19.0139	6.06877	7.42185	12.1153	6873.76	3159.2	2787.66	FALSE	TRUE	FALSE	FALSE	FALSE	(3.38,3.62]	(3.38,3.62]
B0261.9	0	0.911487	0	0	0	1.13653	0	0	1.56116	0	0.663923	6.68167	4.20648	6.36004	13.1405	9.50693	9.10315	5.7494	10.5835	0.455744	0.741693	0.189421	FALSE	FALSE	FALSE	FALSE	FALSE	(0.125,0.375]	[-0.125,0.125]
B0272.1	0	0	0	0	0	0	0	0	1.56116	0.57261	0.663923	0	0	0	0	0	3.03438	0	1.01146	0	0.932563	0	FALSE	FALSE	FALSE	FALSE	FALSE	(0.125,0.375]	[-0.125,0.125]
B0272.2	5.3308	6.38041	20.0652	0	1.7049	6.81916	5.90264	4.65655	0.780578	1.14522	0.663923	39.1355	44.4685	36.5702	1.87722	0	0	40.0581	0.625739	5.8556	0.86324	6.52474	FALSE	FALSE	FALSE	FALSE	FALSE	(0.125,0.375]	(0.875,1.12]
B0272.3	1022.18	788.437	171.466	106.969	51.1471	32.9593	63.7485	54.7145	0	5.7261	7.96708	203.314	359.353	252.282	0	0	9.10315	271.65	3.03438	905.308	4.56439	80.1674	FALSE	FALSE	FALSE	FALSE	FALSE	(0.625,0.875]	(1.88,2.12]
B0272.4	0	0	0	0	0	0	0	0	0	0	0	0	0	0	1.87722	2.37673	3.03438	0	2.42944	0	0	0	FALSE	FALSE	FALSE	FALSE	FALSE	[-0.125,0.125]	[-0.125,0.125]
B0273.1	0	1.36723	0	0	0	0	0	0	45.2735	59.5514	55.1056	0	0.600925	0	2962.25	2757.01	2372.89	0.200308	2697.38	0.683616	53.3102	0	FALSE	FALSE	FALSE	FALSE	TRUE	(1.62,1.88]	[-0.125,0.125]
B0273.115	0	0	0	0	0	0	0	0	0	0	0	0.954525	0	1.59001	0	0	0	0.848178	0	0	0	0	FALSE	FALSE	FALSE	FALSE	FALSE	[-0.125,0.125]	[-0.125,0.125]
B0273.2	6.6635	4.10169	0	0	5.11471	6.81916	3.54158	2.32827	6.24462	10.307	8.63101	367.492	325.1	382.663	67.5798	21.3906	57.6533	358.418	48.8746	5.38259	8.3942	2.96729	FALSE	FALSE	FALSE	TRUE	TRUE	(0.875,1.12]	(0.375,0.625]
B0273.3	18.6578	41.4727	41.9545	0	75.0158	64.782	50.7627	61.6993	31.2231	58.9788	73.0316	96.407	37.8583	86.9206	240.284	175.878	215.441	73.7286	210.534	30.0652	54.4112	49.0357	FALSE	FALSE	FALSE	TRUE	TRUE	(1.62,1.88]	(1.62,1.88]
B0273.4	37.3156	77.0207	0	0	0	2.27305	8.2637	3.49241	15.6116	30.9209	23.2373	5.72715	3.60555	5.30004	15.0177	19.0139	15.1719	4.87758	16.4012	57.1681	23.2566	2.33819	FALSE	FALSE	FALSE	FALSE	TRUE	(1.38,1.62]	(0.375,0.625]
B0280.1	154.593	125.785	32.8339	21.79	61.3766	62.509	79.0954	75.6689	213.098	192.397	229.054	67.7712	96.7489	82.6806	88.2292	38.0277	21.2407	82.4002	49.1659	140.189	211.516	55.5456	FALSE	FALSE	FALSE	FALSE	FALSE	(2.12,2.38]	(1.62,1.88]
B0280.10	1731.84	1198.61	308.274	257.518	745.043	652.366	786.232	783.464	488.642	442.055	489.312	20.045	60.6934	38.1603	28.1583	21.3906	48.5501	39.6329	32.6997	1465.22	473.336	588.816	FALSE	FALSE	FALSE	FALSE	FALSE	(2.62,2.88]	(2.62,2.88]
B0280.11	0	0	0	0	0	0	0	0	46.0541	83.0284	81.6626	0	0	0	837.239	456.333	449.089	0	580.887	0	70.2484	0	FALSE	FALSE	FALSE	FALSE	TRUE	(1.62,1.88]	[-0.125,0.125]
B0280.12	117.278	71.5518	0	0	15.3441	7.95569	18.8885	24.4469	23.4173	17.7509	13.2785	0.954525	0	0	0	0	3.03438	0.318175	1.01146	94.4146	18.1489	11.1059	FALSE	FALSE	FALSE	FALSE	FALSE	(1.12,1.38]	(0.875,1.12]
B0280.13	0	0	0	0	0	0	0	0	0	0	0	0	0	0	9.38608	0	6.06877	0	5.15162	0	0	0	FALSE	FALSE	FALSE	FALSE	FALSE	[-0.125,0.125]	[-0.125,0.125]
B0280.17	0	0.455744	0	0	0	0	0	1.16414	206.073	198.123	203.161	2.86357	0	0	2883.4	2070.13	2002.69	0.954525	2318.74	0.227872	202.452	0.194023	FALSE	FALSE	FALSE	FALSE	TRUE	(2.12,2.38]	[-0.125,0.125]
B0280.3	31.9848	27.8004	18.2411	41.599	28.9834	18.1844	23.6106	17.4621	20.295	26.9126	22.5734	252.949	233.159	237.972	152.055	144.981	160.822	241.36	152.619	29.8926	23.2604	24.6801	FALSE	FALSE	FALSE	TRUE	TRUE	(1.38,1.62]	(1.38,1.62]
B0280.4	3.9981	0.455744	0	0	0	0	0	0	2.34173	0.57261	1.99177	0	0.600925	0	1.87722	0	0	0.200308	0.625739	2.22692	1.63537	0	FALSE	FALSE	FALSE	FALSE	FALSE	(0.375,0.625]	[-0.125,0.125]
B0280.5	171.252	192.324	308.274	211.957	211.408	211.394	194.787	209.545	38.2483	44.0909	41.8272	13392.9	16901.6	20090.8	902.941	2196.1	518.88	16795.1	1205.97	181.788	41.3888	224.561	FALSE	FALSE	FALSE	TRUE	TRUE	(1.62,1.88]	(2.12,2.38]
B0280.7	1.3327	0.455744	0	0	0	0	0	0	4.68347	1.71783	0	0	0	0	127.651	268.571	139.582	0	178.601	0.894222	2.13377	0	FALSE	FALSE	FALSE	FALSE	FALSE	(0.375,0.625]	[-0.125,0.125]
B0280.8	49.3099	46.0301	0	23.7709	13.6392	25.0036	36.5964	26.7752	11.7087	5.7261	6.63923	23.8631	63.0971	52.4704	18.7722	0	9.10315	46.4769	9.29177	47.67	8.02467	20.9642	FALSE	FALSE	FALSE	FALSE	FALSE	(0.875,1.12]	(1.12,1.38]
B0280.9	165.921	144.926	735.115	750.764	221.638	223.896	221.939	267.752	226.368	227.899	214.447	141.27	95.5471	78.9705	31.9127	71.302	39.447	105.262	47.5539	155.424	222.904	403.517	FALSE	FALSE	FALSE	TRUE	TRUE	(2.12,2.38]	(2.38,2.62]
B0281.3	0	0	0	0	0	0	0	0	0	0	0.663923	0	0	0	0	0	3.03438	0	1.01146	0	0.221308	0	FALSE	FALSE	FALSE	FALSE	FALSE	[-0.125,0.125]	[-0.125,0.125]
B0281.4	15630.6	9174.58	18020.4	15157.9	2028.84	2296.92	2519.25	2363.2	12.4892	10.307	13.9424	1.90905	1.20185	0.530004	0	0	0	1.21363	0	12402.6	12.2462	7064.41	FALSE	TRUE	FALSE	FALSE	FALSE	(0.875,1.12]	(3.62,3.88]
B0281.5	32.6511	66.5386	0	9.90453	8.52452	10.2287	8.2637	4.65655	0	0	0.663923	8.59072	8.41295	16.9601	0	0	0	11.3213	0	49.5949	0.221308	6.92967	FALSE	FALSE	FALSE	FALSE	FALSE	[-0.125,0.125]	(0.875,1.12]
B0284.1	2.6654	0	0	0	0	0	0	0	1.56116	1.14522	0	0	0	0	1.87722	0	0	0	0.625739	1.3327	0.902125	0	FALSE	FALSE	FALSE	FALSE	FALSE	(0.125,0.375]	[-0.125,0.125]
B0284.3	10635.6	11465.1	2641.31	2808.93	4044.03	4351.76	4851.97	4143.16	2136.44	2257.23	2291.2	0	0	0.530004	0	0	0	0.176668	0	11050.4	2228.29	3806.86	FALSE	TRUE	FALSE	FALSE	FALSE	(3.12,3.38]	(3.38,3.62]
B0285.1	65.3023	54.2335	257.199	283.27	61.3766	73.8743	70.8317	75.6689	42.9318	80.7379	69.048	54.4079	67.9045	75.2605	71.3342	26.1441	36.4126	65.8576	44.6303	59.7679	64.2393	137.037	FALSE	FALSE	FALSE	TRUE	TRUE	(1.62,1.88]	(2.12,2.38]
B0285.11	0	0.911487	0	0	0	0	0	0	93.6693	61.2692	56.4335	0	0	2.65002	69.457	30.8975	15.1719	0.883339	38.5088	0.455744	70.4574	0	FALSE	FALSE	FALSE	FALSE	FALSE	(1.62,1.88]	[-0.125,0.125]
B0285.3	377.154	321.755	198.828	178.282	88.655	98.8778	100.345	126.891	1351.96	1248.86	1173.82	22.9086	16.8259	27.0302	5.63165	4.75346	18.2063	22.2549	9.53047	349.454	1258.21	131.98	FALSE	FALSE	FALSE	TRUE	FALSE	(2.88,3.12]	(1.88,2.12]
B0285.4	18.6578	27.3446	107.622	65.3699	28.9834	18.1844	29.5132	34.9241	20.295	34.9292	26.5569	5.72715	10.8167	6.89005	0	4.75346	15.1719	7.81128	6.6418	23.0012	27.2604	47.4329	FALSE	FALSE	FALSE	TRUE	TRUE	(1.38,1.62]	(1.62,1.88]
B0285.5	65.9686	67.4501	74.7884	19.8091	85.2452	61.3725	77.9149	87.3103	46.0541	34.3566	25.2291	138.406	159.245	153.701	13.1405	11.8837	15.1719	150.451	13.3987	66.7093	35.2133	67.7401	FALSE	FALSE	FALSE	TRUE	FALSE	(1.38,1.62]	(1.62,1.88]
B0285.6	0	0	0	0	0	0	0	0	0	0	0	0	0	0	0	0	0	0	0	0	0	0	FALSE	FALSE	FALSE	FALSE	FALSE	[-0.125,0.125]	[-0.125,0.125]
B0285.7	266.54	220.124	63.8438	81.2172	56.2619	73.8743	46.0406	47.7296	160.018	104.788	131.457	0	4.20648	5.30004	0	2.37673	9.10315	3.16884	3.82663	243.332	132.088	61.4945	FALSE	TRUE	FALSE	FALSE	FALSE	(1.88,2.12]	(1.62,1.88]
B0285.8	0	0	0	0	0	0	0	0	0	3.43566	3.98354	0	4.20648	3.18002	13.1405	7.1302	3.03438	2.46217	7.76837	0	2.47307	0	FALSE	FALSE	FALSE	FALSE	TRUE	(0.375,0.625]	[-0.125,0.125]
B0285.9	1.99905	2.27872	0	0	0	5.68263	3.54158	2.32827	7.80578	10.8796	14.6063	28.6357	36.6564	24.9102	41.2988	40.4045	27.3095	30.0674	36.3376	2.13888	11.0972	1.92542	FALSE	FALSE	FALSE	FALSE	FALSE	(0.875,1.12]	(0.375,0.625]
B0286.1	407.14	242.456	200.652	79.2363	22.1638	43.188	43.6795	76.8331	161.58	211.866	234.365	1.90905	0	0	48.8076	61.795	21.2407	0.63635	43.9478	324.798	202.603	77.6254	FALSE	FALSE	FALSE	FALSE	FALSE	(2.12,2.38]	(1.88,2.12]
B0286.2	0	4.10169	0	0	0	0	0	1.16414	0	0	1.99177	0	0	0	0	0	0	0	0	2.05085	0.663923	0.194023	FALSE	FALSE	FALSE	FALSE	FALSE	(0.125,0.375]	[-0.125,0.125]
B0286.3	43.9791	25.9774	7.29643	11.8854	11.9343	5.68263	7.08317	5.82069	5.46404	6.87131	3.31962	0	5.40833	3.18002	0	0	3.03438	2.86278	1.01146	34.9782	5.21833	8.28378	FALSE	FALSE	FALSE	FALSE	FALSE	(0.625,0.875]	(0.875,1.12]
B0286.4	113.279	139.913	257.199	417.971	320.522	307.999	327.006	357.39	152.993	166.057	158.014	628.077	517.396	522.584	741.501	713.02	546.189	556.019	666.903	126.596	159.021	331.348	FALSE	FALSE	FALSE	TRUE	TRUE	(2.12,2.38]	(2.38,2.62]
B0286.5	0	2.27872	0	0	0	0	0	0	0	0.57261	0	0	1.80278	0	0	0	3.03438	0.600925	1.01146	1.13936	0.19087	0	FALSE	FALSE	FALSE	FALSE	FALSE	[-0.125,0.125]	[-0.125,0.125]
B0286.6	0	0	0	0	0	0	0	0	0	0	0	0	0	0	22.5266	0	0	0	7.50887	0	0	0	FALSE	FALSE	FALSE	FALSE	FALSE	[-0.125,0.125]	[-0.125,0.125]
B0294.1	0	0	0	0	0	0	0	0	0	0	0	0	0	0	0	0	0	0	0	0	0	0	FALSE	FALSE	FALSE	FALSE	FALSE	[-0.125,0.125]	[-0.125,0.125]
B0302.1	22.6559	17.3183	0	29.7136	1.7049	10.2287	12.9858	6.98482	1.56116	0.57261	1.32785	28.6357	15.6241	30.2102	1.87722	0	3.03438	24.8233	1.6372	19.9871	1.15387	10.2696	FALSE	FALSE	FALSE	FALSE	FALSE	(0.125,0.375]	(0.875,1.12]
B0302.5	0	0	0	0	0	0	0	0	0	0.57261	0	0	1.80278	1.59001	0	0	6.06877	1.13093	2.02292	0	0.19087	0	FALSE	FALSE	FALSE	FALSE	FALSE	[-0.125,0.125]	[-0.125,0.125]
B0303.11	0	2.73446	0	0	0	0	2.36106	0	1.56116	3.43566	5.31139	0	0	1.59001	0	0	0	0.530004	0	1.36723	3.43607	0.393509	FALSE	FALSE	FALSE	FALSE	FALSE	(0.625,0.875]	(0.125,0.375]
B0303.14	148.596	121.228	36.4821	0	6.81962	10.2287	14.1663	1.16414	28.1008	16.0331	17.262	0.954525	0	0	0	0	0	0.318175	0	134.912	20.4653	11.4768	FALSE	FALSE	FALSE	FALSE	FALSE	(1.12,1.38]	(0.875,1.12]
B0303.15	7.32985	15.0395	10.9446	160.453	28.9834	40.915	35.4158	50.0579	41.3706	40.6553	37.1797	82.0891	86.5332	90.6306	80.7203	204.399	206.338	86.4176	163.819	11.1847	39.7352	54.4617	FALSE	FALSE	FALSE	TRUE	TRUE	(1.38,1.62]	(1.62,1.88]
B0303.16	0	0	0	0	0	0	0	0	0	0	0	0	0	0	22.5266	9.50693	12.1375	0	14.7237	0	0	0	FALSE	FALSE	FALSE	FALSE	FALSE	[-0.125,0.125]	[-0.125,0.125]
B0303.2	2991.24	2932.25	5682.09	4890.86	1781.63	2170.77	1839.26	2239.8	992.895	924.192	969.328	0	0	0	0	0	3.03438	0	1.01146	2961.75	962.138	3100.73	FALSE	TRUE	FALSE	FALSE	FALSE	(2.88,3.12]	(3.38,3.62]
B0303.3	274.536	206.908	169.642	116.874	283.014	255.719	264.438	331.779	246.663	257.102	283.495	170.86	301.063	250.692	1533.69	1216.89	1395.82	240.872	1382.13	240.722	262.42	236.911	FALSE	FALSE	FALSE	TRUE	TRUE	(2.38,2.62]	(2.38,2.62]
B0303.4	19.3241	18.6855	29.1857	23.7709	23.8687	26.1401	20.069	13.9696	35.126	49.2444	40.4993	57.2715	79.923	63.6004	90.1064	118.837	94.0659	66.9316	101.003	19.0048	41.6233	22.834	FALSE	FALSE	FALSE	TRUE	TRUE	(1.62,1.88]	(1.38,1.62]
B0303.7	1126.8	696.376	330.163	160.453	61.3766	111.38	109.789	109.429	72.5937	124.829	136.768	22.9086	28.8444	28.6202	5.63165	2.37673	3.03438	26.7911	3.68092	911.587	111.397	147.099	FALSE	TRUE	FALSE	FALSE	FALSE	(1.88,2.12]	(2.12,2.38]
B0303.8	0	0.455744	0	0	0	0	0	0	0	1.14522	1.32785	0	0	0	0	0	0	0	0	0.227872	0.824355	0	FALSE	FALSE	FALSE	FALSE	FALSE	(0.125,0.375]	[-0.125,0.125]
B0303.9	30.6521	48.3088	32.8339	85.179	39.2128	46.5976	55.4848	39.5807	19.5144	34.3566	46.4746	62.9986	82.3267	58.3004	7.50887	14.2604	21.2407	67.8752	14.3367	39.4805	33.4486	49.8148	FALSE	FALSE	FALSE	TRUE	TRUE	(1.38,1.62]	(1.62,1.88]
B0304.1	1.99905	0.455744	0	0	0	0	0	0	1.56116	0	0	0	0	2.12001	0	0	0	0.706671	0	1.2274	0.520385	0	FALSE	FALSE	FALSE	FALSE	FALSE	(0.125,0.375]	[-0.125,0.125]
B0304.2	33.9838	19.1412	76.6125	39.6181	27.2785	22.7305	20.069	26.7752	10.9281	20.0413	24.5652	354.129	227.15	324.362	183.967	194.892	175.994	301.88	184.951	26.5625	18.5115	35.514	FALSE	FALSE	FALSE	TRUE	TRUE	(1.12,1.38]	(1.38,1.62]
B0304.3	0	0	0	0	0	0	0	0	0	0	0	0	0	0	0	0	0	0	0	0	0	0	FALSE	FALSE	FALSE	FALSE	FALSE	[-0.125,0.125]	[-0.125,0.125]
B0304.4	171.918	169.992	16.417	0	46.0324	53.4168	57.8459	73.3406	52.2987	43.5183	45.8107	47.7262	56.487	46.6403	69.457	26.1441	45.5158	50.2845	47.0389	170.955	47.2093	41.1754	FALSE	FALSE	FALSE	FALSE	TRUE	(1.62,1.88]	(1.62,1.88]
B0304.5	0.66635	1.36723	0	0	0	0	0	0	0	0	0	0.954525	1.20185	0.530004	0	0	0	0.895459	0	1.01679	0	0	FALSE	FALSE	FALSE	FALSE	FALSE	[-0.125,0.125]	[-0.125,0.125]
B0304.6	1.3327	6.38041	0	0	0	0	0	1.16414	0	0	0	0	0	0	0	0	0	0	0	3.85656	0	0.194023	FALSE	FALSE	FALSE	FALSE	FALSE	[-0.125,0.125]	[-0.125,0.125]
B0310.1	0	0.911487	0	0	0	1.13653	1.18053	1.16414	1.56116	0	0	0	0	0	0	0	0	0	0	0.455744	0.520385	0.580199	FALSE	FALSE	FALSE	FALSE	FALSE	(0.125,0.375]	(0.125,0.375]
B0310.2	1.99905	5.46892	0	0	0	1.13653	2.36106	0	0	0	0	0.954525	1.20185	1.06001	0	0	0	1.07213	0	3.73399	0	0.582931	FALSE	FALSE	FALSE	FALSE	FALSE	[-0.125,0.125]	(0.125,0.375]
B0310.5	1.3327	1.82297	0	0	0	0	0	0	2.34173	1.14522	0	0	0	0	3.75443	0	0	0	1.25148	1.57784	1.16232	0	FALSE	FALSE	FALSE	FALSE	FALSE	(0.125,0.375]	[-0.125,0.125]
B0310.6	0	0.455744	0	0	0	0	0	0	0	0.57261	0.663923	0	0	0	0	0	3.03438	0	1.01146	0.227872	0.412178	0	FALSE	FALSE	FALSE	FALSE	FALSE	(0.125,0.375]	[-0.125,0.125]
B0331.1	0	7.2919	0	0	3.40981	0	1.18053	1.16414	0	0	0.663923	0	0	0.530004	0	0	0	0.176668	0	3.64595	0.221308	0.959079	FALSE	FALSE	FALSE	FALSE	FALSE	[-0.125,0.125]	(0.125,0.375]
B0331.2	0	0	0	0	0	0	0	0	0	0	0	0	0	0	0	0	0	0	0	0	0	0	FALSE	FALSE	FALSE	FALSE	FALSE	[-0.125,0.125]	[-0.125,0.125]
B0334.1	5.3308	10.0264	0	0	0	0	0	0	89.7665	95.0532	106.228	0	0.600925	0	43.176	30.8975	24.2751	0.200308	32.7829	7.67858	97.0158	0	FALSE	FALSE	FALSE	FALSE	FALSE	(1.88,2.12]	[-0.125,0.125]
B0334.10	0	0	0	0	0	0	0	0	4.68347	1.71783	5.97531	0	0	0	223.389	90.3158	36.4126	0	116.706	0	4.12554	0	FALSE	FALSE	FALSE	FALSE	FALSE	(0.625,0.875]	[-0.125,0.125]
B0334.11	281.2	216.023	142.28	85.179	225.047	250.036	230.203	225.843	105.378	99.0614	100.252	105.952	164.053	170.131	30.0355	38.0277	112.272	146.712	60.1118	248.611	101.564	193.098	FALSE	TRUE	FALSE	TRUE	TRUE	(1.88,2.12]	(2.12,2.38]
B0334.13	0	0	0	0	0	0	0	0	0.780578	0	0	0	0	0	0	0	6.06877	0	2.02292	0	0.260193	0	FALSE	FALSE	FALSE	FALSE	FALSE	[-0.125,0.125]	[-0.125,0.125]
B0334.15	9.3289	10.0264	16.417	17.8282	10.2294	6.81916	18.8885	15.1338	9.36693	16.0331	9.95885	141.27	106.364	128.261	180.213	278.078	342.885	125.298	267.059	9.67763	11.7863	14.2193	FALSE	FALSE	FALSE	FALSE	FALSE	(0.875,1.12]	(1.12,1.38]
B0334.17	0	0	0	0	0	0	0	0	0	0	0	0	0	0	0	0	0	0	0	0	0	0	FALSE	FALSE	FALSE	FALSE	FALSE	[-0.125,0.125]	[-0.125,0.125]
B0334.2	0	1.82297	0	0	0	1.13653	0	0	2.34173	1.71783	1.99177	9.54525	7.81203	4.24003	13.1405	0	9.10315	7.1991	7.41456	0.911487	2.01711	0.189421	FALSE	FALSE	FALSE	FALSE	FALSE	(0.375,0.625]	[-0.125,0.125]
B0334.20	0	0	0	0	0	0	0	0	0	0	0	0	0	0	0	0	0	0	0	0	0	0	FALSE	FALSE	FALSE	FALSE	FALSE	[-0.125,0.125]	[-0.125,0.125]
B0334.3	105.95	87.047	136.808	0	56.2619	53.4168	70.8317	39.5807	57.7628	43.5183	57.7613	54.4079	63.6981	78.9705	22.5266	19.0139	54.6189	65.6922	32.0531	96.4983	53.0141	59.4832	FALSE	FALSE	FALSE	FALSE	TRUE	(1.62,1.88]	(1.62,1.88]
B0334.4	47.3108	32.8135	52.8991	0	39.2128	25.0036	36.5964	31.4317	47.6152	60.124	69.048	501.125	367.766	488.663	625.113	582.299	421.779	452.518	543.064	40.0622	58.9291	30.8573	FALSE	FALSE	FALSE	TRUE	TRUE	(1.62,1.88]	(1.38,1.62]
B0334.5	76.6302	51.499	0	15.8473	46.0324	40.915	22.43	30.2676	50.7376	26.9126	39.1715	159.406	161.048	209.881	277.828	230.543	260.957	176.778	256.443	64.0646	38.9406	25.9154	FALSE	FALSE	FALSE	TRUE	TRUE	(1.38,1.62]	(1.38,1.62]
B0334.6	0	0	0	0	0	2.27305	0	0	0	0	1.32785	1.90905	0	0	1.87722	0	3.03438	0.63635	1.6372	0	0.442616	0.378842	FALSE	FALSE	FALSE	FALSE	FALSE	(0.125,0.375]	(0.125,0.375]
B0334.8	113.279	156.32	213.421	168.377	184.13	195.483	198.329	208.381	235.735	226.181	240.34	88.7708	69.7073	127.731	93.8608	68.9252	84.9628	95.403	82.5829	134.8	234.085	194.687	FALSE	FALSE	FALSE	TRUE	TRUE	(2.12,2.38]	(2.12,2.38]
B0334.9	9.3289	12.7608	18.2411	0	6.81962	2.27305	5.90264	2.32827	0	0	0	1.90905	1.20185	0	0	0	0	1.03697	0	11.0449	0	5.92744	FALSE	FALSE	FALSE	FALSE	FALSE	[-0.125,0.125]	(0.625,0.875]
B0336.1	389.815	319.932	530.815	431.838	358.03	354.596	348.256	337.6	340.332	340.13	329.97	90.6798	118.983	139.921	60.0709	30.8975	39.447	116.528	43.4718	354.873	336.811	393.522	FALSE	FALSE	FALSE	TRUE	TRUE	(2.38,2.62]	(2.38,2.62]
B0336.10	66.635	97.9849	74.7884	144.606	155.146	153.431	199.509	164.143	122.551	199.268	231.709	16105.7	9673.09	9571.86	19333.5	24202.3	31408.9	11783.5	24981.5	82.3099	184.509	148.604	FALSE	FALSE	FALSE	TRUE	TRUE	(2.12,2.38]	(2.12,2.38]
B0336.11	0	0.455744	0	0	0	1.13653	0	1.16414	0	0	0	0	0	0	3.75443	0	6.06877	0	3.2744	0.227872	0	0.383444	FALSE	FALSE	FALSE	FALSE	FALSE	[-0.125,0.125]	(0.125,0.375]
B0336.13	9.99525	10.9378	12.7688	29.7136	17.049	14.7749	14.1663	19.7903	21.0756	30.9209	26.5569	486.808	358.151	403.333	435.514	240.05	376.264	416.097	350.609	10.4665	26.1845	18.0438	FALSE	FALSE	FALSE	FALSE	TRUE	(1.38,1.62]	(1.12,1.38]
B0336.14	0	0	0	0	0	0	0	0	0	0	0	1.90905	0	0.530004	0	2.37673	3.03438	0.813018	1.80371	0	0	0	FALSE	FALSE	FALSE	FALSE	FALSE	[-0.125,0.125]	[-0.125,0.125]
B0336.2	32.6511	66.0828	83.9089	27.7327	83.5403	76.1473	63.7485	65.1917	118.648	153.459	200.505	1099.61	1088.88	1206.82	8021.35	5231.19	8314.21	1131.77	7188.92	49.367	157.537	66.7116	FALSE	FALSE	FALSE	TRUE	TRUE	(2.12,2.38]	(1.62,1.88]
B0336.3	227.225	187.766	547.232	622.005	264.26	296.634	225.481	263.095	256.81	301.193	270.217	45.8172	51.0786	44.5203	73.2115	54.6648	75.8596	47.1387	67.912	207.496	276.073	369.784	FALSE	FALSE	FALSE	TRUE	TRUE	(2.38,2.62]	(2.38,2.62]
B0336.4	7.32985	6.38041	0	0	3.40981	7.95569	7.08317	8.14896	2.34173	1.14522	3.31962	27.6812	32.45	62.5404	67.5798	135.474	36.4126	40.8905	79.8221	6.85513	2.26886	4.43294	FALSE	FALSE	FALSE	FALSE	FALSE	(0.375,0.625]	(0.625,0.875]
B0336.5	61.3042	68.3616	72.9643	152.53	61.3766	76.1473	73.1927	101.28	23.4173	10.307	14.6063	120.27	176.672	160.061	129.528	73.6787	115.307	152.334	106.171	64.8329	16.1102	89.5818	FALSE	FALSE	FALSE	TRUE	TRUE	(1.12,1.38]	(1.88,2.12]
B0336.6	174.584	145.838	41.9545	99.0453	78.4256	71.6012	88.5396	59.371	66.3491	75.5845	80.9987	62.0441	51.6796	62.0104	28.1583	35.651	6.06877	58.578	23.2927	160.211	74.3107	73.1562	FALSE	FALSE	FALSE	TRUE	TRUE	(1.88,2.12]	(1.62,1.88]
B0336.7	207.235	344.542	308.274	289.212	311.998	264.811	327.006	320.138	253.688	235.343	260.258	62.0441	72.111	68.9005	71.3342	97.446	109.238	67.6852	92.6727	275.888	249.763	303.573	FALSE	FALSE	FALSE	TRUE	TRUE	(2.38,2.62]	(2.38,2.62]
B0336.8	43.3127	44.6629	0	0	22.1638	18.1844	35.4158	15.1338	28.8814	48.0992	33.1962	330.265	243.375	292.562	345.408	261.441	351.989	288.734	319.612	43.9878	36.7256	15.1496	FALSE	FALSE	FALSE	FALSE	TRUE	(1.38,1.62]	(1.12,1.38]
B0336.9	249.215	320.844	572.77	338.735	378.489	326.183	338.812	413.269	136.601	151.169	161.333	63.9531	61.8953	43.4603	24.4038	30.8975	81.9284	56.4362	45.7432	285.029	149.701	394.71	FALSE	FALSE	FALSE	TRUE	TRUE	(2.12,2.38]	(2.38,2.62]
B0344.2	0	0.911487	0	0	0	0	0	0	0	0	0	0	0	0	0	0	0	0	0	0.455744	0	0	FALSE	FALSE	FALSE	FALSE	FALSE	[-0.125,0.125]	[-0.125,0.125]
B0348.2	0	0	0	0	0	0	0	0	0	0	0	0	1.20185	0	0	0	0	0.400617	0	0	0	0	FALSE	FALSE	FALSE	FALSE	FALSE	[-0.125,0.125]	[-0.125,0.125]
B0348.4	133.27	308.083	266.32	99.0453	102.294	119.335	122.775	168.8	426.976	476.411	549.729	7.6362	7.81203	5.83004	1.87722	2.37673	12.1375	7.09275	5.46383	220.676	484.372	146.428	FALSE	FALSE	FALSE	FALSE	FALSE	(2.62,2.88]	(2.12,2.38]
B0348.5	90.6236	119.405	49.2509	61.4081	28.9834	53.4168	50.7627	51.222	47.6152	52.6801	54.4417	0	1.80278	1.59001	0	2.37673	3.03438	1.13093	1.80371	105.014	51.579	49.174	FALSE	FALSE	FALSE	FALSE	FALSE	(1.62,1.88]	(1.62,1.88]
B0348.6	246.549	247.925	237.134	178.282	225.047	201.165	264.438	211.873	261.494	297.184	339.265	1213.2	797.428	1230.14	3906.49	2450.41	1441.33	1080.26	2599.41	247.237	299.314	219.657	FALSE	FALSE	FALSE	TRUE	TRUE	(2.38,2.62]	(2.12,2.38]
B0350.2	21.3232	31.4463	12.7688	0	3.40981	1.13653	2.36106	4.65655	3.90289	5.15349	1.99177	20.9995	17.4268	18.0201	0	9.50693	45.5158	18.8155	18.3409	26.3848	3.68272	4.05545	FALSE	FALSE	FALSE	FALSE	FALSE	(0.625,0.875]	(0.625,0.875]
B0361.10	104.617	136.267	21.8893	95.0835	134.687	122.745	126.317	124.563	178.752	167.202	195.857	48.6808	17.4268	41.3403	168.95	114.083	133.513	35.816	138.849	120.442	180.604	104.214	FALSE	FALSE	FALSE	TRUE	TRUE	(2.12,2.38]	(1.88,2.12]
B0361.11	0	0	0	0	0	0	0	1.16414	39.8095	51.5349	35.1879	0	0	0	332.267	159.241	239.716	0	243.742	0	42.1774	0.194023	FALSE	FALSE	FALSE	FALSE	TRUE	(1.62,1.88]	[-0.125,0.125]
B0361.2	105.283	64.7156	0	53.4845	47.7373	45.4611	72.0122	65.1917	58.5433	60.6966	64.4006	62.0441	79.3221	55.6504	24.4038	21.3906	36.4126	65.6722	27.4023	84.9994	61.2135	47.3145	FALSE	FALSE	FALSE	TRUE	TRUE	(1.62,1.88]	(1.62,1.88]
B0361.3	46.6445	35.548	76.6125	134.702	37.5079	32.9593	37.7769	33.76	63.2268	68.7131	59.0892	51.5443	87.7351	49.8203	180.213	78.4322	124.41	63.0332	127.685	41.0962	63.6764	58.8864	FALSE	TRUE	FALSE	TRUE	TRUE	(1.62,1.88]	(1.62,1.88]
B0361.4	408.472	440.248	394.007	269.403	228.457	264.811	259.716	257.274	11.7087	14.8878	17.9259	0	0	0	0	0	0	0	0	424.36	14.8408	278.945	FALSE	TRUE	FALSE	FALSE	FALSE	(1.12,1.38]	(2.38,2.62]
B0361.5	106.616	77.0207	25.5375	69.3317	75.0158	57.9629	60.2069	72.1765	21.0756	30.3483	21.2456	40.09	52.8814	57.7704	56.3165	26.1441	15.1719	50.2473	32.5442	91.8183	24.2232	60.0386	FALSE	FALSE	FALSE	FALSE	TRUE	(1.38,1.62]	(1.62,1.88]
B0361.6	206.568	180.019	80.2607	190.167	150.032	177.298	140.483	135.04	315.353	263.4	333.954	106.907	83.5286	87.4506	75.0887	66.5485	75.8596	92.6286	72.4989	193.294	304.236	145.547	FALSE	FALSE	FALSE	FALSE	FALSE	(2.38,2.62]	(2.12,2.38]
B0361.7	135.269	103.454	0	95.0835	56.2619	70.4647	56.6654	67.52	44.4929	40.0827	45.1468	121.225	164.653	153.701	31.9127	9.50693	24.2751	146.526	21.8982	119.361	43.2408	57.6659	FALSE	FALSE	FALSE	TRUE	TRUE	(1.62,1.88]	(1.62,1.88]
B0361.8	67.3013	51.499	0	0	17.049	22.7305	22.43	20.9545	75.7161	61.8418	53.7778	56.3169	82.9277	108.121	170.827	140.227	124.41	82.4551	145.155	59.4002	63.7786	13.8607	FALSE	FALSE	FALSE	TRUE	TRUE	(1.62,1.88]	(1.12,1.38]
B0361.9	93.9553	99.3521	10.9446	35.6563	17.049	19.321	20.069	16.2979	4.68347	1.14522	0.663923	20.045	39.0601	17.4901	5.63165	7.1302	12.1375	25.5318	8.29979	96.6537	2.1642	19.8896	FALSE	FALSE	FALSE	FALSE	FALSE	(0.375,0.625]	(1.12,1.38]
B0365.1	25.3213	47.8531	41.9545	51.5036	30.6883	29.5497	40.138	43.0731	10.9281	10.307	7.96708	394.219	504.777	474.353	116.387	171.125	157.788	457.783	148.433	36.5872	9.73405	39.4845	FALSE	FALSE	FALSE	TRUE	TRUE	(0.875,1.12]	(1.38,1.62]
B0365.3	513.756	350.923	372.118	412.029	291.539	315.954	275.063	289.87	195.925	195.832	229.054	85.9072	41.4638	30.2102	28.1583	42.7812	39.447	52.5271	36.7955	432.339	206.937	326.095	FALSE	FALSE	FALSE	TRUE	TRUE	(2.12,2.38]	(2.38,2.62]
B0365.5	0	0	0	0	0	0	0	0	0	0	0	0	0	0	0	0	0	0	0	0	0	0	FALSE	FALSE	FALSE	FALSE	FALSE	[-0.125,0.125]	[-0.125,0.125]
B0365.6	0	3.19021	0	0	0	0	0	0	0.780578	4.58088	2.65569	0	0	0	9.38608	0	3.03438	0	4.14016	1.5951	2.67238	0	FALSE	FALSE	FALSE	FALSE	FALSE	(0.375,0.625]	[-0.125,0.125]
B0365.9	0	0	0	0	0	0	0	0	4.68347	0	0	0	0	0	0	0	0	0	0	0	1.56116	0	FALSE	FALSE	FALSE	FALSE	FALSE	(0.375,0.625]	[-0.125,0.125]
B0379.1	0	0	0	0	0	0	0	0	0	0	0	1.90905	0	0	1.87722	4.75346	9.10315	0.63635	5.24461	0	0	0	FALSE	FALSE	FALSE	FALSE	FALSE	[-0.125,0.125]	[-0.125,0.125]
B0379.2	0	0	0	0	0	0	0	0	15.6116	13.17	22.5734	0	0	0	1469.86	1566.27	1007.42	0	1347.85	0	17.1183	0	FALSE	FALSE	FALSE	FALSE	TRUE	(1.12,1.38]	[-0.125,0.125]
B0379.3	45.3118	76.1092	198.828	241.671	160.261	128.428	131.039	143.189	144.407	148.878	183.243	60.135	26.4407	45.5803	170.827	121.213	91.0315	44.052	127.691	60.7105	158.843	167.236	FALSE	FALSE	FALSE	TRUE	TRUE	(2.12,2.38]	(2.12,2.38]
B0379.4	231.89	151.763	282.737	570.501	139.802	138.656	148.747	143.189	348.138	312.645	335.945	167.042	74.5147	116.601	165.195	109.33	106.203	119.386	126.909	191.826	332.243	237.272	FALSE	FALSE	FALSE	TRUE	TRUE	(2.38,2.62]	(2.38,2.62]
B0379.7	0	0	0	0	0	0	0	0	109.281	136.854	144.071	0.954525	0	0	1207.05	924.549	934.59	0.318175	1022.06	0	130.069	0	FALSE	FALSE	FALSE	FALSE	TRUE	(1.88,2.12]	[-0.125,0.125]
B0391.10	1234.75	1181.29	138.632	122.816	736.519	794.432	874.771	711.288	1848.41	1315.28	1454.66	4.77262	7.2111	4.24003	28.1583	11.8837	27.3095	5.40792	22.4505	1208.02	1539.45	563.076	FALSE	TRUE	FALSE	FALSE	FALSE	(3.12,3.38]	(2.62,2.88]
B0391.5	32.6511	87.9585	20.0652	0	13.6392	17.0479	9.44423	17.4621	5.46404	5.7261	9.95885	27.6812	27.0416	38.1603	0	0	0	30.961	0	60.3048	7.04966	12.9431	FALSE	FALSE	FALSE	FALSE	FALSE	(0.875,1.12]	(1.12,1.38]
B0391.8	101.951	92.516	96.6777	37.6372	92.0649	87.5126	75.5538	81.4896	140.504	120.821	122.162	4.77262	6.00925	3.18002	9.38608	9.50693	3.03438	4.65396	7.30913	97.2337	127.829	78.4893	FALSE	FALSE	FALSE	FALSE	FALSE	(1.88,2.12]	(1.88,2.12]
B0391.9	137.268	341.352	58.3714	104.988	115.934	90.9222	99.1644	96.6234	495.667	383.076	396.362	1.90905	3.00463	1.59001	1.87722	0	0	2.1679	0.625739	239.31	425.035	94.3338	FALSE	TRUE	FALSE	FALSE	FALSE	(2.62,2.88]	(1.88,2.12]
B0393.1	96.6207	93.8832	102.15	77.2554	86.9501	87.5126	115.692	82.6537	350.479	526.801	547.073	18672.4	13355.6	13554.8	22228.1	24116.7	29576.1	15194.3	25307	95.252	474.784	92.0356	FALSE	FALSE	FALSE	FALSE	TRUE	(2.62,2.88]	(1.88,2.12]
B0393.2	31.9848	33.725	0	0	11.9343	17.0479	21.2495	11.6414	10.9281	18.8961	11.2867	243.404	350.339	542.724	95.7381	118.837	45.5158	378.822	86.6968	32.8549	13.7036	10.3122	FALSE	FALSE	FALSE	TRUE	TRUE	(1.12,1.38]	(0.875,1.12]
B0393.3	24.6549	30.0791	14.5929	0	71.606	37.5054	59.0264	59.371	37.4677	48.0992	39.1715	161.315	176.672	163.771	54.4393	40.4045	66.7565	167.253	53.8667	27.367	41.5795	40.3503	FALSE	FALSE	FALSE	TRUE	TRUE	(1.62,1.88]	(1.38,1.62]
B0393.4	0	1.36723	0	0	1.7049	0	0	0	858.636	1307.84	1443.37	0	0.600925	0.530004	1926.02	1447.43	1162.17	0.376976	1511.87	0.683616	1203.28	0.284151	FALSE	FALSE	TRUE	FALSE	TRUE	(2.88,3.12]	[-0.125,0.125]
B0393.5	1.3327	1.36723	0	0	0	0	3.54158	2.32827	0	0	0.663923	0	0	0	0	0	0	0	0	1.34997	0.221308	0.97831	FALSE	FALSE	FALSE	FALSE	FALSE	[-0.125,0.125]	(0.125,0.375]
B0393.6	509.091	279.371	228.013	53.4845	168.786	168.206	188.885	174.621	308.328	215.301	208.472	17.1814	9.6148	10.6001	3.75443	19.0139	3.03438	12.4654	8.60089	394.231	244.034	163.666	FALSE	FALSE	FALSE	TRUE	TRUE	(2.38,2.62]	(2.12,2.38]
B0393.8	0	0	0	0	0	0	0	0	0	0	0	2.86357	0	1.59001	1.87722	2.37673	0	1.48453	1.41798	0	0	0	FALSE	FALSE	FALSE	FALSE	FALSE	[-0.125,0.125]	[-0.125,0.125]
B0393.9	10.6616	4.10169	0	0	0	2.27305	1.18053	0	1.56116	3.43566	3.98354	6.68167	9.6148	6.89005	1.87722	9.50693	6.06877	7.72884	5.81764	7.38164	2.99345	0.575597	FALSE	FALSE	FALSE	FALSE	FALSE	(0.375,0.625]	(0.125,0.375]
B0395.1	0	0	0	0	0	0	0	0	0	0	0	0	0	0	0	0	0	0	0	0	0	0	FALSE	FALSE	FALSE	FALSE	FALSE	[-0.125,0.125]	[-0.125,0.125]
B0395.2	0	0.455744	0	0	0	0	0	0	0	0	1.99177	0	0	0	0	0	0	0	0	0.227872	0.663923	0	FALSE	FALSE	FALSE	FALSE	FALSE	(0.125,0.375]	[-0.125,0.125]
B0395.3	36.6492	51.499	10.9446	0	10.2294	19.321	14.1663	20.9545	0	0	0	0.954525	9.01388	3.18002	0	2.37673	6.06877	4.38281	2.81517	44.0741	0	12.6026	FALSE	FALSE	FALSE	FALSE	FALSE	[-0.125,0.125]	(1.12,1.38]
B0399.1	0	0.455744	0	0	0	0	0	0	0	0	0	7.6362	9.6148	7.42005	26.281	11.8837	18.2063	8.22368	18.7903	0.227872	0	0	FALSE	FALSE	FALSE	FALSE	FALSE	[-0.125,0.125]	[-0.125,0.125]
B0399.2	0	0	0	0	0	0	0	0	0	0	0	0	0	0	0	0	0	0	0	0	0	0	FALSE	FALSE	FALSE	FALSE	FALSE	[-0.125,0.125]	[-0.125,0.125]
B0403.2	0	0	0	0	0	0	0	0	0.780578	1.71783	0	0	0	0	0	0	0	0	0	0	0.832802	0	FALSE	FALSE	FALSE	FALSE	FALSE	(0.125,0.375]	[-0.125,0.125]
B0403.3	0	1.82297	0	0	0	0	0	0	0.780578	0.57261	0	0.954525	0	1.06001	3.75443	0	0	0.671511	1.25148	0.911487	0.451062	0	FALSE	FALSE	FALSE	FALSE	FALSE	(0.125,0.375]	[-0.125,0.125]
B0403.4	8.66255	18.2297	0	15.8473	34.0981	26.1401	30.6937	6.98482	118.648	124.829	146.727	126.952	200.709	349.802	135.16	45.1579	54.6189	225.821	78.3121	13.4461	130.068	18.9607	FALSE	FALSE	FALSE	FALSE	FALSE	(1.88,2.12]	(1.12,1.38]
B0403.5	0	0	0	0	0	0	0	0	0	0	0	0	0.600925	0.530004	5.63165	0	0	0.376976	1.87722	0	0	0	FALSE	FALSE	FALSE	FALSE	FALSE	[-0.125,0.125]	[-0.125,0.125]
B0403.6	0	0	0	0	0	0	0	0	0	0	0	0	0	0	0	0	0	0	0	0	0	0	FALSE	FALSE	FALSE	FALSE	FALSE	[-0.125,0.125]	[-0.125,0.125]
B0410.2	1.3327	1.36723	0	0	0	5.68263	5.90264	2.32827	0	1.14522	3.98354	7.6362	13.2204	24.3802	0	0	0	15.0789	0	1.34997	1.70959	2.31893	FALSE	FALSE	FALSE	FALSE	FALSE	(0.375,0.625]	(0.375,0.625]
B0410.3	3.9981	5.92467	0	19.8091	8.52452	7.95569	11.8053	3.49241	0	4.58088	1.32785	0	0	0	0	0	0	0	0	4.96138	1.96957	8.59783	FALSE	FALSE	FALSE	FALSE	FALSE	(0.375,0.625]	(0.875,1.12]
B0412.1	0.66635	0	0	0	0	1.13653	1.18053	0	0	0	0	0	0	0	0	0	3.03438	0	1.01146	0.333175	0	0.386176	FALSE	FALSE	FALSE	FALSE	FALSE	[-0.125,0.125]	(0.125,0.375]
B0412.2	21.9895	45.1186	0	0	27.2785	13.6383	22.43	9.3131	46.0541	49.817	47.1386	0	0	0	0	4.75346	3.03438	0	2.59595	33.5541	47.6699	12.11	FALSE	TRUE	FALSE	FALSE	FALSE	(1.62,1.88]	(0.875,1.12]
B0412.3	48.6435	46.0301	54.7232	31.6945	66.4913	67.0551	57.8459	55.8786	54.6404	83.0284	71.0398	76.362	63.6981	108.651	116.387	244.803	124.41	82.9036	161.867	47.3368	69.5695	55.6148	FALSE	FALSE	FALSE	TRUE	TRUE	(1.62,1.88]	(1.62,1.88]
B0412.4	57.3061	59.7024	9.12054	13.8663	23.8687	23.8671	22.43	13.9696	41.3706	46.3814	50.4582	11129.8	4177.63	6506.32	11434.1	12337.6	13730.6	7271.24	12500.8	58.5042	46.0701	17.8537	FALSE	FALSE	FALSE	FALSE	TRUE	(1.62,1.88]	(1.12,1.38]
B0412.8	0	0	0	0	0	0	0	0	0	0	0	0	0.600925	3.71003	3.75443	11.8837	9.10315	1.43698	8.24708	0	0	0	FALSE	FALSE	FALSE	FALSE	FALSE	[-0.125,0.125]	[-0.125,0.125]
B0414.12	0	0	0	0	0	0	0	0	0	0	0	0.954525	0	1.06001	1.87722	0	0	0.671511	0.625739	0	0	0	FALSE	FALSE	FALSE	FALSE	FALSE	[-0.125,0.125]	[-0.125,0.125]
B0414.2	0	0	0	0	0	0	0	0	0	0.57261	2.65569	7.6362	0.600925	1.59001	0	0	3.03438	3.27571	1.01146	0	1.0761	0	FALSE	FALSE	FALSE	FALSE	FALSE	(0.125,0.375]	[-0.125,0.125]
B0414.3	88.6245	74.2862	222.541	91.1217	86.9501	130.701	72.0122	102.444	97.5722	139.717	140.088	1901.41	2556.94	2885.34	2079.96	2305.43	1929.87	2447.9	2105.09	81.4554	125.792	117.628	FALSE	FALSE	FALSE	TRUE	TRUE	(1.88,2.12]	(1.88,2.12]
B0414.5	611.043	623.913	1116.35	1057.8	850.747	960.365	805.12	849.82	580.75	476.984	515.869	148.906	94.3452	117.661	30.0355	68.9252	39.447	120.304	46.1359	617.478	524.534	940.035	FALSE	FALSE	FALSE	TRUE	TRUE	(2.62,2.88]	(2.88,3.12]
B0414.6	216.564	287.574	120.391	267.422	511.471	462.566	441.518	476.132	390.289	340.13	273.536	50.5898	55.886	56.1804	18.7722	42.7812	33.3782	54.2187	31.6439	252.069	334.652	379.917	FALSE	FALSE	FALSE	TRUE	TRUE	(2.38,2.62]	(2.38,2.62]
B0414.7	681.009	530.941	2628.54	1931.38	635.929	512.574	563.112	654.245	158.457	117.385	140.088	68.7258	28.2435	50.8803	33.7899	40.4045	36.4126	49.2832	36.869	605.975	138.643	1154.3	FALSE	TRUE	FALSE	TRUE	TRUE	(2.12,2.38]	(2.88,3.12]
B0414.8	309.853	360.038	1019.68	988.472	412.587	354.596	344.714	341.092	295.839	239.923	276.192	106.907	76.3175	56.7104	45.0532	54.6648	48.5501	79.9782	49.4227	334.945	270.652	576.856	FALSE	FALSE	FALSE	TRUE	TRUE	(2.38,2.62]	(2.62,2.88]
B0416.1	0	0.455744	0	0	0	0	0	0	0	0	0	0	0	0	0	0	0	0	0	0.227872	0	0	FALSE	FALSE	FALSE	FALSE	FALSE	[-0.125,0.125]	[-0.125,0.125]
B0416.10	7.9962	8.20339	0	0	0	10.2287	8.2637	8.14896	0.780578	0	0	0.954525	0	2.12001	0	0	0	1.02485	0	8.09979	0.260193	4.44023	FALSE	FALSE	FALSE	FALSE	FALSE	[-0.125,0.125]	(0.625,0.875]
B0416.3	0	0	0	0	0	0	0	0	0	0	0	0	0	2.65002	0	0	0	0.883339	0	0	0	0	FALSE	FALSE	FALSE	FALSE	FALSE	[-0.125,0.125]	[-0.125,0.125]
B0416.4	0	1.36723	0	0	1.7049	1.13653	3.54158	1.16414	0	0	0	41.0446	37.2574	38.6903	0	0	0	38.9974	0	0.683616	0	1.25786	FALSE	FALSE	FALSE	FALSE	FALSE	[-0.125,0.125]	(0.125,0.375]
B0416.5	13.9933	5.01318	0	0	1.7049	7.95569	11.8053	9.3131	1.56116	10.307	6.63923	32.4538	99.1526	89.0406	7.50887	2.37673	6.06877	73.549	5.31812	9.50326	6.16912	5.12983	FALSE	FALSE	FALSE	FALSE	FALSE	(0.625,0.875]	(0.625,0.875]
B0416.6	1439.98	1240.53	395.831	602.196	1827.66	1619.55	1413.09	1316.64	3742.09	3419.62	3951.67	6.68167	9.6148	11.6601	3.75443	2.37673	3.03438	9.31885	3.05518	1340.26	3704.46	1195.83	FALSE	TRUE	FALSE	FALSE	FALSE	(3.38,3.62]	(2.88,3.12]
B0416.7	0	0	0	0	0	0	0	0	0	0	0	0	0	0	0	0	0	0	0	0	0	0	FALSE	FALSE	FALSE	FALSE	FALSE	[-0.125,0.125]	[-0.125,0.125]
B0432.1	7.32985	5.46892	7.29643	0	1.7049	5.68263	1.18053	1.16414	1.56116	0	0	0.954525	15.0231	5.83004	0	0	3.03438	7.26923	1.01146	6.39939	0.520385	2.83811	FALSE	FALSE	FALSE	FALSE	FALSE	(0.125,0.375]	(0.375,0.625]
B0432.10	36.6492	50.1318	109.446	73.2936	73.3109	57.9629	56.6654	60.5351	46.0541	34.9292	31.2044	48.6808	37.2574	25.4402	22.5266	21.3906	27.3095	37.1261	23.7422	43.3905	37.3959	71.869	FALSE	FALSE	FALSE	TRUE	TRUE	(1.38,1.62]	(1.62,1.88]
B0432.11	0	0.455744	0	0	0	0	0	0	129.576	159.758	183.907	0	0	0	275.951	446.826	506.742	0	409.84	0.227872	157.747	0	FALSE	FALSE	TRUE	FALSE	TRUE	(2.12,2.38]	[-0.125,0.125]
B0432.12	0	0	0	0	0	0	0	0	35.126	36.647	35.8519	0	0	0.530004	1794.62	1590.03	1262.3	0.176668	1548.99	0	35.875	0	FALSE	FALSE	FALSE	FALSE	FALSE	(1.38,1.62]	[-0.125,0.125]
B0432.13	139.933	164.523	304.626	402.124	177.31	172.752	175.899	194.411	90.547	93.908	94.2771	58.226	70.3082	72.0805	54.4393	59.4183	42.4814	66.8716	52.113	152.228	92.9107	237.854	FALSE	FALSE	FALSE	TRUE	TRUE	(1.88,2.12]	(2.38,2.62]
B0432.14	0	0.455744	0	0	0	0	0	0	0.780578	0.57261	0	2.86357	3.60555	10.0701	11.2633	9.50693	0	5.51306	6.92341	0.227872	0.451062	0	FALSE	FALSE	FALSE	FALSE	FALSE	(0.125,0.375]	[-0.125,0.125]
B0432.2	576.392	314.919	671.272	344.678	327.342	510.301	382.491	508.728	77.2772	80.1653	115.523	251.994	233.159	270.832	812.835	620.327	506.742	251.995	646.635	445.656	90.9884	457.468	FALSE	FALSE	FALSE	FALSE	TRUE	(1.88,2.12]	(2.62,2.88]
B0432.3	15.326	12.7608	16.417	5.94272	18.754	22.7305	17.7079	19.7903	10.1475	24.0496	15.2702	181.36	182.681	134.091	180.213	351.756	291.301	166.044	274.423	14.0434	16.4891	16.8904	FALSE	FALSE	FALSE	TRUE	TRUE	(1.12,1.38]	(1.12,1.38]
B0432.4	26.654	30.9906	34.658	0	39.2128	27.2766	43.6795	36.0883	27.3202	26.9126	21.9095	103.089	81.7258	146.281	75.0887	104.576	148.685	110.365	109.45	28.8223	25.3808	30.1525	FALSE	FALSE	FALSE	TRUE	TRUE	(1.38,1.62]	(1.38,1.62]
B0432.7	121.276	129.431	273.616	241.671	151.737	156.841	158.191	150.174	57.7628	49.2444	58.4253	0	3.00463	1.06001	1.87722	4.75346	0	1.35488	2.21023	125.353	55.1441	188.705	FALSE	FALSE	FALSE	TRUE	TRUE	(1.62,1.88]	(2.12,2.38]
B0432.8	193.241	124.874	76.6125	17.8282	115.934	103.424	73.1927	135.04	32.7843	24.0496	24.5652	2.86357	11.4176	9.54006	7.50887	4.75346	6.06877	7.9404	6.11037	159.058	27.133	87.0051	FALSE	FALSE	FALSE	FALSE	TRUE	(1.38,1.62]	(1.88,2.12]
B0432.9	1.3327	8.65913	0	0	17.049	6.81916	5.90264	9.3131	9.36693	5.15349	3.31962	34.3629	11.4176	15.3701	16.895	52.2881	39.447	20.3835	36.21	4.99591	5.94668	6.51399	FALSE	FALSE	FALSE	FALSE	FALSE	(0.625,0.875]	(0.875,1.12]
B0454.1	9.3289	10.4821	47.4268	41.599	15.3441	19.321	12.9858	24.4469	8.58636	7.44392	9.29493	23.8631	1.80278	12.7201	5.63165	7.1302	0	12.7953	4.25395	9.9055	8.44174	26.8539	FALSE	FALSE	FALSE	FALSE	TRUE	(0.875,1.12]	(1.38,1.62]
B0454.14	0	0	0	0	0	0	0	0	0	0	0	0	0	0	3.75443	0	3.03438	0	2.26294	0	0	0	FALSE	FALSE	FALSE	FALSE	FALSE	[-0.125,0.125]	[-0.125,0.125]
B0454.26	8.66255	23.2429	0	0	1.7049	3.40958	1.18053	2.32827	112.403	144.87	137.432	0	0	0	379.198	358.887	446.055	0	394.713	15.9527	131.569	1.43721	FALSE	FALSE	FALSE	FALSE	FALSE	(1.88,2.12]	(0.375,0.625]
B0454.5	0	1.36723	0	0	0	0	0	0	0.780578	0	0	0	0	0	7.50887	0	6.06877	0	4.52588	0.683616	0.260193	0	FALSE	FALSE	FALSE	FALSE	FALSE	[-0.125,0.125]	[-0.125,0.125]
B0454.6	0	0.455744	0	0	0	0	0	0	0	0	0	0	0	2.12001	0	0	3.03438	0.706671	1.01146	0.227872	0	0	FALSE	FALSE	FALSE	FALSE	FALSE	[-0.125,0.125]	[-0.125,0.125]
B0454.7	0	0	0	0	0	1.13653	1.18053	0	0	0	3.31962	0	0	0	7.50887	0	6.06877	0	4.52588	0	1.10654	0.386176	FALSE	FALSE	FALSE	FALSE	FALSE	(0.125,0.375]	(0.125,0.375]
B0454.9	121.276	283.928	120.391	85.179	59.6717	76.1473	63.7485	69.8482	352.041	482.137	488.648	31.4993	22.2342	21.7301	7.50887	0	6.06877	25.1546	4.52588	202.602	440.942	79.1643	FALSE	FALSE	FALSE	FALSE	FALSE	(2.62,2.88]	(1.88,2.12]
B0457.1	92.6226	85.6798	144.104	33.6754	73.3109	64.782	61.3875	74.5048	77.2772	85.8914	85.6461	147.951	122.589	114.481	41.2988	57.0416	36.4126	128.34	44.9177	89.1512	82.9383	75.2942	FALSE	FALSE	FALSE	TRUE	TRUE	(1.88,2.12]	(1.88,2.12]
B0457.17	1.99905	1.36723	0	0	1.7049	0	0	1.16414	5.46404	10.8796	1.32785	0	1.80278	2.12001	0	0	3.03438	1.3076	1.01146	1.68314	5.89049	0.478174	FALSE	FALSE	FALSE	FALSE	FALSE	(0.625,0.875]	(0.125,0.375]
B0457.2	5.99715	8.20339	0	25.7518	3.40981	6.81916	5.90264	3.49241	2.34173	6.2987	5.97531	0.954525	0	0	1.87722	0	3.03438	0.318175	1.6372	7.10027	4.87192	7.56264	FALSE	FALSE	FALSE	FALSE	FALSE	(0.625,0.875]	(0.875,1.12]
B0457.3	41.3137	20.5085	31.0098	0	25.5736	4.54611	35.4158	9.3131	3167.58	3073.77	3194.8	0	2.4037	0	73.2115	38.0277	112.272	0.801233	74.5038	30.9111	3145.38	17.6431	FALSE	FALSE	FALSE	FALSE	FALSE	(3.38,3.62]	(1.12,1.38]
B0457.4	1.3327	11.8493	0	0	1.7049	0	5.90264	1.16414	6475.67	6756.22	7580.68	0	0	0	18.7722	4.75346	3.03438	0	8.85334	6.59102	6937.52	1.46195	FALSE	FALSE	FALSE	FALSE	FALSE	(3.62,3.88]	(0.375,0.625]
B0457.6	0	2.73446	0	0	0	0	0	0	0.780578	0.57261	1.99177	21.9541	22.8352	11.6601	15.0177	7.1302	18.2063	18.8164	13.4514	1.36723	1.11499	0	FALSE	FALSE	FALSE	FALSE	FALSE	(0.125,0.375]	[-0.125,0.125]
B0462.3	0	12.3051	0	0	0	3.40958	3.54158	3.49241	1.56116	0.57261	0	0	0.600925	0.530004	0	0	0	0.376976	0	6.15254	0.711255	1.7406	FALSE	FALSE	FALSE	FALSE	FALSE	(0.125,0.375]	(0.375,0.625]
B0462.4	0	0	0	0	0	0	0	0	0	0	0.663923	0	0	0	0	0	0	0	0	0	0.221308	0	FALSE	FALSE	FALSE	FALSE	FALSE	[-0.125,0.125]	[-0.125,0.125]
B0464.1	216.564	200.983	370.294	27.7327	281.309	225.032	259.716	251.454	195.925	225.608	230.381	1029.93	949.462	896.236	1223.95	1026.75	1629.46	958.543	1293.39	208.773	217.305	235.923	FALSE	FALSE	FALSE	TRUE	TRUE	(2.12,2.38]	(2.12,2.38]
B0464.2	69.3004	69.273	91.2054	104.988	46.0324	62.509	60.2069	50.0579	53.8599	48.6718	65.7284	76.362	99.7536	83.7406	116.387	66.5485	185.097	86.6187	122.678	69.2867	56.0867	69.1666	FALSE	FALSE	FALSE	TRUE	TRUE	(1.62,1.88]	(1.62,1.88]
B0464.3	7.9962	7.2919	0	0	6.81962	3.40958	4.72211	5.82069	7.80578	4.00827	3.31962	113.588	75.1156	110.241	93.8608	140.227	179.029	99.6483	137.706	7.64405	5.04455	3.462	FALSE	FALSE	FALSE	FALSE	TRUE	(0.625,0.875]	(0.625,0.875]
B0464.4	36.6492	35.548	62.0197	31.6945	57.9668	36.3689	49.5822	50.0579	206.073	255.384	244.988	89.7253	138.814	83.7406	548.147	427.812	470.33	104.093	482.096	36.0986	235.481	47.9483	FALSE	FALSE	TRUE	FALSE	TRUE	(2.12,2.38]	(1.62,1.88]
B0464.5	108.615	112.113	20.0652	211.957	155.146	177.298	166.454	167.636	140.504	149.451	158.014	785.574	758.367	990.047	1627.55	1380.88	1802.42	844.663	1603.62	110.364	149.323	149.759	FALSE	FALSE	FALSE	TRUE	TRUE	(2.12,2.38]	(2.12,2.38]
B0464.6	165.255	172.727	100.326	245.632	190.949	198.892	192.426	158.323	200.609	194.687	163.325	148.906	195.902	237.442	127.651	180.632	130.479	194.083	146.254	168.991	186.207	181.091	FALSE	FALSE	FALSE	TRUE	TRUE	(2.12,2.38]	(2.12,2.38]
B0464.7	16.6587	10.0264	18.2411	0	22.1638	11.3653	8.2637	12.8055	9.36693	20.6139	26.5569	1200.79	905.594	1144.28	1691.37	1977.44	1535.4	1083.55	1734.74	13.3426	18.8459	12.1399	FALSE	FALSE	FALSE	TRUE	TRUE	(1.12,1.38]	(0.875,1.12]
B0464.8	61.3042	60.1582	9.12054	83.1981	20.4589	32.9593	18.8885	19.7903	260.713	217.592	263.578	121.225	129.199	133.561	73.2115	66.5485	91.0315	127.995	76.9305	60.7312	247.294	30.7359	FALSE	FALSE	FALSE	TRUE	FALSE	(2.38,2.62]	(1.38,1.62]
B0464.9	81.961	62.8926	40.1304	13.8663	25.5736	35.2323	41.3185	44.2372	38.2483	32.6387	30.5405	153.678	148.428	190.271	93.8608	71.302	78.894	164.126	81.3523	72.4268	33.8092	33.3931	FALSE	FALSE	FALSE	TRUE	TRUE	(1.38,1.62]	(1.38,1.62]
B0478.1	0	0	0	0	0	0	0	0	0.780578	1.71783	0	0	0.600925	0.530004	0	0	0	0.376976	0	0	0.832802	0	FALSE	FALSE	FALSE	FALSE	FALSE	(0.125,0.375]	[-0.125,0.125]
B0478.3	0	0.455744	0	0	0	1.13653	0	0	0	0	0	0	0	0	0	0	0	0	0	0.227872	0	0.189421	FALSE	FALSE	FALSE	FALSE	FALSE	[-0.125,0.125]	[-0.125,0.125]
B0491.1	35.9829	46.0301	186.059	287.231	86.9501	87.5126	72.0122	83.8179	45.2735	55.5431	50.4582	55.3624	62.4962	48.2303	82.5975	95.0693	45.5158	55.363	74.3942	41.0065	50.4249	133.931	FALSE	FALSE	FALSE	TRUE	TRUE	(1.62,1.88]	(2.12,2.38]
B0491.2	0	3.64595	0	0	0	0	2.36106	0	14.0504	22.9044	27.2209	0	0	0	3.75443	0	48.5501	0	17.4349	1.82297	21.3919	0.393509	FALSE	FALSE	FALSE	FALSE	FALSE	(1.12,1.38]	(0.125,0.375]
B0491.3	0	0.455744	0	0	0	0	0	1.16414	201.389	242.214	286.815	0.954525	1.80278	1.06001	9513.73	5573.44	5622.71	1.27244	6903.3	0.227872	243.473	0.194023	FALSE	FALSE	FALSE	FALSE	TRUE	(2.38,2.62]	[-0.125,0.125]
B0491.4	6.6635	2.27872	14.5929	0	5.11471	0	1.18053	1.16414	0	1.14522	2.65569	0	0	0	0	0	0	0	0	4.47111	1.26697	3.67537	FALSE	FALSE	FALSE	FALSE	FALSE	(0.125,0.375]	(0.625,0.875]
B0491.5	77.9629	101.631	114.919	160.453	71.606	48.8707	63.7485	86.1462	153.774	211.293	246.98	462.944	239.769	299.982	651.394	796.205	555.292	334.232	667.631	89.7969	204.015	90.9573	FALSE	FALSE	FALSE	TRUE	TRUE	(2.12,2.38]	(1.88,2.12]
B0491.6	605.045	517.269	2404.17	1984.87	583.077	537.577	525.335	538.996	206.853	128.265	162.661	11.4543	31.849	20.6701	0	2.37673	3.03438	21.3245	1.80371	561.157	165.926	1095.67	FALSE	FALSE	FALSE	TRUE	TRUE	(2.12,2.38]	(2.88,3.12]
B0491.8	0	0.455744	0	0	0	0	0	0	1.56116	0	0	0	0	0	0	0	0	0	0	0.227872	0.520385	0	FALSE	FALSE	FALSE	FALSE	FALSE	(0.125,0.375]	[-0.125,0.125]
B0491.t1	0	0	0	0	0	0	0	0	0	0	0	0	0	0	78.8431	33.2743	33.3782	0	48.4985	0	0	0	FALSE	FALSE	FALSE	FALSE	FALSE	[-0.125,0.125]	[-0.125,0.125]
B0495.10	0	0	0	0	0	0	0	0	3.90289	12.0248	10.6228	0	0	0	3.75443	0	0	0	1.25148	0	8.85016	0	FALSE	FALSE	FALSE	FALSE	FALSE	(0.875,1.12]	[-0.125,0.125]
B0495.2	489.767	267.066	191.531	142.625	235.277	295.497	259.716	238.648	82.7413	107.078	108.883	61.0896	120.185	101.231	116.387	85.5624	69.7908	94.1684	90.5802	378.416	99.5676	227.216	FALSE	FALSE	FALSE	TRUE	TRUE	(1.88,2.12]	(2.12,2.38]
B0495.4	7.32985	7.2919	0	0	11.9343	0	4.72211	3.49241	2.34173	0	0	0.954525	1.20185	0	1.87722	0	3.03438	0.718792	1.6372	7.31087	0.780578	3.35814	FALSE	FALSE	FALSE	FALSE	FALSE	(0.125,0.375]	(0.625,0.875]
B0495.5	168.586	171.815	72.9643	95.0835	146.622	173.889	125.136	153.666	145.968	111.659	133.449	18.136	19.2296	20.1401	18.7722	45.1579	36.4126	19.1686	33.4476	170.201	130.359	127.893	FALSE	FALSE	FALSE	TRUE	TRUE	(1.88,2.12]	(1.88,2.12]
B0495.6	17.3251	21.42	21.8893	15.8473	15.3441	37.5054	31.8743	33.76	29.662	36.0744	29.2126	398.991	140.616	262.352	313.495	280.454	327.714	267.32	307.221	19.3725	31.6497	26.0367	FALSE	FALSE	FALSE	FALSE	TRUE	(1.38,1.62]	(1.38,1.62]
B0495.7	501.095	496.305	228.013	150.549	426.226	383.01	384.852	363.211	626.023	474.121	522.508	92.5889	157.442	144.161	230.898	149.734	133.513	131.397	171.382	498.7	540.884	322.644	FALSE	TRUE	FALSE	FALSE	TRUE	(2.62,2.88]	(2.38,2.62]
B0495.8	217.896	237.442	109.446	118.854	211.408	272.766	175.899	223.514	201.389	206.712	219.759	73.4984	76.3175	78.4405	84.4748	97.446	106.203	76.0855	96.0414	227.669	209.287	185.315	FALSE	FALSE	FALSE	TRUE	TRUE	(2.12,2.38]	(2.12,2.38]
B0495.9	213.898	190.501	34.658	65.3699	158.556	130.701	142.844	144.353	114.745	103.642	102.244	93.5434	102.157	68.3705	157.686	159.241	115.307	88.0237	144.078	202.2	106.877	112.747	FALSE	FALSE	FALSE	TRUE	TRUE	(1.88,2.12]	(1.88,2.12]
B0496.1	0	0	0	0	0	0	0	0	71.8132	127.119	127.473	0	0	0	182.09	192.515	182.063	0	185.556	0	108.802	0	FALSE	FALSE	FALSE	FALSE	TRUE	(1.88,2.12]	[-0.125,0.125]
B0496.11	0	0	0	0	0	0	0	0	0	0	0	0	0	0	0	0	0	0	0	0	0	0	FALSE	FALSE	FALSE	FALSE	FALSE	[-0.125,0.125]	[-0.125,0.125]
B0496.2	0	0	0	0	0	0	0	0	7.0252	9.16175	7.96708	0	0	0	11.2633	9.50693	12.1375	0	10.9693	0	8.05134	0	FALSE	FALSE	FALSE	FALSE	FALSE	(0.875,1.12]	[-0.125,0.125]
B0496.3	0	1.36723	0	0	1.7049	0	0	0	0.780578	0.57261	0	1.90905	0	0	1.87722	0	6.06877	0.63635	2.64866	0.683616	0.451062	0.284151	FALSE	FALSE	FALSE	FALSE	FALSE	(0.125,0.375]	[-0.125,0.125]
B0496.5	0	0	0	0	0	0	0	0	0	0	0	0.954525	0	0	0	0	3.03438	0.318175	1.01146	0	0	0	FALSE	FALSE	FALSE	FALSE	FALSE	[-0.125,0.125]	[-0.125,0.125]
B0496.6	0	0	0	0	0	0	0	0	10.1475	13.17	11.9506	0	0	0	360.426	361.263	312.542	0	344.744	0	11.7561	0	FALSE	FALSE	FALSE	FALSE	TRUE	(0.875,1.12]	[-0.125,0.125]
B0496.7	0	9.11487	0	0	0	0	2.36106	0	107.72	82.4558	88.9657	10.4998	2.4037	1.06001	1.87722	7.1302	18.2063	4.65449	9.07124	4.55744	93.0471	0.393509	FALSE	FALSE	FALSE	FALSE	FALSE	(1.88,2.12]	(0.125,0.375]
B0496.8	376.488	486.279	0	0	0	2.27305	4.72211	3.49241	244.321	222.172	234.365	0.954525	1.20185	2.12001	0	0	0	1.42546	0	431.383	233.619	1.74793	FALSE	FALSE	FALSE	FALSE	FALSE	(2.12,2.38]	(0.375,0.625]
B0507.1	8.66255	8.65913	0	0	0	0	0	0	7.0252	7.44392	5.97531	1.90905	6.00925	4.77003	3.75443	0	0	4.22944	1.25148	8.66084	6.81481	0	FALSE	FALSE	FALSE	FALSE	FALSE	(0.875,1.12]	[-0.125,0.125]
B0507.13	0	0	0	0	0	0	0	0	0	0	0	0	0	0	0	2.37673	0	0	0.792244	0	0	0	FALSE	FALSE	FALSE	FALSE	FALSE	[-0.125,0.125]	[-0.125,0.125]
B0507.2	1.3327	0.455744	0	0	1.7049	0	0	0	0	1.71783	2.65569	0	7.81203	4.24003	26.281	11.8837	18.2063	4.01735	18.7903	0.894222	1.45784	0.284151	FALSE	FALSE	FALSE	FALSE	FALSE	(0.375,0.625]	[-0.125,0.125]
B0507.3	1.3327	5.92467	0	0	0	0	1.18053	0	0	1.14522	0	0	0	0	0	0	0	0	0	3.62868	0.38174	0.196755	FALSE	FALSE	FALSE	FALSE	FALSE	(0.125,0.375]	[-0.125,0.125]
B0507.6	0	0	0	0	0	0	0	0	0	0	0	0	0	0	0	0	0	0	0	0	0	0	FALSE	FALSE	FALSE	FALSE	FALSE	[-0.125,0.125]	[-0.125,0.125]
B0511.1	0	0.455744	0	0	0	0	1.18053	0	0	0	0	0	1.20185	0	1.87722	0	3.03438	0.400617	1.6372	0.227872	0	0.196755	FALSE	FALSE	FALSE	FALSE	FALSE	[-0.125,0.125]	[-0.125,0.125]
B0511.10	322.513	298.056	218.893	172.339	245.506	286.405	315.201	289.87	202.95	211.293	221.75	365.583	150.231	260.762	420.497	261.441	273.095	258.859	318.344	310.285	211.998	254.702	FALSE	FALSE	FALSE	TRUE	TRUE	(2.12,2.38]	(2.38,2.62]
B0511.11	101.285	91.6045	151.401	110.931	32.3932	34.0958	47.2211	41.9089	101.475	85.3188	78.343	1.90905	5.40833	0.530004	135.16	87.9391	121.375	2.61579	114.825	96.4448	88.379	69.6585	FALSE	FALSE	FALSE	FALSE	FALSE	(1.88,2.12]	(1.62,1.88]
B0511.12	459.781	346.365	322.867	509.093	369.964	337.549	332.909	313.153	121.77	116.812	117.514	106.907	127.396	141.511	65.7026	133.097	100.135	125.271	99.6448	403.073	118.699	364.256	FALSE	FALSE	FALSE	TRUE	TRUE	(1.88,2.12]	(2.38,2.62]
B0511.13	474.441	412.904	207.948	312.983	277.899	263.674	226.661	238.648	2767.93	2833.84	3166.25	7.6362	15.6241	19.6101	3.75443	19.0139	3.03438	14.2901	8.60089	443.672	2922.67	254.636	FALSE	FALSE	FALSE	TRUE	FALSE	(3.38,3.62]	(2.38,2.62]
B0511.19	134.603	181.386	248.079	340.716	235.277	229.578	181.801	257.274	296.62	296.612	315.364	160.36	150.231	159.531	73.2115	83.1856	166.891	156.707	107.763	157.994	302.865	248.788	FALSE	FALSE	FALSE	FALSE	FALSE	(2.38,2.62]	(2.38,2.62]
B0511.2	0	0	0	0	0	0	0	0	0	0	0	1.90905	0	1.06001	0	2.37673	0	0.989685	0.792244	0	0	0	FALSE	FALSE	FALSE	FALSE	FALSE	[-0.125,0.125]	[-0.125,0.125]
B0511.3	53.9743	34.6365	52.8991	0	30.6883	26.1401	14.1663	45.4014	101.475	96.771	84.3183	0	0	0	69.457	54.6648	72.8252	0	65.649	44.3054	94.1881	28.2159	FALSE	FALSE	FALSE	FALSE	FALSE	(1.88,2.12]	(1.38,1.62]
B0511.4	8.66255	6.83616	0	0	0	0	2.36106	3.49241	273.202	236.488	286.151	0	0	1.06001	1167.63	622.704	555.292	0.353336	781.875	7.74935	265.28	0.975578	FALSE	FALSE	TRUE	FALSE	TRUE	(2.38,2.62]	(0.125,0.375]
B0511.5	82.6274	77.4764	134.984	63.389	3.40981	5.68263	4.72211	17.4621	43.7124	57.261	32.5323	0	1.20185	1.06001	9.38608	2.37673	21.2407	0.753952	11.0012	80.0519	44.5019	38.2749	FALSE	FALSE	FALSE	FALSE	FALSE	(1.62,1.88]	(1.38,1.62]
B0511.6	46.6445	56.968	76.6125	15.8473	52.852	51.1437	76.7343	51.222	34.3454	45.2362	47.8025	188.996	178.475	86.9206	247.793	197.269	288.267	151.464	244.443	51.8062	42.4614	54.0686	FALSE	FALSE	FALSE	TRUE	TRUE	(1.62,1.88]	(1.62,1.88]
B0511.7	211.233	122.139	127.688	17.8282	83.5403	85.2395	87.3591	94.2951	121.77	104.215	100.916	83.9982	159.846	146.281	208.371	144.981	206.338	130.042	186.563	166.686	108.967	82.6583	FALSE	FALSE	FALSE	TRUE	TRUE	(1.88,2.12]	(1.88,2.12]
B0511.8	541.742	536.41	184.235	221.862	477.373	473.932	512.349	494.758	359.846	358.454	378.436	60.135	42.0648	32.3302	61.9482	40.4045	39.447	44.8433	47.2665	539.076	365.579	394.085	FALSE	FALSE	FALSE	TRUE	TRUE	(2.38,2.62]	(2.38,2.62]
B0511.9	33.3175	56.0565	536.288	699.26	117.638	142.066	96.8033	110.593	89.7665	97.9162	98.2607	124.088	49.2759	76.3205	67.5798	71.302	112.272	83.2282	83.718	44.687	95.3145	283.775	FALSE	FALSE	FALSE	TRUE	TRUE	(1.88,2.12]	(2.38,2.62]
B0513.1	25.3213	37.371	36.4821	21.79	5.11471	9.09222	8.2637	9.3131	7.0252	2.86305	5.97531	329.311	667.628	455.803	52.5621	2.37673	21.2407	484.247	25.3932	31.3461	5.28785	15.0093	FALSE	FALSE	FALSE	TRUE	FALSE	(0.625,0.875]	(1.12,1.38]
B0513.2	48.6435	62.8926	40.1304	13.8663	126.163	112.516	100.345	90.8027	112.403	151.742	134.776	121.225	150.832	100.171	253.424	197.269	230.613	124.076	227.102	55.7681	132.974	80.6372	FALSE	FALSE	FALSE	TRUE	TRUE	(2.12,2.38]	(1.88,2.12]
B0513.26	0	0	0	0	0	0	0	0	0	0	0	3.8181	1.80278	3.18002	3.75443	7.1302	0	2.93363	3.62821	0	0	0	FALSE	FALSE	FALSE	FALSE	FALSE	[-0.125,0.125]	[-0.125,0.125]
B0513.3	16.6587	8.65913	14.5929	17.8282	6.81962	13.6383	9.44423	11.6414	6.24462	24.6222	13.2785	12405	2670.51	4797.06	5427.03	7650.7	7768.02	6624.19	6948.59	12.6589	14.7151	12.3274	FALSE	FALSE	FALSE	FALSE	TRUE	(1.12,1.38]	(0.875,1.12]
B0513.4	9.99525	46.0301	100.326	0	23.8687	28.4132	21.2495	27.9393	43.7124	45.2362	26.5569	331.22	314.284	596.254	7.50887	4.75346	12.1375	413.919	8.13329	28.0127	38.5018	33.6328	FALSE	FALSE	FALSE	FALSE	FALSE	(1.38,1.62]	(1.38,1.62]
B0513.5	0	0.455744	0	0	0	0	0	0	67.1297	69.8584	55.1056	0.954525	0.600925	1.59001	114.51	49.9114	48.5501	1.04849	70.9906	0.227872	64.0312	0	FALSE	FALSE	FALSE	FALSE	TRUE	(1.62,1.88]	[-0.125,0.125]
B0513.6	7.9962	21.42	0	0	3.40981	1.13653	2.36106	3.49241	17.1727	21.1866	21.2456	0	0	0	0	0	15.1719	0	5.05731	14.7081	19.8683	1.7333	FALSE	FALSE	FALSE	FALSE	FALSE	(1.12,1.38]	(0.375,0.625]
B0513.9	0	0.455744	0	0	0	0	0	0	1.56116	0	0	0	0	0	0	0	0	0	0	0.227872	0.520385	0	FALSE	FALSE	FALSE	FALSE	FALSE	(0.125,0.375]	[-0.125,0.125]
B0513.90	0	0	0	0	0	0	0	0	0	0	0	0	0	0	519.989	99.8228	148.685	0	256.166	0	0	0	FALSE	FALSE	FALSE	FALSE	FALSE	[-0.125,0.125]	[-0.125,0.125]
B0523.1	3.9981	1.36723	0	0	1.7049	0	0	1.16414	403.559	621.854	598.859	0	0	1.06001	503.094	389.784	752.527	0.353336	548.469	2.68266	541.424	0.478174	FALSE	FALSE	TRUE	FALSE	TRUE	(2.62,2.88]	(0.125,0.375]
B0523.3	275.869	163.612	31.0098	99.0453	155.146	151.158	129.858	144.353	163.141	121.966	103.572	77.3165	65.5008	54.0604	67.5798	109.33	91.0315	65.6259	89.3137	219.74	129.56	118.428	FALSE	FALSE	FALSE	TRUE	TRUE	(1.88,2.12]	(1.88,2.12]
B0523.5	417.801	506.331	297.33	499.189	400.653	445.519	380.13	459.834	163.921	146.015	150.711	56.3169	75.1156	82.1506	90.1064	78.4322	121.375	71.1944	96.638	462.066	153.549	413.776	FALSE	FALSE	FALSE	TRUE	TRUE	(2.12,2.38]	(2.38,2.62]
B0524.2	0	0	0	0	0	0	0	0	13.2698	29.7757	17.9259	0.954525	0	0.530004	227.143	92.6926	112.272	0.494843	144.036	0	20.3238	0	FALSE	FALSE	FALSE	FALSE	FALSE	(1.12,1.38]	[-0.125,0.125]
B0524.5	1.3327	1.82297	0	0	0	0	1.18053	0	13.2698	23.477	21.2456	0	0.600925	0	596.955	522.881	312.542	0.200308	477.459	1.57784	19.3308	0.196755	FALSE	FALSE	FALSE	FALSE	FALSE	(1.12,1.38]	[-0.125,0.125]
B0524.6	82.6274	46.9416	23.7134	53.4845	54.5569	39.7784	50.7627	48.8938	17.1727	29.7757	14.6063	286.357	223.544	182.851	195.231	202.022	185.097	230.918	194.117	64.7845	20.5182	45.1983	FALSE	FALSE	FALSE	FALSE	TRUE	(1.12,1.38]	(1.62,1.88]
B0545.1	1055.5	864.546	0	0	11.9343	11.3653	9.44423	16.2979	66.3491	58.9788	69.712	0	2.4037	1.59001	0	0	0	1.33124	0	960.022	65.0133	8.17362	FALSE	FALSE	FALSE	FALSE	FALSE	(1.62,1.88]	(0.875,1.12]
B0545.3	0	0.911487	0	0	0	0	0	0	194.364	250.23	249.635	0	1.20185	0	856.011	480.1	433.917	0.400617	590.009	0.455744	231.41	0	FALSE	FALSE	FALSE	FALSE	TRUE	(2.12,2.38]	[-0.125,0.125]
B0545.4	8.66255	5.92467	0	13.8663	3.40981	3.40958	4.72211	1.16414	2.34173	4.58088	1.99177	7.6362	6.00925	2.65002	0	2.37673	0	5.43182	0.792244	7.29361	2.97146	4.42866	FALSE	FALSE	FALSE	FALSE	FALSE	(0.375,0.625]	(0.625,0.875]
B0546.1	7.9962	16.8625	0	0	10.2294	17.0479	11.8053	13.9696	35.126	47.5266	50.4582	1330.61	728.321	1074.32	2813.95	1582.9	1674.98	1044.42	2023.94	12.4294	44.3703	8.84204	FALSE	FALSE	FALSE	TRUE	TRUE	(1.62,1.88]	(0.875,1.12]
B0546.2	121.276	173.638	326.515	263.461	238.687	263.674	211.315	224.678	266.177	253.093	272.873	77.3165	153.837	141.511	90.1064	76.0554	33.3782	124.221	66.5134	147.457	264.048	254.722	FALSE	FALSE	FALSE	TRUE	TRUE	(2.38,2.62]	(2.38,2.62]
B0546.3	192.575	145.838	100.326	57.4463	131.278	130.701	166.454	119.906	66.3491	82.4558	76.3512	1.90905	1.20185	4.77003	1.87722	2.37673	0	2.62698	1.41798	169.207	75.052	117.685	FALSE	FALSE	FALSE	TRUE	TRUE	(1.88,2.12]	(1.88,2.12]
B0546.4	63.9696	77.4764	89.3813	116.874	69.9011	80.6934	66.1096	108.265	36.6872	54.9705	63.7367	132.679	109.368	81.6206	56.3165	109.33	51.5845	107.889	72.4102	70.723	51.7981	88.5373	FALSE	FALSE	FALSE	TRUE	TRUE	(1.62,1.88]	(1.88,2.12]
B0546.5	0	0	0	0	0	0	0	0	0	0	0	0.954525	1.80278	0.530004	1.87722	2.37673	3.03438	1.09577	2.42944	0	0	0	FALSE	FALSE	FALSE	FALSE	FALSE	[-0.125,0.125]	[-0.125,0.125]
B0547.1	83.9601	63.3484	295.505	152.53	88.655	67.0551	87.3591	100.116	136.601	171.783	189.218	385.628	306.472	301.042	456.164	287.585	348.954	331.047	364.234	73.6542	165.867	131.87	FALSE	FALSE	FALSE	TRUE	TRUE	(2.12,2.38]	(1.88,2.12]
B0547.3	0	0	0	0	0	0	0	0	0.780578	0	0	0	0	0	0	2.37673	0	0	0.792244	0	0.260193	0	FALSE	FALSE	FALSE	FALSE	FALSE	[-0.125,0.125]	[-0.125,0.125]
B0554.5	0	0	0	0	0	0	0	0	0	0	0	0	0	0	0	0	0	0	0	0	0	0	FALSE	FALSE	FALSE	FALSE	FALSE	[-0.125,0.125]	[-0.125,0.125]
B0554.7	41.98	31.4463	0	0	5.11471	1.13653	1.18053	3.49241	0	0	0	0	0.600925	0.530004	0	0	0	0.376976	0	36.7132	0	1.8207	FALSE	FALSE	FALSE	FALSE	FALSE	[-0.125,0.125]	(0.375,0.625]
B0563.2	0	0	0	0	0	0	0	0	0	0	0	0	0	0	0	0	0	0	0	0	0	0	FALSE	FALSE	FALSE	FALSE	FALSE	[-0.125,0.125]	[-0.125,0.125]
B0563.4	0	0.911487	0	0	0	1.13653	0	0	0	0	0	22.9086	48.6749	54.5904	26.281	2.37673	15.1719	42.058	14.6099	0.455744	0	0.189421	FALSE	FALSE	FALSE	FALSE	FALSE	[-0.125,0.125]	[-0.125,0.125]
B0563.5	0	0	0	0	0	0	0	0	0	0	0	0	0	0	0	0	0	0	0	0	0	0	FALSE	FALSE	FALSE	FALSE	FALSE	[-0.125,0.125]	[-0.125,0.125]
B0563.6	0.66635	0.911487	0	0	0	0	1.18053	0	0	0	0	0.954525	2.4037	1.59001	0	0	3.03438	1.64941	1.01146	0.788919	0	0.196755	FALSE	FALSE	FALSE	FALSE	FALSE	[-0.125,0.125]	[-0.125,0.125]
B0563.7	0	0	0	0	0	0	0	0	0	0	0	0	0	0	0	0	0	0	0	0	0	0	FALSE	FALSE	FALSE	FALSE	FALSE	[-0.125,0.125]	[-0.125,0.125]
B0563.8	0	0	0	0	1.7049	0	3.54158	0	1.56116	0.57261	1.32785	0	0	2.12001	0	0	0	0.706671	0	0	1.15387	0.874415	FALSE	FALSE	FALSE	FALSE	FALSE	(0.125,0.375]	(0.125,0.375]
B0564.1	9.3289	11.3936	47.4268	47.5418	15.3441	26.1401	21.2495	24.4469	19.5144	23.477	23.9012	447.672	179.677	261.292	435.514	287.585	312.542	296.213	345.213	10.3612	22.2976	30.3582	FALSE	FALSE	FALSE	FALSE	FALSE	(1.12,1.38]	(1.38,1.62]
B0564.11	1180.77	892.802	1278.7	764.63	705.831	702.374	625.68	703.139	1426.12	1404.61	1303.95	87.8163	63.0971	74.7305	217.757	104.576	91.0315	75.2146	137.788	1036.79	1378.22	796.725	FALSE	FALSE	FALSE	FALSE	FALSE	(3.12,3.38]	(2.88,3.12]
B0564.2	73.9648	96.1619	93.0295	150.549	56.2619	60.2359	74.3733	61.6993	88.2053	75.5845	69.712	67.7712	70.9092	46.1103	31.9127	35.651	54.6189	61.5969	40.7275	85.0634	77.8339	82.6915	FALSE	FALSE	FALSE	FALSE	TRUE	(1.88,2.12]	(1.88,2.12]
B0564.3	0	0.455744	0	0	0	0	0	0	5.46404	3.43566	5.31139	0	0	0	0	0	0	0	0	0.227872	4.73703	0	FALSE	FALSE	FALSE	FALSE	FALSE	(0.625,0.875]	[-0.125,0.125]
B0564.7	345.835	242.456	87.5572	67.3508	127.868	129.564	125.136	130.383	529.232	522.793	508.565	38.181	57.6888	38.6903	16.895	19.0139	18.2063	44.8534	18.0384	294.146	520.197	111.31	FALSE	TRUE	FALSE	TRUE	FALSE	(2.62,2.88]	(1.88,2.12]
BE0003N10.1	59.9715	50.5875	16.417	122.816	54.5569	45.4611	34.2353	46.5655	72.5937	64.7049	85.6461	30.5448	15.6241	12.1901	20.6494	7.1302	12.1375	19.453	13.3057	55.2795	74.3149	53.342	FALSE	FALSE	FALSE	TRUE	TRUE	(1.88,2.12]	(1.62,1.88]
BE0003N10.2	98.6198	130.798	129.512	213.938	144.917	178.435	138.122	111.757	124.892	93.3354	103.572	260.585	132.204	242.742	28.1583	54.6648	60.6877	211.843	47.8369	114.709	107.267	152.78	FALSE	FALSE	FALSE	TRUE	TRUE	(1.88,2.12]	(2.12,2.38]
BE0003N10.6	9.3289	11.3936	23.7134	15.8473	3.40981	3.40958	5.90264	3.49241	5.46404	10.307	2.65569	1.90905	3.00463	1.06001	15.0177	23.7673	24.2751	1.99123	21.02	10.3612	6.14224	9.29585	FALSE	FALSE	FALSE	FALSE	FALSE	(0.625,0.875]	(0.875,1.12]
BE10.1	0	0.455744	0	0	0	0	0	0	138.162	195.832	213.119	0	0.600925	0	996.802	986.344	1329.06	0.200308	1104.07	0.227872	182.371	0	FALSE	FALSE	FALSE	FALSE	TRUE	(2.12,2.38]	[-0.125,0.125]
BE10.2	80.6283	51.0433	0	1.98091	1.7049	1.13653	0	1.16414	0	1.14522	0	0	0	0.530004	0	0	3.03438	0.176668	1.01146	65.8358	0.38174	0.997746	FALSE	FALSE	FALSE	FALSE	FALSE	(0.125,0.375]	(0.125,0.375]
BE10.3	4.66445	4.10169	0	0	0	0	0	0	0	0	0	7.6362	0	0	0	0	0	2.5454	0	4.38307	0	0	FALSE	FALSE	FALSE	FALSE	FALSE	[-0.125,0.125]	[-0.125,0.125]
BE10.4	2.6654	5.01318	0	0	0	0	0	1.16414	4.68347	1.71783	0	1.90905	0	1.59001	7.50887	4.75346	0	1.16635	4.08744	3.83929	2.13377	0.194023	FALSE	FALSE	FALSE	FALSE	FALSE	(0.375,0.625]	[-0.125,0.125]
BE10.5	0	0	0	0	0	0	0	0	32.0037	46.954	37.8436	0	0	0	366.057	213.906	276.129	0	285.364	0	38.9338	0	FALSE	FALSE	FALSE	FALSE	TRUE	(1.38,1.62]	[-0.125,0.125]
C01A2.1	761.638	1230.96	109.446	31.6945	151.737	148.885	159.371	111.757	14.831	20.0413	25.893	0.954525	0	0	0	0	0	0.318175	0	996.301	20.2551	118.815	FALSE	FALSE	FALSE	FALSE	FALSE	(1.12,1.38]	(1.88,2.12]
C01A2.2	7.32985	10.0264	0	0	1.7049	0	0	1.16414	30.4425	28.6305	15.2702	0	0.600925	0	0	2.37673	6.06877	0.200308	2.81517	8.6781	24.7811	0.478174	FALSE	FALSE	FALSE	FALSE	FALSE	(1.38,1.62]	(0.125,0.375]
C01A2.3	82.6274	99.8079	96.6777	0	73.3109	70.4647	82.637	71.0124	112.403	116.812	110.211	38.181	13.8213	16.9601	24.4038	54.6648	21.2407	22.9875	33.4365	91.2176	113.142	65.6838	FALSE	FALSE	FALSE	FALSE	TRUE	(1.88,2.12]	(1.62,1.88]
C01A2.4	10.6616	9.57062	0	0	5.11471	6.81916	2.36106	9.3131	7.0252	14.3152	8.63101	104.043	128.598	98.0507	283.46	308.975	418.745	110.231	337.06	10.1161	9.99048	3.93467	FALSE	FALSE	FALSE	FALSE	TRUE	(0.875,1.12]	(0.625,0.875]
C01A2.5	35.9829	20.5085	0	77.2554	25.5736	30.6862	18.8885	26.7752	10.9281	13.7426	13.9424	172.769	94.3452	95.4006	65.7026	123.59	66.7565	120.838	85.3497	28.2457	12.871	29.8631	FALSE	FALSE	FALSE	TRUE	TRUE	(1.12,1.38]	(1.38,1.62]
C01A2.6	341.837	227.872	67.492	19.8091	46.0324	29.5497	33.0548	33.76	2412.77	2700.43	3031.47	4.77262	0	1.06001	0	4.75346	0	1.94421	1.58449	284.855	2714.89	38.283	FALSE	TRUE	FALSE	FALSE	FALSE	(3.38,3.62]	(1.38,1.62]
C01A2.7	41.98	56.5122	0	0	3.40981	6.81916	8.2637	6.98482	6.24462	4.58088	7.96708	0	0	0.530004	9.38608	0	0	0.176668	3.12869	49.2461	6.26419	4.24625	FALSE	FALSE	FALSE	FALSE	FALSE	(0.625,0.875]	(0.625,0.875]
C01B10.1	7.9962	13.6723	0	19.8091	13.6392	1.13653	8.2637	9.3131	4.68347	8.58914	4.64746	0.954525	0	0	0	2.37673	0	0.318175	0.792244	10.8343	5.97336	8.6936	FALSE	FALSE	FALSE	FALSE	FALSE	(0.625,0.875]	(0.875,1.12]
C01B10.10	0	0	0	0	0	0	0	0	0	0	0	0	0	0	0	4.75346	0	0	1.58449	0	0	0	FALSE	FALSE	FALSE	FALSE	FALSE	[-0.125,0.125]	[-0.125,0.125]
C01B10.11	0	0.455744	0	0	0	0	0	0	0	0.57261	1.99177	2.86357	0	0	1.87722	16.6371	9.10315	0.954525	9.20583	0.227872	0.854793	0	FALSE	FALSE	FALSE	FALSE	FALSE	(0.125,0.375]	[-0.125,0.125]
C01B10.3	71.9658	52.8663	72.9643	0	35.803	13.6383	53.1238	24.4469	0.780578	0.57261	0	0	0	0	18.7722	9.50693	6.06877	0	11.4493	62.416	0.451062	33.3294	FALSE	FALSE	FALSE	FALSE	FALSE	(0.125,0.375]	(1.38,1.62]
C01B10.4	3.33175	0.911487	0	0	0	1.13653	0	0	0	0	0	0	0	0	0	0	0	0	0	2.12162	0	0.189421	FALSE	FALSE	FALSE	FALSE	FALSE	[-0.125,0.125]	[-0.125,0.125]
C01B10.44	0	0	0	0	0	0	0	0	7.0252	7.44392	10.6228	0	0	0	200.862	285.208	154.754	0	213.608	0	8.36397	0	FALSE	FALSE	FALSE	FALSE	TRUE	(0.875,1.12]	[-0.125,0.125]
C01B10.5	0	0	0	0	0	0	0	0	0	0	0	0	0	0	0	0	36.4126	0	12.1375	0	0	0	FALSE	FALSE	FALSE	FALSE	FALSE	[-0.125,0.125]	[-0.125,0.125]
C01B10.6	0	0	0	0	0	0	0	0	0	0	0	0	0	0	5.63165	0	6.06877	0	3.90014	0	0	0	FALSE	FALSE	FALSE	FALSE	FALSE	[-0.125,0.125]	[-0.125,0.125]
C01B10.8	137.934	78.3879	25.5375	67.3508	109.114	98.8778	83.8175	80.3255	75.7161	84.7462	81.6626	129.815	168.86	129.851	103.247	85.5624	133.513	142.842	107.441	108.161	80.7083	77.5038	FALSE	FALSE	FALSE	TRUE	TRUE	(1.88,2.12]	(1.88,2.12]
C01B10.9	44.6454	63.3484	151.401	174.32	85.2452	78.4204	82.637	73.3406	33.5648	35.5018	38.5076	45.8172	106.364	79.5005	22.5266	30.8975	30.3438	77.2272	27.9227	53.9969	35.8581	107.561	FALSE	FALSE	FALSE	TRUE	TRUE	(1.38,1.62]	(1.88,2.12]
C01B12.1	0	1.36723	0	0	0	0	0	0	0	0	0.663923	1.90905	0	0	0	0	12.1375	0.63635	4.04585	0.683616	0.221308	0	FALSE	FALSE	FALSE	FALSE	FALSE	[-0.125,0.125]	[-0.125,0.125]
C01B12.2	3.9981	4.55744	7.29643	0	5.11471	9.09222	7.08317	9.3131	25.7591	22.9044	25.893	18.136	48.074	22.2602	3.75443	21.3906	6.06877	29.49	10.4046	4.27777	24.8522	6.3166	FALSE	FALSE	FALSE	FALSE	FALSE	(1.38,1.62]	(0.625,0.875]
C01B12.3	0	0	0	0	0	0	1.18053	0	2.34173	2.29044	1.32785	0	0	0	1.87722	0	0	0	0.625739	0	1.98667	0.196755	FALSE	FALSE	FALSE	FALSE	FALSE	(0.375,0.625]	[-0.125,0.125]
C01B12.4	0	0.911487	0	0	0	0	0	0	78.8384	111.659	116.187	0	0.600925	0	210.248	204.399	106.203	0.200308	173.617	0.455744	102.228	0	FALSE	FALSE	FALSE	FALSE	TRUE	(1.88,2.12]	[-0.125,0.125]
C01B12.8	9.3289	10.9378	18.2411	0	3.40981	6.81916	5.90264	8.14896	5.46404	6.87131	5.31139	115.497	159.245	110.241	634.499	622.704	412.676	128.328	556.626	10.1334	5.88225	7.08694	FALSE	FALSE	FALSE	TRUE	TRUE	(0.625,0.875]	(0.875,1.12]
C01B12.9	0	0.911487	0	0	0	1.13653	1.18053	0	0	0.57261	2.65569	8.59072	17.4268	16.4301	0	2.37673	0	14.1492	0.792244	0.455744	1.0761	0.386176	FALSE	FALSE	FALSE	FALSE	FALSE	(0.125,0.375]	(0.125,0.375]
C01B4.6	0	0	0	0	0	0	0	0	0	0	0	0	0	2.12001	0	0	0	0.706671	0	0	0	0	FALSE	FALSE	FALSE	FALSE	FALSE	[-0.125,0.125]	[-0.125,0.125]
C01B7.1	0	6.38041	0	0	1.7049	0	1.18053	0	1.56116	5.15349	1.99177	5.72715	5.40833	15.9001	5.63165	0	3.03438	9.01186	2.88868	3.19021	2.90214	0.480905	FALSE	FALSE	FALSE	FALSE	FALSE	(0.375,0.625]	(0.125,0.375]
C01B7.15	0	0	0	0	0	0	0	0	0	0	0	0	0	0	63.8254	2.37673	12.1375	0	26.1132	0	0	0	FALSE	FALSE	FALSE	FALSE	FALSE	[-0.125,0.125]	[-0.125,0.125]
C01B7.4	0	2.27872	0	0	0	0	0	0	0	0	0.663923	0.954525	6.00925	6.89005	0	0	3.03438	4.61794	1.01146	1.13936	0.221308	0	FALSE	FALSE	FALSE	FALSE	FALSE	[-0.125,0.125]	[-0.125,0.125]
C01B7.6	1.3327	56.968	0	0	6.81962	6.81916	9.44423	1.16414	10.1475	13.17	6.63923	0.954525	2.4037	7.42005	1.87722	0	0	3.59276	0.625739	29.1503	9.98559	4.04119	FALSE	TRUE	FALSE	FALSE	FALSE	(0.875,1.12]	(0.625,0.875]
C01B9.1	0	1.82297	0	0	0	0	0	0	0	1.71783	2.65569	0	0	0	0	0	0	0	0	0.911487	1.45784	0	FALSE	FALSE	FALSE	FALSE	FALSE	(0.375,0.625]	[-0.125,0.125]
C01B9.4	0	0.455744	0	0	0	0	0	0	0	0	0	0	0	0	15.0177	11.8837	3.03438	0	9.97859	0.227872	0	0	FALSE	FALSE	FALSE	FALSE	FALSE	[-0.125,0.125]	[-0.125,0.125]
C01C10.1	1.99905	0	0	17.8282	6.81962	2.27305	0	1.16414	0	1.14522	0	6.68167	4.20648	5.83004	0	0	0	5.57273	0	0.999525	0.38174	4.68083	FALSE	FALSE	FALSE	FALSE	FALSE	(0.125,0.375]	(0.625,0.875]
C01C10.2	1.99905	3.19021	0	0	0	4.54611	5.90264	2.32827	0	0.57261	0.663923	0	0	0.530004	0	0	0	0.176668	0	2.59463	0.412178	2.1295	FALSE	FALSE	FALSE	FALSE	FALSE	(0.125,0.375]	(0.375,0.625]
C01C10.3	0	5.92467	0	0	5.11471	1.13653	3.54158	0	0	0	0.663923	1.90905	6.00925	5.83004	0	0	0	4.58278	0	2.96233	0.221308	1.63214	FALSE	FALSE	FALSE	FALSE	FALSE	[-0.125,0.125]	(0.375,0.625]
C01C10.4	0	0.911487	0	0	0	1.13653	0	0	0	0	0	0.954525	0	0	0	0	0	0.318175	0	0.455744	0	0.189421	FALSE	FALSE	FALSE	FALSE	FALSE	[-0.125,0.125]	[-0.125,0.125]
C01C4.1	0	0.911487	0	0	0	0	0	0	0	0	0	0	0	0	1.87722	0	0	0	0.625739	0.455744	0	0	FALSE	FALSE	FALSE	FALSE	FALSE	[-0.125,0.125]	[-0.125,0.125]
C01C4.3	0	0	0	0	0	0	0	0	0	1.14522	0	0.954525	0	0	11.2633	0	0	0.318175	3.75443	0	0.38174	0	FALSE	FALSE	FALSE	FALSE	FALSE	(0.125,0.375]	[-0.125,0.125]
C01C7.1	587.054	489.924	612.9	584.368	436.456	437.563	417.907	495.922	542.502	468.967	477.361	29.5903	71.5101	36.0402	18.7722	30.8975	6.06877	45.7135	18.5795	538.489	496.277	497.519	FALSE	FALSE	FALSE	TRUE	FALSE	(2.62,2.88]	(2.62,2.88]
C01F1.1	54.6407	80.2109	96.6777	114.893	134.687	104.56	106.248	117.578	89.7665	142.007	118.842	62.0441	99.1526	76.3205	135.16	114.083	185.097	79.1724	144.78	67.4258	116.872	112.441	FALSE	FALSE	FALSE	TRUE	TRUE	(1.88,2.12]	(1.88,2.12]
C01F1.2	65.9686	55.145	224.365	186.205	83.5403	96.6048	94.4423	82.6537	88.9859	104.215	103.572	41.9991	18.0278	19.6101	58.1937	47.5346	45.5158	26.5457	50.4147	60.5568	98.9243	127.969	FALSE	FALSE	FALSE	TRUE	TRUE	(1.88,2.12]	(1.88,2.12]
C01F1.3	0	0.455744	0	0	0	0	1.18053	0	1.56116	1.14522	0.663923	0	0	0	1.87722	0	3.03438	0	1.6372	0.227872	1.12343	0.196755	FALSE	FALSE	FALSE	FALSE	FALSE	(0.125,0.375]	[-0.125,0.125]
C01F1.4	41.3137	37.8267	0	0	0	0	0	1.16414	23.4173	12.5974	11.2867	0.954525	0	2.12001	3.75443	0	0	1.02485	1.25148	39.5702	15.7671	0.194023	FALSE	FALSE	FALSE	FALSE	FALSE	(1.12,1.38]	[-0.125,0.125]
C01F1.5	7.9962	3.64595	0	0	1.7049	0	1.18053	2.32827	4.68347	1.14522	3.31962	0	0	0.530004	0	0	0	0.176668	0	5.82107	3.04943	0.868951	FALSE	FALSE	FALSE	FALSE	FALSE	(0.375,0.625]	(0.125,0.375]
C01F1.6	105.95	82.4896	12.7688	39.6181	78.4256	71.6012	63.7485	69.8482	106.939	100.779	115.523	6.68167	15.0231	23.8502	7.50887	4.75346	3.03438	15.185	5.09891	94.2196	107.747	56.0017	FALSE	FALSE	FALSE	TRUE	TRUE	(1.88,2.12]	(1.62,1.88]
C01F4.2	0	2.27872	0	0	0	0	0	0	21.8562	23.477	21.2456	0	0.600925	2.12001	0	2.37673	0	0.90698	0.792244	1.13936	22.1929	0	FALSE	FALSE	FALSE	FALSE	FALSE	(1.12,1.38]	[-0.125,0.125]
C01F6.1	30.6521	34.1808	41.9545	0	37.5079	23.8671	21.2495	29.1034	29.662	33.784	34.524	230.04	215.131	161.121	24.4038	38.0277	27.3095	202.098	29.9137	32.4164	32.6566	25.6137	FALSE	FALSE	FALSE	TRUE	TRUE	(1.38,1.62]	(1.38,1.62]
C01F6.13	0	0	0	0	0	0	0	0	0.780578	0	0	0	0	0	0	0	0	0	0	0	0.260193	0	FALSE	FALSE	FALSE	FALSE	FALSE	[-0.125,0.125]	[-0.125,0.125]
C01F6.14	5752.6	11101.9	3726.65	8064.27	11100.6	12097.2	10817.2	10105.9	13495.4	8179.15	11043.7	5.72715	1.80278	1.06001	0	0	3.03438	2.86331	1.01146	8427.26	10906.1	9318.63	FALSE	FALSE	FALSE	FALSE	FALSE	(3.88,4.12]	(3.88,4.12]
C01F6.2	20.6568	31.9021	0	0	1.7049	4.54611	9.44423	6.98482	57.7628	53.2527	57.0974	3.8181	1.80278	2.65002	857.888	591.806	482.467	2.75696	644.054	26.2794	56.0376	3.78001	FALSE	FALSE	FALSE	FALSE	TRUE	(1.62,1.88]	(0.625,0.875]
C01F6.3	457.116	314.919	40.1304	65.3699	109.114	80.6934	94.4423	82.6537	1544.76	1707.52	1700.97	3.8181	9.6148	4.77003	9.38608	9.50693	6.06877	6.06764	8.32059	386.017	1651.09	78.7339	FALSE	FALSE	FALSE	FALSE	FALSE	(3.12,3.38]	(1.88,2.12]
C01F6.4	59.3051	39.194	10.9446	13.8663	32.3932	19.321	16.5274	16.2979	31.2231	38.9374	30.5405	67.7712	129.8	104.411	16.895	47.5346	12.1375	100.661	25.5224	49.2495	33.567	18.2251	FALSE	FALSE	FALSE	FALSE	TRUE	(1.38,1.62]	(1.12,1.38]
C01F6.5	7.9962	5.01318	0	27.7327	1.7049	2.27305	0	10.4772	1.56116	1.71783	0.663923	16.2269	19.2296	32.8602	5.63165	2.37673	12.1375	22.7722	6.71531	6.50469	1.3143	7.03131	FALSE	FALSE	FALSE	FALSE	FALSE	(0.125,0.375]	(0.875,1.12]
C01F6.6	0	0	0	0	0	0	1.18053	0	2.34173	0.57261	1.32785	5.72715	11.4176	4.24003	24.4038	16.6371	15.1719	7.12825	18.7376	0	1.41406	0.196755	FALSE	FALSE	FALSE	FALSE	FALSE	(0.375,0.625]	[-0.125,0.125]
C01F6.8	136.602	116.67	149.577	79.2363	109.114	77.2838	109.789	116.414	69.4714	60.6966	69.712	91.6344	108.167	99.1107	73.2115	76.0554	151.719	99.6372	100.329	126.636	66.6267	106.902	FALSE	FALSE	FALSE	TRUE	TRUE	(1.62,1.88]	(1.88,2.12]
C01F6.9	38.6483	42.3842	47.4268	21.79	20.4589	28.4132	20.069	19.7903	44.4929	37.7922	31.8683	312.13	332.912	363.052	825.975	615.574	1031.69	336.031	824.413	40.5162	38.0512	26.3247	FALSE	FALSE	FALSE	FALSE	TRUE	(1.38,1.62]	(1.38,1.62]
C01G10.1	0	0.455744	0	0	0	0	0	0	744.671	743.82	715.71	0	0	0	155.809	102.199	182.063	0	146.691	0.227872	734.734	0	FALSE	FALSE	FALSE	FALSE	FALSE	(2.62,2.88]	[-0.125,0.125]
C01G10.10	85.2928	73.3747	32.8339	0	47.7373	36.3689	46.0406	33.76	44.4929	28.6305	32.5323	37.2265	52.8814	45.5803	73.2115	35.651	15.1719	45.2294	41.3448	79.3337	35.2186	32.7901	FALSE	FALSE	FALSE	FALSE	FALSE	(1.38,1.62]	(1.38,1.62]
C01G10.11	43.3127	57.8794	67.492	130.74	83.5403	69.3281	64.9291	59.371	75.7161	73.8666	67.7202	167.042	210.925	345.032	403.602	430.189	227.579	241	353.79	50.5961	72.4343	79.2334	FALSE	FALSE	FALSE	TRUE	TRUE	(1.62,1.88]	(1.88,2.12]
C01G10.12	13.327	11.3936	0	0	10.2294	9.09222	10.6248	9.3131	32.0037	37.7922	33.1962	16.2269	9.6148	5.30004	5.63165	23.7673	18.2063	10.3806	15.8684	12.3603	34.3307	6.54325	FALSE	FALSE	FALSE	FALSE	TRUE	(1.38,1.62]	(0.875,1.12]
C01G10.14	0	0	0	0	0	0	0	0	24.1979	38.3648	33.1962	0	0	0	756.518	522.881	673.633	0	651.011	0	31.9196	0	FALSE	FALSE	FALSE	FALSE	TRUE	(1.38,1.62]	[-0.125,0.125]
C01G10.15	0	0	0	0	0	0	0	0	0	0	0	0	0	0	0	0	0	0	0	0	0	0	FALSE	FALSE	FALSE	FALSE	FALSE	[-0.125,0.125]	[-0.125,0.125]
C01G10.16	0	0	0	0	0	0	0	0	0	0	0	0	0	0	0	0	0	0	0	0	0	0	FALSE	FALSE	FALSE	FALSE	FALSE	[-0.125,0.125]	[-0.125,0.125]
C01G10.4	0	0	0	0	0	0	0	0	0	0	0	0	0	0	0	0	0	0	0	0	0	0	FALSE	FALSE	FALSE	FALSE	FALSE	[-0.125,0.125]	[-0.125,0.125]
C01G10.5	0	0	0	0	0	0	0	0	0	0	0	0	0	0	0	0	0	0	0	0	0	0	FALSE	FALSE	FALSE	FALSE	FALSE	[-0.125,0.125]	[-0.125,0.125]
C01G10.6	0	0.911487	0	0	0	1.13653	0	0	0	0	0	0	0	0	0	0	0	0	0	0.455744	0	0.189421	FALSE	FALSE	FALSE	FALSE	FALSE	[-0.125,0.125]	[-0.125,0.125]
C01G10.7	37.9819	29.6233	16.417	11.8854	23.8687	22.7305	14.1663	17.4621	24.9785	34.3566	37.1797	94.4979	97.9508	120.841	95.7381	66.5485	66.7565	104.43	76.3477	33.8026	32.1716	17.755	FALSE	FALSE	FALSE	FALSE	TRUE	(1.38,1.62]	(1.12,1.38]
C01G10.8	138.601	172.271	147.753	158.473	369.964	254.582	309.298	222.35	412.926	444.918	404.993	549.806	475.933	472.763	578.183	582.299	609.911	499.501	590.131	155.436	420.946	243.737	FALSE	FALSE	FALSE	TRUE	TRUE	(2.62,2.88]	(2.38,2.62]
C01G10.9	2.6654	0.911487	0	5.94272	0	0	1.18053	0	3.90289	0.57261	0.663923	0.954525	4.20648	2.65002	7.50887	2.37673	0	2.60367	3.2952	1.78844	1.71314	1.18721	FALSE	FALSE	FALSE	FALSE	FALSE	(0.375,0.625]	(0.125,0.375]
C01G12.1	1988.39	1729.55	392.183	489.284	301.768	304.589	302.215	274.736	1540.86	1449.27	1497.81	4.77262	1.80278	13.2501	1.87722	0	3.03438	6.6085	1.6372	1858.97	1495.98	344.129	FALSE	TRUE	FALSE	FALSE	FALSE	(3.12,3.38]	(2.38,2.62]
C01G12.10	7.32985	7.74764	0	0	0	0	0	0	1.56116	2.86305	1.99177	0	0	0	0	0	9.10315	0	3.03438	7.53874	2.13866	0	FALSE	FALSE	FALSE	FALSE	FALSE	(0.375,0.625]	[-0.125,0.125]
C01G12.11	0	0.455744	0	0	0	0	0	0	1.56116	0	0	0	0	0	0	0	3.03438	0	1.01146	0.227872	0.520385	0	FALSE	FALSE	FALSE	FALSE	FALSE	(0.125,0.375]	[-0.125,0.125]
C01G12.12	8.66255	8.20339	0	0	3.40981	9.09222	5.90264	10.4772	10.1475	6.2987	7.96708	10.4998	6.00925	0.530004	0	9.50693	3.03438	5.67967	4.18044	8.43297	8.13777	4.81365	FALSE	FALSE	FALSE	FALSE	FALSE	(0.875,1.12]	(0.625,0.875]
C01G12.13	0	0.911487	0	0	0	0	0	0	28.8814	40.6553	44.4829	0	0	0	20.6494	16.6371	12.1375	0	16.4747	0.455744	38.0065	0	FALSE	FALSE	FALSE	FALSE	TRUE	(1.38,1.62]	[-0.125,0.125]
C01G12.16	0	0	0	0	0	0	0	0	0	0	0	0	0.600925	1.59001	5.63165	4.75346	0	0.730312	3.4617	0	0	0	FALSE	FALSE	FALSE	FALSE	FALSE	[-0.125,0.125]	[-0.125,0.125]
C01G12.2	0	0	0	0	0	0	0	0	0	0	0	0	0	0	9.38608	14.2604	12.1375	0	11.928	0	0	0	FALSE	FALSE	FALSE	FALSE	FALSE	[-0.125,0.125]	[-0.125,0.125]
C01G12.3	4.66445	11.8493	0	0	6.81962	3.40958	8.2637	2.32827	166.263	218.737	219.095	4.77262	17.4268	18.5501	2228.26	1157.47	1271.41	13.5832	1552.38	8.25689	201.365	3.4702	FALSE	FALSE	FALSE	FALSE	TRUE	(2.12,2.38]	(0.625,0.875]
C01G12.4	92.6226	139.913	25.5375	89.1408	17.049	15.9114	38.9574	22.1186	0	1.14522	0.663923	1.90905	0	1.59001	0	2.37673	0	1.16635	0.792244	116.268	0.603048	34.7858	FALSE	FALSE	FALSE	FALSE	FALSE	(0.125,0.375]	(1.38,1.62]
C01G12.6	0	0	0	0	0	0	0	0	0	0	0	0	0	0	0	7.1302	24.2751	0	10.4684	0	0	0	FALSE	FALSE	FALSE	FALSE	FALSE	[-0.125,0.125]	[-0.125,0.125]
C01G12.8	2.6654	5.01318	0	0	0	0	1.18053	0	143.626	217.019	260.922	0.954525	2.4037	0	1345.96	1136.08	1065.07	1.11941	1182.37	3.83929	207.189	0.196755	FALSE	FALSE	TRUE	FALSE	TRUE	(2.12,2.38]	[-0.125,0.125]
C01G12.9	0	0	0	0	0	0	0	0	26.5396	30.9209	27.2209	0	0	0	232.775	171.125	230.613	0	211.504	0	28.2271	0	FALSE	FALSE	FALSE	FALSE	FALSE	(1.38,1.62]	[-0.125,0.125]
C01G5.18	0	0	0	0	0	0	0	0	0	0	0	0	0	0	3.75443	2.37673	0	0	2.04372	0	0	0	FALSE	FALSE	FALSE	FALSE	FALSE	[-0.125,0.125]	[-0.125,0.125]
C01G5.2	297.858	451.642	1030.62	933.007	768.912	971.731	740.191	909.191	394.192	474.121	515.205	100.225	118.983	111.831	135.16	92.6926	112.272	110.346	113.375	374.75	461.172	892.275	FALSE	FALSE	FALSE	TRUE	TRUE	(2.62,2.88]	(2.88,3.12]
C01G5.25	0	0	0	0	0	0	0	0	0	0	0	0	0	0	0	2.37673	0	0	0.792244	0	0	0	FALSE	FALSE	FALSE	FALSE	FALSE	[-0.125,0.125]	[-0.125,0.125]
C01G5.3	0	0	0	0	0	0	0	0	151.432	192.969	181.915	0	0.600925	0	324.758	280.454	297.37	0.200308	300.861	0	175.439	0	FALSE	FALSE	FALSE	FALSE	FALSE	(2.12,2.38]	[-0.125,0.125]
C01G5.4	0.66635	4.55744	0	0	3.40981	1.13653	0	0	386.386	435.183	426.239	4.77262	0	0	414.865	254.31	318.61	1.59087	329.262	2.61189	415.936	0.757723	FALSE	FALSE	FALSE	FALSE	FALSE	(2.38,2.62]	(0.125,0.375]
C01G5.5	38.6483	17.774	9.12054	0	20.4589	19.321	10.6248	20.9545	13.2698	6.2987	5.31139	83.0436	89.5378	55.6504	24.4038	26.1441	30.3438	76.0773	26.9639	28.2111	8.29331	13.4133	FALSE	FALSE	FALSE	FALSE	TRUE	(0.875,1.12]	(1.12,1.38]
C01G5.6	57.9724	69.273	89.3813	269.403	88.655	95.4683	75.5538	94.2951	60.8851	88.1819	86.974	239.586	245.778	223.132	428.005	458.709	379.298	236.165	422.004	63.6227	78.6803	118.793	FALSE	FALSE	FALSE	TRUE	TRUE	(1.88,2.12]	(1.88,2.12]
C01G5.8	349.167	327.68	233.486	233.747	313.702	306.862	233.745	281.721	203.731	174.073	194.53	41.9991	40.262	43.9903	11.2633	40.4045	45.5158	42.0838	32.3945	338.423	190.778	267.211	FALSE	FALSE	FALSE	TRUE	TRUE	(2.12,2.38]	(2.38,2.62]
C01G5.9	1.99905	3.64595	0	0	1.7049	0	0	1.16414	2.34173	1.14522	5.31139	0	0.600925	0	11.2633	7.1302	3.03438	0.200308	7.14263	2.8225	2.93278	0.478174	FALSE	FALSE	FALSE	FALSE	FALSE	(0.375,0.625]	(0.125,0.375]
C01G6.1	7.9962	26.8889	0	0	0	1.13653	0	0	4.68347	5.7261	7.30316	2.86357	1.20185	1.59001	0	2.37673	66.7565	1.88514	23.0444	17.4425	5.90424	0.189421	FALSE	FALSE	FALSE	FALSE	FALSE	(0.625,0.875]	[-0.125,0.125]
C01G6.10	7535.08	7264.55	3314.4	2620.74	3280.24	3515.28	3945.33	3955.74	375.458	434.038	492.631	3.8181	1.80278	0	0	0	0	1.87362	0	7399.82	434.042	3438.62	FALSE	FALSE	FALSE	FALSE	FALSE	(2.62,2.88]	(3.38,3.62]
C01G6.2	0	0	0	0	0	0	0	0	8.58636	14.3152	10.6228	0	0	1.59001	1156.37	834.233	776.802	0.530004	922.467	0	11.1748	0	FALSE	FALSE	FALSE	FALSE	TRUE	(0.875,1.12]	[-0.125,0.125]
C01G6.3	5.3308	18.2297	62.0197	31.6945	17.049	25.0036	35.4158	29.1034	2.34173	0	0	482.989	390	820.446	1.87722	7.1302	15.1719	564.478	8.05978	11.7803	0.780578	33.381	FALSE	FALSE	FALSE	FALSE	FALSE	(0.125,0.375]	(1.38,1.62]
C01G6.4	209.234	164.979	153.225	104.988	78.4256	63.6455	61.3875	69.8482	76.4966	81.3106	72.3677	222.404	207.319	232.672	183.967	154.488	182.063	220.798	173.506	187.107	76.7249	88.5867	FALSE	FALSE	FALSE	TRUE	TRUE	(1.88,2.12]	(1.88,2.12]
C01G6.5	227.892	232.429	80.2607	190.167	182.425	168.206	152.288	136.204	215.439	161.476	175.94	55.3624	55.2851	108.651	22.5266	11.8837	30.3438	73.0994	21.5847	230.16	184.285	151.592	FALSE	FALSE	FALSE	TRUE	TRUE	(2.12,2.38]	(2.12,2.38]
C01G6.6	25.3213	38.2825	14.5929	79.2363	23.8687	22.7305	29.5132	33.76	35.9066	33.784	58.4253	76.362	86.5332	69.4305	123.896	118.837	175.994	77.4419	139.576	31.8019	42.7053	33.9503	FALSE	FALSE	FALSE	TRUE	TRUE	(1.62,1.88]	(1.38,1.62]
C01G6.7	0	4.55744	0	0	0	0	1.18053	0	0.780578	0	0	0	0	0	0	0	0	0	0	2.27872	0.260193	0.196755	FALSE	FALSE	FALSE	FALSE	FALSE	[-0.125,0.125]	[-0.125,0.125]
C01G6.8	35.3165	62.8926	0	15.8473	20.4589	29.5497	35.4158	32.5958	3.12231	2.29044	0.663923	56.3169	64.299	117.661	1.87722	2.37673	9.10315	79.4256	4.45237	49.1046	2.02556	22.3113	FALSE	FALSE	FALSE	TRUE	FALSE	(0.375,0.625]	(1.12,1.38]
C01G6.9	0	0	0	0	0	0	0	0	0.780578	0.57261	0	0	0	0	0	0	0	0	0	0	0.451062	0	FALSE	FALSE	FALSE	FALSE	FALSE	(0.125,0.375]	[-0.125,0.125]
C01G8.1	381.152	368.697	96.6777	382.315	378.489	419.378	436.795	415.597	513.62	301.193	264.905	866.708	1097.89	810.375	16.895	19.0139	36.4126	924.991	24.1071	374.924	359.906	354.875	FALSE	FALSE	FALSE	TRUE	FALSE	(2.38,2.62]	(2.38,2.62]
C01G8.2	310.519	106.188	56.5473	79.2363	93.7698	104.56	75.5538	117.578	48.3958	26.9126	31.8683	40.09	30.6472	33.9202	16.895	21.3906	18.2063	34.8858	18.8306	208.354	35.7256	87.8743	FALSE	FALSE	FALSE	FALSE	TRUE	(1.38,1.62]	(1.88,2.12]
C01G8.3	321.181	195.97	10.9446	29.7136	115.934	103.424	122.775	114.085	230.27	156.895	148.055	5.72715	1.80278	9.01006	1.87722	0	0	5.51333	0.625739	258.575	178.407	82.8127	FALSE	FALSE	FALSE	TRUE	TRUE	(2.12,2.38]	(1.88,2.12]
C01G8.4	58.6388	55.6007	120.391	15.8473	35.803	50.0072	30.6937	47.7296	35.9066	17.1783	18.5899	3.8181	34.2527	21.2001	28.1583	45.1579	48.5501	19.757	40.6221	57.1197	23.8916	50.0786	FALSE	FALSE	FALSE	TRUE	TRUE	(1.38,1.62]	(1.62,1.88]
C01G8.5	202.57	209.642	164.17	162.434	213.113	159.114	174.718	167.636	189.68	170.638	181.251	227.177	501.172	329.662	232.775	280.454	452.123	352.67	321.784	206.106	180.523	173.531	FALSE	FALSE	FALSE	TRUE	TRUE	(2.12,2.38]	(2.12,2.38]
C01G8.6	294.527	249.292	264.496	91.1217	204.589	215.94	172.357	168.8	510.498	315.508	357.191	109.77	120.185	60.9504	390.461	323.236	409.642	96.9686	374.446	271.909	394.399	186.217	FALSE	FALSE	FALSE	TRUE	TRUE	(2.38,2.62]	(2.12,2.38]
C01G8.9	358.496	351.378	718.698	631.909	383.604	309.135	342.353	370.196	583.092	631.588	613.465	228.131	310.678	322.242	565.042	579.923	731.287	287.017	625.417	354.937	609.382	459.316	FALSE	FALSE	FALSE	TRUE	TRUE	(2.62,2.88]	(2.62,2.88]
C01H6.2	20.6568	23.6987	0	0	3.40981	0	1.18053	0	0	0	1.32785	0	0	0	0	0	3.03438	0	1.01146	22.1778	0.442616	0.765056	FALSE	FALSE	FALSE	FALSE	FALSE	(0.125,0.375]	(0.125,0.375]
C01H6.4	0	0.455744	0	0	0	0	0	0	0	1.14522	0	0	0	0	0	0	0	0	0	0.227872	0.38174	0	FALSE	FALSE	FALSE	FALSE	FALSE	(0.125,0.375]	[-0.125,0.125]
C01H6.5	242.551	148.117	308.274	251.575	146.622	145.475	123.955	137.368	101.475	96.1984	112.867	83.9982	84.7304	145.751	450.532	411.175	355.023	104.827	405.577	195.334	103.514	185.545	FALSE	FALSE	FALSE	TRUE	TRUE	(1.88,2.12]	(2.12,2.38]
C01H6.6	40.6473	15.4953	16.417	15.8473	8.52452	12.5018	21.2495	19.7903	46.0541	87.0366	82.9904	0.954525	0	0	3.75443	16.6371	9.10315	0.318175	9.83157	28.0713	72.0271	15.7217	FALSE	FALSE	FALSE	FALSE	TRUE	(1.62,1.88]	(1.12,1.38]
C01H6.7	103.951	71.5518	65.6679	0	35.803	43.188	44.8601	36.0883	41.3706	40.6553	43.8189	138.406	260.201	173.311	61.9482	40.4045	36.4126	190.639	46.2551	87.7512	41.9483	37.6012	FALSE	FALSE	FALSE	TRUE	TRUE	(1.62,1.88]	(1.38,1.62]
C01H6.8	0	0.911487	0	0	0	0	0	1.16414	0.780578	0	0	0	0	0.530004	0	0	3.03438	0.176668	1.01146	0.455744	0.260193	0.194023	FALSE	FALSE	FALSE	FALSE	FALSE	[-0.125,0.125]	[-0.125,0.125]
C01H6.9	271.871	386.471	419.545	507.112	804.715	718.285	626.86	719.437	353.602	358.454	359.183	7.6362	13.2204	8.48006	15.0177	11.8837	24.2751	9.77887	17.0588	329.171	357.079	632.659	FALSE	FALSE	FALSE	TRUE	TRUE	(2.38,2.62]	(2.62,2.88]
C02A12.1	0.66635	2.73446	0	0	0	0	0	0	0	0	0	0.954525	0	0	0	2.37673	0	0.318175	0.792244	1.70041	0	0	FALSE	FALSE	FALSE	FALSE	FALSE	[-0.125,0.125]	[-0.125,0.125]
C02A12.4	0	0	0	0	0	0	0	0	0	0	0	0	1.80278	0.530004	30.0355	7.1302	12.1375	0.777593	16.4344	0	0	0	FALSE	FALSE	FALSE	FALSE	FALSE	[-0.125,0.125]	[-0.125,0.125]
C02B10.1	409.139	291.22	184.235	408.067	264.26	220.486	224.3	247.961	113.184	191.252	185.899	294.948	293.251	285.672	1340.33	793.829	710.046	291.29	948.069	350.179	163.445	258.218	FALSE	FALSE	FALSE	TRUE	TRUE	(2.12,2.38]	(2.38,2.62]
C02B10.2	33.9838	29.6233	63.8438	91.1217	51.1471	38.6419	34.2353	43.0731	49.1764	35.5018	35.8519	466.763	252.389	472.233	165.195	323.236	327.714	397.128	272.048	31.8036	40.1767	53.6772	FALSE	FALSE	FALSE	TRUE	TRUE	(1.38,1.62]	(1.62,1.88]
C02B10.3	1.3327	2.27872	0	0	0	0	0	0	3.12231	0.57261	0.663923	0	1.20185	1.06001	3.75443	2.37673	3.03438	0.753952	3.05518	1.80571	1.45295	0	FALSE	FALSE	FALSE	FALSE	FALSE	(0.375,0.625]	[-0.125,0.125]
C02B10.4	48.6435	51.0433	49.2509	7.92363	114.229	71.6012	108.609	87.3103	135.821	199.841	174.612	588.942	495.162	543.254	360.426	356.51	443.02	542.453	386.652	49.8434	170.091	73.1539	FALSE	FALSE	FALSE	TRUE	TRUE	(2.12,2.38]	(1.62,1.88]
C02B10.5	52.6416	69.7288	145.929	61.4081	66.4913	113.653	96.8033	115.25	35.126	36.0744	33.8601	163.224	108.167	213.591	93.8608	85.5624	251.854	161.661	143.759	61.1852	35.0202	99.9223	FALSE	FALSE	FALSE	TRUE	TRUE	(1.38,1.62]	(1.88,2.12]
C02B10.6	0	0	0	0	0	0	0	0	0.780578	3.43566	5.31139	0	0	0	142.668	21.3906	78.894	0	80.9844	0	3.17587	0	FALSE	FALSE	TRUE	FALSE	TRUE	(0.375,0.625]	[-0.125,0.125]
C02B4.1	4.66445	0.911487	10.9446	17.8282	1.7049	0	3.54158	1.16414	5.46404	6.2987	5.97531	0	0	0	0	0	3.03438	0	1.01146	2.78797	5.91269	5.86391	FALSE	FALSE	FALSE	FALSE	FALSE	(0.625,0.875]	(0.625,0.875]
C02B4.2	25.9876	56.0565	40.1304	103.007	22.1638	14.7749	30.6937	30.2676	4.68347	2.86305	7.96708	36.2719	39.0601	22.2602	0	0	3.03438	32.5307	1.01146	41.0221	5.1712	40.1729	FALSE	FALSE	FALSE	FALSE	FALSE	(0.625,0.875]	(1.38,1.62]
C02B4.4	0	0	0	0	0	0	0	0	0	0	0	0	0	0.530004	0	0	6.06877	0.176668	2.02292	0	0	0	FALSE	FALSE	FALSE	FALSE	FALSE	[-0.125,0.125]	[-0.125,0.125]
C02B8.1	341.837	350.467	41.9545	314.964	177.31	156.841	225.481	179.277	615.095	510.768	619.441	0.954525	4.8074	1.06001	0	0	0	2.27398	0	346.152	581.768	182.638	FALSE	TRUE	FALSE	FALSE	FALSE	(2.62,2.88]	(2.12,2.38]
C02B8.12	0	0	0	0	0	0	0	0	0	2.29044	0	0	0	0	0	0	0	0	0	0	0.763479	0	FALSE	FALSE	FALSE	FALSE	FALSE	(0.125,0.375]	[-0.125,0.125]
C02B8.3	0	0	0	0	0	0	0	0	0.780578	0.57261	0.663923	0	0	0	1.87722	0	0	0	0.625739	0	0.67237	0	FALSE	FALSE	FALSE	FALSE	FALSE	(0.125,0.375]	[-0.125,0.125]
C02B8.4	0	0	0	0	1.7049	2.27305	1.18053	1.16414	0	0	0	0	0	1.06001	9.38608	0	3.03438	0.353336	4.14016	0	0	1.05377	FALSE	FALSE	FALSE	FALSE	FALSE	[-0.125,0.125]	(0.125,0.375]
C02B8.5	0	0	0	0	0	0	0	0	0	0	0	0	1.20185	0	0	0	0	0.400617	0	0	0	0	FALSE	FALSE	FALSE	FALSE	FALSE	[-0.125,0.125]	[-0.125,0.125]
C02B8.6	142.599	200.527	63.8438	106.969	34.0981	42.0515	60.2069	62.8634	3.90289	1.14522	0.663923	20.045	14.4222	21.2001	1.87722	7.1302	0	18.5558	3.00247	171.563	1.90401	61.6721	FALSE	TRUE	FALSE	FALSE	FALSE	(0.375,0.625]	(1.62,1.88]
C02C2.1	0	0	0	0	0	0	0	1.16414	3.12231	1.14522	0.663923	0	0	0.530004	0	4.75346	3.03438	0.176668	2.59595	0	1.64382	0.194023	FALSE	FALSE	FALSE	FALSE	FALSE	(0.375,0.625]	[-0.125,0.125]
C02C2.3	0	0	0	0	0	0	0	0	0	0	0	0	0	0	0	0	3.03438	0	1.01146	0	0	0	FALSE	FALSE	FALSE	FALSE	FALSE	[-0.125,0.125]	[-0.125,0.125]
C02C2.4	1.99905	1.36723	0	0	3.40981	0	0	1.16414	36.6872	17.7509	15.2702	0	0	0	0	0	3.03438	0	1.01146	1.68314	23.2361	0.762324	FALSE	FALSE	FALSE	FALSE	FALSE	(1.38,1.62]	(0.125,0.375]
C02C2.5	0.66635	2.27872	0	0	3.40981	2.27305	1.18053	2.32827	2.34173	0.57261	0	0	0	0	0	0	0	0	0	1.47253	0.971448	1.53194	FALSE	FALSE	FALSE	FALSE	TRUE	(0.125,0.375]	(0.375,0.625]
C02C6.1	4.66445	6.38041	0	9.90453	17.049	10.2287	10.6248	19.7903	0	2.29044	0	55.3624	69.1064	107.061	5.63165	2.37673	6.06877	77.1765	4.69238	5.52243	0.763479	11.2662	FALSE	FALSE	FALSE	TRUE	FALSE	(0.125,0.375]	(0.875,1.12]
C02C6.2	0	1.36723	0	0	0	1.13653	0	0	0	0	0	1.90905	0	0.530004	3.75443	0	3.03438	0.813018	2.26294	0.683616	0	0.189421	FALSE	FALSE	FALSE	FALSE	FALSE	[-0.125,0.125]	[-0.125,0.125]
C02C6.3	5.3308	10.9378	23.7134	0	3.40981	5.68263	3.54158	3.49241	0.780578	0	3.98354	4.77262	10.2157	5.83004	0	2.37673	3.03438	6.93946	1.80371	8.13432	1.58804	6.63997	FALSE	FALSE	FALSE	FALSE	FALSE	(0.375,0.625]	(0.875,1.12]
C02D4.1	0	0	0	0	0	0	0	0	0	0	0	0	0	0	0	0	0	0	0	0	0	0	FALSE	FALSE	FALSE	FALSE	FALSE	[-0.125,0.125]	[-0.125,0.125]
C02D4.2	0	0	0	0	0	0	0	0	2.34173	3.43566	1.32785	0	0	0	0	0	0	0	0	0	2.36841	0	FALSE	FALSE	FALSE	FALSE	FALSE	(0.375,0.625]	[-0.125,0.125]
C02D5.1	0.66635	0	0	0	0	0	0	0	0	0	0	0	1.20185	0	0	0	0	0.400617	0	0.333175	0	0	FALSE	FALSE	FALSE	FALSE	FALSE	[-0.125,0.125]	[-0.125,0.125]
C02D5.2	8.66255	5.92467	0	0	0	0	0	0	4.68347	2.29044	1.32785	0	0	1.06001	0	0	3.03438	0.353336	1.01146	7.29361	2.76725	0	FALSE	FALSE	FALSE	FALSE	FALSE	(0.375,0.625]	[-0.125,0.125]
C02D5.3	0	0.455744	0	0	0	0	0	0	0	0	0	0.954525	0	0	0	0	3.03438	0.318175	1.01146	0.227872	0	0	FALSE	FALSE	FALSE	FALSE	FALSE	[-0.125,0.125]	[-0.125,0.125]
C02D5.4	15.326	22.3314	31.0098	0	6.81962	11.3653	5.90264	6.98482	89.7665	110.514	129.465	66.8167	64.8999	136.211	67.5798	52.2881	81.9284	89.3092	67.2654	18.8287	109.915	10.347	FALSE	FALSE	FALSE	FALSE	FALSE	(1.88,2.12]	(0.875,1.12]
C02E11.1	51.3089	65.6271	58.3714	35.6563	57.9668	57.9629	48.4017	55.8786	773.553	818.832	868.412	66.8167	148.428	121.901	95.7381	99.8228	57.6533	112.382	84.4047	58.468	820.265	52.3729	FALSE	FALSE	TRUE	FALSE	FALSE	(2.88,3.12]	(1.62,1.88]
C02E7.1	0	0	0	0	0	0	0	0	0	0.57261	1.99177	0	0	0	0	0	0	0	0	0	0.854793	0	FALSE	FALSE	FALSE	FALSE	FALSE	(0.125,0.375]	[-0.125,0.125]
C02E7.6	0	0	0	0	0	0	0	0	0	0	0	0	0	0	0	0	48.5501	0	16.1834	0	0	0	FALSE	FALSE	FALSE	FALSE	FALSE	[-0.125,0.125]	[-0.125,0.125]
C02E7.7	0	0	0	0	0	0	0	0	0	0	0	0	0	0	5.63165	4.75346	39.447	0	16.6107	0	0	0	FALSE	FALSE	FALSE	FALSE	FALSE	[-0.125,0.125]	[-0.125,0.125]
C02F12.1	0	0	0	0	0	0	0	0	0	0	0	0.954525	0	0	0	0	0	0.318175	0	0	0	0	FALSE	FALSE	FALSE	FALSE	FALSE	[-0.125,0.125]	[-0.125,0.125]
C02F12.10	0.66635	4.55744	0	0	0	0	0	0	3.12231	4.58088	6.63923	0	0	0	0	0	0	0	0	2.61189	4.78081	0	FALSE	FALSE	FALSE	FALSE	FALSE	(0.625,0.875]	[-0.125,0.125]
C02F12.3	0	0	0	0	0	0	0	0	0	0	0	0	0	0	18.7722	0	6.06877	0	8.28031	0	0	0	FALSE	FALSE	FALSE	FALSE	FALSE	[-0.125,0.125]	[-0.125,0.125]
C02F12.4	6.6635	4.55744	40.1304	0	20.4589	25.0036	8.2637	9.3131	1.56116	3.43566	2.65569	18.136	13.8213	20.1401	0	0	0	17.3658	0	5.61047	2.55084	17.1949	FALSE	FALSE	FALSE	FALSE	FALSE	(0.375,0.625]	(1.12,1.38]
C02F12.5	1.99905	0	0	0	0	0	0	0	0	1.71783	1.99177	0	0	0	0	0	0	0	0	0.999525	1.23653	0	FALSE	FALSE	FALSE	FALSE	FALSE	(0.125,0.375]	[-0.125,0.125]
C02F12.7	5.3308	4.55744	0	0	0	0	3.54158	1.16414	0	0	0	0	0	0.530004	0	0	3.03438	0.176668	1.01146	4.94412	0	0.784287	FALSE	FALSE	FALSE	FALSE	FALSE	[-0.125,0.125]	(0.125,0.375]
C02F12.8	136.602	178.652	16.417	0	32.3932	22.7305	62.568	34.9241	3.90289	1.14522	0.663923	36.2719	36.0555	29.6802	3.75443	0	3.03438	34.0025	2.26294	157.627	1.90401	28.1721	FALSE	FALSE	FALSE	FALSE	FALSE	(0.375,0.625]	(1.38,1.62]
C02F4.1	151.261	139.002	543.584	594.272	117.638	157.977	141.663	144.353	88.2053	87.6093	79.6708	48.6808	90.7397	58.3004	65.7026	61.795	57.6533	65.9069	61.717	145.132	85.1618	283.248	FALSE	FALSE	FALSE	TRUE	TRUE	(1.88,2.12]	(2.38,2.62]
C02F4.2	1694.53	3180.64	155.049	164.415	207.998	269.357	249.091	175.785	56.2016	50.9622	52.45	0.954525	8.41295	6.36004	0	4.75346	0	5.24251	1.58449	2437.58	53.2046	203.616	FALSE	TRUE	FALSE	FALSE	FALSE	(1.62,1.88]	(2.12,2.38]
C02F4.4	0	0	0	0	0	0	0	0	0	0	0.663923	0	0	0	0	0	3.03438	0	1.01146	0	0.221308	0	FALSE	FALSE	FALSE	FALSE	FALSE	[-0.125,0.125]	[-0.125,0.125]
C02F5.1	92.6226	134.444	446.906	641.814	252.326	262.538	267.98	301.512	327.062	357.881	363.166	130.77	217.535	209.881	367.934	332.743	251.854	186.062	317.51	113.533	349.37	362.179	FALSE	FALSE	FALSE	TRUE	TRUE	(2.38,2.62]	(2.38,2.62]
C02F5.10	245.217	782.968	63.8438	31.6945	52.852	28.4132	62.568	103.608	204.511	306.919	262.914	4.77262	5.40833	7.95005	872.906	506.244	667.565	6.04367	682.238	514.092	258.115	57.1633	FALSE	FALSE	FALSE	FALSE	FALSE	(2.38,2.62]	(1.62,1.88]
C02F5.11	1.99905	0.455744	0	0	0	0	0	0	0	0	0	0	0	0	7.50887	7.1302	6.06877	0	6.90261	1.2274	0	0	FALSE	FALSE	FALSE	FALSE	FALSE	[-0.125,0.125]	[-0.125,0.125]
C02F5.12	4.66445	8.20339	0	0	3.40981	1.13653	2.36106	1.16414	7.80578	6.2987	2.65569	2.86357	7.81203	6.89005	0	0	0	5.85522	0	6.43392	5.58673	1.34525	FALSE	FALSE	FALSE	FALSE	FALSE	(0.625,0.875]	(0.125,0.375]
C02F5.13	57.3061	59.7024	62.0197	65.3699	11.9343	23.8671	21.2495	23.2827	39.8095	44.0909	41.1633	40.09	105.162	77.9105	22.5266	40.4045	18.2063	74.3875	27.0458	58.5042	41.6879	34.6205	FALSE	FALSE	FALSE	TRUE	TRUE	(1.62,1.88]	(1.38,1.62]
C02F5.14	0	0	0	0	0	0	0	0	0	0	0	0.954525	1.20185	1.06001	9.38608	2.37673	3.03438	1.07213	4.9324	0	0	0	FALSE	FALSE	FALSE	FALSE	FALSE	[-0.125,0.125]	[-0.125,0.125]
C02F5.2	0.66635	2.73446	0	0	0	0	0	0	46.8347	32.6387	37.8436	0	1.80278	0	401.724	829.48	312.542	0.600925	514.582	1.70041	39.1057	0	FALSE	FALSE	FALSE	FALSE	FALSE	(1.38,1.62]	[-0.125,0.125]
C02F5.3	20.6568	13.2166	27.3616	0	17.049	35.2323	27.1521	15.1338	21.8562	28.6305	41.8272	286.357	216.333	165.891	317.25	270.947	336.817	222.861	308.338	16.9367	30.7713	20.3215	FALSE	FALSE	FALSE	TRUE	TRUE	(1.38,1.62]	(1.12,1.38]
C02F5.4	11.3279	15.951	36.4821	97.0644	23.8687	29.5497	24.7911	39.5807	36.6872	49.817	45.8107	117.407	164.053	172.251	61.9482	52.2881	84.9628	151.237	66.3997	13.6395	44.105	41.8895	FALSE	FALSE	FALSE	TRUE	TRUE	(1.62,1.88]	(1.62,1.88]
C02F5.5	0	0	0	0	0	1.13653	2.36106	0	135.04	150.024	112.203	0	2.4037	0	4974.62	2583.51	3638.23	0.801233	3732.12	0	132.422	0.582931	FALSE	FALSE	FALSE	FALSE	TRUE	(2.12,2.38]	(0.125,0.375]
C02F5.6	53.308	53.7778	91.2054	61.4081	57.9668	57.9629	37.7769	62.8634	109.281	89.8997	80.9987	41.9991	55.2851	40.2803	155.809	142.604	182.063	45.8548	160.159	53.5429	93.3931	61.5306	FALSE	FALSE	FALSE	TRUE	TRUE	(1.88,2.12]	(1.62,1.88]
C02F5.7	203.237	159.055	87.5572	11.8854	83.5403	89.7856	82.637	122.234	46.8347	28.6305	30.5405	16.2269	42.0648	13.2501	11.2633	21.3906	33.3782	23.8473	22.0107	181.146	35.3352	79.6067	FALSE	TRUE	FALSE	FALSE	FALSE	(1.38,1.62]	(1.88,2.12]
C02F5.9	39.3146	60.1582	206.124	138.663	97.1796	117.062	86.1786	84.982	170.166	188.961	215.775	1226.56	882.158	941.286	1882.85	1982.19	1532.36	1016.67	1799.14	49.7364	191.634	121.698	FALSE	FALSE	FALSE	TRUE	TRUE	(2.12,2.38]	(1.88,2.12]
C02G6.1	0	0	0	0	0	0	0	0	3.12231	0	2.65569	0	0	0	0	0	0	0	0	0	1.926	0	FALSE	FALSE	FALSE	FALSE	TRUE	(0.375,0.625]	[-0.125,0.125]
C02G6.2	0	0	0	0	0	0	0	0	61.6657	70.431	75.6873	0	0	0	45.0532	64.1718	33.3782	0	47.5344	0	69.2613	0	FALSE	FALSE	FALSE	FALSE	TRUE	(1.62,1.88]	[-0.125,0.125]
C02G6.3	0	0	0	0	0	0	0	0	0	0	0	0	0	0	0	0	0	0	0	0	0	0	FALSE	FALSE	FALSE	FALSE	FALSE	[-0.125,0.125]	[-0.125,0.125]
C02H6.2	0	1.36723	0	0	0	6.81916	1.18053	3.49241	0	0	1.32785	0	0	0	0	0	0	0	0	0.683616	0.442616	1.91535	FALSE	FALSE	FALSE	FALSE	FALSE	(0.125,0.375]	(0.375,0.625]
C02H7.1	0	0	0	0	1.7049	0	0	0	0	0.57261	0	0.954525	1.80278	2.12001	1.87722	0	0	1.62577	0.625739	0	0.19087	0.284151	FALSE	FALSE	FALSE	FALSE	FALSE	[-0.125,0.125]	[-0.125,0.125]
C02H7.3	1.3327	1.36723	0	0	0	0	0	1.16414	3.12231	0.57261	0.663923	0	0	0	5.63165	0	3.03438	0	2.88868	1.34997	1.45295	0.194023	FALSE	FALSE	FALSE	FALSE	FALSE	(0.375,0.625]	[-0.125,0.125]
C03A3.2	2.6654	2.27872	0	0	0	0	1.18053	1.16414	1.56116	0.57261	0.663923	41.9991	84.1295	111.831	3.75443	14.2604	21.2407	79.3198	13.0852	2.47206	0.932563	0.390778	FALSE	FALSE	FALSE	FALSE	FALSE	(0.125,0.375]	(0.125,0.375]
C03A7.11	1.3327	15.0395	0	0	0	1.13653	1.18053	0	3.12231	3.43566	4.64746	0	0	0	0	0	0	0	0	8.18612	3.73514	0.386176	FALSE	FALSE	FALSE	FALSE	FALSE	(0.625,0.875]	(0.125,0.375]
C03A7.12	0	2.27872	0	0	1.7049	0	0	0	0.780578	0.57261	2.65569	0	0	1.06001	0	0	0	0.353336	0	1.13936	1.33629	0.284151	FALSE	FALSE	FALSE	FALSE	FALSE	(0.125,0.375]	[-0.125,0.125]
C03A7.14	5.3308	39.6497	0	0	3.40981	1.13653	5.90264	1.16414	2.34173	5.15349	7.30316	0	0	0	0	2.37673	9.10315	0	3.82663	22.4902	4.93279	1.93552	FALSE	FALSE	FALSE	FALSE	FALSE	(0.625,0.875]	(0.375,0.625]
C03A7.2	370.49	354.113	339.284	459.57	269.375	292.087	280.966	301.512	983.528	1054.17	983.271	0	0	0	0	0	0	0	0	362.302	1006.99	323.799	TRUE	TRUE	FALSE	FALSE	FALSE	(2.88,3.12]	(2.38,2.62]
C03A7.3	0	0	0	0	0	0	0	0	0	0	0	4.77262	0	0	0	7.1302	0	1.59087	2.37673	0	0	0	FALSE	FALSE	FALSE	FALSE	FALSE	[-0.125,0.125]	[-0.125,0.125]
C03A7.4	0	0	0	0	0	0	0	0	0	0	0	0	0	0	1.87722	2.37673	3.03438	0	2.42944	0	0	0	FALSE	FALSE	FALSE	FALSE	FALSE	[-0.125,0.125]	[-0.125,0.125]
C03A7.7	0	0	0	0	0	0	0	0	0	0	0	0	0	0	0	2.37673	3.03438	0	1.80371	0	0	0	FALSE	FALSE	FALSE	FALSE	FALSE	[-0.125,0.125]	[-0.125,0.125]
C03A7.8	0	0	0	0	0	0	0	0	0	0	0	0	0	0	0	0	3.03438	0	1.01146	0	0	0	FALSE	FALSE	FALSE	FALSE	FALSE	[-0.125,0.125]	[-0.125,0.125]
C03B1.1	0	0	0	0	0	0	0	0	0	0	0	0.954525	0	0	0	0	0	0.318175	0	0	0	0	FALSE	FALSE	FALSE	FALSE	FALSE	[-0.125,0.125]	[-0.125,0.125]
C03B1.12	1.3327	3.64595	7.29643	13.8663	5.11471	11.3653	5.90264	9.3131	0	1.71783	0	325.493	851.511	591.484	82.5975	61.795	118.341	589.496	87.5779	2.48932	0.57261	8.80975	FALSE	FALSE	FALSE	FALSE	FALSE	(0.125,0.375]	(0.875,1.12]
C03B1.13	0	0	0	0	0	0	0	0	0	0.57261	0	0	0	0	11.2633	2.37673	0	0	4.54668	0	0.19087	0	FALSE	FALSE	FALSE	FALSE	FALSE	[-0.125,0.125]	[-0.125,0.125]
C03B1.14	0	0	0	0	0	0	0	0	0	0	0	0	0	0	0	0	0	0	0	0	0	0	FALSE	FALSE	FALSE	FALSE	FALSE	[-0.125,0.125]	[-0.125,0.125]
C03B1.7	8.66255	25.9774	0	0	5.11471	6.81916	15.3469	3.49241	0	0.57261	0	1.90905	7.2111	10.0701	0	0	0	6.39674	0	17.32	0.19087	5.12886	FALSE	FALSE	FALSE	FALSE	FALSE	[-0.125,0.125]	(0.625,0.875]
C03B8.2	1.3327	0.455744	0	0	0	0	0	0	1.56116	2.86305	0	32.4538	15.6241	12.7201	28.1583	16.6371	33.3782	20.266	26.0579	0.894222	1.47473	0	FALSE	FALSE	FALSE	FALSE	FALSE	(0.375,0.625]	[-0.125,0.125]
C03B8.3	21.3232	12.7608	0	17.8282	15.3441	13.6383	4.72211	3.49241	10.1475	16.6057	13.9424	0	0.600925	0	921.713	705.89	479.433	0.200308	702.345	17.042	13.5652	9.17086	FALSE	FALSE	FALSE	FALSE	FALSE	(1.12,1.38]	(0.875,1.12]
C03B8.4	5032.27	3479.15	6012.26	4552.12	1965.76	2223.05	2129.67	2183.92	3381.46	2461.65	2673.62	97.3615	109.969	91.1606	182.09	232.92	191.166	99.4971	202.059	4255.71	2838.91	3177.8	FALSE	FALSE	FALSE	TRUE	TRUE	(3.38,3.62]	(3.38,3.62]
C03C10.1	434.46	516.813	381.238	358.544	349.505	328.456	338.812	341.092	434.001	477.556	473.377	1477.6	2306.95	2821.74	6956.97	4926.97	3926.49	2202.1	5270.14	475.637	461.645	349.608	FALSE	FALSE	FALSE	TRUE	TRUE	(2.62,2.88]	(2.38,2.62]
C03C10.2	0	0	0	0	0	0	1.18053	0	50.7376	73.294	83.6544	0	0.600925	5.30004	275.951	216.283	179.029	1.96699	223.754	0	69.2286	0.196755	FALSE	FALSE	FALSE	FALSE	TRUE	(1.62,1.88]	[-0.125,0.125]
C03C10.3	114.612	152.674	308.274	326.85	194.359	164.796	182.982	175.785	51.5181	49.817	62.4088	2323.31	3186.71	2407.28	178.336	242.427	279.163	2639.1	233.309	133.643	54.5813	225.508	FALSE	FALSE	FALSE	TRUE	TRUE	(1.62,1.88]	(2.12,2.38]
C03C10.4	67.9677	62.8926	56.5473	73.2936	90.3599	102.287	94.4423	98.9517	149.871	132.845	122.826	21.9541	18.6287	19.0801	118.265	47.5346	87.9971	19.8876	84.5988	65.4301	135.181	85.9804	FALSE	FALSE	FALSE	TRUE	TRUE	(2.12,2.38]	(1.88,2.12]
C03C10.7	1.3327	2.73446	0	0	0	1.13653	0	1.16414	2.34173	1.14522	0.663923	0	0	2.12001	0	0	6.06877	0.706671	2.02292	2.03358	1.38363	0.383444	FALSE	FALSE	FALSE	FALSE	FALSE	(0.375,0.625]	(0.125,0.375]
C03C10.9	18.6578	26.8889	0	0	0	4.54611	4.72211	4.65655	69.4714	75.0118	77.0151	0	0.600925	0	0	0	0	0.200308	0	22.7733	73.8328	2.32079	FALSE	FALSE	FALSE	FALSE	FALSE	(1.62,1.88]	(0.375,0.625]
C03C11.1	0	0	0	0	0	0	0	0	21.0756	41.8005	37.8436	0	1.20185	0	3367.73	1811.07	2127.1	0.400617	2435.3	0	33.5732	0	FALSE	FALSE	FALSE	FALSE	TRUE	(1.38,1.62]	[-0.125,0.125]
C03C11.2	67.3013	84.3126	0	0	0	0	0	0	93.6693	129.41	160.669	0	0	1.06001	144.546	211.529	212.407	0.353336	189.494	75.8069	127.916	0	FALSE	FALSE	FALSE	FALSE	TRUE	(1.88,2.12]	[-0.125,0.125]
C03D6.1	149.929	572.414	31.0098	37.6372	248.916	289.814	181.801	260.767	718.912	443.772	414.288	0	1.20185	1.59001	1.87722	2.37673	0	0.93062	1.41798	361.171	525.658	174.991	FALSE	TRUE	FALSE	FALSE	FALSE	(2.62,2.88]	(2.12,2.38]
C03D6.3	25.9876	28.2561	67.492	0	46.0324	62.509	57.8459	79.1613	37.4677	51.5349	39.8354	44.8627	66.7027	93.2806	65.7026	49.9114	18.2063	68.282	44.6068	27.1219	42.946	52.1734	FALSE	FALSE	FALSE	TRUE	TRUE	(1.62,1.88]	(1.62,1.88]
C03D6.4	564.398	428.855	778.894	1095.44	378.489	480.751	430.893	386.494	461.322	434.611	442.837	185.178	156.841	180.201	103.247	318.482	182.063	174.073	201.264	496.626	446.256	591.827	FALSE	FALSE	FALSE	TRUE	TRUE	(2.62,2.88]	(2.62,2.88]
C03D6.5	85.9591	56.5122	23.7134	75.2745	34.0981	47.7341	41.3185	53.5503	160.018	265.691	315.364	121.225	172.465	96.9907	123.896	154.488	200.269	130.227	159.551	71.2357	247.024	45.9481	FALSE	FALSE	FALSE	TRUE	FALSE	(2.38,2.62]	(1.62,1.88]
C03D6.6	33.9838	64.2599	184.235	91.1217	109.114	137.52	134.58	143.189	38.2483	35.5018	11.9506	66.8167	80.524	71.5505	805.326	651.225	737.355	72.9637	731.302	49.1218	28.5669	133.293	FALSE	FALSE	FALSE	TRUE	TRUE	(1.38,1.62]	(2.12,2.38]
C03D6.8	9.99525	26.8889	16.417	11.8854	57.9668	53.4168	66.1096	62.8634	35.9066	57.261	66.3923	383.719	240.971	174.371	519.989	713.02	479.433	266.354	570.814	18.4421	53.1866	44.7765	FALSE	FALSE	FALSE	TRUE	TRUE	(1.62,1.88]	(1.62,1.88]
C03D6.9	0	0.455744	0	0	0	0	0	1.16414	0	0	0	0	0	2.12001	0	0	0	0.706671	0	0.227872	0	0.194023	FALSE	FALSE	FALSE	FALSE	FALSE	[-0.125,0.125]	[-0.125,0.125]
C03E10.3	32.6511	31.4463	7.29643	0	3.40981	9.09222	11.8053	12.8055	30.4425	32.0661	41.1633	0	0	1.59001	0	0	3.03438	0.530004	1.01146	32.0487	34.5573	7.40154	FALSE	FALSE	FALSE	FALSE	FALSE	(1.38,1.62]	(0.875,1.12]
C03E10.4	37.3156	39.194	0	0	11.9343	36.3689	29.5132	25.611	29.662	30.9209	36.5158	149.86	307.674	192.391	215.88	197.269	151.719	216.642	188.289	38.2548	32.3662	17.2379	FALSE	FALSE	FALSE	TRUE	TRUE	(1.38,1.62]	(1.12,1.38]
C03E10.5	0	0	0	0	0	0	0	0	0	0	0.663923	2.86357	0	1.59001	0	0	0	1.48453	0	0	0.221308	0	FALSE	FALSE	FALSE	FALSE	FALSE	[-0.125,0.125]	[-0.125,0.125]
C03E10.6	0	0	0	0	0	0	0	0	0	0	0	12.4088	4.20648	8.48006	0	0	3.03438	8.36512	1.01146	0	0	0	FALSE	FALSE	FALSE	FALSE	FALSE	[-0.125,0.125]	[-0.125,0.125]
C03E10.9	0.66635	1.82297	0	0	1.7049	0	1.18053	2.32827	2.34173	2.86305	1.32785	0	0	0	9.38608	4.75346	3.03438	0	5.72464	1.24466	2.17754	0.868951	FALSE	FALSE	FALSE	FALSE	FALSE	(0.375,0.625]	(0.125,0.375]
C03F11.1	0.66635	0	0	0	1.7049	0	0	0	3.12231	0	1.32785	0.954525	0	0	0	0	0	0.318175	0	0.333175	1.48339	0.284151	FALSE	FALSE	FALSE	FALSE	FALSE	(0.375,0.625]	[-0.125,0.125]
C03F11.2	0	0.455744	0	0	0	0	0	0	0	0	0	0	0	0	1.87722	0	0	0	0.625739	0.227872	0	0	FALSE	FALSE	FALSE	FALSE	FALSE	[-0.125,0.125]	[-0.125,0.125]
C03F11.3	1.3327	0.911487	0	0	0	0	0	0	0	0	1.32785	0	0	0	0	0	0	0	0	1.12209	0.442616	0	FALSE	FALSE	FALSE	FALSE	FALSE	(0.125,0.375]	[-0.125,0.125]
C03F11.4	3.33175	1.36723	0	0	0	0	0	0	1.56116	0.57261	3.98354	0	3.00463	3.18002	0	0	0	2.06155	0	2.34949	2.0391	0	FALSE	FALSE	FALSE	FALSE	FALSE	(0.375,0.625]	[-0.125,0.125]
C03G5.1	30.6521	23.2429	0	0	6.81962	3.40958	9.44423	5.82069	9.36693	12.0248	15.9342	129.815	215.131	164.831	9.38608	7.1302	18.2063	169.926	11.5742	26.9475	12.442	4.24902	FALSE	FALSE	FALSE	FALSE	FALSE	(1.12,1.38]	(0.625,0.875]
C03G5.10	0	0	0	0	0	0	0	0	0	0	0	0	0	0	0	0	3.03438	0	1.01146	0	0	0	FALSE	FALSE	FALSE	FALSE	FALSE	[-0.125,0.125]	[-0.125,0.125]
C03G5.11	0	0.455744	0	0	0	0	0	0	0	0	0.663923	0	0	0	0	0	6.06877	0	2.02292	0.227872	0.221308	0	FALSE	FALSE	FALSE	FALSE	FALSE	[-0.125,0.125]	[-0.125,0.125]
C03G5.12	0	0	0	0	0	0	0	0	0	0	0	0	0	0	0	0	3.03438	0	1.01146	0	0	0	FALSE	FALSE	FALSE	FALSE	FALSE	[-0.125,0.125]	[-0.125,0.125]
C03G5.13	0	0	0	0	0	0	0	0	0	0	0	0	0	0	0	0	0	0	0	0	0	0	FALSE	FALSE	FALSE	FALSE	FALSE	[-0.125,0.125]	[-0.125,0.125]
C03G5.2	0	0	0	0	0	0	0	0	0	0	0	0.954525	0	0	0	0	33.3782	0.318175	11.1261	0	0	0	FALSE	FALSE	FALSE	FALSE	FALSE	[-0.125,0.125]	[-0.125,0.125]
C03G5.7	0	0	0	0	0	0	0	0	0	0	0	0	0	0	22.5266	4.75346	21.2407	0	16.1736	0	0	0	FALSE	FALSE	FALSE	FALSE	FALSE	[-0.125,0.125]	[-0.125,0.125]
C03G5.8	0	0	0	0	0	0	0	0	0	0	0	0	0.600925	0	5.63165	0	15.1719	0.200308	6.93452	0	0	0	FALSE	FALSE	FALSE	FALSE	FALSE	[-0.125,0.125]	[-0.125,0.125]
C03G5.9	0	0	0	0	0	0	0	0	0	0	0	0	0	0	0	0	0	0	0	0	0	0	FALSE	FALSE	FALSE	FALSE	FALSE	[-0.125,0.125]	[-0.125,0.125]
C03G6.15	0	0	0	0	0	0	0	0	0	0	0	0	0	0	7.50887	2.37673	0	0	3.2952	0	0	0	FALSE	FALSE	FALSE	FALSE	FALSE	[-0.125,0.125]	[-0.125,0.125]
C03G6.17	0	0	0	0	0	0	0	0	0	0	0.663923	0	0	0	0	0	0	0	0	0	0.221308	0	FALSE	FALSE	FALSE	FALSE	FALSE	[-0.125,0.125]	[-0.125,0.125]
C03G6.19	1.99905	2.73446	0	0	0	0	2.36106	0	10.1475	5.7261	12.6145	1.90905	0	1.59001	5.63165	4.75346	3.03438	1.16635	4.47317	2.36676	9.49605	0.393509	FALSE	FALSE	FALSE	FALSE	FALSE	(0.875,1.12]	(0.125,0.375]
C03G6.3	0	0	0	0	0	0	0	0	0	0	0	0	0	0	0	0	0	0	0	0	0	0	FALSE	FALSE	FALSE	FALSE	FALSE	[-0.125,0.125]	[-0.125,0.125]
C03G6.5	0	0.455744	0	0	0	0	0	0	0	0	0	0	0	0	0	0	0	0	0	0.227872	0	0	FALSE	FALSE	FALSE	FALSE	FALSE	[-0.125,0.125]	[-0.125,0.125]
C03H12.1	0.66635	1.82297	0	0	0	2.27305	0	0	3.90289	2.86305	3.98354	6.68167	20.4315	11.6601	0	0	0	12.9244	0	1.24466	3.58316	0.378842	FALSE	FALSE	FALSE	FALSE	FALSE	(0.625,0.875]	(0.125,0.375]
C03H5.1	0	0	0	0	0	0	0	0	1.56116	1.71783	0	0	0	0	0	0	0	0	0	0	1.09299	0	FALSE	FALSE	FALSE	FALSE	FALSE	(0.125,0.375]	[-0.125,0.125]
C03H5.2	129.272	131.71	160.521	124.797	103.999	142.066	123.955	149.01	59.3239	79.5927	73.0316	199.496	188.09	171.721	399.847	363.64	194.201	186.435	319.229	130.491	70.6494	134.058	FALSE	FALSE	FALSE	FALSE	TRUE	(1.62,1.88]	(2.12,2.38]
C03H5.3	91.9563	99.3521	67.492	41.599	76.7207	112.516	97.9838	80.3255	156.896	124.829	106.892	104.998	40.8629	59.3604	39.4216	61.795	63.7221	68.407	54.9796	95.6542	129.539	79.4395	FALSE	FALSE	FALSE	TRUE	TRUE	(1.88,2.12]	(1.88,2.12]
C03H5.4	1.3327	3.19021	0	0	0	0	1.18053	0	0	0	0	1.90905	0	0	3.75443	0	0	0.63635	1.25148	2.26145	0	0.196755	FALSE	FALSE	FALSE	FALSE	FALSE	[-0.125,0.125]	[-0.125,0.125]
C03H5.5	221.228	331.781	0	0	22.1638	10.2287	16.5274	8.14896	15.6116	8.58914	6.63923	4.77262	3.00463	0.530004	0	0	3.03438	2.76908	1.01146	276.505	10.28	9.51148	FALSE	FALSE	FALSE	FALSE	FALSE	(0.875,1.12]	(0.875,1.12]
C04A11.1	0	3.19021	0	0	0	0	0	0	0	0	0	2.86357	1.20185	0.530004	0	0	3.03438	1.53181	1.01146	1.5951	0	0	FALSE	FALSE	FALSE	FALSE	FALSE	[-0.125,0.125]	[-0.125,0.125]
C04A11.2	7.9962	12.3051	0	0	3.40981	1.13653	2.36106	2.32827	0	0	0.663923	9.54525	5.40833	3.71003	0	0	0	6.2212	0	10.1506	0.221308	1.53928	FALSE	FALSE	FALSE	FALSE	FALSE	[-0.125,0.125]	(0.375,0.625]
C04A11.3	0	2.27872	0	0	10.2294	17.0479	5.90264	8.14896	0	1.71783	0	0.954525	0	0.530004	0	0	0	0.494843	0	1.13936	0.57261	6.88816	FALSE	FALSE	FALSE	FALSE	FALSE	(0.125,0.375]	(0.875,1.12]
C04A11.4	13.9933	25.0659	0	0	1.7049	7.95569	11.8053	5.82069	13.2698	16.0331	17.262	19.0905	25.8398	33.9202	1.87722	2.37673	0	26.2835	1.41798	19.5296	15.5216	4.54776	FALSE	FALSE	FALSE	FALSE	FALSE	(1.12,1.38]	(0.625,0.875]
C04A2.1	88.6245	67.4501	31.0098	85.179	13.6392	14.7749	25.9716	17.4621	54.6404	61.8418	46.4746	0.954525	2.4037	3.71003	11.2633	9.50693	3.03438	2.35608	7.93487	78.0373	54.319	31.3394	FALSE	TRUE	FALSE	FALSE	FALSE	(1.62,1.88]	(1.38,1.62]
C04A2.15	2.6654	3.64595	0	0	0	0	0	0	3.12231	2.86305	1.99177	0	0	0.530004	5.63165	9.50693	0	0.176668	5.04619	3.15567	2.65904	0	FALSE	FALSE	FALSE	FALSE	FALSE	(0.375,0.625]	[-0.125,0.125]
C04A2.3	210.566	218.757	144.104	19.8091	160.261	165.933	152.288	185.098	145.968	99.6341	116.851	230.04	358.151	269.772	118.265	199.646	267.026	285.988	194.979	214.662	120.818	137.916	FALSE	FALSE	FALSE	TRUE	TRUE	(1.88,2.12]	(2.12,2.38]
C04A2.7	382.485	301.702	459.675	433.819	301.768	298.907	328.187	358.554	342.674	332.114	369.805	581.305	966.888	661.444	354.794	387.407	455.158	736.546	399.12	342.094	348.198	363.485	FALSE	FALSE	FALSE	TRUE	TRUE	(2.38,2.62]	(2.38,2.62]
C04B4.2	11.9943	35.0923	38.3063	21.79	27.2785	47.7341	43.6795	39.5807	1.56116	1.14522	1.32785	223.359	393.005	451.033	3.75443	2.37673	9.10315	355.799	5.07811	23.5433	1.34474	36.3948	FALSE	FALSE	FALSE	TRUE	FALSE	(0.125,0.375]	(1.38,1.62]
C04B4.3	0	4.55744	0	0	0	0	0	0	0	0	0	0	0	0	9.38608	2.37673	9.10315	0	6.95532	2.27872	0	0	FALSE	FALSE	FALSE	FALSE	FALSE	[-0.125,0.125]	[-0.125,0.125]
C04B4.4	0	0	0	0	0	0	0	0	1.56116	0.57261	1.32785	0	0	0	0	4.75346	3.03438	0	2.59595	0	1.15387	0	FALSE	FALSE	FALSE	FALSE	FALSE	(0.125,0.375]	[-0.125,0.125]
C04C11.1	0	0	0	0	0	0	0	0	0.780578	0.57261	0	0	0	1.06001	0	0	0	0.353336	0	0	0.451062	0	FALSE	FALSE	FALSE	FALSE	FALSE	(0.125,0.375]	[-0.125,0.125]
C04C11.2	15.9924	37.371	0	0	0	0	4.72211	0	0	0	0	9.54525	11.4176	40.2803	0	2.37673	12.1375	20.4144	4.83809	26.6817	0	0.787019	FALSE	FALSE	FALSE	FALSE	FALSE	[-0.125,0.125]	(0.125,0.375]
C04C11.24	0	0	0	0	0	0	0	0	0	0	0	0	0	0	0	2.37673	0	0	0.792244	0	0	0	FALSE	FALSE	FALSE	FALSE	FALSE	[-0.125,0.125]	[-0.125,0.125]
C04C3.14	0.66635	3.19021	0	0	0	0	0	0	0	0	0	0.954525	1.20185	0	0	0	6.06877	0.718792	2.02292	1.92828	0	0	FALSE	FALSE	FALSE	FALSE	FALSE	[-0.125,0.125]	[-0.125,0.125]
C04C3.15	0	0.911487	0	0	0	0	0	0	58.5433	35.5018	38.5076	0	0	0	26.281	28.5208	9.10315	0	21.3017	0.455744	44.1842	0	FALSE	FALSE	FALSE	FALSE	FALSE	(1.62,1.88]	[-0.125,0.125]
C04C3.2	0	0.911487	0	0	0	0	0	0	0	0	0	1.90905	0	0	0	0	0	0.63635	0	0.455744	0	0	FALSE	FALSE	FALSE	FALSE	FALSE	[-0.125,0.125]	[-0.125,0.125]
C04C3.3	19.9905	30.5348	80.2607	11.8854	20.4589	17.0479	27.1521	27.9393	39.8095	57.8336	49.7943	671.985	408.028	435.133	829.73	981.591	625.083	505.049	812.134	25.2627	49.1458	30.7907	FALSE	FALSE	FALSE	TRUE	TRUE	(1.62,1.88]	(1.38,1.62]
C04C3.4	0	0	0	0	0	0	0	0	0	0	0	11.4543	1.20185	1.59001	3.75443	0	0	4.74872	1.25148	0	0	0	FALSE	FALSE	FALSE	FALSE	FALSE	[-0.125,0.125]	[-0.125,0.125]
C04C3.5	206.568	184.576	3048.08	2234.46	1643.53	1960.51	1441.42	1878.92	4442.27	4493.84	4390.53	30.5448	22.8352	18.5501	7.50887	0	3.03438	23.9767	3.51442	195.572	4442.21	2034.49	FALSE	FALSE	FALSE	FALSE	FALSE	(3.62,3.88]	(3.12,3.38]
C04C3.6	3.33175	0	0	0	0	0	0	0	0	0	0	0	0	0.530004	0	0	0	0.176668	0	1.66587	0	0	FALSE	FALSE	FALSE	FALSE	FALSE	[-0.125,0.125]	[-0.125,0.125]
C04C3.9	0	0	0	0	0	0	0	0	6.24462	6.2987	10.6228	0	0	0	58.1937	99.8228	54.6189	0	70.8785	0	7.72203	0	FALSE	FALSE	FALSE	FALSE	TRUE	(0.875,1.12]	[-0.125,0.125]
C04D8.1	166.587	172.727	231.662	140.644	184.13	146.612	195.968	185.098	149.09	131.128	126.145	96.407	25.2389	46.6403	65.7026	57.0416	60.6877	56.0954	61.1439	169.657	135.454	180.686	FALSE	FALSE	FALSE	TRUE	TRUE	(2.12,2.38]	(2.12,2.38]
C04E12.10	0	0	0	0	0	1.13653	0	0	0	0	0	0	0	0	0	0	0	0	0	0	0	0.189421	FALSE	FALSE	FALSE	FALSE	FALSE	[-0.125,0.125]	[-0.125,0.125]
C04E12.11	0	3.19021	0	0	8.52452	6.81916	7.08317	5.82069	0	0.57261	1.32785	0	1.20185	1.06001	0	0	0	0.753952	0	1.5951	0.633485	4.70792	FALSE	FALSE	FALSE	FALSE	FALSE	(0.125,0.375]	(0.625,0.875]
C04E12.12	0	1.36723	0	0	1.7049	0	0	0	0	0	0	0	0	1.59001	0	0	0	0.530004	0	0.683616	0	0.284151	FALSE	FALSE	FALSE	FALSE	FALSE	[-0.125,0.125]	[-0.125,0.125]
C04E12.2	0	0	0	0	0	0	0	0	0	0.57261	0	0	0	0	0	0	0	0	0	0	0.19087	0	FALSE	FALSE	FALSE	FALSE	FALSE	[-0.125,0.125]	[-0.125,0.125]
C04E12.4	0	0	0	0	0	0	0	0	0	0	0	0	0	0	0	0	0	0	0	0	0	0	FALSE	FALSE	FALSE	FALSE	FALSE	[-0.125,0.125]	[-0.125,0.125]
C04E12.7	3.9981	10.9378	0	0	1.7049	0	1.18053	0	0.780578	0	0	0.954525	0	0	0	0	0	0.318175	0	7.46797	0.260193	0.480905	FALSE	FALSE	FALSE	FALSE	FALSE	[-0.125,0.125]	(0.125,0.375]
C04E6.10	0	0	0	0	0	0	0	0	1.56116	0.57261	1.32785	0	0	0	7.50887	7.1302	3.03438	0	5.89115	0	1.15387	0	FALSE	FALSE	FALSE	FALSE	FALSE	(0.125,0.375]	[-0.125,0.125]
C04E6.11	239.886	216.478	52.8991	41.599	119.343	136.383	144.024	130.383	141.285	90.4723	102.908	49.6353	64.299	81.6206	43.176	38.0277	72.8252	65.1849	51.343	228.182	111.555	104.105	FALSE	TRUE	FALSE	TRUE	TRUE	(1.88,2.12]	(1.88,2.12]
C04E6.12	0	0.911487	0	0	0	0	0	0	0	0.57261	0	0	0	0	0	0	0	0	0	0.455744	0.19087	0	FALSE	FALSE	FALSE	FALSE	FALSE	[-0.125,0.125]	[-0.125,0.125]
C04E6.13	0	0	0	0	0	0	0	0	0	0	0	0.954525	0.600925	0	7.50887	0	0	0.518483	2.50296	0	0	0	FALSE	FALSE	FALSE	FALSE	FALSE	[-0.125,0.125]	[-0.125,0.125]
C04E6.4	0	0	0	0	0	0	0	0	21.8562	24.6222	24.5652	0	0	0	13.1405	9.50693	30.3438	0	17.6638	0	23.6812	0	FALSE	FALSE	FALSE	FALSE	TRUE	(1.38,1.62]	[-0.125,0.125]
C04E6.5	0	0	0	0	0	0	0	0	70.252	80.7379	75.0234	0	0	0	733.992	667.862	418.745	0	606.866	0	75.3378	0	FALSE	FALSE	FALSE	FALSE	TRUE	(1.88,2.12]	[-0.125,0.125]
C04E6.7	0	0	0	0	0	0	0	0	0	0	0	3.8181	4.20648	2.65002	9.38608	0	3.03438	3.5582	4.14016	0	0	0	FALSE	FALSE	FALSE	FALSE	FALSE	[-0.125,0.125]	[-0.125,0.125]
C04E7.2	22.6559	9.11487	0	17.8282	13.6392	5.68263	5.90264	0	5.46404	5.15349	7.96708	8.59072	12.0185	12.7201	1.87722	0	0	11.1098	0.625739	15.8854	6.19487	7.17545	FALSE	FALSE	FALSE	FALSE	FALSE	(0.625,0.875]	(0.875,1.12]
C04E7.4	4.66445	7.74764	0	25.7518	1.7049	3.40958	5.90264	9.3131	7.0252	4.58088	4.64746	0	1.20185	3.71003	0	0	0	1.63729	0	6.20605	5.41785	7.68034	FALSE	FALSE	FALSE	FALSE	FALSE	(0.625,0.875]	(0.875,1.12]
C04E7.5	0	1.82297	0	0	0	0	0	0	0	0	0	2.86357	2.4037	3.71003	0	0	0	2.99243	0	0.911487	0	0	FALSE	FALSE	FALSE	FALSE	FALSE	[-0.125,0.125]	[-0.125,0.125]
C04F1.1	0	0	0	0	0	0	0	0	2.34173	0.57261	0	0	0	0	11.2633	2.37673	9.10315	0	7.58106	0	0.971448	0	FALSE	FALSE	FALSE	FALSE	FALSE	(0.125,0.375]	[-0.125,0.125]
C04F1.3	3.33175	7.2919	0	0	0	0	0	0	82.7413	54.3979	41.1633	0	9.01388	8.48006	0	0	0	5.83131	0	5.31182	59.4341	0	FALSE	FALSE	FALSE	FALSE	FALSE	(1.62,1.88]	[-0.125,0.125]
C04F12.1	2.6654	13.2166	0	0	10.2294	9.09222	12.9858	5.82069	0.780578	1.71783	0	44.8627	39.6611	41.8703	13.1405	7.1302	3.03438	42.1313	7.76837	7.94098	0.832802	6.35469	FALSE	FALSE	FALSE	FALSE	FALSE	(0.125,0.375]	(0.625,0.875]
C04F12.10	44.6454	32.3578	43.7786	29.7136	35.803	26.1401	25.9716	30.2676	34.3454	29.2031	39.8354	138.406	206.117	181.791	441.146	361.263	248.82	175.438	350.41	38.5016	34.4613	31.9457	FALSE	FALSE	FALSE	TRUE	TRUE	(1.38,1.62]	(1.38,1.62]
C04F12.12	0	0	0	0	0	0	0	0	12.4892	10.307	19.2538	0	0.600925	0	2359.66	1456.94	1125.76	0.200308	1647.45	0	14.0167	0	FALSE	FALSE	FALSE	FALSE	FALSE	(1.12,1.38]	[-0.125,0.125]
C04F12.16	1.99905	0.911487	0	0	0	2.27305	0	0	49.957	87.6093	69.712	0	0	0	125.774	109.33	84.9628	0	106.689	1.45527	69.0927	0.378842	FALSE	FALSE	FALSE	FALSE	FALSE	(1.62,1.88]	(0.125,0.375]
C04F12.3	0	4.10169	0	0	0	0	0	1.16414	6.24462	1.14522	1.32785	0	0	0	0	2.37673	6.06877	0	2.81517	2.05085	2.9059	0.194023	FALSE	FALSE	FALSE	FALSE	FALSE	(0.375,0.625]	[-0.125,0.125]
C04F12.4	10.6616	8.20339	0	23.7709	8.52452	18.1844	15.3469	11.6414	52.2987	80.7379	70.3759	14693	8929.75	6177.19	19678.9	17219.4	19486.8	9933.31	18795	9.43249	67.8042	12.9113	FALSE	FALSE	FALSE	TRUE	TRUE	(1.62,1.88]	(1.12,1.38]
C04F12.5	48.6435	51.0433	43.7786	61.4081	42.6226	46.5976	35.4158	48.8938	92.1082	27.4853	31.8683	127.906	121.387	146.281	107.001	185.385	227.579	131.858	173.322	49.8434	50.4873	46.4528	FALSE	FALSE	FALSE	FALSE	FALSE	(1.62,1.88]	(1.62,1.88]
C04F12.6	0	0	0	0	0	0	0	0	40.59	19.4687	37.8436	0	0	0	35.6671	71.302	48.5501	0	51.8397	0	32.6341	0	FALSE	FALSE	FALSE	FALSE	TRUE	(1.38,1.62]	[-0.125,0.125]
C04F12.7	0	0.455744	0	0	0	0	0	0	88.9859	100.779	94.2771	1.90905	72.111	0.530004	16759.8	13832.6	11476	24.85	14022.8	0.227872	94.6808	0	FALSE	FALSE	FALSE	FALSE	TRUE	(1.88,2.12]	[-0.125,0.125]
C04F12.8	9.99525	12.7608	10.9446	0	0	3.40958	5.90264	5.82069	14.831	22.3318	16.5981	0	0	1.06001	0	0	0	0.353336	0	11.378	17.9203	4.34626	FALSE	FALSE	FALSE	FALSE	FALSE	(1.12,1.38]	(0.625,0.875]
C04F12.9	22862.5	20837.1	12345.6	12568.9	9029.17	8928.56	8826.81	9116.36	22426	26876.6	28323	12.4088	14.4222	8.48006	13.1405	0	0	11.7704	4.38017	21849.8	25875.2	10135.9	TRUE	TRUE	FALSE	FALSE	FALSE	(4.38,4.62]	(3.88,4.12]
C04F5.1	641.028	567.857	293.681	334.773	571.143	653.503	544.224	552.965	1451.87	1598.15	1706.28	81.1346	137.612	109.181	37.5443	38.0277	69.7908	109.309	48.4543	604.443	1585.44	491.715	FALSE	FALSE	FALSE	FALSE	FALSE	(3.12,3.38]	(2.62,2.88]
C04F5.3	0	0	0	0	0	0	0	0	0	0	0	0	0	0	0	0	0	0	0	0	0	0	FALSE	FALSE	FALSE	FALSE	FALSE	[-0.125,0.125]	[-0.125,0.125]
C04F5.7	1.3327	0.455744	0	0	0	0	0	0	0.780578	0	0	0	0	0	3.75443	0	3.03438	0	2.26294	0.894222	0.260193	0	FALSE	FALSE	FALSE	FALSE	FALSE	[-0.125,0.125]	[-0.125,0.125]
C04F5.8	69.9667	63.3484	14.5929	59.4272	75.0158	65.9186	72.0122	82.6537	120.209	115.667	116.851	138.406	100.354	109.711	112.633	149.734	185.097	116.157	149.155	66.6575	117.576	61.6034	FALSE	FALSE	FALSE	TRUE	TRUE	(1.88,2.12]	(1.62,1.88]
C04F5.9	425.131	342.264	67.492	170.358	173.9	152.295	225.481	196.739	584.653	514.776	504.582	17.1814	21.6333	13.2501	16.895	14.2604	12.1375	17.3549	14.431	383.697	534.67	164.377	FALSE	FALSE	FALSE	FALSE	FALSE	(2.62,2.88]	(2.12,2.38]
C04F6.1	0	0.455744	0	0	0	0	0	0	0	0	0	38.181	19.8305	4.77003	24.4038	0	752.527	20.9272	258.977	0.227872	0	0	FALSE	FALSE	FALSE	FALSE	FALSE	[-0.125,0.125]	[-0.125,0.125]
C04F6.3	3.9981	9.11487	0	0	0	0	1.18053	0	0	0	0	9.54525	13.2204	15.9001	0	0	0	12.8886	0	6.55649	0	0.196755	FALSE	FALSE	FALSE	FALSE	FALSE	[-0.125,0.125]	[-0.125,0.125]
C04F6.4	536.411	735.115	0	0	3.40981	5.68263	9.44423	5.82069	20.295	20.6139	19.2538	64.9077	55.886	69.9605	5.63165	7.1302	6.06877	63.5847	6.27687	635.763	20.0542	4.05956	FALSE	FALSE	FALSE	FALSE	FALSE	(1.12,1.38]	(0.625,0.875]
C04F6.5	17.9914	33.2693	0	0	1.7049	1.13653	7.08317	3.49241	0	0.57261	0	7.6362	7.2111	8.48006	1.87722	0	0	7.77578	0.625739	25.6304	0.19087	2.23617	FALSE	FALSE	FALSE	FALSE	FALSE	[-0.125,0.125]	(0.375,0.625]
C04G2.1	1.3327	2.73446	0	0	3.40981	3.40958	0	2.32827	3.90289	0.57261	1.32785	0	0	0	1.87722	0	3.03438	0	1.6372	2.03358	1.93445	1.52461	FALSE	FALSE	FALSE	FALSE	FALSE	(0.375,0.625]	(0.375,0.625]
C04G2.10	12420.8	10034.6	1993.75	2236.44	5290.32	5316.67	5207.31	5015.1	46838.6	42353.1	37873.5	0.954525	2.4037	2.12001	3.75443	7.1302	12.1375	1.82608	7.67406	11227.7	42355.1	4176.6	TRUE	TRUE	FALSE	FALSE	FALSE	(4.62,4.88]	(3.38,3.62]
C04G2.12	0	0	0	0	0	0	0	0	0	1.71783	1.32785	0	0	0	33.7899	33.2743	54.6189	0	40.561	0	1.01523	0	FALSE	FALSE	FALSE	FALSE	FALSE	(0.125,0.375]	[-0.125,0.125]
C04G2.14	0	2.73446	0	0	6.81962	10.2287	15.3469	9.3131	1.56116	1.14522	0.663923	9.54525	42.6657	20.1401	35.6671	45.1579	15.1719	24.117	31.999	1.36723	1.12343	6.95139	FALSE	FALSE	FALSE	FALSE	FALSE	(0.125,0.375]	(0.875,1.12]
C04G2.2	2.6654	0.455744	0	0	0	0	1.18053	0	70.252	81.8832	109.547	0	0	0.530004	1272.75	1245.41	1571.81	0.176668	1363.32	1.56057	87.2275	0.196755	FALSE	FALSE	FALSE	FALSE	TRUE	(1.88,2.12]	[-0.125,0.125]
C04G2.3	0	0.455744	0	0	0	0	0	0	11.7087	17.1783	19.9177	1.90905	2.4037	1.59001	20579.9	8639.42	8280.83	1.96759	12500.1	0.227872	16.2682	0	FALSE	FALSE	FALSE	FALSE	FALSE	(1.12,1.38]	[-0.125,0.125]
C04G2.4	0	0	0	0	0	0	0	0	28.1008	40.6553	37.1797	45.8172	12.0185	15.3701	95263.1	64566.3	68625.6	24.4019	76151.7	0	35.3119	0	FALSE	FALSE	FALSE	FALSE	TRUE	(1.38,1.62]	[-0.125,0.125]
C04G2.5	0	0.455744	0	0	0	0	0	0	197.486	237.633	259.594	0	3.00463	0	1297.16	774.815	1125.76	1.00154	1065.91	0.227872	231.571	0	FALSE	FALSE	TRUE	FALSE	TRUE	(2.12,2.38]	[-0.125,0.125]
C04G2.6	145.264	132.621	102.15	144.606	132.983	140.929	135.761	122.234	61.6657	80.7379	74.3594	58.226	60.6934	49.8203	71.3342	71.302	60.6877	56.2466	67.7746	138.943	72.2543	129.777	FALSE	FALSE	FALSE	TRUE	TRUE	(1.62,1.88]	(1.88,2.12]
C04G2.7	3.9981	18.6855	9.12054	0	10.2294	5.68263	7.08317	10.4772	3.12231	9.16175	9.29493	0	0	0	137.037	111.706	30.3438	0	93.029	11.3418	7.193	7.09883	FALSE	FALSE	FALSE	FALSE	FALSE	(0.875,1.12]	(0.875,1.12]
C04G2.8	0	4.55744	0	0	0	0	2.36106	0	1296.54	2072.85	2339	27.6812	24.6379	0	37080.7	36116.8	63588.6	17.4397	45595.3	2.27872	1902.8	0.393509	FALSE	FALSE	TRUE	FALSE	TRUE	(3.12,3.38]	(0.125,0.375]
C04G2.9	0	0.455744	0	0	0	0	0	0	79.6189	100.779	104.236	6.68167	4.20648	0	14777.4	15807.6	17129.1	3.62938	15904.7	0.227872	94.8781	0	FALSE	FALSE	FALSE	FALSE	TRUE	(1.88,2.12]	[-0.125,0.125]
C04G6.1	17.9914	46.0301	0	0	6.81962	11.3653	14.1663	8.14896	47.6152	58.9788	77.679	0	0	0	3.75443	2.37673	3.03438	0	3.05518	32.0108	61.4244	6.75003	FALSE	TRUE	FALSE	FALSE	FALSE	(1.62,1.88]	(0.875,1.12]
C04G6.10	0	0.455744	0	0	0	0	0	0	0	0	0	0.954525	0	0	0	0	0	0.318175	0	0.227872	0	0	FALSE	FALSE	FALSE	FALSE	FALSE	[-0.125,0.125]	[-0.125,0.125]
C04G6.13	0	0	0	0	0	0	0	0	0	0	0	0	0	0	0	0	3.03438	0	1.01146	0	0	0	FALSE	FALSE	FALSE	FALSE	FALSE	[-0.125,0.125]	[-0.125,0.125]
C04G6.2	3.33175	10.0264	0	0	1.7049	0	1.18053	0	0.780578	2.29044	1.99177	0	0	0	1.87722	0	0	0	0.625739	6.67905	1.6876	0.480905	FALSE	FALSE	FALSE	FALSE	FALSE	(0.375,0.625]	(0.125,0.375]
C04G6.3	1070.82	897.815	2057.59	1879.88	944.517	972.867	858.244	958.085	361.408	365.897	386.403	14.3179	34.2527	30.2102	45.0532	116.46	36.4126	26.2603	65.9752	984.319	371.236	1278.53	FALSE	FALSE	FALSE	TRUE	TRUE	(2.38,2.62]	(2.88,3.12]
C04G6.4	241.219	283.473	226.189	221.862	223.343	239.807	230.203	204.888	74.1549	69.8584	81.6626	44.8627	80.524	66.2504	43.176	33.2743	84.9628	63.879	53.8043	262.346	75.2253	224.382	FALSE	FALSE	FALSE	TRUE	TRUE	(1.88,2.12]	(2.12,2.38]
C04G6.5	0	0	0	0	0	0	0	0	0	0	0	0	0	0	7.50887	0	0	0	2.50296	0	0	0	FALSE	FALSE	FALSE	FALSE	FALSE	[-0.125,0.125]	[-0.125,0.125]
C04G6.6	4396.58	3201.6	605.604	887.446	1679.33	1951.42	1650.38	1870.77	2761.68	2908.28	2624.49	9.54525	11.4176	14.3101	63.8254	42.7812	39.447	11.7576	48.6845	3799.09	2764.82	1440.82	FALSE	TRUE	FALSE	FALSE	FALSE	(3.38,3.62]	(3.12,3.38]
C04G6.7	1.99905	8.65913	0	0	0	4.54611	0	3.49241	0	0.57261	0	0	0	0	0	0	0	0	0	5.32909	0.19087	1.33975	FALSE	FALSE	FALSE	FALSE	FALSE	[-0.125,0.125]	(0.125,0.375]
C04H5.1	33.3175	21.8757	74.7884	49.5227	27.2785	27.2766	22.43	24.4469	3.12231	9.16175	11.9506	65.8622	45.6703	83.2106	58.1937	59.4183	51.5845	64.9144	56.3989	27.5966	8.07823	37.6239	FALSE	FALSE	FALSE	FALSE	FALSE	(0.875,1.12]	(1.38,1.62]
C04H5.2	0	2.73446	0	0	0	0	1.18053	1.16414	104.597	96.771	104.9	0	0	0	11.2633	14.2604	6.06877	0	10.5308	1.36723	102.089	0.390778	FALSE	FALSE	FALSE	FALSE	FALSE	(1.88,2.12]	(0.125,0.375]
C04H5.6	3872.82	2353.46	1149.19	1152.89	898.485	999.007	855.883	991.845	2143.47	1754.48	1806.54	21.9541	39.0601	26.5002	22.5266	28.5208	18.2063	29.1715	23.0846	3113.14	1901.49	1007.88	FALSE	FALSE	FALSE	TRUE	TRUE	(3.12,3.38]	(2.88,3.12]
C04H5.7	0	0	0	0	0	0	0	0	0	0	1.32785	2.86357	0.600925	2.65002	0	0	0	2.03817	0	0	0.442616	0	FALSE	FALSE	FALSE	FALSE	FALSE	(0.125,0.375]	[-0.125,0.125]
C04H5.8	0	0	0	0	0	0	0	1.16414	0	0.57261	0	0	0	0	0	0	3.03438	0	1.01146	0	0.19087	0.194023	FALSE	FALSE	FALSE	FALSE	FALSE	[-0.125,0.125]	[-0.125,0.125]
C05A2.1	1.99905	0.911487	0	0	0	1.13653	1.18053	0	21.8562	25.1948	27.2209	0	1.20185	0.530004	0	0	6.06877	0.577285	2.02292	1.45527	24.7573	0.386176	FALSE	FALSE	FALSE	FALSE	FALSE	(1.38,1.62]	(0.125,0.375]
C05A2.2	0	0	0	0	0	0	0	0	0	0	1.32785	0	1.80278	0.530004	0	0	0	0.777593	0	0	0.442616	0	FALSE	FALSE	FALSE	FALSE	FALSE	(0.125,0.375]	[-0.125,0.125]
C05A9.1	0	0	0	0	0	0	0	0	0.780578	2.29044	0	0	0	0	0	0	0	0	0	0	1.02367	0	FALSE	FALSE	FALSE	FALSE	FALSE	(0.125,0.375]	[-0.125,0.125]
C05A9.2	0	0.455744	0	0	0	1.13653	0	0	0	0	0	0	0	0	0	0	3.03438	0	1.01146	0.227872	0	0.189421	FALSE	FALSE	FALSE	FALSE	FALSE	[-0.125,0.125]	[-0.125,0.125]
C05B10.1	67.3013	56.0565	23.7134	69.3317	23.8687	20.4575	24.7911	19.7903	357.505	336.122	424.247	347.447	799.831	824.686	60.0709	54.6648	69.7908	657.321	61.5089	61.6789	372.625	30.3255	FALSE	FALSE	FALSE	TRUE	FALSE	(2.38,2.62]	(1.38,1.62]
C05B5.11	0	0.455744	0	0	0	0	0	0	0	0	0	0	0.600925	0	2663.77	354.133	479.433	0.200308	1165.78	0.227872	0	0	FALSE	FALSE	FALSE	FALSE	FALSE	[-0.125,0.125]	[-0.125,0.125]
C05B5.12	0	0.455744	0	0	0	0	0	0	2.34173	11.4522	11.2867	0	0	0	150.177	118.837	103.169	0	124.061	0.227872	8.36021	0	FALSE	FALSE	FALSE	FALSE	FALSE	(0.875,1.12]	[-0.125,0.125]
C05B5.2	0	0.911487	0	0	0	0	0	0	84.3024	73.294	84.3183	0	1.80278	2.65002	6365.64	3251.37	6654.4	1.48426	5423.81	0.455744	80.6382	0	FALSE	FALSE	FALSE	FALSE	TRUE	(1.88,2.12]	[-0.125,0.125]
C05B5.3	0	0	0	0	0	0	0	0	0	0	0	0	0	0.530004	0	0	0	0.176668	0	0	0	0	FALSE	FALSE	FALSE	FALSE	FALSE	[-0.125,0.125]	[-0.125,0.125]
C05B5.4	5.99715	15.0395	0	0	0	0	0	0	1.56116	0.57261	1.32785	0	1.80278	1.59001	22.5266	16.6371	9.10315	1.13093	16.089	10.5183	1.15387	0	FALSE	FALSE	FALSE	FALSE	FALSE	(0.125,0.375]	[-0.125,0.125]
C05B5.5	0	0	0	0	0	0	0	0	0.780578	0	0.663923	0	0	0	1.87722	0	0	0	0.625739	0	0.4815	0	FALSE	FALSE	FALSE	FALSE	FALSE	(0.125,0.375]	[-0.125,0.125]
C05B5.6	0	0.455744	0	0	0	0	0	0	173.288	182.09	177.268	0	0.600925	0	366.057	327.989	267.026	0.200308	320.357	0.227872	177.549	0	FALSE	FALSE	FALSE	FALSE	TRUE	(2.12,2.38]	[-0.125,0.125]
C05B5.7	0	0	0	0	0	0	0	0	41.3706	60.124	48.4664	0	4.20648	7.95005	48.8076	42.7812	12.1375	4.05218	34.5755	0	49.987	0	FALSE	FALSE	FALSE	FALSE	FALSE	(1.62,1.88]	[-0.125,0.125]
C05B5.8	0	0.455744	0	0	0	0	0	1.16414	0	0.57261	0.663923	0	4.20648	0.530004	11.2633	7.1302	6.06877	1.57883	8.15409	0.227872	0.412178	0.194023	FALSE	FALSE	FALSE	FALSE	FALSE	(0.125,0.375]	[-0.125,0.125]
C05C10.1	11.3279	9.11487	0	0	5.11471	4.54611	5.90264	0	3.90289	0	1.99177	0	0	0	0	0	0	0	0	10.2214	1.96489	2.59391	FALSE	FALSE	FALSE	FALSE	FALSE	(0.375,0.625]	(0.375,0.625]
C05C10.2	136.602	101.631	331.988	318.926	98.8845	134.11	108.609	129.219	183.436	200.986	235.029	98.316	64.299	57.7704	75.0887	104.576	133.513	73.4618	104.393	119.116	206.484	186.956	FALSE	FALSE	FALSE	TRUE	TRUE	(2.12,2.38]	(2.12,2.38]
C05C10.3	76.6302	94.3389	14.5929	0	63.0815	31.8228	53.1238	43.0731	78.0578	85.8914	86.974	79.2255	141.818	90.6306	129.528	240.05	133.513	103.891	167.697	85.4846	83.6411	34.2823	FALSE	FALSE	FALSE	TRUE	TRUE	(1.88,2.12]	(1.38,1.62]
C05C10.4	280.533	293.499	0	69.3317	47.7373	71.6012	57.8459	95.4593	296.62	203.849	299.429	0	1.20185	1.06001	0	2.37673	3.03438	0.753952	1.80371	287.016	266.633	56.9959	FALSE	TRUE	FALSE	FALSE	FALSE	(2.38,2.62]	(1.62,1.88]
C05C10.5	25.3213	47.3973	31.0098	65.3699	57.9668	80.6934	72.0122	74.5048	11.7087	8.58914	16.5981	1389.79	2046.15	1619.16	90.1064	42.7812	94.0659	1685.03	75.6512	36.3593	12.2986	63.5928	FALSE	FALSE	FALSE	TRUE	TRUE	(0.875,1.12]	(1.62,1.88]
C05C10.6	43.9791	47.3973	52.8991	83.1981	76.7207	85.2395	90.9007	76.8331	163.141	248.513	216.439	166.087	231.957	230.552	221.512	273.324	218.476	209.532	237.77	45.6882	209.364	77.6319	FALSE	FALSE	FALSE	TRUE	TRUE	(2.12,2.38]	(1.88,2.12]
C05C10.7	159.924	133.077	74.7884	132.721	167.081	147.749	149.927	131.548	39.0289	32.0661	39.1715	62.9986	51.0786	54.5904	91.9836	114.083	121.375	56.2225	109.147	146.501	36.7555	133.969	FALSE	FALSE	FALSE	FALSE	TRUE	(1.38,1.62]	(2.12,2.38]
C05C10.8	0	0	0	0	0	0	0	0	0	0	0	0	0	0	101.37	7.1302	0	0	36.1666	0	0	0	FALSE	FALSE	FALSE	FALSE	FALSE	[-0.125,0.125]	[-0.125,0.125]
C05C12.1	0	0	0	0	0	0	0	0	97.5722	159.185	156.022	0	0	0	581.937	358.887	348.954	0	429.926	0	137.593	0	FALSE	FALSE	FALSE	FALSE	TRUE	(2.12,2.38]	[-0.125,0.125]
C05C12.3	1.99905	1.82297	0	0	0	0	0	0	43.7124	46.954	50.4582	0	0	0	1.87722	0	6.06877	0	2.64866	1.91101	47.0415	0	FALSE	FALSE	FALSE	FALSE	FALSE	(1.62,1.88]	[-0.125,0.125]
C05C12.4	0	0	0	0	0	0	0	0	0.780578	1.14522	0	0	0	0	1.87722	0	63.7221	0	21.8664	0	0.641932	0	FALSE	FALSE	FALSE	FALSE	FALSE	(0.125,0.375]	[-0.125,0.125]
C05C12.5	0	0.911487	0	0	3.40981	1.13653	1.18053	1.16414	96.0111	113.377	130.793	0.954525	4.8074	0	6677.26	4240.09	6044.49	1.92064	5653.95	0.455744	113.394	1.1485	FALSE	FALSE	TRUE	FALSE	TRUE	(1.88,2.12]	(0.125,0.375]
C05C12.6	1.3327	1.36723	0	0	0	0	1.18053	2.32827	3.12231	0	0	0	0	0.530004	0	0	0	0.176668	0	1.34997	1.04077	0.5848	FALSE	FALSE	FALSE	FALSE	FALSE	(0.125,0.375]	(0.125,0.375]
C05C8.1	30.6521	18.6855	16.417	0	6.81962	11.3653	7.08317	15.1338	13.2698	9.16175	6.63923	62.9986	101.556	61.4804	187.722	147.357	157.788	75.3451	164.289	24.6688	9.69027	9.4698	FALSE	FALSE	FALSE	FALSE	FALSE	(0.875,1.12]	(0.875,1.12]
C05C8.2	53.9743	56.968	58.3714	27.7327	78.4256	71.6012	77.9149	64.0276	42.9318	44.6635	45.1468	56.3169	58.2897	52.4704	82.5975	78.4322	121.375	55.6923	94.135	55.4711	44.2474	63.0122	FALSE	FALSE	FALSE	TRUE	TRUE	(1.62,1.88]	(1.62,1.88]
C05C8.3	0	0	0	0	0	0	0	0	0	0.57261	0	1.90905	0	0.530004	0	0	12.1375	0.813018	4.04585	0	0.19087	0	FALSE	FALSE	FALSE	FALSE	FALSE	[-0.125,0.125]	[-0.125,0.125]
C05C8.4	460.448	676.324	1581.5	1277.68	857.567	805.798	794.495	935.966	398.875	537.108	551.72	133.633	117.18	84.2706	99.4925	142.604	145.65	111.695	129.249	568.386	495.901	1042.17	FALSE	FALSE	FALSE	TRUE	TRUE	(2.62,2.88]	(2.88,3.12]
C05C8.5	144.598	150.851	87.5572	184.224	98.8845	109.107	92.0812	118.742	64.0074	56.1157	69.712	9.54525	12.0185	18.5501	52.5621	26.1441	54.6189	13.3713	44.4417	147.725	63.2784	115.099	FALSE	FALSE	FALSE	TRUE	TRUE	(1.62,1.88]	(1.88,2.12]
C05C8.6	187.911	198.249	102.15	126.778	187.54	180.708	187.704	188.59	117.867	121.393	116.851	146.997	143.02	131.971	82.5975	121.213	97.1003	140.663	100.304	193.08	118.704	162.245	FALSE	FALSE	FALSE	TRUE	TRUE	(1.88,2.12]	(2.12,2.38]
C05C8.7	0	0.455744	0	0	0	1.13653	0	0	3.90289	2.29044	4.64746	8.59072	0	1.06001	16.895	0	15.1719	3.21691	10.689	0.227872	3.6136	0.189421	FALSE	FALSE	FALSE	FALSE	FALSE	(0.625,0.875]	[-0.125,0.125]
C05C8.8	0	1.36723	0	0	0	1.13653	0	0	3.90289	1.14522	0.663923	0	0	0	0	0	0	0	0	0.683616	1.90401	0.189421	FALSE	FALSE	FALSE	FALSE	FALSE	(0.375,0.625]	[-0.125,0.125]
C05C8.9	231.89	311.273	54.7232	41.599	301.768	352.323	291.59	288.706	972.6	548.56	599.523	50.5898	37.8583	27.0302	20.6494	38.0277	51.5845	38.4928	36.7539	271.581	706.894	221.785	FALSE	FALSE	FALSE	FALSE	FALSE	(2.62,2.88]	(2.12,2.38]
C05C9.1	0	0	0	0	0	0	0	0	0	0	0.663923	0	0	0	0	0	0	0	0	0	0.221308	0	FALSE	FALSE	FALSE	FALSE	FALSE	[-0.125,0.125]	[-0.125,0.125]
C05C9.3	1.99905	1.82297	0	0	0	0	0	0	2.34173	1.71783	0.663923	0	3.00463	0.530004	0	0	0	1.17821	0	1.91101	1.5745	0	FALSE	FALSE	FALSE	FALSE	FALSE	(0.375,0.625]	[-0.125,0.125]
C05D10.1	0.66635	0.911487	0	0	1.7049	3.40958	0	0	4.68347	0.57261	1.32785	28.6357	34.8537	38.6903	22.5266	2.37673	9.10315	34.0599	11.3355	0.788919	2.19464	0.852414	FALSE	FALSE	FALSE	FALSE	FALSE	(0.375,0.625]	(0.125,0.375]
C05D10.2	206.568	66.0828	111.271	101.026	39.2128	59.0994	56.6654	39.5807	31.2231	56.6883	34.524	1.90905	5.40833	2.12001	3.75443	0	0	3.1458	1.25148	136.326	40.8118	67.8092	FALSE	FALSE	FALSE	FALSE	FALSE	(1.38,1.62]	(1.62,1.88]
C05D10.3	0	0	0	0	0	0	0	0	0	0	0.663923	0	0	0	0	0	0	0	0	0	0.221308	0	FALSE	FALSE	FALSE	FALSE	FALSE	[-0.125,0.125]	[-0.125,0.125]
C05D10.4	9.99525	7.2919	0	0	1.7049	4.54611	1.18053	2.32827	4.68347	5.7261	9.29493	0.954525	3.00463	2.12001	9.38608	0	0	2.02639	3.12869	8.64357	6.56816	1.62664	FALSE	FALSE	FALSE	FALSE	FALSE	(0.875,1.12]	(0.375,0.625]
C05D11.1	82.6274	82.9454	151.401	128.759	80.1305	52.2802	46.0406	55.8786	106.159	120.248	143.407	177.542	128.598	159.001	251.547	311.352	385.367	155.047	316.089	82.7864	123.271	85.7483	FALSE	FALSE	FALSE	TRUE	TRUE	(1.88,2.12]	(1.88,2.12]
C05D11.10	97.2871	58.3352	32.8339	15.8473	54.5569	53.4168	56.6654	52.3862	60.1045	56.6883	51.786	70.6348	50.4777	56.7104	58.1937	116.46	124.41	59.2743	99.6878	77.8111	56.193	44.2844	FALSE	FALSE	FALSE	TRUE	TRUE	(1.62,1.88]	(1.62,1.88]
C05D11.11	689.672	699.111	1276.88	968.663	1191.73	1452.48	1201.78	1615.82	412.145	570.319	543.753	437.172	711.495	555.974	630.745	425.435	1147	568.214	734.392	694.391	508.739	1284.56	FALSE	FALSE	FALSE	TRUE	TRUE	(2.62,2.88]	(2.88,3.12]
[truncated: 15,211 more rows]

## Sheet: Fig2B_wago_Gu_2009
wbgene	common	groupID
WBGene00000075	adm-4	ZK154.7
WBGene00000081	ads-1	Y50D7A.7
WBGene00000089	aex-6	Y87G2A.4
WBGene00000112	alh-6	F56D12.1
[truncated: 1,067 more rows]

## Sheet: FigS3C_wago-1_IP_Gu_2009
mut-16	common	groupID
[truncated: 93 more rows]

[truncated: 3 more sheets: Fig2C_csr-1_herm_Claycomb_2009, Fig2C_csr-1_male_Conine_2013, FigS3D_alg-3_alg-4_Conine_2010]
