# Supplementary material for: Tissue- and sex-specific small RNAomes reveal sex differences in response to the environment
Source: PLoS Genet. 2019 Feb 8;15(2):e1007905. doi: 10.1371/journal.pgen.1007905 (PMC6383947; doi:10.1371/journal.pgen.1007905)
Supplement: S4 Table — (XLSX) [file pgen.1007905.s009.xlsx]

## Sheet: RNAi genes
gene	sequence		gene	sequence	no mRNA detected in gonads
aco-2	F54H12.1		C34E10.8	C34E10.8	nd
adr-1	H15N14.1		C34H6.4	C34H6.4	nd
adr-2	T20H4.4		mes-6	C09G4.5	nd
alg-1	F48F7.1		pop-1	W10C8.2	nd
alg-2	T07D3.7		rde-3	F21C3.4	nd
alg-3	T22B3.2		rsd-4		not cloned
alg-4	ZK757.3		set-33	Y108F1.3	nd
arl-8	Y57G11C.13		T23D8.7	T23D8.7	nd
C04F12.1	C04F12.1		ZK218.8	ZK218.8	nd
C06A1.4	C06A1.4		eri-11		not cloned
C06A5.1	C06A5.1
fubl-1	C12D8.1
C14B1.7	C14B1.7
C16A3.4	C16A3.4
cdl-1	R06F6.1
cfim-1	F43G9.5
cid-1	K10D2.3
cin-4	ZK1127.7
cpf-2	F56A8.6
cpsf-2	F09G2.4
csr-1	F20D12.1
dcr-1	K12H4.8
dpl-1	T23G7.1
dpy-20	T22B3.1
drh-1	F15B10.2
drh-2	C01B10.1
drh-3	D2005.5
drsh-1	F26E4.10
E02H1.1	E02H1.1
ego-1	F26A3.3
ekl-1	F22D6.6
ekl-4	Y105E8A.17
ekl-5	Y26E6A.1
ekl-6	T16G12.5
ergo-1	R09A1.1
eri-1	T07A9.5
eri-12	B0001.6
eri-3	W09B6.3
eri-5	Y38F2AR.1
eri-6	C41D11.1
eri-7	C41D11.7
eri-9	C26E6.7
F26E4.4	F26E4.4
F43G9.12	F43G9.12
sumv-2	F54D11.2
F56D2.6	F56D2.6
gfl-1	M04B2.3
haf-4	W04C9.1
hda-3	R06C1.1
hecd-1	C34D4.14
hpo-24	T23D8.7
hrde-1	C16C10.3
htz-1	R08C7.3
idha-1	F43G9.1
ima-3	F32E10.4
imb-2	R06A4.4
isw-1	F37A4.8
K12H4.5	K12H4.5
kin-10	T01G9.6
kle-2	C29E4.2
lin-15a	ZK678.1
lin-15b	ZK662.4
lin-35	C32F10.2
lin-5	T09A5.10
lin-9	ZK637.7
M03C11.3	M03C11.3
M03D4.6	M03D4.6
mes-2	R06A4.7
mes-3	F54C1.3
mes-4	Y2H9A.1
mfap-1	F43G9.10
mrpl-24	F59A3.3
mtk-1	B0414.7
mut-14	C14C11.6
mut-15	T01C3.8
mut-16	B0379.3
mut-2	K04F10.6
mut-7	ZK1098.8
nap-1	D2096.8
ncbp-2	F26A3.2
ncl-1	ZK112.2
npp-1	K07F5.13
npp-16	Y56A3A.17
npp-9	F59A2.1
nrde-3	R04A9.2
ntl-9	C26E6.3
paa-1	F48E8.5
pash-1	T22A3.5
phf-30	T23B12.1
pir-1	T23G7.5
ppp-1	C15F1.4
ppw-1	C18E3.7
ppw-2	Y110A7A.18
pqn-70	T19B10.4
prg-1	D2030.6
prg-2	C01G5.2
pro-2	C07E3.2
prp-17	F49D11.1
prp-21	W07E6.4
R03D7.4	R03D7.4
rad-26	C27B7.4
ran-3	C26D10.1
rba-1	K07A1.11
rde-1	K08H10.7
rde-10	Y47G6A.4
rde-11	B0564.11
rde-12	F58G11.2
rde-2	F21C3.4
rde-4	T20G5.11
rde-8	ZC477.5
rha-1	T07D4.3
rha-2	C06E1.10
rnp-2	K08D10.4
rpl-25.2	F52B5.6
rpn-10	B0205.3
rpn-12	ZK20.5
rrf-1	F26A3.8
rrf-2	M01G12.12
rrf-3	F10B5.7
rsd-2	F52G2.2
rsd-3	C34E11.1
rsd-6	F16D3.2
rsp-7	D2089.1
ruvb-1	C27H6.2
ruvb-2	T22D1.10
sago-1	K12B6.1
sago-2	F56A6.1
sams-2	Y105C5B.12
sams-3	C06E7.1
sams-4	C06E7.3
sek-3	ZC449.3
set-16	T12D8.1
set-2	C26E6.9
sid-1	C04F5.1
sid-2	ZK520.2
sid-3	B0302.1
sid-5	F14B8.2
sin-3	F02E9.4
skr-1	F46A9.5
smg-2	Y48G8AL.6
smg-5	W02D3.8
smg-6	Y54F10AL.2
smut-1	Y38A10A.6
snr-7	Y71F9B.4
spd-5	F56A3.4
sumv-1	C34E10.8
T08G11.4	T08G11.4
T19B4.5	T19B4.5
T23D8.3	T23D8.3
T24B8.7	T24B8.7
T25G3.3	T25G3.3
tcer-1	ZK1127.9
tftc-5	T02C12.3
uri-1	C55B7.5
vha-11	Y38F2AL.3
W04A4.5	W04A4.5
W06E11.1	W06E11.1
wago-1	R06C7.1
wago-10	T22H9.3
wago-11	Y49F6A.1
wago-2	F55A12.1
wago-4	F58G1.1
wago-5	ZK1248.7
wdr-5.1	C14B1.4
xol-1	C18A11.5
xpo-1	ZK742.1
xpo-2	Y48G1A.5
xpo-3	C49H3.10
xrn-1	Y39G8C.1
xrn-2	Y48B6A.3
Y61A9LA.10	Y61A9LA.10
Y71G10AL.1	Y71G10AL.1
zfp-1	F54F2.2
zfp-3	W05H7.4
zhit-1	CD4.7
ZK1127.3	ZK1127.3
ZK1127.4	ZK1127.4
ZK1127.5	ZK1127.5

## Sheet: gonadal mRNA
sort by p value								mRNA	mRNA	mRNA	mRNA	mRNA	mRNA
gene	id	baseMean	log2FoldChange	lfcSE	stat	pvalue	padj	Female4	Female6	Female7	Male5	Male8	Male9
ergo-1	R09A1.1	319.882	-4.04651	0.322084	-12.5635	3.35e-36	1.56e-34	383.958	474.554	494.872	27.2522	28.7263	24.3536
alg-4	ZK757.3	330.98	11.4391	0.954239	11.9877	4.12e-33	1.66e-31	1.01041	0.621958	0	1759.71	1448.28	1235.94
arl-8	Y57G11C.13	993.837	-2.80684	0.240679	-11.6622	1.99e-31	7.26e-30	1301.41	1818.61	1617.21	272.522	220.235	176.564
rde-8	ZC477.5	155.216	-2.87085	0.312569	-9.18468	4.13e-20	7.69e-19	217.239	248.783	203.608	23.359	43.0894	24.3536
rpn-10	B0205.3	938.588	1.68319	0.20271	8.30342	1.01e-16	1.53e-15	448.624	616.982	456.037	1498.87	1599.1	1805.21
alg-3	T22B3.2	258.99	13.0896	1.65973	7.88659	3.11e-15	4.15e-14	0	0	0	1095.93	1189.75	1211.59
rpn-12	ZK20.5	942.95	1.38118	0.201788	6.8447	7.66e-12	7.41e-11	708.301	648.702	538.7	1703.26	1706.82	1528.19
wago-10	T22H9.3	41.6841	11.1085	1.78897	6.20944	5.32e-10	4.12e-09	0	0	0	151.833	227.416	185.696
zfp-3	W05H7.4	48.8166	-4.26106	0.721716	-5.90407	3.55e-09	2.5e-08	74.7707	69.6593	105.41	1.94658	0	12.1768
spd-5	F56A3.4	347.744	1.61017	0.274542	5.86494	4.49e-09	3.13e-08	211.177	209.6	212.484	445.768	845.031	651.458
smg-6	Y54F10AL.2	155.553	-1.86403	0.342322	-5.44526	5.17e-08	3.22e-07	225.322	200.892	320.113	64.2372	64.6341	76.105
K12H4.5	K12H4.5	364.091	1.68002	0.313308	5.36218	8.22e-08	5.03e-07	311.208	149.27	188.628	706.61	854.607	517.514
sek-3	ZC449.3	56.6089	-4.11923	0.790414	-5.21148	1.87e-07	1.09e-06	37.3853	92.0498	55.4789	1.94658	0	9.1326
idha-1	F43G9.1	888.697	1.25193	0.247872	5.05072	4.4e-07	2.46e-06	469.843	803.57	637.453	1473.56	1639.79	1452.08
nrde-3	R04A9.2	35.2631	-5.03533	0.999511	-5.03779	4.71e-07	2.63e-06	61.6353	57.8421	72.1226	0	0	6.0884
sams-4	C06E7.3	479.156	1.37305	0.279931	4.90495	9.35e-07	5.04e-06	226.333	310.979	351.736	825.351	742.095	745.829
npp-1	K07F5.13	134.756	-1.74491	0.360893	-4.83499	1.33e-06	7.03e-06	186.927	293.564	185.3	83.7031	59.8464	51.7514
hecd-1	C34D4.14	135.204	1.54308	0.320322	4.81729	1.46e-06	7.63e-06	87.9061	57.2201	79.3349	225.804	256.143	170.475
rba-1	K07A1.11	222.795	-1.46907	0.30621	-4.7976	1.61e-06	8.36e-06	234.416	338.345	268.518	144.047	98.1481	54.7956
ekl-5	Y26E6A.1	24.359	-3.78351	0.819547	-4.61658	3.9e-06	1.94e-05	42.4374	40.4273	53.2598	7.78633	0	0
wdr-5.1	C14B1.4	168.782	-1.4348	0.319423	-4.49186	7.06e-06	3.4e-05	228.354	169.795	275.73	95.3826	67.028	85.2376
cdl-1	R06F6.1	943.87	-1.15071	0.259606	-4.43253	9.31e-06	4.4e-05	718.405	1288.08	982.532	492.486	471.59	377.481
eri-9	C26E6.7	124.822	-1.78039	0.411434	-4.32728	1.51e-05	6.95e-05	116.198	185.965	198.06	54.5043	55.0587	33.4862
xpo-3	C49H3.10	100.648	-1.72025	0.405585	-4.24141	2.22e-05	9.98e-05	129.333	129.989	86.5471	29.1987	55.0587	18.2652
wago-2	F55A12.1	221.87	1.08839	0.258644	4.20805	2.58e-05	0.000114532	141.458	196.539	183.08	473.02	351.897	283.11
C04F12.1	C04F12.1	38.1068	-2.00998	0.478292	-4.20241	2.64e-05	0.000117234	50.5207	46.6469	47.1571	15.5727	11.9693	6.0884
lin-5	T09A5.10	111.165	-1.43179	0.34401	-4.16207	3.15e-05	0.000138668	113.166	155.49	126.492	40.8782	59.8464	45.663
C12D8.1	C12D8.1	367.301	-1.0067	0.242575	-4.15005	3.32e-05	0.000145388	536.53	566.604	459.366	253.056	299.232	222.226
lin-15b	ZK662.4	32.7471	-6.627	1.6102	-4.11563	3.86e-05	0.000166748	30.3124	52.2445	53.8146	0	0	0
sumv-1	C34E10.8	66.1205	-1.81822	0.450936	-4.03209	5.53e-05	0.000232132	72.7499	63.4397	77.1157	21.4124	14.3631	24.3536
lin-15a	ZK678.1	27.9872	-3.58009	0.898895	-3.98277	6.81e-05	0.000282453	31.3229	23.0124	46.0475	0	0	9.1326
set-2	C26E6.9	30.7715	1.46216	0.376997	3.87843	0.000105133	0.00042186	28.2916	22.3905	16.0889	58.3975	59.8464	63.9282
smut-1	Y38A10A.6	80.6469	-1.6556	0.427796	-3.87007	0.000108806	0.000435319	83.8644	135.587	110.958	35.0385	57.4525	9.1326
sid-5	F14B8.2	23.312	-3.57205	0.949145	-3.76344	0.000167595	0.000652369	32.3333	41.6712	22.1916	0	7.18157	0
rnp-2	K08D10.4	148.681	-1.30304	0.34826	-3.74156	0.000182879	0.000706824	200.062	246.295	229.128	99.2757	78.9973	94.3702
htz-1	R08C7.3	810.722	-1.26757	0.341327	-3.71366	0.000204284	0.000783785	1276.15	661.141	1211.66	350.385	562.556	389.657
alg-2	T07D3.7	11.4598	-4.64227	1.25162	-3.70902	0.000208065	0.000796728	15.1562	26.7442	36.0613	1.94658	0	0
dpl-1	T23G7.1	88.1133	-1.8777	0.513972	-3.65332	0.000258874	0.000974344	58.604	113.818	86.5471	13.6261	40.6956	15.221
eri-12	B0001.6	44.7895	-2.44546	0.674126	-3.6276	0.000286069	0.00106787	31.3229	24.8783	72.1226	13.6261	4.78771	3.0442
drsh-1	F26E4.10	57.4811	-1.72812	0.476487	-3.62679	0.000286967	0.00107093	45.4687	68.4154	71.013	19.4658	9.57542	27.3978
hpo-24	T23D8.7	115.669	-1.23926	0.343399	-3.60879	0.000307625	0.00113746	135.396	106.977	87.6567	52.5577	28.7263	57.8398
eri-7	C41D11.7	26.3599	-2.99445	0.831766	-3.60011	0.000318086	0.00117233	20.2083	32.9638	28.2943	3.89317	4.78771	0
F54D11.2	F54D11.2	74.5075	-1.26073	0.351157	-3.5902	0.000330419	0.00121417	83.8644	75.2569	102.081	25.3056	45.4833	39.5746
xpo-2	Y48G1A.5	511.88	-1.13175	0.316216	-3.57906	0.000344832	0.00126157	534.509	742.618	756.178	219.964	299.232	410.967
mut-16	B0379.3	78.0785	1.58957	0.445051	3.57166	0.000354732	0.00129273	67.6978	29.232	47.7119	206.338	129.268	97.4144
sid-3	B0302.1	26.3855	-3.84081	1.07562	-3.5708	0.000355892	0.00129661	31.3229	17.4148	33.2874	1.94658	0	3.0442
cfim-1	F43G9.5	357.824	-1.07123	0.305546	-3.50595	0.000454977	0.0016217	247.552	426.663	526.495	149.887	225.022	197.873
hrde-1	C16C10.3	99.6214	-1.66304	0.475078	-3.50056	0.000464289	0.00164923	203.093	106.977	155.341	44.7714	71.8157	27.3978
ppw-1	C18E3.7	377.026	0.915531	0.262938	3.48192	0.000497827	0.00175518	300.093	334.613	275.73	626.8	552.981	538.823
aco-2	F54H12.1	144.073	1.1243	0.324825	3.46124	0.000537685	0.00188404	115.187	73.391	73.787	167.406	220.235	182.652
set-16	T12D8.1	38.4397	-2.11071	0.626139	-3.37099	0.000748996	0.00254417	62.6457	35.4516	49.3762	11.6795	11.9693	9.1326
pash-1	T22A3.5	73.9115	-1.57915	0.468516	-3.37053	0.000750224	0.0025477	46.4791	80.8545	71.5678	13.6261	23.9386	30.442
imb-2	R06A4.4	391.354	-1.277	0.383634	-3.3287	0.000872536	0.00292739	579.978	638.129	554.235	218.017	213.053	298.331
wago-5	ZK1248.7	2.18472	7.18702	2.17212	3.30875	0.000937125	0.00312109	0	0	0	15.5727	11.9693	3.0442
alg-1	F48F7.1	27.8846	-2.47159	0.751836	-3.28741	0.00101113	0.00333502	13.1354	37.3175	30.5134	7.78633	0	6.0884
mes-3	F54C1.3	132.753	-1.13603	0.346133	-3.28205	0.00103056	0.00338848	166.718	141.184	141.471	58.3975	64.6341	82.1934
rha-1	T07D4.3	152.585	1.19618	0.365836	3.26971	0.00107657	0.00352869	176.823	67.1715	87.1019	186.872	308.807	261.801
dcr-1	K12H4.8	68.6828	1.16476	0.361221	3.2245	0.00126192	0.00407075	44.4582	48.5127	31.623	72.0236	88.5727	121.768
snr-7	Y71F9B.4	649.703	-1.02482	0.32108	-3.1918	0.00141389	0.00451302	1358	860.79	848.828	389.317	615.221	499.249
kin-10	T01G9.6	152.322	0.987568	0.321918	3.06776	0.00215666	0.00659853	174.802	101.379	111.513	311.453	186.721	267.889
mfap-1	F43G9.10	126.681	0.975384	0.319572	3.05216	0.00227204	0.00691405	69.7186	107.599	110.958	208.284	138.844	225.271
gfl-1	M04B2.3	188.946	-1.43329	0.479077	-2.99177	0.00277365	0.0082749	132.364	118.172	221.361	33.0919	100.542	39.5746
ppw-2	Y110A7A.18	432.107	1.06292	0.358105	2.96818	0.00299571	0.00883509	201.073	264.954	269.073	572.295	509.891	459.674
cpsf-2	F09G2.4	126.066	0.900956	0.31158	2.89158	0.00383315	0.0109869	90.9373	93.9157	82.6636	167.406	107.724	228.315
skr-1	F46A9.5	1009.86	0.912458	0.315941	2.88806	0.00387622	0.0110964	649.697	991.401	827.191	1993.3	1117.93	1546.45
ekl-1	F22D6.6	163.165	0.725982	0.251716	2.88414	0.0039249	0.0112076	150.552	139.319	100.972	210.231	215.447	219.182
W06E11.1	W06E11.1	97.8212	-1.27347	0.442517	-2.8778	0.00400459	0.011397	180.864	128.745	216.923	48.6646	95.7542	73.0608
mrpl-24	F59A3.3	64.7395	1.46694	0.511314	2.86896	0.00411818	0.0116862	30.3124	27.9881	14.9793	54.5043	78.9973	70.0166
M03C11.3	M03C11.3	24.8194	-2.23868	0.797538	-2.80699	0.00500069	0.013848	20.2083	52.8664	37.7257	11.6795	9.57542	0
npp-9	F59A2.1	750.689	-0.964953	0.344009	-2.80502	0.0050313	0.0139162	649.697	1090.91	919.841	336.759	579.313	444.453
prp-21	W07E6.4	215.137	0.953828	0.3412	2.79551	0.00518172	0.0142837	142.468	212.71	154.786	241.376	462.014	289.199
zfp-1	F54F2.2	127.045	-0.98138	0.353341	-2.77743	0.00547909	0.0149784	158.635	159.221	162.553	48.6646	122.087	73.0608
rsd-3	C34E11.1	20.2995	-2.07441	0.797344	-2.60165	0.00927762	0.0237863	29.302	17.4148	13.3149	11.6795	0	0
drh-3	D2005.5	61.682	0.919632	0.359877	2.55541	0.0106064	0.0267313	48.4999	42.9151	42.7188	68.1304	95.7542	91.326
cin-4	ZK1127.7	48.0168	-1.31716	0.516626	-2.54953	0.0107867	0.0271407	42.4374	69.6593	64.3556	7.78633	47.8771	15.221
vha-11	Y38F2AL.3	204.069	0.691896	0.272875	2.53558	0.0112261	0.0281116	80.8332	110.709	124.828	161.566	174.751	179.608
xpo-1	ZK742.1	522.006	-0.630072	0.251221	-2.50803	0.0121405	0.0300269	417.301	630.665	637.453	299.774	426.106	365.304
T19B4.5	T19B4.5	3.07972	4.03832	1.63892	2.46401	0.0137394	0.0333116	0	0.621958	0	7.78633	9.57542	0
rsd-2	F52G2.2	131.352	0.622225	0.25267	2.46259	0.0137936	0.0334371	80.8332	89.562	96.5333	144.047	117.299	152.21
sid-1	C04F5.1	107.548	-1.10537	0.451818	-2.4465	0.0144249	0.0347455	87.9061	150.514	130.375	44.7714	43.0894	85.2376
ppp-1	C15F1.4	90.464	0.800307	0.32797	2.44018	0.0146798	0.0352661	59.6145	58.4641	52.705	60.3441	122.087	118.724
sams-3	C06E7.1	236.837	-0.741884	0.307287	-2.41431	0.0157652	0.0375172	262.708	238.832	203.053	99.2757	179.539	143.077
sin-3	F02E9.4	107.18	-1.24125	0.520177	-2.38621	0.0170232	0.040064	82.854	116.928	138.697	11.6795	86.1788	45.663
F26E4.4	F26E4.4	121.786	-0.878718	0.371507	-2.36528	0.0180164	0.0420107	130.343	101.379	142.026	75.9167	64.6341	60.884
prp-17	F49D11.1	78.7047	-1.35277	0.595132	-2.27307	0.0230221	0.0516967	81.8436	125.014	93.7594	38.9317	69.4218	6.0884
rde-11	B0564.11	94.3844	0.915768	0.415916	2.20181	0.0276789	0.0606962	99.0206	78.9887	82.6636	253.056	126.874	109.591
rpl-25.2	F52B5.6	18534.5	0.678017	0.313671	2.16155	0.0306528	0.0662599	19733.4	15040.2	14742.4	19366.6	32664.2	27333.9
E02H1.1	E02H1.1	77.329	0.755616	0.356138	2.12169	0.0338635	0.0721046	50.5207	37.9394	57.6981	77.8633	110.117	57.8398
sago-1	K12B6.1	16.1671	-1.68117	0.794198	-2.11682	0.0342751	0.0727428	14.1458	18.0368	16.6437	0	9.57542	6.0884
rde-2	F21C3.4	79.5592	-0.805836	0.392817	-2.05143	0.0402254	0.0828849	70.729	95.1596	89.3211	50.6112	57.4525	36.5304
cpf-2	F56A8.6	226.87	0.537856	0.269497	1.99578	0.045958	0.0926555	144.489	157.977	156.451	208.284	220.235	240.492
csr-1	F20D12.1	585.245	1.00007	0.503659	1.98562	0.0470758	0.094574	585.03	582.775	429.407	883.749	1285.5	1047.2
mut-15	T01C3.8	48.2537	-0.68474	0.363649	-1.88297	0.0597045	0.115167	40.4166	42.2931	53.2598	31.1453	33.514	18.2652
ZK1127.5	ZK1127.5	115.824	0.790821	0.440912	1.7936	0.0728768	0.13578	68.7082	62.1958	46.0475	72.0236	90.9665	146.122
rde-1	K08H10.7	56.1374	0.709856	0.405581	1.75022	0.0800808	0.147134	33.3437	57.2201	57.6981	126.528	57.4525	57.8398
T24B8.7	T24B8.7	573.5	0.877068	0.520853	1.68391	0.0921993	0.165721	428.416	298.54	949.799	1539.75	600.858	958.923
eri-5	Y38F2AR.1	128.458	0.579097	0.344662	1.68019	0.0929209	0.166711	102.052	159.843	97.0881	221.91	141.238	173.519
haf-4	W04C9.1	21.4829	1.66186	0.991925	1.67538	0.0938588	0.168084	2.02083	0.621958	3.32874	5.83975	0	15.221
prg-1	D2030.6	557.558	0.492611	0.296614	1.66078	0.0967579	0.172577	361.728	575.311	586.412	601.494	868.97	678.856
mut-14	C14C11.6	48.1186	-0.650293	0.393312	-1.65338	0.0982539	0.174763	43.4478	57.2201	46.0475	23.359	43.0894	27.3978
ekl-4	Y105E8A.17	77.082	-0.54612	0.334968	-1.63036	0.103025	0.182087	51.5311	81.4765	92.095	52.5577	45.4833	57.8398
smg-2	Y48G8AL.6	54.4136	1.15245	0.724175	1.5914	0.111519	0.194731	71.7394	26.1222	62.6912	110.955	198.69	51.7514
pro-2	C07E3.2	87.691	0.610632	0.398804	1.53116	0.12573	0.213778	48.4999	41.0492	43.2736	48.6646	59.8464	97.4144
eri-1	T07A9.5	70.6819	-0.623289	0.408562	-1.52557	0.127117	0.215278	123.271	74.635	71.013	75.9167	38.3017	57.8398
uri-1	C55B7.5	124.977	-0.554173	0.365594	-1.51582	0.129566	0.218341	87.9061	141.806	161.998	105.115	50.271	112.635
rrf-1	F26A3.8	27.6178	-0.769216	0.546516	-1.40749	0.159282	0.254088	18.1875	22.3905	27.1847	19.4658	7.18157	12.1768
rde-10	Y47G6A.4	41.4376	-0.721206	0.517564	-1.39346	0.16348	0.258909	26.2708	39.1834	34.3969	11.6795	31.1201	18.2652
Y71G10AL.1	Y71G10AL.1	5.10204	1.94848	1.4023	1.38949	0.164685	0.260395	6.06249	0.621958	1.10958	7.78633	23.9386	0
T25G3.3	T25G3.3	305.065	-0.293694	0.223744	-1.31263	0.189306	0.289763	313.229	281.125	235.785	218.017	215.447	243.536
xol-1	C18A11.5	3.69738	-2.53003	1.96867	-1.28515	0.19874	0.301265	0	2.48783	1.66437	0	0	0
xrn-1	Y39G8C.1	284.56	0.71011	0.553089	1.2839	0.199178	0.301861	290.999	219.551	390.017	385.423	576.919	520.558
kle-2	C29E4.2	66.9079	-0.656428	0.526237	-1.2474	0.212251	0.317795	51.5311	146.16	36.6161	50.6112	57.4525	39.5746
rde-12	F58G11.2	102.101	0.423343	0.34241	1.23636	0.216324	0.32262	131.354	87.6961	78.2253	155.727	86.1788	155.254
ZK1127.3	ZK1127.3	215.578	0.340658	0.27844	1.22345	0.221159	0.328468	184.906	182.234	214.149	311.453	177.145	246.58
ZK1127.4	ZK1127.4	41.3107	0.555908	0.456017	1.21905	0.222825	0.330582	21.2187	14.927	22.7464	23.359	33.514	30.442
cid-1	K10D2.3	75.1982	0.514608	0.43593	1.18048	0.237808	0.347599	109.125	83.9643	46.6023	132.368	107.724	100.459
mut-7	ZK1098.8	100.906	-0.492709	0.423505	-1.16341	0.244664	0.355717	205.114	75.2569	89.8759	85.6497	95.7542	79.1492
drh-1	F15B10.2	24.3603	0.611941	0.538882	1.13558	0.256134	0.369598	15.1562	22.3905	26.0751	19.4658	55.0587	24.3536
eri-3	W09B6.3	60.4116	0.587361	0.517991	1.13392	0.256827	0.370482	43.4478	78.3667	77.6705	140.154	81.3911	79.1492
ran-3	C26D10.1	121.352	-0.322998	0.288044	-1.12135	0.262139	0.376553	176.823	139.941	100.417	116.795	110.117	103.503
sago-2	F56A6.1	7.72525	1.08487	1.01865	1.065	0.286874	0.405011	0	4.35371	3.88353	5.83975	7.18157	6.0884
ncbp-2	F26A3.2	77.6241	0.738826	0.71451	1.03403	0.301122	0.420173	152.573	50.3786	87.1019	332.866	98.1481	54.7956
ruvb-1	C27H6.2	467.239	-0.333883	0.333226	-1.00197	0.316357	0.437858	442.562	467.712	365.051	194.658	325.564	496.204
ruvb-2	T22D1.10	371.348	0.249051	0.249321	0.998919	0.317834	0.439407	284.937	282.991	372.264	274.468	414.137	435.32
phf-30	T23B12.1	60.5493	-0.392553	0.409008	-0.959769	0.337172	0.460961	63.6561	64.0617	43.8284	40.8782	38.3017	51.7514
mut-2	K04F10.6	119.78	-0.330985	0.355871	-0.93007	0.352335	0.477944	178.843	171.038	104.3	167.406	71.8157	118.724
T08G11.4	T08G11.4	86.2611	-0.342356	0.37119	-0.922318	0.356363	0.482055	83.8644	70.2813	87.6567	42.8248	93.3604	54.7956
dpy-20	T22B3.1	1.14596	2.24472	2.5495	0.880455	0.378613	0.506158	0	0	0	1.94658	0	0
mes-4	Y2H9A.1	91.703	-0.29946	0.351656	-0.85157	0.394453	0.522582	85.8852	85.8302	144.245	107.062	83.785	63.9282
R03D7.4	R03D7.4	44.6243	0.492317	0.579505	0.849548	0.395577	0.523664	75.7811	32.3418	38.2805	75.9167	74.2095	54.7956
smg-5	W02D3.8	36.2141	-0.463475	0.546389	-0.848252	0.396298	0.524314	25.2604	41.0492	16.0889	19.4658	21.5447	18.2652
lin-35	C32F10.2	78.9998	-0.400939	0.492227	-0.81454	0.415336	0.543655	50.5207	92.0498	42.164	31.1453	55.0587	54.7956
F56D2.6	F56D2.6	367.503	0.307135	0.391748	0.784011	0.433033	0.561066	340.51	308.491	423.304	352.332	490.741	487.072
xrn-2	Y48B6A.3	56.4557	0.523751	0.681203	0.768862	0.441975	0.569678	105.083	12.4392	35.5065	52.5577	76.6034	91.326
sid-2	ZK520.2	2.84379	-1.60963	2.11379	-0.76149	0.446364	0.573873	8.08332	0	0	1.94658	0	0
eri-6	C41D11.1	12.4719	0.581747	0.777822	0.747917	0.45451	0.582153	13.1354	17.4148	9.98621	27.2522	23.9386	9.1326
wago-4	F58G1.1	16.0326	-0.777742	1.04514	-0.74415	0.456786	0.584355	24.25	4.97566	11.6506	0	14.3631	9.1326
rrf-3	F10B5.7	47.3611	0.361465	0.493953	0.73178	0.464303	0.592141	92.9581	29.232	31.0682	54.5043	62.2403	79.1492
tftc-5	T02C12.3	47.8886	-0.412159	0.56462	-0.729977	0.465404	0.593214	26.2708	21.7685	29.9586	15.5727	19.1508	24.3536
T23D8.3	T23D8.3	282.388	0.222785	0.306016	0.728018	0.466602	0.594241	226.333	149.892	207.491	253.056	186.721	240.492
adr-2	T20H4.4	81.1317	0.229995	0.319135	0.720684	0.471104	0.598802	80.8332	77.1228	74.8966	58.3975	102.936	115.68
rsd-6	F16D3.2	229.588	-0.180142	0.272107	-0.662025	0.507955	0.634712	267.76	241.942	339.531	221.91	337.534	188.74
ncl-1	ZK112.2	117.069	0.3366	0.536906	0.626926	0.530708	0.656474	188.948	41.6712	95.9785	196.605	86.1788	127.856
paa-1	F48E8.5	1288.9	-0.220869	0.362256	-0.609705	0.542058	0.667009	1246.85	1392.56	1935.11	1130.96	1532.07	1260.3
drh-2	C01B10.1	1.68063	1.22582	2.05085	0.597716	0.55003	0.674388	1.01041	0	0	0	2.39386	0
mtk-1	B0414.7	49.989	-0.297678	0.500362	-0.594926	0.551893	0.676004	74.7707	31.0979	56.0337	33.0919	52.6648	45.663
C16A3.4	C16A3.4	338.665	-0.187246	0.331861	-0.564231	0.572597	0.695067	516.322	278.637	258.532	402.943	248.961	267.889
nap-1	D2096.8	2156.8	0.162513	0.291962	0.556625	0.577784	0.699995	2143.09	1423.66	1202.23	1565.05	2460.88	1309.01
mes-2	R06A4.7	164.157	0.18163	0.326852	0.555697	0.578418	0.70049	116.198	148.026	135.369	105.115	143.631	210.05
pir-1	T23G7.5	142.913	0.168675	0.313359	0.53828	0.590384	0.711786	124.281	97.0255	103.191	126.528	157.995	76.105
ima-3	F32E10.4	823.676	0.215363	0.433764	0.496497	0.619544	0.740211	862.894	752.569	843.28	523.631	1273.53	1062.43
C14B1.7	C14B1.7	113.785	0.194242	0.394509	0.492364	0.622462	0.742917	122.26	177.258	77.1157	165.46	148.419	115.68
F43G9.12	F43G9.12	26.4096	-0.258124	0.534795	-0.482661	0.629337	0.749223	13.1354	33.5857	28.849	21.4124	23.9386	18.2652
isw-1	F37A4.8	111.046	0.183926	0.383888	0.479113	0.631858	0.751766	82.854	131.233	85.9923	79.8099	83.785	182.652
rrf-2	M01G12.12	1.99362	0.745798	1.59366	0.467978	0.6398	0.759283	0	3.73175	2.21916	5.83975	4.78771	0
ekl-6	T16G12.5	22.1507	-0.227296	0.492141	-0.461851	0.644188	0.763244	33.3437	16.1709	25.5203	25.3056	21.5447	15.221
rad-26	C27B7.4	50.684	0.180489	0.391297	0.461259	0.644613	0.763549	27.2812	37.3175	59.9172	44.7714	52.6648	45.663
lin-9	ZK637.7	292.797	0.167633	0.387912	0.432141	0.665639	0.781271	242.5	467.09	373.373	299.774	383.017	538.823
W04A4.5	W04A4.5	46.2491	-0.178078	0.415593	-0.428491	0.668294	0.783848	52.5416	46.6469	63.246	48.6646	57.4525	36.5304
adr-1	H15N14.1	1.27608	0.666593	1.71997	0.387562	0.69834	0.810113	2.02083	0	1.10958	0	2.39386	3.0442
hda-3	R06C1.1	175.601	-0.107191	0.303258	-0.353465	0.72374	0.832996	148.531	216.441	183.08	235.537	138.844	130.901
Y61A9LA.10	Y61A9LA.10	50.5495	0.141549	0.401422	0.35262	0.724373	0.833545	35.3645	28.6101	28.2943	17.5192	38.3017	48.7072
rde-4	T20G5.11	217.404	-0.104083	0.334079	-0.311553	0.75538	0.859202	211.177	222.039	181.416	247.216	148.419	173.519
rha-2	C06E1.10	4.30968	-0.401844	1.39581	-0.287892	0.773429	0.874776	1.01041	8.70741	0	1.94658	2.39386	3.0442
rsp-7	D2089.1	242.277	0.088448	0.412721	0.214305	0.830309	0.921704	133.375	209.6	216.923	144.047	184.327	270.934
zhit-1	CD4.7	159.574	0.0655884	0.319951	0.204995	0.837576	0.927433	136.406	170.417	153.122	202.445	119.693	158.298
wago-1	R06C7.1	714.173	0.0514155	0.315552	0.162938	0.870567	0.954597	747.707	695.349	424.969	463.287	830.668	642.326
pqn-70	T19B10.4	291.751	0.0445656	0.292675	0.15227	0.878974	0.961653	169.75	199.027	238.559	186.872	167.57	277.022
tcer-1	ZK1127.9	1.14503	-0.240846	1.69493	-0.142098	0.887002	0.969039	1.01041	2.48783	1.66437	1.94658	2.39386	0
ntl-9	C26E6.3	39.0805	0.0586926	0.573994	0.102253	0.918556	0.995116	45.4687	26.1222	52.1502	15.5727	57.4525	57.8398
ego-1	F26A3.3	41.7144	0.0295298	0.432265	0.0683142	0.945536	1	39.4062	41.6712	32.7326	50.6112	35.9078	27.3978
npp-16	Y56A3A.17	99.2559	-0.00574883	0.552792	-0.0103996	0.991702	1	33.3437	77.1228	64.3556	72.0236	50.271	51.7514
prg-2	C01G5.2	159.525	-0.019034	0.328033	-0.0580246	0.953729	1	114.177	140.563	137.033	157.673	100.542	127.856
C06A1.4	C06A1.4	0.949305	2.23078	2.3414	0.952754	0.340715	NA	0	0	1.10958	5.83975	0	3.0442
C06A5.1	C06A5.1	0.720375	-0.856846	2.54174	-0.33711	0.736034	NA	1.01041	0	0	0	0	0
M03D4.6	M03D4.6	0.775315	0	2.5465	0	1	NA	0	0	0	0	0	0
sams-2	Y105C5B.12	0.956389	-1.2182	2.36146	-0.515865	0.605949	NA	0	0	1.10958	0	0	0
wago-11	Y49F6A.1	0.198239	-0.511376	2.54252	-0.20113	0.840597	NA	0	0	0.554789	0	0	0

## Sheet: male bias
mRNA male-bias in gonads fold change >2, padj<0.01
	id	baseMean	log2FoldChange	lfcSE	stat	pvalue	padj	Female4	Female6	Female7	Male5	Male8	Male9
alg-3	T22B3.2	258.99	13.0896	1.65973	7.88659	3.11e-15	4.15e-14	0	0	0	1095.93	1189.75	1211.59
alg-4	ZK757.3	330.98	11.4391	0.954239	11.9877	4.12e-33	1.66e-31	1.01041	0.621958	0	1759.71	1448.28	1235.94
wago-10	T22H9.3	41.6841	11.1085	1.78897	6.20944	5.32e-10	4.12e-09	0	0	0	151.833	227.416	185.696
wago-5	ZK1248.7	2.18472	7.18702	2.17212	3.30875	0.000937125	0.00312109	0	0	0	15.5727	11.9693	3.0442
rpn-10	B0205.3	938.588	1.68319	0.20271	8.30342	1.01e-16	1.53e-15	448.624	616.982	456.037	1498.87	1599.1	1805.21
K12H4.5	K12H4.5	364.091	1.68002	0.313308	5.36218	8.22e-08	5.03e-07	311.208	149.27	188.628	706.61	854.607	517.514
spd-5	F56A3.4	347.744	1.61017	0.274542	5.86494	4.49e-09	3.13e-08	211.177	209.6	212.484	445.768	845.031	651.458
mut-16	B0379.3	78.0785	1.58957	0.445051	3.57166	0.000354732	0.00129273	67.6978	29.232	47.7119	206.338	129.268	97.4144
hecd-1	C34D4.14	135.204	1.54308	0.320322	4.81729	1.46e-06	7.63e-06	87.9061	57.2201	79.3349	225.804	256.143	170.475
set-2	C26E6.9	30.7715	1.46216	0.376997	3.87843	0.000105133	0.00042186	28.2916	22.3905	16.0889	58.3975	59.8464	63.9282
rpn-12	ZK20.5	942.95	1.38118	0.201788	6.8447	7.66e-12	7.41e-11	708.301	648.702	538.7	1703.26	1706.82	1528.19
sams-4	C06E7.3	479.156	1.37305	0.279931	4.90495	9.35e-07	5.04e-06	226.333	310.979	351.736	825.351	742.095	745.829
idha-1	F43G9.1	888.697	1.25193	0.247872	5.05072	4.4e-07	2.46e-06	469.843	803.57	637.453	1473.56	1639.79	1452.08
rha-1	T07D4.3	152.585	1.19618	0.365836	3.26971	0.00107657	0.00352869	176.823	67.1715	87.1019	186.872	308.807	261.801
dcr-1	K12H4.8	68.6828	1.16476	0.361221	3.2245	0.00126192	0.00407075	44.4582	48.5127	31.623	72.0236	88.5727	121.768
aco-2	F54H12.1	144.073	1.1243	0.324825	3.46124	0.000537685	0.00188404	115.187	73.391	73.787	167.406	220.235	182.652
wago-2	F55A12.1	221.87	1.08839	0.258644	4.20805	2.58e-05	0.000114532	141.458	196.539	183.08	473.02	351.897	283.11
ppw-2	Y110A7A.18	432.107	1.06292	0.358105	2.96818	0.00299571	0.00883509	201.073	264.954	269.073	572.295	509.891	459.674

## Sheet: herm bias
mRNA hermaphrodite-bias in gonads fold change >2, padj<0.01
	id	baseMean	log2FoldChange	lfcSE	stat	pvalue	padj	Female4	Female6	Female7	Male5	Male8	Male9
lin-15b	ZK662.4	32.7471	-6.627	1.6102	-4.11563	3.86e-05	0.000166748	30.3124	52.2445	53.8146	0	0	0
nrde-3	R04A9.2	35.2631	-5.03533	0.999511	-5.03779	4.71e-07	2.63e-06	61.6353	57.8421	72.1226	0	0	6.0884
alg-2	T07D3.7	11.4598	-4.64227	1.25162	-3.70902	0.000208065	0.000796728	15.1562	26.7442	36.0613	1.94658	0	0
zfp-3	W05H7.4	48.8166	-4.26106	0.721716	-5.90407	3.55e-09	2.5e-08	74.7707	69.6593	105.41	1.94658	0	12.1768
sek-3	ZC449.3	56.6089	-4.11923	0.790414	-5.21148	1.87e-07	1.09e-06	37.3853	92.0498	55.4789	1.94658	0	9.1326
ergo-1	R09A1.1	319.882	-4.04651	0.322084	-12.5635	3.35e-36	1.56e-34	383.958	474.554	494.872	27.2522	28.7263	24.3536
sid-3	B0302.1	26.3855	-3.84081	1.07562	-3.5708	0.000355892	0.00129661	31.3229	17.4148	33.2874	1.94658	0	3.0442
ekl-5	Y26E6A.1	24.359	-3.78351	0.819547	-4.61658	3.9e-06	1.94e-05	42.4374	40.4273	53.2598	7.78633	0	0
lin-15a	ZK678.1	27.9872	-3.58009	0.898895	-3.98277	6.81e-05	0.000282453	31.3229	23.0124	46.0475	0	0	9.1326
sid-5	F14B8.2	23.312	-3.57205	0.949145	-3.76344	0.000167595	0.000652369	32.3333	41.6712	22.1916	0	7.18157	0
eri-7	C41D11.7	26.3599	-2.99445	0.831766	-3.60011	0.000318086	0.00117233	20.2083	32.9638	28.2943	3.89317	4.78771	0
rde-8	ZC477.5	155.216	-2.87085	0.312569	-9.18468	4.13e-20	7.69e-19	217.239	248.783	203.608	23.359	43.0894	24.3536
arl-8	Y57G11C.13	993.837	-2.80684	0.240679	-11.6622	1.99e-31	7.26e-30	1301.41	1818.61	1617.21	272.522	220.235	176.564
alg-1	F48F7.1	27.8846	-2.47159	0.751836	-3.28741	0.00101113	0.00333502	13.1354	37.3175	30.5134	7.78633	0	6.0884
eri-12	B0001.6	44.7895	-2.44546	0.674126	-3.6276	0.000286069	0.00106787	31.3229	24.8783	72.1226	13.6261	4.78771	3.0442
set-16	T12D8.1	38.4397	-2.11071	0.626139	-3.37099	0.000748996	0.00254417	62.6457	35.4516	49.3762	11.6795	11.9693	9.1326
C04F12.1	C04F12.1	38.1068	-2.00998	0.478292	-4.20241	2.64e-05	0.000117234	50.5207	46.6469	47.1571	15.5727	11.9693	6.0884
dpl-1	T23G7.1	88.1133	-1.8777	0.513972	-3.65332	0.000258874	0.000974344	58.604	113.818	86.5471	13.6261	40.6956	15.221
smg-6	Y54F10AL.2	155.553	-1.86403	0.342322	-5.44526	5.17e-08	3.22e-07	225.322	200.892	320.113	64.2372	64.6341	76.105
sumv-1	C34E10.8	66.1205	-1.81822	0.450936	-4.03209	5.53e-05	0.000232132	72.7499	63.4397	77.1157	21.4124	14.3631	24.3536
eri-9	C26E6.7	124.822	-1.78039	0.411434	-4.32728	1.51e-05	6.95e-05	116.198	185.965	198.06	54.5043	55.0587	33.4862
npp-1	K07F5.13	134.756	-1.74491	0.360893	-4.83499	1.33e-06	7.03e-06	186.927	293.564	185.3	83.7031	59.8464	51.7514
drsh-1	F26E4.10	57.4811	-1.72812	0.476487	-3.62679	0.000286967	0.00107093	45.4687	68.4154	71.013	19.4658	9.57542	27.3978
xpo-3	C49H3.10	100.648	-1.72025	0.405585	-4.24141	2.22e-05	9.98e-05	129.333	129.989	86.5471	29.1987	55.0587	18.2652
hrde-1	C16C10.3	99.6214	-1.66304	0.475078	-3.50056	0.000464289	0.00164923	203.093	106.977	155.341	44.7714	71.8157	27.3978
smut-1	Y38A10A.6	80.6469	-1.6556	0.427796	-3.87007	0.000108806	0.000435319	83.8644	135.587	110.958	35.0385	57.4525	9.1326
pash-1	T22A3.5	73.9115	-1.57915	0.468516	-3.37053	0.000750224	0.0025477	46.4791	80.8545	71.5678	13.6261	23.9386	30.442
rba-1	K07A1.11	222.795	-1.46907	0.30621	-4.7976	1.61e-06	8.36e-06	234.416	338.345	268.518	144.047	98.1481	54.7956
wdr-5.1	C14B1.4	168.782	-1.4348	0.319423	-4.49186	7.06e-06	3.4e-05	228.354	169.795	275.73	95.3826	67.028	85.2376
gfl-1	M04B2.3	188.946	-1.43329	0.479077	-2.99177	0.00277365	0.0082749	132.364	118.172	221.361	33.0919	100.542	39.5746
lin-5	T09A5.10	111.165	-1.43179	0.34401	-4.16207	3.15e-05	0.000138668	113.166	155.49	126.492	40.8782	59.8464	45.663
rnp-2	K08D10.4	148.681	-1.30304	0.34826	-3.74156	0.000182879	0.000706824	200.062	246.295	229.128	99.2757	78.9973	94.3702
imb-2	R06A4.4	391.354	-1.277	0.383634	-3.3287	0.000872536	0.00292739	579.978	638.129	554.235	218.017	213.053	298.331
htz-1	R08C7.3	810.722	-1.26757	0.341327	-3.71366	0.000204284	0.000783785	1276.15	661.141	1211.66	350.385	562.556	389.657
sumv-2	F54D11.2	74.5075	-1.26073	0.351157	-3.5902	0.000330419	0.00121417	83.8644	75.2569	102.081	25.3056	45.4833	39.5746
hpo-24	T23D8.7	115.669	-1.23926	0.343399	-3.60879	0.000307625	0.00113746	135.396	106.977	87.6567	52.5577	28.7263	57.8398
cdl-1	R06F6.1	943.87	-1.15071	0.259606	-4.43253	9.31e-06	4.4e-05	718.405	1288.08	982.532	492.486	471.59	377.481
mes-3	F54C1.3	132.753	-1.13603	0.346133	-3.28205	0.00103056	0.00338848	166.718	141.184	141.471	58.3975	64.6341	82.1934
xpo-2	Y48G1A.5	511.88	-1.13175	0.316216	-3.57906	0.000344832	0.00126157	534.509	742.618	756.178	219.964	299.232	410.967
cfim-1	F43G9.5	357.824	-1.07123	0.305546	-3.50595	0.000454977	0.0016217	247.552	426.663	526.495	149.887	225.022	197.873
snr-7	Y71F9B.4	649.703	-1.02482	0.32108	-3.1918	0.00141389	0.00451302	1358	860.79	848.828	389.317	615.221	499.249
fubl-1	C12D8.1	367.301	-1.0067	0.242575	-4.15005	3.32e-05	0.000145388	536.53	566.604	459.366	253.056	299.232	222.226

## Sheet: sources
RNAi gene list generated from
wormmine: all genes with phenotype containing 'RNAi' (RNAi response enhanced, RNAi resistant...)
all argonautes
all rde-
all sid-
all rsd-
all eri-
Kim + Ruvkun et al 2005
Dalzell + Maule et al 2011 review
