# Supplementary material for: Tissue- and sex-specific small RNAomes reveal sex differences in response to the environment
Source: PLoS Genet. 2019 Feb 8;15(2):e1007905. doi: 10.1371/journal.pgen.1007905 (PMC6383947; doi:10.1371/journal.pgen.1007905)
Supplement: S5 Table — Accession and genotype of each replicate. (XLSX) [file pgen.1007905.s010.xlsx]

## Sheet: Sheet1
Study	Secondary accessio	Sample accession	genotype	phenotype	tissue	somatic sex	germline sex	food	HS-RUN	Filename1	Filename2	Note
PRJEB12010	ERP013443	SAMEA3696999	mjIs145 [mex-5p::GFP::his-58::21UR-1sense::tbb-2 3'UTR] II; him-8(e1489) IV	control male	gonad	male	male	gfp21	HS235	05-FB92wt-germindep_S6_L001_R1_001.fastq.gz	05-FB92wt-germindep_S6_L002_R1_001.fastq.gz	Sample has been sequence on Hiseq 1500 with two lanes. For each lane one fastq file was produced.
PRJEB12010	ERP013443	SAMEA3697000	fog-3(q849[E126K]) I; mjIs145 [mex-5p::GFP::his-58::21UR-1sense::tbb-2 3'UTR] II; him-8(e1489) IV	Fog feminized male	gonad	male	female	gfp21	HS235	06-FB92fog3-germinde_S7_L001_R1_001.fastq.gz	06-FB92fog3-germinde_S7_L002_R1_001.fastq.gz	Sample has been sequence on Hiseq 1500 with two lanes. For each lane one fastq file was produced.
PRJEB12010	ERP013443	SAMEA3716937	mjIs145 [mex-5p::GFP::his-58::21UR-1sense::tbb-2 3'UTR] II; him-8(e1489) IV	control hermaphrodite	gonad	hermaphrodite	female	gfp21	HS268	34-FB115hermaphrodit_26.11_germinde_S22_L001_R1_001.fastq.gz	34-FB115hermaphrodit_26.11_germinde_S22_L002_R1_001.fastq.gz	Sample has been sequence on Hiseq 1500 with two lanes. For each lane one fastq file was produced.
PRJEB12010	ERP013443	SAMEA3716938	mjIs145 [mex-5p::GFP::his-58::21UR-1sense::tbb-2 3'UTR] II; him-8(e1489) IV	control hermaphrodite	gonad	hermaphrodite	female	gfp21	HS268	35-FB115hermaphrodit_20.11_germinde_S23_L001_R1_001.fastq.gz	35-FB115hermaphrodit_20.11_germinde_S23_L002_R1_001.fastq.gz	Sample has been sequence on Hiseq 1500 with two lanes. For each lane one fastq file was produced.
PRJEB12010	ERP013443	SAMEA4790061	mjIs145 [mex-5p::GFP::his-58::21UR-1sense::tbb-2 3'UTR] II; him-8(e1489) IV	control male	gonad	male	male	L4440	HS318	01.FB142_male.germline.L4440.fq		Sample has been sequence on Hiseq 1500 with two lanes. For each lane one fastq file was produced. The two fastq files were merged to generate one fastq file.
PRJEB12010	ERP013443	SAMEA4790062	mjIs145 [mex-5p::GFP::his-58::21UR-1sense::tbb-2 3'UTR] II; him-8(e1489)IV	control male	gonad	male	male	gfp21	HS318	03.FB142_male.germline.gfp21.fq		Sample has been sequence on Hiseq 1500 with two lanes. For each lane one fastq file was produced. The two fastq files were merged to generate one fastq file.
PRJEB12010	ERP013443	SAMEA4790063	fog-3(q849[E126K]) I; mjIs145 [mex-5p::GFP::his-58::21UR-1sense::tbb-2 3'UTR] II; him-8(e1489) IV	Fog feminized male	gonad	male	female	gfp21	HS318	05.FB142_male.germline.fog3.gfp21.fq		Sample has been sequence on Hiseq 1500 with two lanes. For each lane one fastq file was produced. The two fastq files were merged to generate one fastq file.
PRJEB12010	ERP013443	SAMEA4790064	mjIs145 [mex-5p::GFP::his-58::21UR-1sense::tbb-2 3'UTR] II; him-8(e1489) IV	control hermaphrodite	gonad	hermaphrodite	female	L4440	HS373	01.FB155_hemaphrodite.germline.L4440.fq.gz		Sample has been sequence on Hiseq 1500 with two lanes. For each lane one fastq file was produced. The two fastq files were merged to generate one fastq file.
PRJEB12010	ERP013443	SAMEA4790065	mjIs145 [mex-5p::GFP::his-58::21UR-1sense::tbb-2 3'UTR] II; him-8(e1489) IV	control hermaphrodite	gonad	hermaphrodite	female	L4440	HS373	02.FB155_hemaphrodite.germline.L4440.fq.gz		Sample has been sequence on Hiseq 1500 with two lanes. For each lane one fastq file was produced. The two fastq files were merged to generate one fastq file.
PRJEB12010	ERP013443	SAMEA4790066	mjIs145 [mex-5p::GFP::his-58::21UR-1sense::tbb-2 3'UTR] II; him-8(e1489) IV	control hermaphrodite	gonad	hermaphrodite	female	gfp21	HS373	03.FB155_hemaphrodite.germline.gfp21.fq.gz		Sample has been sequence on Hiseq 1500 with two lanes. For each lane one fastq file was produced. The two fastq files were merged to generate one fastq file.
PRJEB12010	ERP013443	SAMEA4790067	mjIs145 [mex-5p::GFP::his-58::21UR-1sense::tbb-2 3'UTR] II; him-8(e1489) IV	control hermaphrodite	gonad	hermaphrodite	female	gfp21	HS373	04.FB155_hemaphrodite.germline.gfp21.fq.gz		Sample has been sequence on Hiseq 1500 with two lanes. For each lane one fastq file was produced. The two fastq files were merged to generate one fastq file.
